# Supplementary material for: Investigating Bidirectional Causal Relationships Between Imaging‐Derived Brain Phenotypes and Sedative‐Hypnotic Use Disorder: A Mendelian Randomization Study
Source: Addict Biol. 2026 May 28;31(6):e70160. doi: 10.1111/adb.70160 (PMC13239158; doi:10.1111/adb.70160)
Supplement: Supplementary file 2 — Table S2: The information of IVs for mental and behavioural disorders due to sedative‐hypnotic drug abuse in reverse MR. [file ADB-31-e70160-s004.xlsx]

## Sheet: Table S1
Table S2 The information of IVs for mental and behavioural disorders due to sedative-hypnotics drugs abuse in reverse MR.
Substance Type	SNP(N)	SNP	chr.exposure	pos.exposure	effect_allele.exposure	other_allele.exposure	pval.exposure	eaf.exposure	beta.exposure	se.exposure	id.exposure
Mental and Behavioral Disorder due to Sedative or Hypontics	31	rs147347869	2	147679313	T	C	1.33826e-06	0.00992474	-0.989094	0.204612	oIq39k
		rs34210468	2	199755112	G	A	4.45123e-06	0.0757113	-0.280355	0.0610912	oIq39k
		rs4596135	3	4916690	C	T	1.89112e-06	0.456186	-0.14704	0.0308601	oIq39k
		rs34038856	3	52229951	A	G	4.74755e-06	0.0363859	-0.417812	0.0913121	oIq39k
		rs77979047	3	58624605	T	G	8.11615e-06	0.049395	0.287276	0.0643815	oIq39k
		rs9869916	3	66756504	T	C	4.1615e-06	0.228209	-0.170115	0.0369563	oIq39k
		rs1962462	3	117058888	T	C	6.22114e-06	0.227484	-0.16731	0.0370258	oIq39k
		rs62273345	3	118776064	G	A	5.12873e-06	0.0330334	-0.434548	0.095307	oIq39k
		rs55699789	3	122965833	T	C	2.651e-06	0.119516	0.21128	0.04499	oIq39k
		rs1897908	4	20975348	C	T	1.78641e-06	0.182782	-0.194394	0.0407005	oIq39k
		rs115693311	4	127414614	A	C	1.59309e-06	0.01444	0.528944	0.110215	oIq39k
		rs149498146	5	168744233	A	G	8.43393e-06	0.00615793	-1.26821	0.284743	oIq39k
		rs1422812	5	169642110	C	T	4.91496e-06	0.179716	0.173891	0.0380641	oIq39k
		rs13219354	6	27217885	C	T	6.08289e-06	0.0747501	-0.284142	0.0628148	oIq39k
		rs116973620	6	127054931	C	T	5.85545e-06	0.00219348	1.18076	0.260565	oIq39k
		rs970262	7	8708088	A	G	6.04965e-06	0.61286	0.142352	0.0314615	oIq39k
		rs36098920	8	75434675	AACACACAC	A	3.13206e-06	0.00974419	0.597395	0.128142	oIq39k
		rs16869534	8	102544649	C	G	5.83056e-06	0.0354323	0.335463	0.0740136	oIq39k
		rs1227042	10	71679344	C	T	1.95966e-06	0.98979	0.994012	0.208934	oIq39k
		rs72831848	10	117883844	A	G	5.21231e-06	0.0873826	-0.262919	0.0577077	oIq39k
		rs896001	13	102689689	C	T	3.08837e-07	0.789762	0.196802	0.038453	oIq39k
		rs189438760	15	25959598	T	G	9.03441e-06	0.0117947	0.543228	0.122374	oIq39k
		rs76659554	15	54458156	T	C	1.84077e-06	0.007112	0.689262	0.144494	oIq39k
		rs55895132	15	94174998	A	G	7.23486e-06	0.120332	0.201775	0.0449722	oIq39k
		rs8068785	17	9034579	T	A	2.31766e-06	0.212054	-0.180163	0.0381414	oIq39k
		rs150611910	17	20791722	TAGATAGATAGATAGATAGATAG	T	1.44654e-06	0.0165597	-0.771187	0.160048	oIq39k
		rs116866989	17	69532472	A	G	4.37311e-06	0.0485734	-0.357769	0.0778975	oIq39k
		rs4940657	18	58201999	G	C	8.13692e-06	0.242379	0.153809	0.0344743	oIq39k
		rs79555759	18	74130214	A	C	9.42172e-06	0.0113195	-0.806403	0.182031	oIq39k
		rs76557620	19	41072031	T	C	9.92385e-06	0.0405658	0.314561	0.0711865	oIq39k
		rs149307821	20	6054470	A	C	2.66134e-06	0.0103016	-0.958367	0.204109	oIq39k
