# Supplementary material for: Investigating Bidirectional Causal Relationships Between Imaging‐Derived Brain Phenotypes and Sedative‐Hypnotic Use Disorder: A Mendelian Randomization Study
Source: Addict Biol. 2026 May 28;31(6):e70160. doi: 10.1111/adb.70160 (PMC13239158; doi:10.1111/adb.70160)
Supplement: Supplementary file 5 — Data S1: Supporting Information. [file ADB-31-e70160-s003.zip]

Archive with 7,880 entries (7,877 files):
- Additional file1/
- __MACOSX/._Additional file1
- Additional file1/.DS_Store
- __MACOSX/Additional file1/._.DS_Store
- Additional file1/Detail IVs for DIPTs.xlsx
- __MACOSX/Additional file1/._Detail IVs for DIPTs.xlsx
- Additional file1/IVs for 3935 brain IDPs/
- Additional file1/IVs for 3935 brain IDPs/.DS_Store
- __MACOSX/Additional file1/IVs for 3935 brain IDPs/._.DS_Store
- Additional file1/IVs for 3935 brain IDPs/Details information for IVs/
- Additional file1/IVs for 3935 brain IDPs/Details information for IVs/GCST90005817.csv
- __MACOSX/Additional file1/IVs for 3935 brain IDPs/Details information for IVs/._GCST90005817.csv
- Additional file1/IVs for 3935 brain IDPs/Details information for IVs/GCST90005803.csv
- __MACOSX/Additional file1/IVs for 3935 brain IDPs/Details information for IVs/._GCST90005803.csv
- Additional file1/IVs for 3935 brain IDPs/Details information for IVs/GCST90002822.csv
- __MACOSX/Additional file1/IVs for 3935 brain IDPs/Details information for IVs/._GCST90002822.csv
- Additional file1/IVs for 3935 brain IDPs/Details information for IVs/GCST90005195.csv
- __MACOSX/Additional file1/IVs for 3935 brain IDPs/Details information for IVs/._GCST90005195.csv
- Additional file1/IVs for 3935 brain IDPs/Details information for IVs/GCST90003282.csv
- __MACOSX/Additional file1/IVs for 3935 brain IDPs/Details information for IVs/._GCST90003282.csv
- Additional file1/IVs for 3935 brain IDPs/Details information for IVs/GCST90003296.csv
- __MACOSX/Additional file1/IVs for 3935 brain IDPs/Details information for IVs/._GCST90003296.csv
- Additional file1/IVs for 3935 brain IDPs/Details information for IVs/GCST90002836.csv
- __MACOSX/Additional file1/IVs for 3935 brain IDPs/Details information for IVs/._GCST90002836.csv
- Additional file1/IVs for 3935 brain IDPs/Details information for IVs/GCST90005181.csv
- __MACOSX/Additional file1/IVs for 3935 brain IDPs/Details information for IVs/._GCST90005181.csv
- Additional file1/IVs for 3935 brain IDPs/Details information for IVs/GCST90002605.csv
- __MACOSX/Additional file1/IVs for 3935 brain IDPs/Details information for IVs/._GCST90002605.csv
- Additional file1/IVs for 3935 brain IDPs/Details information for IVs/GCST90004274.csv
- __MACOSX/Additional file1/IVs for 3935 brain IDPs/Details information for IVs/._GCST90004274.csv
- Additional file1/IVs for 3935 brain IDPs/Details information for IVs/GCST90004512.csv
- __MACOSX/Additional file1/IVs for 3935 brain IDPs/Details information for IVs/._GCST90004512.csv
- Additional file1/IVs for 3935 brain IDPs/Details information for IVs/GCST90006305.csv
- __MACOSX/Additional file1/IVs for 3935 brain IDPs/Details information for IVs/._GCST90006305.csv
- Additional file1/IVs for 3935 brain IDPs/Details information for IVs/GCST90006311.csv
- __MACOSX/Additional file1/IVs for 3935 brain IDPs/Details information for IVs/._GCST90006311.csv
- Additional file1/IVs for 3935 brain IDPs/Details information for IVs/GCST90004506.csv
- __MACOSX/Additional file1/IVs for 3935 brain IDPs/Details information for IVs/._GCST90004506.csv
- Additional file1/IVs for 3935 brain IDPs/Details information for IVs/GCST90003269.csv
- __MACOSX/Additional file1/IVs for 3935 brain IDPs/Details information for IVs/._GCST90003269.csv
- Additional file1/IVs for 3935 brain IDPs/Details information for IVs/GCST90005618.csv
- __MACOSX/Additional file1/IVs for 3935 brain IDPs/Details information for IVs/._GCST90005618.csv
- Additional file1/IVs for 3935 brain IDPs/Details information for IVs/GCST90002611.csv
- __MACOSX/Additional file1/IVs for 3935 brain IDPs/Details information for IVs/._GCST90002611.csv
- Additional file1/IVs for 3935 brain IDPs/Details information for IVs/GCST90004260.csv
- __MACOSX/Additional file1/IVs for 3935 brain IDPs/Details information for IVs/._GCST90004260.csv
- Additional file1/IVs for 3935 brain IDPs/Details information for IVs/GCST90005156.csv
- __MACOSX/Additional file1/IVs for 3935 brain IDPs/Details information for IVs/._GCST90005156.csv
- Additional file1/IVs for 3935 brain IDPs/Details information for IVs/GCST90002639.csv
- __MACOSX/Additional file1/IVs for 3935 brain IDPs/Details information for IVs/._GCST90002639.csv
- Additional file1/IVs for 3935 brain IDPs/Details information for IVs/GCST90003527.csv
- __MACOSX/Additional file1/IVs for 3935 brain IDPs/Details information for IVs/._GCST90003527.csv
- Additional file1/IVs for 3935 brain IDPs/Details information for IVs/GCST90004248.csv
- __MACOSX/Additional file1/IVs for 3935 brain IDPs/Details information for IVs/._GCST90004248.csv
- Additional file1/IVs for 3935 brain IDPs/Details information for IVs/GCST90006339.csv
- __MACOSX/Additional file1/IVs for 3935 brain IDPs/Details information for IVs/._GCST90006339.csv
- Additional file1/IVs for 3935 brain IDPs/Details information for IVs/GCST90003241.csv
- __MACOSX/Additional file1/IVs for 3935 brain IDPs/Details information for IVs/._GCST90003241.csv
- Additional file1/IVs for 3935 brain IDPs/Details information for IVs/GCST90005630.csv
- __MACOSX/Additional file1/IVs for 3935 brain IDPs/Details information for IVs/._GCST90005630.csv
- Additional file1/IVs for 3935 brain IDPs/Details information for IVs/GCST90003255.csv
- __MACOSX/Additional file1/IVs for 3935 brain IDPs/Details information for IVs/._GCST90003255.csv
- Additional file1/IVs for 3935 brain IDPs/Details information for IVs/GCST90005624.csv
- __MACOSX/Additional file1/IVs for 3935 brain IDPs/Details information for IVs/._GCST90005624.csv
- Additional file1/IVs for 3935 brain IDPs/Details information for IVs/GCST90005142.csv
- __MACOSX/Additional file1/IVs for 3935 brain IDPs/Details information for IVs/._GCST90005142.csv
- Additional file1/IVs for 3935 brain IDPs/Details information for IVs/GCST90003533.csv
- __MACOSX/Additional file1/IVs for 3935 brain IDPs/Details information for IVs/._GCST90003533.csv
- Additional file1/IVs for 3935 brain IDPs/Details information for IVs/GCST90003902.csv
- __MACOSX/Additional file1/IVs for 3935 brain IDPs/Details information for IVs/._GCST90003902.csv
- Additional file1/IVs for 3935 brain IDPs/Details information for IVs/GCST90003916.csv
- __MACOSX/Additional file1/IVs for 3935 brain IDPs/Details information for IVs/._GCST90003916.csv
- Additional file1/IVs for 3935 brain IDPs/Details information for IVs/GCST90003080.csv
- __MACOSX/Additional file1/IVs for 3935 brain IDPs/Details information for IVs/._GCST90003080.csv
- Additional file1/IVs for 3935 brain IDPs/Details information for IVs/GCST90004937.csv
- __MACOSX/Additional file1/IVs for 3935 brain IDPs/Details information for IVs/._GCST90004937.csv
- Additional file1/IVs for 3935 brain IDPs/Details information for IVs/GCST90005397.csv
- __MACOSX/Additional file1/IVs for 3935 brain IDPs/Details information for IVs/._GCST90005397.csv
- Additional file1/IVs for 3935 brain IDPs/Details information for IVs/GCST90004089.csv
- __MACOSX/Additional file1/IVs for 3935 brain IDPs/Details information for IVs/._GCST90004089.csv
- Additional file1/IVs for 3935 brain IDPs/Details information for IVs/GCST90005383.csv
- __MACOSX/Additional file1/IVs for 3935 brain IDPs/Details information for IVs/._GCST90005383.csv
- Additional file1/IVs for 3935 brain IDPs/Details information for IVs/GCST90003094.csv
- __MACOSX/Additional file1/IVs for 3935 brain IDPs/Details information for IVs/._GCST90003094.csv
- Additional file1/IVs for 3935 brain IDPs/Details information for IVs/GCST90004923.csv
- __MACOSX/Additional file1/IVs for 3935 brain IDPs/Details information for IVs/._GCST90004923.csv
- Additional file1/IVs for 3935 brain IDPs/Details information for IVs/GCST90006107.csv
- __MACOSX/Additional file1/IVs for 3935 brain IDPs/Details information for IVs/._GCST90006107.csv
- Additional file1/IVs for 3935 brain IDPs/Details information for IVs/GCST90004710.csv
- __MACOSX/Additional file1/IVs for 3935 brain IDPs/Details information for IVs/._GCST90004710.csv
- Additional file1/IVs for 3935 brain IDPs/Details information for IVs/GCST90004076.csv
- __MACOSX/Additional file1/IVs for 3935 brain IDPs/Details information for IVs/._GCST90004076.csv
- Additional file1/IVs for 3935 brain IDPs/Details information for IVs/GCST90003719.csv
- __MACOSX/Additional file1/IVs for 3935 brain IDPs/Details information for IVs/._GCST90003719.csv
- Additional file1/IVs for 3935 brain IDPs/Details information for IVs/GCST90005368.csv
- __MACOSX/Additional file1/IVs for 3935 brain IDPs/Details information for IVs/._GCST90005368.csv
- Additional file1/IVs for 3935 brain IDPs/Details information for IVs/GCST90004062.csv
- __MACOSX/Additional file1/IVs for 3935 brain IDPs/Details information for IVs/._GCST90004062.csv
- Additional file1/IVs for 3935 brain IDPs/Details information for IVs/GCST90004704.csv
- __MACOSX/Additional file1/IVs for 3935 brain IDPs/Details information for IVs/._GCST90004704.csv
- Additional file1/IVs for 3935 brain IDPs/Details information for IVs/GCST90006113.csv
- __MACOSX/Additional file1/IVs for 3935 brain IDPs/Details information for IVs/._GCST90006113.csv
- Additional file1/IVs for 3935 brain IDPs/Details information for IVs/GCST90005432.csv
- __MACOSX/Additional file1/IVs for 3935 brain IDPs/Details information for IVs/._GCST90005432.csv
- Additional file1/IVs for 3935 brain IDPs/Details information for IVs/GCST90003043.csv
- __MACOSX/Additional file1/IVs for 3935 brain IDPs/Details information for IVs/._GCST90003043.csv
- Additional file1/IVs for 3935 brain IDPs/Details information for IVs/GCST90003725.csv
- __MACOSX/Additional file1/IVs for 3935 brain IDPs/Details information for IVs/._GCST90003725.csv
- Additional file1/IVs for 3935 brain IDPs/Details information for IVs/GCST90005354.csv
- __MACOSX/Additional file1/IVs for 3935 brain IDPs/Details information for IVs/._GCST90005354.csv
- Additional file1/IVs for 3935 brain IDPs/Details information for IVs/GCST90003731.csv
- __MACOSX/Additional file1/IVs for 3935 brain IDPs/Details information for IVs/._GCST90003731.csv
- Additional file1/IVs for 3935 brain IDPs/Details information for IVs/GCST90005340.csv
- __MACOSX/Additional file1/IVs for 3935 brain IDPs/Details information for IVs/._GCST90005340.csv
- Additional file1/IVs for 3935 brain IDPs/Details information for IVs/GCST90005426.csv
- __MACOSX/Additional file1/IVs for 3935 brain IDPs/Details information for IVs/._GCST90005426.csv
- Additional file1/IVs for 3935 brain IDPs/Details information for IVs/GCST90003057.csv
- __MACOSX/Additional file1/IVs for 3935 brain IDPs/Details information for IVs/._GCST90003057.csv
- Additional file1/IVs for 3935 brain IDPs/Details information for IVs/GCST90004738.csv
- __MACOSX/Additional file1/IVs for 3935 brain IDPs/Details information for IVs/._GCST90004738.csv
- Additional file1/IVs for 3935 brain IDPs/Details information for IVs/GCST90003876.csv
- __MACOSX/Additional file1/IVs for 3935 brain IDPs/Details information for IVs/._GCST90003876.csv
- Additional file1/IVs for 3935 brain IDPs/Details information for IVs/GCST90003862.csv
- __MACOSX/Additional file1/IVs for 3935 brain IDPs/Details information for IVs/._GCST90003862.csv
- Additional file1/IVs for 3935 brain IDPs/Details information for IVs/GCST90004843.csv
- __MACOSX/Additional file1/IVs for 3935 brain IDPs/Details information for IVs/._GCST90004843.csv
- Additional file1/IVs for 3935 brain IDPs/Details information for IVs/GCST90005585.csv
- __MACOSX/Additional file1/IVs for 3935 brain IDPs/Details information for IVs/._GCST90005585.csv
- Additional file1/IVs for 3935 brain IDPs/Details information for IVs/GCST90003692.csv
- __MACOSX/Additional file1/IVs for 3935 brain IDPs/Details information for IVs/._GCST90003692.csv
- Additional file1/IVs for 3935 brain IDPs/Details information for IVs/GCST90003686.csv
- __MACOSX/Additional file1/IVs for 3935 brain IDPs/Details information for IVs/._GCST90003686.csv
- Additional file1/IVs for 3935 brain IDPs/Details information for IVs/GCST90002598.csv
- __MACOSX/Additional file1/IVs for 3935 brain IDPs/Details information for IVs/._GCST90002598.csv
- Additional file1/IVs for 3935 brain IDPs/Details information for IVs/GCST90004857.csv
- __MACOSX/Additional file1/IVs for 3935 brain IDPs/Details information for IVs/._GCST90004857.csv
- Additional file1/IVs for 3935 brain IDPs/Details information for IVs/GCST90005591.csv
- __MACOSX/Additional file1/IVs for 3935 brain IDPs/Details information for IVs/._GCST90005591.csv
- Additional file1/IVs for 3935 brain IDPs/Details information for IVs/GCST90006098.csv
- __MACOSX/Additional file1/IVs for 3935 brain IDPs/Details information for IVs/._GCST90006098.csv
- Additional file1/IVs for 3935 brain IDPs/Details information for IVs/GCST90006073.csv
- __MACOSX/Additional file1/IVs for 3935 brain IDPs/Details information for IVs/._GCST90006073.csv
- Additional file1/IVs for 3935 brain IDPs/Details information for IVs/GCST90004664.csv
- __MACOSX/Additional file1/IVs for 3935 brain IDPs/Details information for IVs/._GCST90004664.csv
- Additional file1/IVs for 3935 brain IDPs/Details information for IVs/GCST90002573.csv
- __MACOSX/Additional file1/IVs for 3935 brain IDPs/Details information for IVs/._GCST90002573.csv
- Additional file1/IVs for 3935 brain IDPs/Details information for IVs/GCST90004102.csv
- __MACOSX/Additional file1/IVs for 3935 brain IDPs/Details information for IVs/._GCST90004102.csv
- Additional file1/IVs for 3935 brain IDPs/Details information for IVs/GCST90005208.csv
- __MACOSX/Additional file1/IVs for 3935 brain IDPs/Details information for IVs/._GCST90005208.csv
- Additional file1/IVs for 3935 brain IDPs/Details information for IVs/GCST90002567.csv
- __MACOSX/Additional file1/IVs for 3935 brain IDPs/Details information for IVs/._GCST90002567.csv
- Additional file1/IVs for 3935 brain IDPs/Details information for IVs/GCST90003679.csv
- __MACOSX/Additional file1/IVs for 3935 brain IDPs/Details information for IVs/._GCST90003679.csv
- Additional file1/IVs for 3935 brain IDPs/Details information for IVs/GCST90004116.csv
- __MACOSX/Additional file1/IVs for 3935 brain IDPs/Details information for IVs/._GCST90004116.csv
- Additional file1/IVs for 3935 brain IDPs/Details information for IVs/GCST90004670.csv
- __MACOSX/Additional file1/IVs for 3935 brain IDPs/Details information for IVs/._GCST90004670.csv
- Additional file1/IVs for 3935 brain IDPs/Details information for IVs/GCST90006067.csv
- __MACOSX/Additional file1/IVs for 3935 brain IDPs/Details information for IVs/._GCST90006067.csv
- Additional file1/IVs for 3935 brain IDPs/Details information for IVs/GCST90004658.csv
- __MACOSX/Additional file1/IVs for 3935 brain IDPs/Details information for IVs/._GCST90004658.csv
- Additional file1/IVs for 3935 brain IDPs/Details information for IVs/GCST90003137.csv
- __MACOSX/Additional file1/IVs for 3935 brain IDPs/Details information for IVs/._GCST90003137.csv
- Additional file1/IVs for 3935 brain IDPs/Details information for IVs/GCST90004880.csv
- __MACOSX/Additional file1/IVs for 3935 brain IDPs/Details information for IVs/._GCST90004880.csv
- Additional file1/IVs for 3935 brain IDPs/Details information for IVs/GCST90005546.csv
- __MACOSX/Additional file1/IVs for 3935 brain IDPs/Details information for IVs/._GCST90005546.csv
- Additional file1/IVs for 3935 brain IDPs/Details information for IVs/GCST90005220.csv
- __MACOSX/Additional file1/IVs for 3935 brain IDPs/Details information for IVs/._GCST90005220.csv
- Additional file1/IVs for 3935 brain IDPs/Details information for IVs/GCST90003889.csv
- __MACOSX/Additional file1/IVs for 3935 brain IDPs/Details information for IVs/._GCST90003889.csv
- Additional file1/IVs for 3935 brain IDPs/Details information for IVs/GCST90003651.csv
- __MACOSX/Additional file1/IVs for 3935 brain IDPs/Details information for IVs/._GCST90003651.csv
- Additional file1/IVs for 3935 brain IDPs/Details information for IVs/GCST90005234.csv
- __MACOSX/Additional file1/IVs for 3935 brain IDPs/Details information for IVs/._GCST90005234.csv
- Additional file1/IVs for 3935 brain IDPs/Details information for IVs/GCST90003645.csv
- __MACOSX/Additional file1/IVs for 3935 brain IDPs/Details information for IVs/._GCST90003645.csv
- Additional file1/IVs for 3935 brain IDPs/Details information for IVs/GCST90003123.csv
- __MACOSX/Additional file1/IVs for 3935 brain IDPs/Details information for IVs/._GCST90003123.csv
- Additional file1/IVs for 3935 brain IDPs/Details information for IVs/GCST90004894.csv
- __MACOSX/Additional file1/IVs for 3935 brain IDPs/Details information for IVs/._GCST90004894.csv
- Additional file1/IVs for 3935 brain IDPs/Details information for IVs/GCST90005552.csv
- __MACOSX/Additional file1/IVs for 3935 brain IDPs/Details information for IVs/._GCST90005552.csv
- Additional file1/IVs for 3935 brain IDPs/Details information for IVs/GCST90005963.csv
- __MACOSX/Additional file1/IVs for 3935 brain IDPs/Details information for IVs/._GCST90005963.csv
- Additional file1/IVs for 3935 brain IDPs/Details information for IVs/GCST90005977.csv
- __MACOSX/Additional file1/IVs for 3935 brain IDPs/Details information for IVs/._GCST90005977.csv
- Additional file1/IVs for 3935 brain IDPs/Details information for IVs/GCST90002956.csv
- __MACOSX/Additional file1/IVs for 3935 brain IDPs/Details information for IVs/._GCST90002956.csv
- Additional file1/IVs for 3935 brain IDPs/Details information for IVs/GCST90003490.csv
- __MACOSX/Additional file1/IVs for 3935 brain IDPs/Details information for IVs/._GCST90003490.csv
- Additional file1/IVs for 3935 brain IDPs/Details information for IVs/GCST90004499.csv
- __MACOSX/Additional file1/IVs for 3935 brain IDPs/Details information for IVs/._GCST90004499.csv
- Additional file1/IVs for 3935 brain IDPs/Details information for IVs/GCST90005787.csv
- __MACOSX/Additional file1/IVs for 3935 brain IDPs/Details information for IVs/._GCST90005787.csv
- Additional file1/IVs for 3935 brain IDPs/Details information for IVs/GCST90005793.csv
- __MACOSX/Additional file1/IVs for 3935 brain IDPs/Details information for IVs/._GCST90005793.csv
- Additional file1/IVs for 3935 brain IDPs/Details information for IVs/GCST90002942.csv
- __MACOSX/Additional file1/IVs for 3935 brain IDPs/Details information for IVs/._GCST90002942.csv
- Additional file1/IVs for 3935 brain IDPs/Details information for IVs/GCST90003484.csv
- __MACOSX/Additional file1/IVs for 3935 brain IDPs/Details information for IVs/._GCST90003484.csv
- Additional file1/IVs for 3935 brain IDPs/Details information for IVs/GCST90004300.csv
- __MACOSX/Additional file1/IVs for 3935 brain IDPs/Details information for IVs/._GCST90004300.csv
- Additional file1/IVs for 3935 brain IDPs/Details information for IVs/GCST90002771.csv
- __MACOSX/Additional file1/IVs for 3935 brain IDPs/Details information for IVs/._GCST90002771.csv
- Additional file1/IVs for 3935 brain IDPs/Details information for IVs/GCST90005778.csv
- __MACOSX/Additional file1/IVs for 3935 brain IDPs/Details information for IVs/._GCST90005778.csv
- Additional file1/IVs for 3935 brain IDPs/Details information for IVs/GCST90003309.csv
- __MACOSX/Additional file1/IVs for 3935 brain IDPs/Details information for IVs/._GCST90003309.csv
- Additional file1/IVs for 3935 brain IDPs/Details information for IVs/GCST90004466.csv
- __MACOSX/Additional file1/IVs for 3935 brain IDPs/Details information for IVs/._GCST90004466.csv
- Additional file1/IVs for 3935 brain IDPs/Details information for IVs/GCST90006271.csv
- __MACOSX/Additional file1/IVs for 3935 brain IDPs/Details information for IVs/._GCST90006271.csv
- Additional file1/IVs for 3935 brain IDPs/Details information for IVs/GCST90006265.csv
- __MACOSX/Additional file1/IVs for 3935 brain IDPs/Details information for IVs/._GCST90006265.csv
- Additional file1/IVs for 3935 brain IDPs/Details information for IVs/GCST90004472.csv
- __MACOSX/Additional file1/IVs for 3935 brain IDPs/Details information for IVs/._GCST90004472.csv
- Additional file1/IVs for 3935 brain IDPs/Details information for IVs/GCST90004314.csv
- __MACOSX/Additional file1/IVs for 3935 brain IDPs/Details information for IVs/._GCST90004314.csv
- Additional file1/IVs for 3935 brain IDPs/Details information for IVs/GCST90002765.csv
- __MACOSX/Additional file1/IVs for 3935 brain IDPs/Details information for IVs/._GCST90002765.csv
- Additional file1/IVs for 3935 brain IDPs/Details information for IVs/GCST90002995.csv
- __MACOSX/Additional file1/IVs for 3935 brain IDPs/Details information for IVs/._GCST90002995.csv
- Additional file1/IVs for 3935 brain IDPs/Details information for IVs/GCST90003453.csv
- __MACOSX/Additional file1/IVs for 3935 brain IDPs/Details information for IVs/._GCST90003453.csv
- Additional file1/IVs for 3935 brain IDPs/Details information for IVs/GCST90005022.csv
- __MACOSX/Additional file1/IVs for 3935 brain IDPs/Details information for IVs/._GCST90005022.csv
- Additional file1/IVs for 3935 brain IDPs/Details information for IVs/GCST90005744.csv
- __MACOSX/Additional file1/IVs for 3935 brain IDPs/Details information for IVs/._GCST90005744.csv
- Additional file1/IVs for 3935 brain IDPs/Details information for IVs/GCST90003335.csv
- __MACOSX/Additional file1/IVs for 3935 brain IDPs/Details information for IVs/._GCST90003335.csv
- Additional file1/IVs for 3935 brain IDPs/Details information for IVs/GCST90005750.csv
- __MACOSX/Additional file1/IVs for 3935 brain IDPs/Details information for IVs/._GCST90005750.csv
- Additional file1/IVs for 3935 brain IDPs/Details information for IVs/GCST90003321.csv
- __MACOSX/Additional file1/IVs for 3935 brain IDPs/Details information for IVs/._GCST90003321.csv
- Additional file1/IVs for 3935 brain IDPs/Details information for IVs/GCST90005988.csv
- __MACOSX/Additional file1/IVs for 3935 brain IDPs/Details information for IVs/._GCST90005988.csv
- Additional file1/IVs for 3935 brain IDPs/Details information for IVs/GCST90006259.csv
- __MACOSX/Additional file1/IVs for 3935 brain IDPs/Details information for IVs/._GCST90006259.csv
- Additional file1/IVs for 3935 brain IDPs/Details information for IVs/GCST90002981.csv
- __MACOSX/Additional file1/IVs for 3935 brain IDPs/Details information for IVs/._GCST90002981.csv
- Additional file1/IVs for 3935 brain IDPs/Details information for IVs/GCST90004328.csv
- __MACOSX/Additional file1/IVs for 3935 brain IDPs/Details information for IVs/._GCST90004328.csv
- Additional file1/IVs for 3935 brain IDPs/Details information for IVs/GCST90003447.csv
- __MACOSX/Additional file1/IVs for 3935 brain IDPs/Details information for IVs/._GCST90003447.csv
- Additional file1/IVs for 3935 brain IDPs/Details information for IVs/GCST90002759.csv
- __MACOSX/Additional file1/IVs for 3935 brain IDPs/Details information for IVs/._GCST90002759.csv
- Additional file1/IVs for 3935 brain IDPs/Details information for IVs/GCST90005036.csv
- __MACOSX/Additional file1/IVs for 3935 brain IDPs/Details information for IVs/._GCST90005036.csv
- Additional file1/IVs for 3935 brain IDPs/Details information for IVs/GCST90006258.csv
- __MACOSX/Additional file1/IVs for 3935 brain IDPs/Details information for IVs/._GCST90006258.csv
- Additional file1/IVs for 3935 brain IDPs/Details information for IVs/GCST90005989.csv
- __MACOSX/Additional file1/IVs for 3935 brain IDPs/Details information for IVs/._GCST90005989.csv
- Additional file1/IVs for 3935 brain IDPs/Details information for IVs/GCST90003320.csv
- __MACOSX/Additional file1/IVs for 3935 brain IDPs/Details information for IVs/._GCST90003320.csv
- Additional file1/IVs for 3935 brain IDPs/Details information for IVs/GCST90005751.csv
- __MACOSX/Additional file1/IVs for 3935 brain IDPs/Details information for IVs/._GCST90005751.csv
- Additional file1/IVs for 3935 brain IDPs/Details information for IVs/GCST90005037.csv
- __MACOSX/Additional file1/IVs for 3935 brain IDPs/Details information for IVs/._GCST90005037.csv
- Additional file1/IVs for 3935 brain IDPs/Details information for IVs/GCST90002758.csv
- __MACOSX/Additional file1/IVs for 3935 brain IDPs/Details information for IVs/._GCST90002758.csv
- Additional file1/IVs for 3935 brain IDPs/Details information for IVs/GCST90003446.csv
- __MACOSX/Additional file1/IVs for 3935 brain IDPs/Details information for IVs/._GCST90003446.csv
- Additional file1/IVs for 3935 brain IDPs/Details information for IVs/GCST90004329.csv
- __MACOSX/Additional file1/IVs for 3935 brain IDPs/Details information for IVs/._GCST90004329.csv
- Additional file1/IVs for 3935 brain IDPs/Details information for IVs/GCST90002980.csv
- __MACOSX/Additional file1/IVs for 3935 brain IDPs/Details information for IVs/._GCST90002980.csv
- Additional file1/IVs for 3935 brain IDPs/Details information for IVs/GCST90005023.csv
- __MACOSX/Additional file1/IVs for 3935 brain IDPs/Details information for IVs/._GCST90005023.csv
- Additional file1/IVs for 3935 brain IDPs/Details information for IVs/GCST90003452.csv
- __MACOSX/Additional file1/IVs for 3935 brain IDPs/Details information for IVs/._GCST90003452.csv
- Additional file1/IVs for 3935 brain IDPs/Details information for IVs/GCST90002994.csv
- __MACOSX/Additional file1/IVs for 3935 brain IDPs/Details information for IVs/._GCST90002994.csv
- Additional file1/IVs for 3935 brain IDPs/Details information for IVs/GCST90003334.csv
- __MACOSX/Additional file1/IVs for 3935 brain IDPs/Details information for IVs/._GCST90003334.csv
- Additional file1/IVs for 3935 brain IDPs/Details information for IVs/GCST90005745.csv
- __MACOSX/Additional file1/IVs for 3935 brain IDPs/Details information for IVs/._GCST90005745.csv
- Additional file1/IVs for 3935 brain IDPs/Details information for IVs/GCST90004473.csv
- __MACOSX/Additional file1/IVs for 3935 brain IDPs/Details information for IVs/._GCST90004473.csv
- Additional file1/IVs for 3935 brain IDPs/Details information for IVs/GCST90006264.csv
- __MACOSX/Additional file1/IVs for 3935 brain IDPs/Details information for IVs/._GCST90006264.csv
- Additional file1/IVs for 3935 brain IDPs/Details information for IVs/GCST90002764.csv
- __MACOSX/Additional file1/IVs for 3935 brain IDPs/Details information for IVs/._GCST90002764.csv
- Additional file1/IVs for 3935 brain IDPs/Details information for IVs/GCST90004315.csv
- __MACOSX/Additional file1/IVs for 3935 brain IDPs/Details information for IVs/._GCST90004315.csv
- Additional file1/IVs for 3935 brain IDPs/Details information for IVs/GCST90002770.csv
- __MACOSX/Additional file1/IVs for 3935 brain IDPs/Details information for IVs/._GCST90002770.csv
- Additional file1/IVs for 3935 brain IDPs/Details information for IVs/GCST90004301.csv
- __MACOSX/Additional file1/IVs for 3935 brain IDPs/Details information for IVs/._GCST90004301.csv
- Additional file1/IVs for 3935 brain IDPs/Details information for IVs/GCST90006270.csv
- __MACOSX/Additional file1/IVs for 3935 brain IDPs/Details information for IVs/._GCST90006270.csv
- Additional file1/IVs for 3935 brain IDPs/Details information for IVs/GCST90004467.csv
- __MACOSX/Additional file1/IVs for 3935 brain IDPs/Details information for IVs/._GCST90004467.csv
- Additional file1/IVs for 3935 brain IDPs/Details information for IVs/GCST90003308.csv
- __MACOSX/Additional file1/IVs for 3935 brain IDPs/Details information for IVs/._GCST90003308.csv
- Additional file1/IVs for 3935 brain IDPs/Details information for IVs/GCST90005779.csv
- __MACOSX/Additional file1/IVs for 3935 brain IDPs/Details information for IVs/._GCST90005779.csv
- Additional file1/IVs for 3935 brain IDPs/Details information for IVs/GCST90005792.csv
- __MACOSX/Additional file1/IVs for 3935 brain IDPs/Details information for IVs/._GCST90005792.csv
[truncated: 7,580 more entries]
