# Supplementary material for: Investigating Bidirectional Causal Relationships Between Imaging‐Derived Brain Phenotypes and Sedative‐Hypnotic Use Disorder: A Mendelian Randomization Study
Source: Addict Biol. 2026 May 28;31(6):e70160. doi: 10.1111/adb.70160 (PMC13239158; doi:10.1111/adb.70160)
Supplement: Supplementary file 5 — Data S1: Supporting Information. [file ADB-31-e70160-s003.zip › Additional file1/Detail IVs for DIPTs.xlsx]

## Sheet: Sheet1
ID	Trait	IV（Number）
GCST90002426	IDP T1 SIENAX peripheral grey normalised volume	63
GCST90002427	IDP T1 SIENAX peripheral grey unnormalised volume	68
GCST90002428	IDP T1 SIENAX CSF normalised volume	62
GCST90002429	IDP T1 SIENAX CSF unnormalised volume	62
GCST90002430	IDP T1 SIENAX grey normalised volume	55
GCST90002431	IDP T1 SIENAX grey unnormalised volume	52
GCST90002432	IDP T1 SIENAX white normalised volume	60
GCST90002433	IDP T1 SIENAX white unnormalised volume	59
GCST90002434	IDP T1 SIENAX brain-normalised volume	57
GCST90002435	IDP T1 SIENAX brain-unnormalised volume	59
GCST90002436	IDP T1 FIRST left thalamus volume	68
GCST90002437	IDP T1 FIRST right thalamus volume	57
GCST90002438	IDP T1 FIRST left caudate volume	69
GCST90002439	IDP T1 FIRST right caudate volume	70
GCST90002440	IDP T1 FIRST left putamen volume	45
GCST90002441	IDP T1 FIRST right putamen volume	57
GCST90002442	IDP T1 FIRST left pallidum volume	51
GCST90002443	IDP T1 FIRST right pallidum volume	45
GCST90002444	IDP T1 FIRST left hippocampus volume	47
GCST90002445	IDP T1 FIRST right hippocampus volume	37
GCST90002446	IDP T1 FIRST left amygdala volume	23
GCST90002447	IDP T1 FIRST right amygdala volume	30
GCST90002448	IDP T1 FIRST left accumbens volume	36
GCST90002449	IDP T1 FIRST right accumbens volume	39
GCST90002450	IDP T1 FIRST brain stem+4th ventricle volume	64
GCST90002451	IDP T1 FAST ROIs L frontal pole	34
GCST90002452	IDP T1 FAST ROIs R frontal pole	43
GCST90002453	IDP T1 FAST ROIs L insular cortex	70
GCST90002454	IDP T1 FAST ROIs R insular cortex	56
GCST90002455	IDP T1 FAST ROIs L sup front gyrus	21
GCST90002456	IDP T1 FAST ROIs R sup front gyrus	26
GCST90002457	IDP T1 FAST ROIs L mid front gyrus	34
GCST90002458	IDP T1 FAST ROIs R mid front gyrus	41
GCST90002459	IDP T1 FAST ROIs L inf front gyrus parstri	27
GCST90002460	IDP T1 FAST ROIs R inf front gyrus parstri	31
GCST90002461	IDP T1 FAST ROIs L inf front gyrus parsop	26
GCST90002462	IDP T1 FAST ROIs R inf front gyrus parsop	36
GCST90002463	IDP T1 FAST ROIs L precentral gyrus	32
GCST90002464	IDP T1 FAST ROIs R precentral gyrus	27
GCST90002465	IDP T1 FAST ROIs L temporal pole	35
GCST90002466	IDP T1 FAST ROIs R temporal pole	39
GCST90002467	IDP T1 FAST ROIs L sup temp gyrus ant	42
GCST90002468	IDP T1 FAST ROIs R sup temp gyrus ant	24
GCST90002469	IDP T1 FAST ROIs L sup temp gyrus post	25
GCST90002470	IDP T1 FAST ROIs R sup temp gyrus post	31
GCST90002471	IDP T1 FAST ROIs L mid temp gyrus ant	35
GCST90002472	IDP T1 FAST ROIs R mid temp gyrus ant	23
GCST90002473	IDP T1 FAST ROIs L mid temp gyrus post	23
GCST90002474	IDP T1 FAST ROIs R mid temp gyrus post	28
GCST90002475	IDP T1 FAST ROIs L mid temp gyrus tempocc	30
GCST90002476	IDP T1 FAST ROIs R mid temp gyrus tempocc	26
GCST90002477	IDP T1 FAST ROIs L inf temp gyrus ant	38
GCST90002478	IDP T1 FAST ROIs R inf temp gyrus ant	31
GCST90002479	IDP T1 FAST ROIs L inf temp gyrus post	31
GCST90002480	IDP T1 FAST ROIs R inf temp gyrus post	35
GCST90002481	IDP T1 FAST ROIs L inf temp gyrus tempocc	33
GCST90002482	IDP T1 FAST ROIs R inf temp gyrus tempocc	34
GCST90002483	IDP T1 FAST ROIs L postcent gyrus	38
GCST90002484	IDP T1 FAST ROIs R postcent gyrus	37
GCST90002485	IDP T1 FAST ROIs L sup parietal lobule	38
GCST90002486	IDP T1 FAST ROIs R sup parietal lobule	29
GCST90002487	IDP T1 FAST ROIs L supramarg gyrus ant	21
GCST90002488	IDP T1 FAST ROIs R supramarg gyrus ant	37
GCST90002489	IDP T1 FAST ROIs L supramarg gyrus post	34
GCST90002490	IDP T1 FAST ROIs R supramarg gyrus post	28
GCST90002491	IDP T1 FAST ROIs L angular gyrus	40
GCST90002492	IDP T1 FAST ROIs R angular gyrus	31
GCST90002493	IDP T1 FAST ROIs L latocc cortex sup	28
GCST90002494	IDP T1 FAST ROIs R latocc cortex sup	31
GCST90002495	IDP T1 FAST ROIs L latocc cortex inf	36
GCST90002496	IDP T1 FAST ROIs R latocc cortex inf	27
GCST90002497	IDP T1 FAST ROIs L intracalc cortex	80
GCST90002498	IDP T1 FAST ROIs R intracalc cortex	95
GCST90002499	IDP T1 FAST ROIs L front med cortex	35
GCST90002500	IDP T1 FAST ROIs R front med cortex	38
GCST90002501	IDP T1 FAST ROIs L juxtapos lobule cortex	22
GCST90002502	IDP T1 FAST ROIs R juxtapos lobule cortex	24
GCST90002503	IDP T1 FAST ROIs L subcallosal cortex	58
GCST90002504	IDP T1 FAST ROIs R subcallosal cortex	66
GCST90002505	IDP T1 FAST ROIs L paracing gyrus	39
GCST90002506	IDP T1 FAST ROIs R paracing gyrus	37
GCST90002507	IDP T1 FAST ROIs L cing gyrus ant	34
GCST90002508	IDP T1 FAST ROIs R cing gyrus ant	34
GCST90002509	IDP T1 FAST ROIs L cing gyrus post	36
GCST90002510	IDP T1 FAST ROIs R cing gyrus post	43
GCST90002511	IDP T1 FAST ROIs L precun cortex	57
GCST90002512	IDP T1 FAST ROIs R precun cortex	48
GCST90002513	IDP T1 FAST ROIs L cuneal cortex	38
GCST90002514	IDP T1 FAST ROIs R cuneal cortex	40
GCST90002515	IDP T1 FAST ROIs L front orb cortex	46
GCST90002516	IDP T1 FAST ROIs R front orb cortex	49
GCST90002517	IDP T1 FAST ROIs L parahipp gyrus ant	31
GCST90002518	IDP T1 FAST ROIs R parahipp gyrus ant	41
GCST90002519	IDP T1 FAST ROIs L parahipp gyrus post	28
GCST90002520	IDP T1 FAST ROIs R parahipp gyrus post	44
GCST90002521	IDP T1 FAST ROIs L lingual gyrus	49
GCST90002522	IDP T1 FAST ROIs R lingual gyrus	52
GCST90002523	IDP T1 FAST ROIs L temp fusif cortex ant	36
GCST90002524	IDP T1 FAST ROIs R temp fusif cortex ant	30
GCST90002525	IDP T1 FAST ROIs L temp fusif cortex post	50
GCST90002526	IDP T1 FAST ROIs R temp fusif cortex post	52
GCST90002527	IDP T1 FAST ROIs L temp occ fusif cortex	41
GCST90002528	IDP T1 FAST ROIs R temp occ fusif cortex	37
GCST90002529	IDP T1 FAST ROIs L occ fusif gyrus	34
GCST90002530	IDP T1 FAST ROIs R occ fusif gyrus	40
GCST90002531	IDP T1 FAST ROIs L front operc cortex	38
GCST90002532	IDP T1 FAST ROIs R front operc cortex	38
GCST90002533	IDP T1 FAST ROIs L cent operc cortex	32
GCST90002534	IDP T1 FAST ROIs R cent operc cortex	32
GCST90002535	IDP T1 FAST ROIs L parietal operc cortex	31
GCST90002536	IDP T1 FAST ROIs R parietal operc cortex	35
GCST90002537	IDP T1 FAST ROIs L planum polare	42
GCST90002538	IDP T1 FAST ROIs R planum polare	42
GCST90002539	IDP T1 FAST ROIs L heschl gyrus	38
GCST90002540	IDP T1 FAST ROIs R heschl gyrus	35
GCST90002541	IDP T1 FAST ROIs L planum temporale	39
GCST90002542	IDP T1 FAST ROIs R planum temporale	37
GCST90002543	IDP T1 FAST ROIs L supracalc cortex	47
GCST90002544	IDP T1 FAST ROIs R supracalc cortex	47
GCST90002545	IDP T1 FAST ROIs L occ pole	49
GCST90002546	IDP T1 FAST ROIs R occ pole	43
GCST90002547	IDP T1 FAST ROIs L thalamus	61
GCST90002548	IDP T1 FAST ROIs R thalamus	64
GCST90002549	IDP T1 FAST ROIs L caudate	72
GCST90002550	IDP T1 FAST ROIs R caudate	60
GCST90002551	IDP T1 FAST ROIs L putamen	75
GCST90002552	IDP T1 FAST ROIs R putamen	58
GCST90002553	IDP T1 FAST ROIs L pallidum	46
GCST90002554	IDP T1 FAST ROIs R pallidum	51
GCST90002555	IDP T1 FAST ROIs L hippocampus	65
GCST90002556	IDP T1 FAST ROIs R hippocampus	60
GCST90002557	IDP T1 FAST ROIs L amygdala	42
GCST90002558	IDP T1 FAST ROIs R amygdala	39
GCST90002559	IDP T1 FAST ROIs L ventral striatum	57
GCST90002560	IDP T1 FAST ROIs R ventral striatum	61
GCST90002561	IDP T1 FAST ROIs brain stem	56
GCST90002562	IDP T1 FAST ROIs L cerebellum I-IV	60
GCST90002563	IDP T1 FAST ROIs R cerebellum I-IV	48
GCST90002564	IDP T1 FAST ROIs L cerebellum V	74
GCST90002565	IDP T1 FAST ROIs R cerebellum V	56
GCST90002566	IDP T1 FAST ROIs L cerebellum VI	75
GCST90002567	IDP T1 FAST ROIs V cerebellum VI	76
GCST90002568	IDP T1 FAST ROIs R cerebellum VI	74
GCST90002569	IDP T1 FAST ROIs L cerebellum crus I	76
GCST90002570	IDP T1 FAST ROIs V cerebellum crus I	26
GCST90002571	IDP T1 FAST ROIs R cerebellum crus I	76
GCST90002572	IDP T1 FAST ROIs L cerebellum crus II	73
GCST90002573	IDP T1 FAST ROIs V cerebellum crus II	66
GCST90002574	IDP T1 FAST ROIs R cerebellum crus II	89
GCST90002575	IDP T1 FAST ROIs L cerebellum VIIb	75
GCST90002576	IDP T1 FAST ROIs V cerebellum VIIb	55
GCST90002577	IDP T1 FAST ROIs R cerebellum VIIb	65
GCST90002578	IDP T1 FAST ROIs L cerebellum VIIIa	64
GCST90002579	IDP T1 FAST ROIs V cerebellum VIIIa	62
GCST90002580	IDP T1 FAST ROIs R cerebellum VIIIa	66
GCST90002581	IDP T1 FAST ROIs L cerebellum VIIIb	41
GCST90002582	IDP T1 FAST ROIs V cerebellum VIIIb	65
GCST90002583	IDP T1 FAST ROIs R cerebellum VIIIb	61
GCST90002584	IDP T1 FAST ROIs L cerebellum IX	78
GCST90002585	IDP T1 FAST ROIs V cerebellum IX	63
GCST90002586	IDP T1 FAST ROIs R cerebellum IX	76
GCST90002587	IDP T1 FAST ROIs L cerebellum X	54
GCST90002588	IDP T1 FAST ROIs V cerebellum X	49
GCST90002589	IDP T1 FAST ROIs R cerebellum X	52
GCST90002590	aseg global volume BrainSeg	81
GCST90002591	aseg global volume BrainSegNotVent	74
GCST90002592	aseg global volume BrainSegNotVentSurf	74
GCST90002593	aseg global volume SubCortGray	67
GCST90002594	aseg global volume TotalGray	54
GCST90002595	aseg global volume SupraTentorial	72
GCST90002596	aseg global volume SupraTentorialNotVent	73
GCST90002597	aseg global volume EstimatedTotalIntraCranial	59
GCST90002598	aseg global volume VentricleChoroid	61
GCST90002599	aseg global volume 3rd-Ventricle	67
GCST90002600	aseg global volume 4th-Ventricle	79
GCST90002601	aseg global volume 5th-Ventricle	61
GCST90002602	aseg global volume Brain-Stem	94
GCST90002603	aseg global volume CSF	54
GCST90002604	aseg global volume WM-hypointensities	53
GCST90002605	aseg global volume non-WM-hypointensities	52
GCST90002606	aseg global volume Optic-Chiasm	42
GCST90002607	aseg global volume CC-Posterior	82
GCST90002608	aseg global volume CC-Mid-Posterior	37
GCST90002609	aseg global volume CC-Central	50
GCST90002610	aseg global volume CC-Mid-Anterior	55
GCST90002611	aseg global volume CC-Anterior	64
GCST90002612	aseg global volume-ratio BrainSegVol-to-eTIV	57
GCST90002613	aseg global volume-ratio MaskVol-to-eTIV	43
GCST90002614	aseg lh volume Cortex	42
GCST90002615	aseg lh volume CerebralWhiteMatter	67
GCST90002616	aseg lh volume Lateral-Ventricle	67
GCST90002617	aseg lh volume Inf-Lat-Vent	44
GCST90002618	aseg lh volume Cerebellum-White-Matter	69
GCST90002619	aseg lh volume Cerebellum-Cortex	86
GCST90002620	aseg lh volume Thalamus-Proper	50
GCST90002621	aseg lh volume Caudate	83
GCST90002622	aseg lh volume Putamen	63
GCST90002623	aseg lh volume Pallidum	58
GCST90002624	aseg lh volume Hippocampus	67
GCST90002625	aseg lh volume Amygdala	39
GCST90002626	aseg lh volume Accumbens-area	42
GCST90002627	aseg lh volume VentralDC	70
GCST90002628	aseg lh volume vessel	35
GCST90002629	aseg lh volume choroid-plexus	47
GCST90002630	aseg lh number HolesBeforeFixing	49
GCST90002631	aseg rh volume Cortex	36
GCST90002632	aseg rh volume CerebralWhiteMatter	65
GCST90002633	aseg rh volume Lateral-Ventricle	53
GCST90002634	aseg rh volume Inf-Lat-Vent	33
GCST90002635	aseg rh volume Cerebellum-White-Matter	60
GCST90002636	aseg rh volume Cerebellum-Cortex	80
GCST90002637	aseg rh volume Thalamus-Proper	50
GCST90002638	aseg rh volume Caudate	82
GCST90002639	aseg rh volume Putamen	63
GCST90002640	aseg rh volume Pallidum	64
GCST90002641	aseg rh volume Hippocampus	61
GCST90002642	aseg rh volume Amygdala	46
GCST90002643	aseg rh volume Accumbens-area	59
GCST90002644	aseg rh volume VentralDC	61
GCST90002645	aseg rh volume vessel	26
GCST90002646	aseg rh volume choroid-plexus	55
GCST90002647	aseg rh number HolesBeforeFixing	31
GCST90002648	AmygNuclei lh volume Lateral-nucleus	47
GCST90002649	AmygNuclei lh volume Basal-nucleus	49
GCST90002650	AmygNuclei lh volume Accessory-Basal-nucleus	42
GCST90002651	AmygNuclei lh volume Anterior-amygdaloid-area-AAA	35
GCST90002652	AmygNuclei lh volume Central-nucleus	36
GCST90002653	AmygNuclei lh volume Medial-nucleus	39
GCST90002654	AmygNuclei lh volume Cortical-nucleus	24
GCST90002655	AmygNuclei lh volume Corticoamygdaloid-transitio	41
GCST90002656	AmygNuclei lh volume Paralaminar-nucleus	36
GCST90002657	AmygNuclei lh volume Whole-amygdala	56
GCST90002658	AmygNuclei rh volume Lateral-nucleus	57
GCST90002659	AmygNuclei rh volume Basal-nucleus	41
GCST90002660	AmygNuclei rh volume Accessory-Basal-nucleus	35
GCST90002661	AmygNuclei rh volume Anterior-amygdaloid-area-AAA	36
GCST90002662	AmygNuclei rh volume Central-nucleus	36
GCST90002663	AmygNuclei rh volume Medial-nucleus	32
GCST90002664	AmygNuclei rh volume Cortical-nucleus	30
GCST90002665	AmygNuclei rh volume Corticoamygdaloid-transitio	43
GCST90002666	AmygNuclei rh volume Paralaminar-nucleus	38
GCST90002667	AmygNuclei rh volume Whole-amygdala	47
GCST90002668	HippSubfield lh volume Hippocampal-tail	50
GCST90002669	HippSubfield lh volume subiculum-body	54
GCST90002670	HippSubfield lh volume CA1-body	43
GCST90002671	HippSubfield lh volume subiculum-head	49
GCST90002672	HippSubfield lh volume hippocampal-fissure	33
GCST90002673	HippSubfield lh volume presubiculum-head	39
GCST90002674	HippSubfield lh volume CA1-head	57
GCST90002675	HippSubfield lh volume presubiculum-body	50
GCST90002676	HippSubfield lh volume parasubiculum	31
GCST90002677	HippSubfield lh volume molecular-layer-HP-head	43
GCST90002678	HippSubfield lh volume molecular-layer-HP-body	37
GCST90002679	HippSubfield lh volume GC-ML-DG-head	45
GCST90002680	HippSubfield lh volume CA3-body	47
GCST90002681	HippSubfield lh volume GC-ML-DG-body	54
GCST90002682	HippSubfield lh volume CA4-head	52
GCST90002683	HippSubfield lh volume CA4-body	56
GCST90002684	HippSubfield lh volume fimbria	36
GCST90002685	HippSubfield lh volume CA3-head	54
GCST90002686	HippSubfield lh volume HATA	36
GCST90002687	HippSubfield lh volume Whole-hippocampal-body	52
GCST90002688	HippSubfield lh volume Whole-hippocampal-head	62
GCST90002689	HippSubfield lh volume Whole-hippocampus	60
GCST90002690	HippSubfield rh volume Hippocampal-tail	64
GCST90002691	HippSubfield rh volume subiculum-body	54
GCST90002692	HippSubfield rh volume CA1-body	44
GCST90002693	HippSubfield rh volume subiculum-head	44
GCST90002694	HippSubfield rh volume hippocampal-fissure	42
GCST90002695	HippSubfield rh volume presubiculum-head	44
GCST90002696	HippSubfield rh volume CA1-head	66
GCST90002697	HippSubfield rh volume presubiculum-body	37
GCST90002698	HippSubfield rh volume parasubiculum	32
GCST90002699	HippSubfield rh volume molecular-layer-HP-head	36
GCST90002700	HippSubfield rh volume molecular-layer-HP-body	44
GCST90002701	HippSubfield rh volume GC-ML-DG-head	56
GCST90002702	HippSubfield rh volume CA3-body	48
GCST90002703	HippSubfield rh volume GC-ML-DG-body	43
GCST90002704	HippSubfield rh volume CA4-head	54
GCST90002705	HippSubfield rh volume CA4-body	51
GCST90002706	HippSubfield rh volume fimbria	36
GCST90002707	HippSubfield rh volume CA3-head	48
GCST90002708	HippSubfield rh volume HATA	41
GCST90002709	HippSubfield rh volume Whole-hippocampal-body	60
GCST90002710	HippSubfield rh volume Whole-hippocampal-head	56
GCST90002711	HippSubfield rh volume Whole-hippocampus	75
GCST90002712	ThalamNuclei lh volume MGN	31
GCST90002713	ThalamNuclei lh volume LGN	39
GCST90002714	ThalamNuclei lh volume PuI	34
GCST90002715	ThalamNuclei lh volume PuM	45
GCST90002716	ThalamNuclei lh volume L-Sg	41
GCST90002717	ThalamNuclei lh volume VPL	57
GCST90002718	ThalamNuclei lh volume CM	54
GCST90002719	ThalamNuclei lh volume VLa	58
GCST90002720	ThalamNuclei lh volume PuA	44
GCST90002721	ThalamNuclei lh volume MDm	50
GCST90002722	ThalamNuclei lh volume Pf	55
GCST90002723	ThalamNuclei lh volume VAmc	49
GCST90002724	ThalamNuclei lh volume MDl	44
GCST90002725	ThalamNuclei lh volume CeM	54
GCST90002726	ThalamNuclei lh volume VA	49
GCST90002727	ThalamNuclei lh volume MV(Re)	48
GCST90002728	ThalamNuclei lh volume VM	42
GCST90002729	ThalamNuclei lh volume CL	39
GCST90002730	ThalamNuclei lh volume PuL	42
GCST90002731	ThalamNuclei lh volume Pt	45
GCST90002732	ThalamNuclei lh volume AV	45
GCST90002733	ThalamNuclei lh volume Pc	50
GCST90002734	ThalamNuclei lh volume VLp	60
GCST90002735	ThalamNuclei lh volume LP	50
GCST90002736	ThalamNuclei rh volume LGN	47
GCST90002737	ThalamNuclei rh volume MGN	35
GCST90002738	ThalamNuclei rh volume PuI	49
GCST90002739	ThalamNuclei rh volume PuM	44
GCST90002740	ThalamNuclei rh volume L-Sg	29
GCST90002741	ThalamNuclei rh volume VPL	58
GCST90002742	ThalamNuclei rh volume CM	60
GCST90002743	ThalamNuclei rh volume VLa	60
GCST90002744	ThalamNuclei rh volume PuA	41
GCST90002745	ThalamNuclei rh volume MDm	47
GCST90002746	ThalamNuclei rh volume Pf	46
GCST90002747	ThalamNuclei rh volume VAmc	42
GCST90002748	ThalamNuclei rh volume MDl	40
GCST90002749	ThalamNuclei rh volume VA	46
GCST90002750	ThalamNuclei rh volume MV(Re)	55
GCST90002751	ThalamNuclei rh volume CeM	61
GCST90002752	ThalamNuclei rh volume VM	48
GCST90002753	ThalamNuclei rh volume PuL	38
GCST90002754	ThalamNuclei rh volume CL	38
GCST90002755	ThalamNuclei rh volume VLp	59
GCST90002756	ThalamNuclei rh volume Pc	40
GCST90002757	ThalamNuclei rh volume Pt	42
GCST90002758	ThalamNuclei rh volume AV	40
GCST90002759	ThalamNuclei rh volume LP	55
GCST90002760	ThalamNuclei lh volume LD	66
GCST90002761	ThalamNuclei rh volume LD	58
GCST90002762	ThalamNuclei lh volume Whole-thalamus	64
GCST90002763	ThalamNuclei rh volume Whole-thalamus	60
GCST90002764	Brainstem global volume Medulla	92
GCST90002765	Brainstem global volume Pons	95
GCST90002766	Brainstem global volume SCP	48
GCST90002767	Brainstem global volume Midbrain	79
GCST90002768	Brainstem global volume Whole-brainstem	99
GCST90002769	aparc-Desikan lh volume bankssts	34
GCST90002770	aparc-Desikan lh volume caudalanteriorcingulate	17
GCST90002771	aparc-Desikan lh volume caudalmiddlefrontal	41
GCST90002772	aparc-Desikan lh volume cuneus	73
GCST90002773	aparc-Desikan lh volume entorhinal	35
GCST90002774	aparc-Desikan lh volume fusiform	40
GCST90002775	aparc-Desikan lh volume inferiorparietal	33
GCST90002776	aparc-Desikan lh volume inferiortemporal	37
GCST90002777	aparc-Desikan lh volume isthmuscingulate	29
GCST90002778	aparc-Desikan lh volume lateraloccipital	46
GCST90002779	aparc-Desikan lh volume lateralorbitofrontal	55
GCST90002780	aparc-Desikan lh volume lingual	53
GCST90002781	aparc-Desikan lh volume medialorbitofrontal	35
GCST90002782	aparc-Desikan lh volume middletemporal	44
GCST90002783	aparc-Desikan lh volume parahippocampal	42
GCST90002784	aparc-Desikan lh volume paracentral	37
GCST90002785	aparc-Desikan lh volume parsopercularis	45
GCST90002786	aparc-Desikan lh volume parsorbitalis	38
GCST90002787	aparc-Desikan lh volume parstriangularis	31
GCST90002788	aparc-Desikan lh volume pericalcarine	82
GCST90002789	aparc-Desikan lh volume postcentral	36
GCST90002790	aparc-Desikan lh volume posteriorcingulate	41
GCST90002791	aparc-Desikan lh volume precentral	36
GCST90002792	aparc-Desikan lh volume precuneus	57
GCST90002793	aparc-Desikan lh volume rostralanteriorcingulate	33
GCST90002794	aparc-Desikan lh volume rostralmiddlefrontal	53
GCST90002795	aparc-Desikan lh volume superiorfrontal	42
GCST90002796	aparc-Desikan lh volume superiorparietal	57
GCST90002797	aparc-Desikan lh volume superiortemporal	36
GCST90002798	aparc-Desikan lh volume supramarginal	34
GCST90002799	aparc-Desikan lh volume frontalpole	33
GCST90002800	aparc-Desikan lh volume transversetemporal	31
GCST90002801	aparc-Desikan lh volume insula	50
GCST90002802	aparc-Desikan rh volume bankssts	34
GCST90002803	aparc-Desikan rh volume caudalanteriorcingulate	24
GCST90002804	aparc-Desikan rh volume caudalmiddlefrontal	41
GCST90002805	aparc-Desikan rh volume cuneus	66
GCST90002806	aparc-Desikan rh volume entorhinal	34
GCST90002807	aparc-Desikan rh volume fusiform	41
GCST90002808	aparc-Desikan rh volume inferiorparietal	41
GCST90002809	aparc-Desikan rh volume inferiortemporal	34
GCST90002810	aparc-Desikan rh volume isthmuscingulate	34
GCST90002811	aparc-Desikan rh volume lateraloccipital	55
GCST90002812	aparc-Desikan rh volume lateralorbitofrontal	47
GCST90002813	aparc-Desikan rh volume lingual	61
GCST90002814	aparc-Desikan rh volume medialorbitofrontal	38
GCST90002815	aparc-Desikan rh volume middletemporal	42
GCST90002816	aparc-Desikan rh volume parahippocampal	32
GCST90002817	aparc-Desikan rh volume paracentral	28
GCST90002818	aparc-Desikan rh volume parsopercularis	28
GCST90002819	aparc-Desikan rh volume parsorbitalis	39
GCST90002820	aparc-Desikan rh volume parstriangularis	42
GCST90002821	aparc-Desikan rh volume pericalcarine	76
GCST90002822	aparc-Desikan rh volume postcentral	42
GCST90002823	aparc-Desikan rh volume posteriorcingulate	22
GCST90002824	aparc-Desikan rh volume precentral	39
GCST90002825	aparc-Desikan rh volume precuneus	62
GCST90002826	aparc-Desikan rh volume rostralanteriorcingulate	33
GCST90002827	aparc-Desikan rh volume rostralmiddlefrontal	46
GCST90002828	aparc-Desikan rh volume superiorfrontal	36
GCST90002829	aparc-Desikan rh volume superiorparietal	47
GCST90002830	aparc-Desikan rh volume superiortemporal	46
GCST90002831	aparc-Desikan rh volume supramarginal	38
GCST90002832	aparc-Desikan rh volume frontalpole	25
GCST90002833	aparc-Desikan rh volume transversetemporal	30
GCST90002834	aparc-Desikan rh volume insula	52
GCST90002835	BA-exvivo lh volume BA1	30
GCST90002836	BA-exvivo lh volume BA2	42
GCST90002837	BA-exvivo lh volume BA3a	36
GCST90002838	BA-exvivo lh volume BA3b	45
GCST90002839	BA-exvivo lh volume BA4a	31
GCST90002840	BA-exvivo lh volume BA4p	42
GCST90002841	BA-exvivo lh volume BA6	33
GCST90002842	BA-exvivo lh volume BA44	31
GCST90002843	BA-exvivo lh volume BA45	38
GCST90002844	BA-exvivo lh volume V1	81
GCST90002845	BA-exvivo lh volume V2	65
GCST90002846	BA-exvivo lh volume MT	28
GCST90002847	BA-exvivo lh volume perirhinal	39
GCST90002848	BA-exvivo lh volume entorhinal	38
GCST90002849	BA-exvivo rh volume BA1	33
GCST90002850	BA-exvivo rh volume BA2	29
GCST90002851	BA-exvivo rh volume BA3a	38
GCST90002852	BA-exvivo rh volume BA3b	38
GCST90002853	BA-exvivo rh volume BA4a	32
GCST90002854	BA-exvivo rh volume BA4p	32
GCST90002855	BA-exvivo rh volume BA6	44
GCST90002856	BA-exvivo rh volume BA44	35
GCST90002857	BA-exvivo rh volume BA45	35
GCST90002858	BA-exvivo rh volume V1	69
GCST90002859	BA-exvivo rh volume V2	68
GCST90002860	BA-exvivo rh volume MT	42
GCST90002861	BA-exvivo rh volume perirhinal	33
GCST90002862	BA-exvivo rh volume entorhinal	34
GCST90002863	aparc-DKTatlas lh volume caudalanteriorcingulate	37
GCST90002864	aparc-DKTatlas lh volume caudalmiddlefrontal	41
GCST90002865	aparc-DKTatlas lh volume cuneus	71
GCST90002866	aparc-DKTatlas lh volume entorhinal	33
GCST90002867	aparc-DKTatlas lh volume fusiform	37
GCST90002868	aparc-DKTatlas lh volume inferiorparietal	40
GCST90002869	aparc-DKTatlas lh volume inferiortemporal	38
GCST90002870	aparc-DKTatlas lh volume isthmuscingulate	33
GCST90002871	aparc-DKTatlas lh volume lateraloccipital	45
GCST90002872	aparc-DKTatlas lh volume lateralorbitofrontal	59
GCST90002873	aparc-DKTatlas lh volume lingual	53
GCST90002874	aparc-DKTatlas lh volume medialorbitofrontal	35
GCST90002875	aparc-DKTatlas lh volume middletemporal	42
GCST90002876	aparc-DKTatlas lh volume parahippocampal	42
GCST90002877	aparc-DKTatlas lh volume paracentral	37
GCST90002878	aparc-DKTatlas lh volume parsopercularis	42
GCST90002879	aparc-DKTatlas lh volume parsorbitalis	48
GCST90002880	aparc-DKTatlas lh volume parstriangularis	37
GCST90002881	aparc-DKTatlas lh volume pericalcarine	79
GCST90002882	aparc-DKTatlas lh volume postcentral	39
GCST90002883	aparc-DKTatlas lh volume posteriorcingulate	39
GCST90002884	aparc-DKTatlas lh volume precentral	37
GCST90002885	aparc-DKTatlas lh volume precuneus	49
GCST90002886	aparc-DKTatlas lh volume rostralanteriorcingulate	31
GCST90002887	aparc-DKTatlas lh volume rostralmiddlefrontal	39
GCST90002888	aparc-DKTatlas lh volume superiorfrontal	43
GCST90002889	aparc-DKTatlas lh volume superiorparietal	51
GCST90002890	aparc-DKTatlas lh volume superiortemporal	39
GCST90002891	aparc-DKTatlas lh volume supramarginal	34
GCST90002892	aparc-DKTatlas lh volume transversetemporal	31
GCST90002893	aparc-DKTatlas lh volume insula	69
GCST90002894	aparc-DKTatlas rh volume caudalanteriorcingulate	31
GCST90002895	aparc-DKTatlas rh volume caudalmiddlefrontal	39
GCST90002896	aparc-DKTatlas rh volume cuneus	62
GCST90002897	aparc-DKTatlas rh volume entorhinal	27
GCST90002898	aparc-DKTatlas rh volume fusiform	39
GCST90002899	aparc-DKTatlas rh volume inferiorparietal	41
GCST90002900	aparc-DKTatlas rh volume inferiortemporal	35
GCST90002901	aparc-DKTatlas rh volume isthmuscingulate	26
GCST90002902	aparc-DKTatlas rh volume lateraloccipital	60
GCST90002903	aparc-DKTatlas rh volume lateralorbitofrontal	39
GCST90002904	aparc-DKTatlas rh volume lingual	60
GCST90002905	aparc-DKTatlas rh volume medialorbitofrontal	37
GCST90002906	aparc-DKTatlas rh volume middletemporal	46
GCST90002907	aparc-DKTatlas rh volume parahippocampal	36
GCST90002908	aparc-DKTatlas rh volume paracentral	32
GCST90002909	aparc-DKTatlas rh volume parsopercularis	35
GCST90002910	aparc-DKTatlas rh volume parsorbitalis	44
GCST90002911	aparc-DKTatlas rh volume parstriangularis	36
GCST90002912	aparc-DKTatlas rh volume pericalcarine	68
GCST90002913	aparc-DKTatlas rh volume postcentral	37
GCST90002914	aparc-DKTatlas rh volume posteriorcingulate	24
GCST90002915	aparc-DKTatlas rh volume precentral	42
GCST90002916	aparc-DKTatlas rh volume precuneus	63
GCST90002917	aparc-DKTatlas rh volume rostralanteriorcingulate	32
GCST90002918	aparc-DKTatlas rh volume rostralmiddlefrontal	52
GCST90002919	aparc-DKTatlas rh volume superiorfrontal	29
GCST90002920	aparc-DKTatlas rh volume superiorparietal	50
GCST90002921	aparc-DKTatlas rh volume superiortemporal	41
GCST90002922	aparc-DKTatlas rh volume supramarginal	38
GCST90002923	aparc-DKTatlas rh volume transversetemporal	31
GCST90002924	aparc-DKTatlas rh volume insula	62
GCST90002925	aparc-a2009s lh volume G+S-frontomargin	37
GCST90002926	aparc-a2009s lh volume G+S-occipital-inf	42
GCST90002927	aparc-a2009s lh volume G+S-paracentral	39
GCST90002928	aparc-a2009s lh volume G+S-subcentral	34
GCST90002929	aparc-a2009s lh volume G+S-transv-frontopol	23
GCST90002930	aparc-a2009s lh volume G+S-cingul-Ant	31
GCST90002931	aparc-a2009s lh volume G+S-cingul-Mid-Ant	34
GCST90002932	aparc-a2009s lh volume G+S-cingul-Mid-Post	23
GCST90002933	aparc-a2009s lh volume G-cingul-Post-dorsal	28
GCST90002934	aparc-a2009s lh volume G-cingul-Post-ventral	37
GCST90002935	aparc-a2009s lh volume G-cuneus	62
GCST90002936	aparc-a2009s lh volume G-front-inf-Opercular	30
GCST90002937	aparc-a2009s lh volume G-front-inf-Orbital	30
GCST90002938	aparc-a2009s lh volume G-front-inf-Triangul	30
GCST90002939	aparc-a2009s lh volume G-front-middle	44
GCST90002940	aparc-a2009s lh volume G-front-sup	46
GCST90002941	aparc-a2009s lh volume G-Ins-lg+S-cent-ins	30
GCST90002942	aparc-a2009s lh volume G-insular-short	45
GCST90002943	aparc-a2009s lh volume G-occipital-middle	31
GCST90002944	aparc-a2009s lh volume G-occipital-sup	36
GCST90002945	aparc-a2009s lh volume G-oc-temp-lat-fusifor	32
GCST90002946	aparc-a2009s lh volume G-oc-temp-med-Lingual	46
GCST90002947	aparc-a2009s lh volume G-oc-temp-med-Parahip	49
GCST90002948	aparc-a2009s lh volume G-orbital	46
GCST90002949	aparc-a2009s lh volume G-pariet-inf-Angular	29
GCST90002950	aparc-a2009s lh volume G-pariet-inf-Supramar	34
GCST90002951	aparc-a2009s lh volume G-parietal-sup	52
GCST90002952	aparc-a2009s lh volume G-postcentral	34
GCST90002953	aparc-a2009s lh volume G-precentral	48
GCST90002954	aparc-a2009s lh volume G-precuneus	44
GCST90002955	aparc-a2009s lh volume G-rectus	26
GCST90002956	aparc-a2009s lh volume G-subcallosal	36
GCST90002957	aparc-a2009s lh volume G-temp-sup-G-T-transv	22
GCST90002958	aparc-a2009s lh volume G-temp-sup-Lateral	30
GCST90002959	aparc-a2009s lh volume G-temp-sup-Plan-polar	34
GCST90002960	aparc-a2009s lh volume G-temp-sup-Plan-tempo	27
GCST90002961	aparc-a2009s lh volume G-temporal-inf	34
GCST90002962	aparc-a2009s lh volume G-temporal-middle	43
GCST90002963	aparc-a2009s lh volume Lat-Fis-ant-Horizont	26
GCST90002964	aparc-a2009s lh volume Lat-Fis-ant-Vertical	27
GCST90002965	aparc-a2009s lh volume Lat-Fis-post	30
GCST90002966	aparc-a2009s lh volume Pole-occipital	34
GCST90002967	aparc-a2009s lh volume Pole-temporal	42
GCST90002968	aparc-a2009s lh volume S-calcarine	69
GCST90002969	aparc-a2009s lh volume S-central	38
GCST90002970	aparc-a2009s lh volume S-cingul-Marginalis	42
GCST90002971	aparc-a2009s lh volume S-circular-insula-ant	29
GCST90002972	aparc-a2009s lh volume S-circular-insula-inf	30
GCST90002973	aparc-a2009s lh volume S-circular-insula-sup	30
GCST90002974	aparc-a2009s lh volume S-collat-transv-ant	41
GCST90002975	aparc-a2009s lh volume S-collat-transv-post	29
GCST90002976	aparc-a2009s lh volume S-front-inf	25
GCST90002977	aparc-a2009s lh volume S-front-middle	29
GCST90002978	aparc-a2009s lh volume S-front-sup	31
GCST90002979	aparc-a2009s lh volume S-interm-prim-Jensen	26
GCST90002980	aparc-a2009s lh volume S-intrapariet+P-trans	31
GCST90002981	aparc-a2009s lh volume S-oc-middle+Lunatus	37
GCST90002982	aparc-a2009s lh volume S-oc-sup+transversal	29
GCST90002983	aparc-a2009s lh volume S-occipital-ant	24
GCST90002984	aparc-a2009s lh volume S-oc-temp-lat	23
GCST90002985	aparc-a2009s lh volume S-oc-temp-med+Lingual	28
GCST90002986	aparc-a2009s lh volume S-orbital-lateral	26
GCST90002987	aparc-a2009s lh volume S-orbital-med-olfact	41
GCST90002988	aparc-a2009s lh volume S-orbital-H-Shaped	58
GCST90002989	aparc-a2009s lh volume S-parieto-occipital	50
GCST90002990	aparc-a2009s lh volume S-pericallosal	31
GCST90002991	aparc-a2009s lh volume S-postcentral	38
GCST90002992	aparc-a2009s lh volume S-precentral-inf-part	35
GCST90002993	aparc-a2009s lh volume S-precentral-sup-part	30
GCST90002994	aparc-a2009s lh volume S-suborbital	21
GCST90002995	aparc-a2009s lh volume S-subparietal	37
GCST90002996	aparc-a2009s lh volume S-temporal-inf	33
GCST90002997	aparc-a2009s lh volume S-temporal-sup	41
GCST90002998	aparc-a2009s lh volume S-temporal-transverse	27
GCST90002999	aparc-a2009s rh volume G+S-frontomargin	25
GCST90003000	aparc-a2009s rh volume G+S-occipital-inf	32
GCST90003001	aparc-a2009s rh volume G+S-paracentral	26
GCST90003002	aparc-a2009s rh volume G+S-subcentral	31
GCST90003003	aparc-a2009s rh volume G+S-transv-frontopol	15
GCST90003004	aparc-a2009s rh volume G+S-cingul-Ant	46
GCST90003005	aparc-a2009s rh volume G+S-cingul-Mid-Ant	26
GCST90003006	aparc-a2009s rh volume G+S-cingul-Mid-Post	37
GCST90003007	aparc-a2009s rh volume G-cingul-Post-dorsal	26
GCST90003008	aparc-a2009s rh volume G-cingul-Post-ventral	51
GCST90003009	aparc-a2009s rh volume G-cuneus	63
GCST90003010	aparc-a2009s rh volume G-front-inf-Opercular	28
GCST90003011	aparc-a2009s rh volume G-front-inf-Orbital	32
GCST90003012	aparc-a2009s rh volume G-front-inf-Triangul	35
GCST90003013	aparc-a2009s rh volume G-front-middle	35
GCST90003014	aparc-a2009s rh volume G-front-sup	23
GCST90003015	aparc-a2009s rh volume G-Ins-lg+S-cent-ins	37
GCST90003016	aparc-a2009s rh volume G-insular-short	38
GCST90003017	aparc-a2009s rh volume G-occipital-middle	42
GCST90003018	aparc-a2009s rh volume G-occipital-sup	37
GCST90003019	aparc-a2009s rh volume G-oc-temp-lat-fusifor	39
GCST90003020	aparc-a2009s rh volume G-oc-temp-med-Lingual	57
GCST90003021	aparc-a2009s rh volume G-oc-temp-med-Parahip	33
GCST90003022	aparc-a2009s rh volume G-orbital	34
GCST90003023	aparc-a2009s rh volume G-pariet-inf-Angular	41
GCST90003024	aparc-a2009s rh volume G-pariet-inf-Supramar	42
GCST90003025	aparc-a2009s rh volume G-parietal-sup	46
GCST90003026	aparc-a2009s rh volume G-postcentral	41
GCST90003027	aparc-a2009s rh volume G-precentral	38
GCST90003028	aparc-a2009s rh volume G-precuneus	51
GCST90003029	aparc-a2009s rh volume G-rectus	30
GCST90003030	aparc-a2009s rh volume G-subcallosal	40
GCST90003031	aparc-a2009s rh volume G-temp-sup-G-T-transv	19
GCST90003032	aparc-a2009s rh volume G-temp-sup-Lateral	47
GCST90003033	aparc-a2009s rh volume G-temp-sup-Plan-polar	32
GCST90003034	aparc-a2009s rh volume G-temp-sup-Plan-tempo	28
GCST90003035	aparc-a2009s rh volume G-temporal-inf	33
GCST90003036	aparc-a2009s rh volume G-temporal-middle	45
GCST90003037	aparc-a2009s rh volume Lat-Fis-ant-Horizont	34
GCST90003038	aparc-a2009s rh volume Lat-Fis-ant-Vertical	22
GCST90003039	aparc-a2009s rh volume Lat-Fis-post	32
GCST90003040	aparc-a2009s rh volume Pole-occipital	51
GCST90003041	aparc-a2009s rh volume Pole-temporal	34
GCST90003042	aparc-a2009s rh volume S-calcarine	74
GCST90003043	aparc-a2009s rh volume S-central	42
GCST90003044	aparc-a2009s rh volume S-cingul-Marginalis	33
GCST90003045	aparc-a2009s rh volume S-circular-insula-ant	32
GCST90003046	aparc-a2009s rh volume S-circular-insula-inf	28
GCST90003047	aparc-a2009s rh volume S-circular-insula-sup	44
GCST90003048	aparc-a2009s rh volume S-collat-transv-ant	31
GCST90003049	aparc-a2009s rh volume S-collat-transv-post	28
GCST90003050	aparc-a2009s rh volume S-front-inf	27
GCST90003051	aparc-a2009s rh volume S-front-middle	27
GCST90003052	aparc-a2009s rh volume S-front-sup	27
GCST90003053	aparc-a2009s rh volume S-interm-prim-Jensen	25
GCST90003054	aparc-a2009s rh volume S-intrapariet+P-trans	31
GCST90003055	aparc-a2009s rh volume S-oc-middle+Lunatus	39
GCST90003056	aparc-a2009s rh volume S-oc-sup+transversal	29
GCST90003057	aparc-a2009s rh volume S-occipital-ant	29
GCST90003058	aparc-a2009s rh volume S-oc-temp-lat	39
GCST90003059	aparc-a2009s rh volume S-oc-temp-med+Lingual	39
GCST90003060	aparc-a2009s rh volume S-orbital-lateral	29
GCST90003061	aparc-a2009s rh volume S-orbital-med-olfact	27
GCST90003062	aparc-a2009s rh volume S-orbital-H-Shaped	41
GCST90003063	aparc-a2009s rh volume S-parieto-occipital	46
GCST90003064	aparc-a2009s rh volume S-pericallosal	27
GCST90003065	aparc-a2009s rh volume S-postcentral	36
GCST90003066	aparc-a2009s rh volume S-precentral-inf-part	28
GCST90003067	aparc-a2009s rh volume S-precentral-sup-part	26
GCST90003068	aparc-a2009s rh volume S-suborbital	20
GCST90003069	aparc-a2009s rh volume S-subparietal	27
GCST90003070	aparc-a2009s rh volume S-temporal-inf	25
GCST90003071	aparc-a2009s rh volume S-temporal-sup	43
GCST90003072	aparc-a2009s rh volume S-temporal-transverse	24
GCST90003073	aparc-Desikan lh area TotalSurface	58
GCST90003074	aparc-Desikan lh area bankssts	32
GCST90003075	aparc-Desikan lh area caudalanteriorcingulate	27
GCST90003076	aparc-Desikan lh area caudalmiddlefrontal	46
GCST90003077	aparc-Desikan lh area cuneus	69
GCST90003078	aparc-Desikan lh area entorhinal	36
GCST90003079	aparc-Desikan lh area fusiform	37
GCST90003080	aparc-Desikan lh area inferiorparietal	41
GCST90003081	aparc-Desikan lh area inferiortemporal	33
GCST90003082	aparc-Desikan lh area isthmuscingulate	41
GCST90003083	aparc-Desikan lh area lateraloccipital	66
GCST90003084	aparc-Desikan lh area lateralorbitofrontal	59
GCST90003085	aparc-Desikan lh area lingual	54
GCST90003086	aparc-Desikan lh area medialorbitofrontal	35
GCST90003087	aparc-Desikan lh area middletemporal	48
GCST90003088	aparc-Desikan lh area parahippocampal	42
GCST90003089	aparc-Desikan lh area paracentral	39
GCST90003090	aparc-Desikan lh area parsopercularis	44
GCST90003091	aparc-Desikan lh area parsorbitalis	39
GCST90003092	aparc-Desikan lh area parstriangularis	40
GCST90003093	aparc-Desikan lh area pericalcarine	86
GCST90003094	aparc-Desikan lh area postcentral	38
GCST90003095	aparc-Desikan lh area posteriorcingulate	36
GCST90003096	aparc-Desikan lh area precentral	45
GCST90003097	aparc-Desikan lh area precuneus	59
GCST90003098	aparc-Desikan lh area rostralanteriorcingulate	33
GCST90003099	aparc-Desikan lh area rostralmiddlefrontal	51
GCST90003100	aparc-Desikan lh area superiorfrontal	46
GCST90003101	aparc-Desikan lh area superiorparietal	50
GCST90003102	aparc-Desikan lh area superiortemporal	48
GCST90003103	aparc-Desikan lh area supramarginal	46
GCST90003104	aparc-Desikan lh area frontalpole	30
GCST90003105	aparc-Desikan lh area transversetemporal	44
GCST90003106	aparc-Desikan lh area insula	44
GCST90003107	aparc-Desikan rh area TotalSurface	61
GCST90003108	aparc-Desikan rh area bankssts	41
GCST90003109	aparc-Desikan rh area caudalanteriorcingulate	27
GCST90003110	aparc-Desikan rh area caudalmiddlefrontal	34
GCST90003111	aparc-Desikan rh area cuneus	68
GCST90003112	aparc-Desikan rh area entorhinal	46
GCST90003113	aparc-Desikan rh area fusiform	45
GCST90003114	aparc-Desikan rh area inferiorparietal	43
GCST90003115	aparc-Desikan rh area inferiortemporal	34
GCST90003116	aparc-Desikan rh area isthmuscingulate	40
GCST90003117	aparc-Desikan rh area lateraloccipital	59
GCST90003118	aparc-Desikan rh area lateralorbitofrontal	46
GCST90003119	aparc-Desikan rh area lingual	61
GCST90003120	aparc-Desikan rh area medialorbitofrontal	31
GCST90003121	aparc-Desikan rh area middletemporal	53
GCST90003122	aparc-Desikan rh area parahippocampal	38
GCST90003123	aparc-Desikan rh area paracentral	38
GCST90003124	aparc-Desikan rh area parsopercularis	38
GCST90003125	aparc-Desikan rh area parsorbitalis	38
GCST90003126	aparc-Desikan rh area parstriangularis	45
GCST90003127	aparc-Desikan rh area pericalcarine	84
GCST90003128	aparc-Desikan rh area postcentral	40
GCST90003129	aparc-Desikan rh area posteriorcingulate	35
GCST90003130	aparc-Desikan rh area precentral	50
GCST90003131	aparc-Desikan rh area precuneus	53
GCST90003132	aparc-Desikan rh area rostralanteriorcingulate	30
GCST90003133	aparc-Desikan rh area rostralmiddlefrontal	37
GCST90003134	aparc-Desikan rh area superiorfrontal	52
GCST90003135	aparc-Desikan rh area superiorparietal	50
GCST90003136	aparc-Desikan rh area superiortemporal	46
GCST90003137	aparc-Desikan rh area supramarginal	47
GCST90003138	aparc-Desikan rh area frontalpole	24
GCST90003139	aparc-Desikan rh area transversetemporal	45
GCST90003140	aparc-Desikan rh area insula	37
GCST90003141	aparc-pial lh area TotalSurface	52
GCST90003142	aparc-pial lh area bankssts	38
GCST90003143	aparc-pial lh area caudalanteriorcingulate	20
GCST90003144	aparc-pial lh area caudalmiddlefrontal	38
GCST90003145	aparc-pial lh area cuneus	63
GCST90003146	aparc-pial lh area entorhinal	37
GCST90003147	aparc-pial lh area fusiform	41
GCST90003148	aparc-pial lh area inferiorparietal	44
GCST90003149	aparc-pial lh area inferiortemporal	29
GCST90003150	aparc-pial lh area isthmuscingulate	43
GCST90003151	aparc-pial lh area lateraloccipital	56
GCST90003152	aparc-pial lh area lateralorbitofrontal	61
GCST90003153	aparc-pial lh area lingual	45
GCST90003154	aparc-pial lh area medialorbitofrontal	35
GCST90003155	aparc-pial lh area middletemporal	48
GCST90003156	aparc-pial lh area parahippocampal	45
GCST90003157	aparc-pial lh area paracentral	32
GCST90003158	aparc-pial lh area parsopercularis	35
GCST90003159	aparc-pial lh area parsorbitalis	35
GCST90003160	aparc-pial lh area parstriangularis	32
GCST90003161	aparc-pial lh area pericalcarine	81
GCST90003162	aparc-pial lh area postcentral	31
GCST90003163	aparc-pial lh area posteriorcingulate	35
GCST90003164	aparc-pial lh area precentral	44
GCST90003165	aparc-pial lh area precuneus	56
GCST90003166	aparc-pial lh area rostralanteriorcingulate	36
GCST90003167	aparc-pial lh area rostralmiddlefrontal	38
GCST90003168	aparc-pial lh area superiorfrontal	47
GCST90003169	aparc-pial lh area superiorparietal	42
GCST90003170	aparc-pial lh area superiortemporal	44
GCST90003171	aparc-pial lh area supramarginal	41
GCST90003172	aparc-pial lh area frontalpole	32
GCST90003173	aparc-pial lh area transversetemporal	46
GCST90003174	aparc-pial rh area TotalSurface	51
GCST90003175	aparc-pial rh area bankssts	27
GCST90003176	aparc-pial rh area caudalanteriorcingulate	31
GCST90003177	aparc-pial rh area caudalmiddlefrontal	33
GCST90003178	aparc-pial rh area cuneus	63
GCST90003179	aparc-pial rh area entorhinal	40
GCST90003180	aparc-pial rh area fusiform	43
GCST90003181	aparc-pial rh area inferiorparietal	46
GCST90003182	aparc-pial rh area inferiortemporal	35
GCST90003183	aparc-pial rh area isthmuscingulate	39
GCST90003184	aparc-pial rh area lateraloccipital	61
GCST90003185	aparc-pial rh area lateralorbitofrontal	46
GCST90003186	aparc-pial rh area lingual	61
GCST90003187	aparc-pial rh area medialorbitofrontal	33
GCST90003188	aparc-pial rh area middletemporal	50
GCST90003189	aparc-pial rh area parahippocampal	37
GCST90003190	aparc-pial rh area paracentral	31
GCST90003191	aparc-pial rh area parsopercularis	35
GCST90003192	aparc-pial rh area parsorbitalis	43
GCST90003193	aparc-pial rh area parstriangularis	42
GCST90003194	aparc-pial rh area pericalcarine	77
GCST90003195	aparc-pial rh area postcentral	37
GCST90003196	aparc-pial rh area posteriorcingulate	34
GCST90003197	aparc-pial rh area precentral	45
GCST90003198	aparc-pial rh area precuneus	56
GCST90003199	aparc-pial rh area rostralanteriorcingulate	29
GCST90003200	aparc-pial rh area rostralmiddlefrontal	43
GCST90003201	aparc-pial rh area superiorfrontal	48
GCST90003202	aparc-pial rh area superiorparietal	43
GCST90003203	aparc-pial rh area superiortemporal	44
GCST90003204	aparc-pial rh area supramarginal	41
GCST90003205	aparc-pial rh area frontalpole	21
GCST90003206	aparc-pial rh area transversetemporal	35
GCST90003207	BA-exvivo lh area BA1	38
GCST90003208	BA-exvivo lh area BA2	57
GCST90003209	BA-exvivo lh area BA3a	37
GCST90003210	BA-exvivo lh area BA3b	48
GCST90003211	BA-exvivo lh area BA4a	51
GCST90003212	BA-exvivo lh area BA4p	55
GCST90003213	BA-exvivo lh area BA6	45
GCST90003214	BA-exvivo lh area BA44	32
GCST90003215	BA-exvivo lh area BA45	47
GCST90003216	BA-exvivo lh area V1	82
GCST90003217	BA-exvivo lh area V2	82
GCST90003218	BA-exvivo lh area MT	30
GCST90003219	BA-exvivo lh area perirhinal	41
GCST90003220	BA-exvivo lh area entorhinal	59
GCST90003221	BA-exvivo rh area BA1	35
GCST90003222	BA-exvivo rh area BA2	37
GCST90003223	BA-exvivo rh area BA3a	35
GCST90003224	BA-exvivo rh area BA3b	42
GCST90003225	BA-exvivo rh area BA4a	39
GCST90003226	BA-exvivo rh area BA4p	49
GCST90003227	BA-exvivo rh area BA6	33
GCST90003228	BA-exvivo rh area BA44	29
GCST90003229	BA-exvivo rh area BA45	43
GCST90003230	BA-exvivo rh area V1	88
GCST90003231	BA-exvivo rh area V2	82
GCST90003232	BA-exvivo rh area MT	37
GCST90003233	BA-exvivo rh area perirhinal	40
GCST90003234	BA-exvivo rh area entorhinal	44
GCST90003235	aparc-DKTatlas lh area caudalanteriorcingulate	37
GCST90003236	aparc-DKTatlas lh area caudalmiddlefrontal	45
GCST90003237	aparc-DKTatlas lh area cuneus	56
GCST90003238	aparc-DKTatlas lh area entorhinal	36
GCST90003239	aparc-DKTatlas lh area fusiform	39
GCST90003240	aparc-DKTatlas lh area inferiorparietal	42
GCST90003241	aparc-DKTatlas lh area inferiortemporal	34
GCST90003242	aparc-DKTatlas lh area isthmuscingulate	43
GCST90003243	aparc-DKTatlas lh area lateraloccipital	70
GCST90003244	aparc-DKTatlas lh area lateralorbitofrontal	47
GCST90003245	aparc-DKTatlas lh area lingual	64
GCST90003246	aparc-DKTatlas lh area medialorbitofrontal	42
GCST90003247	aparc-DKTatlas lh area middletemporal	50
GCST90003248	aparc-DKTatlas lh area parahippocampal	41
GCST90003249	aparc-DKTatlas lh area paracentral	49
GCST90003250	aparc-DKTatlas lh area parsopercularis	39
GCST90003251	aparc-DKTatlas lh area parsorbitalis	36
GCST90003252	aparc-DKTatlas lh area parstriangularis	45
GCST90003253	aparc-DKTatlas lh area pericalcarine	84
GCST90003254	aparc-DKTatlas lh area postcentral	45
GCST90003255	aparc-DKTatlas lh area posteriorcingulate	39
GCST90003256	aparc-DKTatlas lh area precentral	41
GCST90003257	aparc-DKTatlas lh area precuneus	58
GCST90003258	aparc-DKTatlas lh area rostralanteriorcingulate	43
GCST90003259	aparc-DKTatlas lh area rostralmiddlefrontal	53
GCST90003260	aparc-DKTatlas lh area superiorfrontal	53
GCST90003261	aparc-DKTatlas lh area superiorparietal	46
GCST90003262	aparc-DKTatlas lh area superiortemporal	48
GCST90003263	aparc-DKTatlas lh area supramarginal	39
GCST90003264	aparc-DKTatlas lh area transversetemporal	43
GCST90003265	aparc-DKTatlas lh area insula	43
GCST90003266	aparc-DKTatlas rh area caudalanteriorcingulate	20
GCST90003267	aparc-DKTatlas rh area caudalmiddlefrontal	33
GCST90003268	aparc-DKTatlas rh area cuneus	62
GCST90003269	aparc-DKTatlas rh area entorhinal	44
GCST90003270	aparc-DKTatlas rh area fusiform	40
GCST90003271	aparc-DKTatlas rh area inferiorparietal	42
GCST90003272	aparc-DKTatlas rh area inferiortemporal	37
GCST90003273	aparc-DKTatlas rh area isthmuscingulate	39
GCST90003274	aparc-DKTatlas rh area lateraloccipital	61
GCST90003275	aparc-DKTatlas rh area lateralorbitofrontal	42
GCST90003276	aparc-DKTatlas rh area lingual	65
GCST90003277	aparc-DKTatlas rh area medialorbitofrontal	44
GCST90003278	aparc-DKTatlas rh area middletemporal	54
GCST90003279	aparc-DKTatlas rh area parahippocampal	44
GCST90003280	aparc-DKTatlas rh area paracentral	38
GCST90003281	aparc-DKTatlas rh area parsopercularis	32
GCST90003282	aparc-DKTatlas rh area parsorbitalis	46
GCST90003283	aparc-DKTatlas rh area parstriangularis	39
GCST90003284	aparc-DKTatlas rh area pericalcarine	84
GCST90003285	aparc-DKTatlas rh area postcentral	41
GCST90003286	aparc-DKTatlas rh area posteriorcingulate	39
GCST90003287	aparc-DKTatlas rh area precentral	51
GCST90003288	aparc-DKTatlas rh area precuneus	52
GCST90003289	aparc-DKTatlas rh area rostralanteriorcingulate	22
GCST90003290	aparc-DKTatlas rh area rostralmiddlefrontal	46
GCST90003291	aparc-DKTatlas rh area superiorfrontal	51
GCST90003292	aparc-DKTatlas rh area superiorparietal	48
GCST90003293	aparc-DKTatlas rh area superiortemporal	43
GCST90003294	aparc-DKTatlas rh area supramarginal	44
GCST90003295	aparc-DKTatlas rh area transversetemporal	42
GCST90003296	aparc-DKTatlas rh area insula	55
GCST90003297	aparc-a2009s lh area G+S-frontomargin	26
GCST90003298	aparc-a2009s lh area G+S-occipital-inf	31
GCST90003299	aparc-a2009s lh area G+S-paracentral	32
GCST90003300	aparc-a2009s lh area G+S-subcentral	36
GCST90003301	aparc-a2009s lh area G+S-transv-frontopol	34
GCST90003302	aparc-a2009s lh area G+S-cingul-Ant	34
GCST90003303	aparc-a2009s lh area G+S-cingul-Mid-Ant	29
GCST90003304	aparc-a2009s lh area G+S-cingul-Mid-Post	38
GCST90003305	aparc-a2009s lh area G-cingul-Post-dorsal	41
GCST90003306	aparc-a2009s lh area G-cingul-Post-ventral	41
GCST90003307	aparc-a2009s lh area G-cuneus	58
GCST90003308	aparc-a2009s lh area G-front-inf-Opercular	28
GCST90003309	aparc-a2009s lh area G-front-inf-Orbital	30
GCST90003310	aparc-a2009s lh area G-front-inf-Triangul	35
GCST90003311	aparc-a2009s lh area G-front-middle	50
GCST90003312	aparc-a2009s lh area G-front-sup	42
GCST90003313	aparc-a2009s lh area G-Ins-lg+S-cent-ins	29
GCST90003314	aparc-a2009s lh area G-insular-short	27
GCST90003315	aparc-a2009s lh area G-occipital-middle	51
GCST90003316	aparc-a2009s lh area G-occipital-sup	35
GCST90003317	aparc-a2009s lh area G-oc-temp-lat-fusifor	25
GCST90003318	aparc-a2009s lh area G-oc-temp-med-Lingual	57
GCST90003319	aparc-a2009s lh area G-oc-temp-med-Parahip	47
GCST90003320	aparc-a2009s lh area G-orbital	49
GCST90003321	aparc-a2009s lh area G-pariet-inf-Angular	35
GCST90003322	aparc-a2009s lh area G-pariet-inf-Supramar	36
GCST90003323	aparc-a2009s lh area G-parietal-sup	42
GCST90003324	aparc-a2009s lh area G-postcentral	33
GCST90003325	aparc-a2009s lh area G-precentral	45
GCST90003326	aparc-a2009s lh area G-precuneus	48
GCST90003327	aparc-a2009s lh area G-rectus	24
GCST90003328	aparc-a2009s lh area G-subcallosal	31
GCST90003329	aparc-a2009s lh area G-temp-sup-G-T-transv	40
GCST90003330	aparc-a2009s lh area G-temp-sup-Lateral	35
GCST90003331	aparc-a2009s lh area G-temp-sup-Plan-polar	27
GCST90003332	aparc-a2009s lh area G-temp-sup-Plan-tempo	25
GCST90003333	aparc-a2009s lh area G-temporal-inf	32
GCST90003334	aparc-a2009s lh area G-temporal-middle	39
GCST90003335	aparc-a2009s lh area Lat-Fis-ant-Horizont	30
GCST90003336	aparc-a2009s lh area Lat-Fis-ant-Vertical	22
GCST90003337	aparc-a2009s lh area Lat-Fis-post	32
GCST90003338	aparc-a2009s lh area Pole-occipital	41
GCST90003339	aparc-a2009s lh area Pole-temporal	36
GCST90003340	aparc-a2009s lh area S-calcarine	75
GCST90003341	aparc-a2009s lh area S-central	48
GCST90003342	aparc-a2009s lh area S-cingul-Marginalis	36
GCST90003343	aparc-a2009s lh area S-circular-insula-ant	23
GCST90003344	aparc-a2009s lh area S-circular-insula-inf	34
GCST90003345	aparc-a2009s lh area S-circular-insula-sup	42
GCST90003346	aparc-a2009s lh area S-collat-transv-ant	45
GCST90003347	aparc-a2009s lh area S-collat-transv-post	29
GCST90003348	aparc-a2009s lh area S-front-inf	37
GCST90003349	aparc-a2009s lh area S-front-middle	29
GCST90003350	aparc-a2009s lh area S-front-sup	40
GCST90003351	aparc-a2009s lh area S-interm-prim-Jensen	22
GCST90003352	aparc-a2009s lh area S-intrapariet+P-trans	43
GCST90003353	aparc-a2009s lh area S-oc-middle+Lunatus	44
GCST90003354	aparc-a2009s lh area S-oc-sup+transversal	35
GCST90003355	aparc-a2009s lh area S-occipital-ant	32
GCST90003356	aparc-a2009s lh area S-oc-temp-lat	23
GCST90003357	aparc-a2009s lh area S-oc-temp-med+Lingual	37
GCST90003358	aparc-a2009s lh area S-orbital-lateral	30
GCST90003359	aparc-a2009s lh area S-orbital-med-olfact	51
GCST90003360	aparc-a2009s lh area S-orbital-H-Shaped	48
GCST90003361	aparc-a2009s lh area S-parieto-occipital	47
GCST90003362	aparc-a2009s lh area S-pericallosal	38
GCST90003363	aparc-a2009s lh area S-postcentral	45
GCST90003364	aparc-a2009s lh area S-precentral-inf-part	25
GCST90003365	aparc-a2009s lh area S-precentral-sup-part	33
GCST90003366	aparc-a2009s lh area S-suborbital	25
GCST90003367	aparc-a2009s lh area S-subparietal	36
GCST90003368	aparc-a2009s lh area S-temporal-inf	22
GCST90003369	aparc-a2009s lh area S-temporal-sup	43
GCST90003370	aparc-a2009s lh area S-temporal-transverse	24
GCST90003371	aparc-a2009s rh area G+S-frontomargin	28
GCST90003372	aparc-a2009s rh area G+S-occipital-inf	30
GCST90003373	aparc-a2009s rh area G+S-paracentral	40
GCST90003374	aparc-a2009s rh area G+S-subcentral	34
GCST90003375	aparc-a2009s rh area G+S-transv-frontopol	17
GCST90003376	aparc-a2009s rh area G+S-cingul-Ant	50
GCST90003377	aparc-a2009s rh area G+S-cingul-Mid-Ant	32
GCST90003378	aparc-a2009s rh area G+S-cingul-Mid-Post	33
GCST90003379	aparc-a2009s rh area G-cingul-Post-dorsal	34
GCST90003380	aparc-a2009s rh area G-cingul-Post-ventral	53
GCST90003381	aparc-a2009s rh area G-cuneus	75
GCST90003382	aparc-a2009s rh area G-front-inf-Opercular	31
GCST90003383	aparc-a2009s rh area G-front-inf-Orbital	41
GCST90003384	aparc-a2009s rh area G-front-inf-Triangul	31
GCST90003385	aparc-a2009s rh area G-front-middle	34
GCST90003386	aparc-a2009s rh area G-front-sup	43
GCST90003387	aparc-a2009s rh area G-Ins-lg+S-cent-ins	30
GCST90003388	aparc-a2009s rh area G-insular-short	24
GCST90003389	aparc-a2009s rh area G-occipital-middle	30
GCST90003390	aparc-a2009s rh area G-occipital-sup	54
GCST90003391	aparc-a2009s rh area G-oc-temp-lat-fusifor	28
GCST90003392	aparc-a2009s rh area G-oc-temp-med-Lingual	59
GCST90003393	aparc-a2009s rh area G-oc-temp-med-Parahip	43
GCST90003394	aparc-a2009s rh area G-orbital	29
GCST90003395	aparc-a2009s rh area G-pariet-inf-Angular	45
GCST90003396	aparc-a2009s rh area G-pariet-inf-Supramar	32
GCST90003397	aparc-a2009s rh area G-parietal-sup	42
GCST90003398	aparc-a2009s rh area G-postcentral	34
GCST90003399	aparc-a2009s rh area G-precentral	37
GCST90003400	aparc-a2009s rh area G-precuneus	58
GCST90003401	aparc-a2009s rh area G-rectus	31
GCST90003402	aparc-a2009s rh area G-subcallosal	27
GCST90003403	aparc-a2009s rh area G-temp-sup-G-T-transv	30
GCST90003404	aparc-a2009s rh area G-temp-sup-Lateral	40
GCST90003405	aparc-a2009s rh area G-temp-sup-Plan-polar	21
GCST90003406	aparc-a2009s rh area G-temp-sup-Plan-tempo	25
GCST90003407	aparc-a2009s rh area G-temporal-inf	28
GCST90003408	aparc-a2009s rh area G-temporal-middle	48
GCST90003409	aparc-a2009s rh area Lat-Fis-ant-Horizont	29
GCST90003410	aparc-a2009s rh area Lat-Fis-ant-Vertical	32
GCST90003411	aparc-a2009s rh area Lat-Fis-post	41
GCST90003412	aparc-a2009s rh area Pole-occipital	68
GCST90003413	aparc-a2009s rh area Pole-temporal	33
GCST90003414	aparc-a2009s rh area S-calcarine	88
GCST90003415	aparc-a2009s rh area S-central	41
GCST90003416	aparc-a2009s rh area S-cingul-Marginalis	31
GCST90003417	aparc-a2009s rh area S-circular-insula-ant	42
GCST90003418	aparc-a2009s rh area S-circular-insula-inf	33
GCST90003419	aparc-a2009s rh area S-circular-insula-sup	55
GCST90003420	aparc-a2009s rh area S-collat-transv-ant	43
GCST90003421	aparc-a2009s rh area S-collat-transv-post	23
GCST90003422	aparc-a2009s rh area S-front-inf	32
GCST90003423	aparc-a2009s rh area S-front-middle	34
GCST90003424	aparc-a2009s rh area S-front-sup	31
GCST90003425	aparc-a2009s rh area S-interm-prim-Jensen	25
GCST90003426	aparc-a2009s rh area S-intrapariet+P-trans	32
GCST90003427	aparc-a2009s rh area S-oc-middle+Lunatus	44
GCST90003428	aparc-a2009s rh area S-oc-sup+transversal	31
GCST90003429	aparc-a2009s rh area S-occipital-ant	33
GCST90003430	aparc-a2009s rh area S-oc-temp-lat	27
GCST90003431	aparc-a2009s rh area S-oc-temp-med+Lingual	41
GCST90003432	aparc-a2009s rh area S-orbital-lateral	30
GCST90003433	aparc-a2009s rh area S-orbital-med-olfact	44
GCST90003434	aparc-a2009s rh area S-orbital-H-Shaped	55
GCST90003435	aparc-a2009s rh area S-parieto-occipital	48
GCST90003436	aparc-a2009s rh area S-pericallosal	31
GCST90003437	aparc-a2009s rh area S-postcentral	40
GCST90003438	aparc-a2009s rh area S-precentral-inf-part	30
GCST90003439	aparc-a2009s rh area S-precentral-sup-part	22
GCST90003440	aparc-a2009s rh area S-suborbital	23
GCST90003441	aparc-a2009s rh area S-subparietal	29
GCST90003442	aparc-a2009s rh area S-temporal-inf	36
GCST90003443	aparc-a2009s rh area S-temporal-sup	49
GCST90003444	aparc-a2009s rh area S-temporal-transverse	34
GCST90003445	aparc-Desikan lh thickness GlobalMeanThickness	42
GCST90003446	aparc-Desikan lh thickness bankssts	27
GCST90003447	aparc-Desikan lh thickness caudalanteriorcingulate	23
GCST90003448	aparc-Desikan lh thickness caudalmiddlefrontal	44
GCST90003449	aparc-Desikan lh thickness cuneus	39
GCST90003450	aparc-Desikan lh thickness entorhinal	33
GCST90003451	aparc-Desikan lh thickness fusiform	34
GCST90003452	aparc-Desikan lh thickness inferiorparietal	45
GCST90003453	aparc-Desikan lh thickness inferiortemporal	40
GCST90003454	aparc-Desikan lh thickness isthmuscingulate	36
GCST90003455	aparc-Desikan lh thickness lateraloccipital	44
GCST90003456	aparc-Desikan lh thickness lateralorbitofrontal	42
GCST90003457	aparc-Desikan lh thickness lingual	46
GCST90003458	aparc-Desikan lh thickness medialorbitofrontal	24
GCST90003459	aparc-Desikan lh thickness middletemporal	39
GCST90003460	aparc-Desikan lh thickness parahippocampal	39
GCST90003461	aparc-Desikan lh thickness paracentral	42
GCST90003462	aparc-Desikan lh thickness parsopercularis	38
GCST90003463	aparc-Desikan lh thickness parsorbitalis	34
GCST90003464	aparc-Desikan lh thickness parstriangularis	35
GCST90003465	aparc-Desikan lh thickness pericalcarine	36
GCST90003466	aparc-Desikan lh thickness postcentral	38
GCST90003467	aparc-Desikan lh thickness posteriorcingulate	29
GCST90003468	aparc-Desikan lh thickness precentral	46
GCST90003469	aparc-Desikan lh thickness precuneus	48
GCST90003470	aparc-Desikan lh thickness rostralanteriorcingulate	31
GCST90003471	aparc-Desikan lh thickness rostralmiddlefrontal	58
GCST90003472	aparc-Desikan lh thickness superiorfrontal	56
GCST90003473	aparc-Desikan lh thickness superiorparietal	42
GCST90003474	aparc-Desikan lh thickness superiortemporal	36
GCST90003475	aparc-Desikan lh thickness supramarginal	31
GCST90003476	aparc-Desikan lh thickness frontalpole	25
GCST90003477	aparc-Desikan lh thickness transversetemporal	28
GCST90003478	aparc-Desikan lh thickness insula	42
GCST90003479	aparc-Desikan rh thickness GlobalMeanThickness	57
GCST90003480	aparc-Desikan rh thickness bankssts	28
GCST90003481	aparc-Desikan rh thickness caudalanteriorcingulate	25
GCST90003482	aparc-Desikan rh thickness caudalmiddlefrontal	40
GCST90003483	aparc-Desikan rh thickness cuneus	37
GCST90003484	aparc-Desikan rh thickness entorhinal	28
GCST90003485	aparc-Desikan rh thickness fusiform	44
GCST90003486	aparc-Desikan rh thickness inferiorparietal	48
GCST90003487	aparc-Desikan rh thickness inferiortemporal	42
GCST90003488	aparc-Desikan rh thickness isthmuscingulate	38
GCST90003489	aparc-Desikan rh thickness lateraloccipital	46
GCST90003490	aparc-Desikan rh thickness lateralorbitofrontal	30
GCST90003491	aparc-Desikan rh thickness lingual	54
GCST90003492	aparc-Desikan rh thickness medialorbitofrontal	28
GCST90003493	aparc-Desikan rh thickness middletemporal	28
GCST90003494	aparc-Desikan rh thickness parahippocampal	30
GCST90003495	aparc-Desikan rh thickness paracentral	39
GCST90003496	aparc-Desikan rh thickness parsopercularis	35
GCST90003497	aparc-Desikan rh thickness parsorbitalis	23
GCST90003498	aparc-Desikan rh thickness parstriangularis	40
GCST90003499	aparc-Desikan rh thickness pericalcarine	39
GCST90003500	aparc-Desikan rh thickness postcentral	45
GCST90003501	aparc-Desikan rh thickness posteriorcingulate	34
GCST90003502	aparc-Desikan rh thickness precentral	46
GCST90003503	aparc-Desikan rh thickness precuneus	45
GCST90003504	aparc-Desikan rh thickness rostralanteriorcingulate	24
GCST90003505	aparc-Desikan rh thickness rostralmiddlefrontal	46
GCST90003506	aparc-Desikan rh thickness superiorfrontal	45
GCST90003507	aparc-Desikan rh thickness superiorparietal	47
GCST90003508	aparc-Desikan rh thickness superiortemporal	38
GCST90003509	aparc-Desikan rh thickness supramarginal	49
GCST90003510	aparc-Desikan rh thickness frontalpole	31
GCST90003511	aparc-Desikan rh thickness transversetemporal	38
GCST90003512	aparc-Desikan rh thickness insula	44
GCST90003513	BA-exvivo lh thickness BA1	43
GCST90003514	BA-exvivo lh thickness BA2	33
GCST90003515	BA-exvivo lh thickness BA3a	37
GCST90003516	BA-exvivo lh thickness BA3b	38
GCST90003517	BA-exvivo lh thickness BA4a	42
GCST90003518	BA-exvivo lh thickness BA4p	34
GCST90003519	BA-exvivo lh thickness BA6	43
GCST90003520	BA-exvivo lh thickness BA44	43
GCST90003521	BA-exvivo lh thickness BA45	39
GCST90003522	BA-exvivo lh thickness V1	28
GCST90003523	BA-exvivo lh thickness V2	50
GCST90003524	BA-exvivo lh thickness MT	48
GCST90003525	BA-exvivo lh thickness perirhinal	26
GCST90003526	BA-exvivo lh thickness entorhinal	33
GCST90003527	BA-exvivo rh thickness BA1	34
GCST90003528	BA-exvivo rh thickness BA2	41
GCST90003529	BA-exvivo rh thickness BA3a	40
GCST90003530	BA-exvivo rh thickness BA3b	37
GCST90003531	BA-exvivo rh thickness BA4a	38
GCST90003532	BA-exvivo rh thickness BA4p	35
GCST90003533	BA-exvivo rh thickness BA6	49
GCST90003534	BA-exvivo rh thickness BA44	52
GCST90003535	BA-exvivo rh thickness BA45	51
GCST90003536	BA-exvivo rh thickness V1	34
GCST90003537	BA-exvivo rh thickness V2	46
GCST90003538	BA-exvivo rh thickness MT	43
GCST90003539	BA-exvivo rh thickness perirhinal	26
GCST90003540	BA-exvivo rh thickness entorhinal	42
GCST90003541	aparc-DKTatlas lh thickness caudalanteriorcingulate	31
GCST90003542	aparc-DKTatlas lh thickness caudalmiddlefrontal	43
GCST90003543	aparc-DKTatlas lh thickness cuneus	43
GCST90003544	aparc-DKTatlas lh thickness entorhinal	27
GCST90003545	aparc-DKTatlas lh thickness fusiform	34
GCST90003546	aparc-DKTatlas lh thickness inferiorparietal	51
GCST90003547	aparc-DKTatlas lh thickness inferiortemporal	40
GCST90003548	aparc-DKTatlas lh thickness isthmuscingulate	41
GCST90003549	aparc-DKTatlas lh thickness lateraloccipital	47
GCST90003550	aparc-DKTatlas lh thickness lateralorbitofrontal	27
GCST90003551	aparc-DKTatlas lh thickness lingual	42
GCST90003552	aparc-DKTatlas lh thickness medialorbitofrontal	33
GCST90003553	aparc-DKTatlas lh thickness middletemporal	36
GCST90003554	aparc-DKTatlas lh thickness parahippocampal	41
GCST90003555	aparc-DKTatlas lh thickness paracentral	40
GCST90003556	aparc-DKTatlas lh thickness parsopercularis	41
GCST90003557	aparc-DKTatlas lh thickness parsorbitalis	34
GCST90003558	aparc-DKTatlas lh thickness parstriangularis	36
GCST90003559	aparc-DKTatlas lh thickness pericalcarine	35
GCST90003560	aparc-DKTatlas lh thickness postcentral	35
GCST90003561	aparc-DKTatlas lh thickness posteriorcingulate	35
GCST90003562	aparc-DKTatlas lh thickness precentral	43
GCST90003563	aparc-DKTatlas lh thickness precuneus	51
GCST90003564	aparc-DKTatlas lh thickness rostralanteriorcingulate	32
GCST90003565	aparc-DKTatlas lh thickness rostralmiddlefrontal	59
GCST90003566	aparc-DKTatlas lh thickness superiorfrontal	52
GCST90003567	aparc-DKTatlas lh thickness superiorparietal	44
GCST90003568	aparc-DKTatlas lh thickness superiortemporal	34
GCST90003569	aparc-DKTatlas lh thickness supramarginal	31
GCST90003570	aparc-DKTatlas lh thickness transversetemporal	32
GCST90003571	aparc-DKTatlas lh thickness insula	41
GCST90003572	aparc-DKTatlas rh thickness caudalanteriorcingulate	29
GCST90003573	aparc-DKTatlas rh thickness caudalmiddlefrontal	46
GCST90003574	aparc-DKTatlas rh thickness cuneus	40
GCST90003575	aparc-DKTatlas rh thickness entorhinal	25
GCST90003576	aparc-DKTatlas rh thickness fusiform	40
GCST90003577	aparc-DKTatlas rh thickness inferiorparietal	50
GCST90003578	aparc-DKTatlas rh thickness inferiortemporal	45
GCST90003579	aparc-DKTatlas rh thickness isthmuscingulate	37
GCST90003580	aparc-DKTatlas rh thickness lateraloccipital	45
GCST90003581	aparc-DKTatlas rh thickness lateralorbitofrontal	39
GCST90003582	aparc-DKTatlas rh thickness lingual	53
GCST90003583	aparc-DKTatlas rh thickness medialorbitofrontal	22
GCST90003584	aparc-DKTatlas rh thickness middletemporal	30
GCST90003585	aparc-DKTatlas rh thickness parahippocampal	30
GCST90003586	aparc-DKTatlas rh thickness paracentral	43
GCST90003587	aparc-DKTatlas rh thickness parsopercularis	37
GCST90003588	aparc-DKTatlas rh thickness parsorbitalis	36
GCST90003589	aparc-DKTatlas rh thickness parstriangularis	36
GCST90003590	aparc-DKTatlas rh thickness pericalcarine	38
GCST90003591	aparc-DKTatlas rh thickness postcentral	41
GCST90003592	aparc-DKTatlas rh thickness posteriorcingulate	39
GCST90003593	aparc-DKTatlas rh thickness precentral	45
GCST90003594	aparc-DKTatlas rh thickness precuneus	44
GCST90003595	aparc-DKTatlas rh thickness rostralanteriorcingulate	29
GCST90003596	aparc-DKTatlas rh thickness rostralmiddlefrontal	42
GCST90003597	aparc-DKTatlas rh thickness superiorfrontal	51
GCST90003598	aparc-DKTatlas rh thickness superiorparietal	46
GCST90003599	aparc-DKTatlas rh thickness superiortemporal	36
GCST90003600	aparc-DKTatlas rh thickness supramarginal	45
GCST90003601	aparc-DKTatlas rh thickness transversetemporal	37
GCST90003602	aparc-DKTatlas rh thickness insula	35
GCST90003603	aparc-a2009s lh thickness G+S-frontomargin	30
GCST90003604	aparc-a2009s lh thickness G+S-occipital-inf	38
GCST90003605	aparc-a2009s lh thickness G+S-paracentral	47
GCST90003606	aparc-a2009s lh thickness G+S-subcentral	42
GCST90003607	aparc-a2009s lh thickness G+S-transv-frontopol	39
GCST90003608	aparc-a2009s lh thickness G+S-cingul-Ant	41
GCST90003609	aparc-a2009s lh thickness G+S-cingul-Mid-Ant	32
GCST90003610	aparc-a2009s lh thickness G+S-cingul-Mid-Post	31
GCST90003611	aparc-a2009s lh thickness G-cingul-Post-dorsal	35
GCST90003612	aparc-a2009s lh thickness G-cingul-Post-ventral	38
GCST90003613	aparc-a2009s lh thickness G-cuneus	42
GCST90003614	aparc-a2009s lh thickness G-front-inf-Opercular	57
GCST90003615	aparc-a2009s lh thickness G-front-inf-Orbital	28
GCST90003616	aparc-a2009s lh thickness G-front-inf-Triangul	34
GCST90003617	aparc-a2009s lh thickness G-front-middle	47
GCST90003618	aparc-a2009s lh thickness G-front-sup	53
GCST90003619	aparc-a2009s lh thickness G-Ins-lg+S-cent-ins	38
GCST90003620	aparc-a2009s lh thickness G-insular-short	37
GCST90003621	aparc-a2009s lh thickness G-occipital-middle	46
GCST90003622	aparc-a2009s lh thickness G-occipital-sup	45
GCST90003623	aparc-a2009s lh thickness G-oc-temp-lat-fusifor	37
GCST90003624	aparc-a2009s lh thickness G-oc-temp-med-Lingual	34
GCST90003625	aparc-a2009s lh thickness G-oc-temp-med-Parahip	39
GCST90003626	aparc-a2009s lh thickness G-orbital	40
GCST90003627	aparc-a2009s lh thickness G-pariet-inf-Angular	32
GCST90003628	aparc-a2009s lh thickness G-pariet-inf-Supramar	40
GCST90003629	aparc-a2009s lh thickness G-parietal-sup	37
GCST90003630	aparc-a2009s lh thickness G-postcentral	37
GCST90003631	aparc-a2009s lh thickness G-precentral	42
GCST90003632	aparc-a2009s lh thickness G-precuneus	44
GCST90003633	aparc-a2009s lh thickness G-rectus	31
GCST90003634	aparc-a2009s lh thickness G-subcallosal	21
GCST90003635	aparc-a2009s lh thickness G-temp-sup-G-T-transv	25
GCST90003636	aparc-a2009s lh thickness G-temp-sup-Lateral	39
GCST90003637	aparc-a2009s lh thickness G-temp-sup-Plan-polar	37
GCST90003638	aparc-a2009s lh thickness G-temp-sup-Plan-tempo	33
GCST90003639	aparc-a2009s lh thickness G-temporal-inf	44
GCST90003640	aparc-a2009s lh thickness G-temporal-middle	43
GCST90003641	aparc-a2009s lh thickness Lat-Fis-ant-Horizont	22
GCST90003642	aparc-a2009s lh thickness Lat-Fis-ant-Vertical	22
GCST90003643	aparc-a2009s lh thickness Lat-Fis-post	31
GCST90003644	aparc-a2009s lh thickness Pole-occipital	28
GCST90003645	aparc-a2009s lh thickness Pole-temporal	31
GCST90003646	aparc-a2009s lh thickness S-calcarine	41
GCST90003647	aparc-a2009s lh thickness S-central	37
GCST90003648	aparc-a2009s lh thickness S-cingul-Marginalis	34
GCST90003649	aparc-a2009s lh thickness S-circular-insula-ant	27
GCST90003650	aparc-a2009s lh thickness S-circular-insula-inf	25
GCST90003651	aparc-a2009s lh thickness S-circular-insula-sup	34
GCST90003652	aparc-a2009s lh thickness S-collat-transv-ant	25
GCST90003653	aparc-a2009s lh thickness S-collat-transv-post	25
GCST90003654	aparc-a2009s lh thickness S-front-inf	39
GCST90003655	aparc-a2009s lh thickness S-front-middle	33
GCST90003656	aparc-a2009s lh thickness S-front-sup	44
GCST90003657	aparc-a2009s lh thickness S-interm-prim-Jensen	29
GCST90003658	aparc-a2009s lh thickness S-intrapariet+P-trans	50
GCST90003659	aparc-a2009s lh thickness S-oc-middle+Lunatus	29
GCST90003660	aparc-a2009s lh thickness S-oc-sup+transversal	38
GCST90003661	aparc-a2009s lh thickness S-occipital-ant	31
GCST90003662	aparc-a2009s lh thickness S-oc-temp-lat	23
GCST90003663	aparc-a2009s lh thickness S-oc-temp-med+Lingual	32
GCST90003664	aparc-a2009s lh thickness S-orbital-lateral	18
GCST90003665	aparc-a2009s lh thickness S-orbital-med-olfact	29
GCST90003666	aparc-a2009s lh thickness S-orbital-H-Shaped	29
GCST90003667	aparc-a2009s lh thickness S-parieto-occipital	39
GCST90003668	aparc-a2009s lh thickness S-pericallosal	33
GCST90003669	aparc-a2009s lh thickness S-postcentral	35
GCST90003670	aparc-a2009s lh thickness S-precentral-inf-part	32
GCST90003671	aparc-a2009s lh thickness S-precentral-sup-part	29
GCST90003672	aparc-a2009s lh thickness S-suborbital	29
GCST90003673	aparc-a2009s lh thickness S-subparietal	32
GCST90003674	aparc-a2009s lh thickness S-temporal-inf	35
GCST90003675	aparc-a2009s lh thickness S-temporal-sup	38
GCST90003676	aparc-a2009s lh thickness S-temporal-transverse	38
GCST90003677	aparc-a2009s rh thickness G+S-frontomargin	33
GCST90003678	aparc-a2009s rh thickness G+S-occipital-inf	37
GCST90003679	aparc-a2009s rh thickness G+S-paracentral	39
GCST90003680	aparc-a2009s rh thickness G+S-subcentral	46
GCST90003681	aparc-a2009s rh thickness G+S-transv-frontopol	32
GCST90003682	aparc-a2009s rh thickness G+S-cingul-Ant	34
GCST90003683	aparc-a2009s rh thickness G+S-cingul-Mid-Ant	34
GCST90003684	aparc-a2009s rh thickness G+S-cingul-Mid-Post	37
GCST90003685	aparc-a2009s rh thickness G-cingul-Post-dorsal	35
GCST90003686	aparc-a2009s rh thickness G-cingul-Post-ventral	33
GCST90003687	aparc-a2009s rh thickness G-cuneus	32
GCST90003688	aparc-a2009s rh thickness G-front-inf-Opercular	42
GCST90003689	aparc-a2009s rh thickness G-front-inf-Orbital	24
GCST90003690	aparc-a2009s rh thickness G-front-inf-Triangul	35
GCST90003691	aparc-a2009s rh thickness G-front-middle	50
GCST90003692	aparc-a2009s rh thickness G-front-sup	48
GCST90003693	aparc-a2009s rh thickness G-Ins-lg+S-cent-ins	24
GCST90003694	aparc-a2009s rh thickness G-insular-short	26
GCST90003695	aparc-a2009s rh thickness G-occipital-middle	44
GCST90003696	aparc-a2009s rh thickness G-occipital-sup	35
GCST90003697	aparc-a2009s rh thickness G-oc-temp-lat-fusifor	40
GCST90003698	aparc-a2009s rh thickness G-oc-temp-med-Lingual	50
GCST90003699	aparc-a2009s rh thickness G-oc-temp-med-Parahip	26
GCST90003700	aparc-a2009s rh thickness G-orbital	39
GCST90003701	aparc-a2009s rh thickness G-pariet-inf-Angular	44
GCST90003702	aparc-a2009s rh thickness G-pariet-inf-Supramar	45
GCST90003703	aparc-a2009s rh thickness G-parietal-sup	40
GCST90003704	aparc-a2009s rh thickness G-postcentral	44
GCST90003705	aparc-a2009s rh thickness G-precentral	40
GCST90003706	aparc-a2009s rh thickness G-precuneus	45
GCST90003707	aparc-a2009s rh thickness G-rectus	35
GCST90003708	aparc-a2009s rh thickness G-subcallosal	26
GCST90003709	aparc-a2009s rh thickness G-temp-sup-G-T-transv	31
GCST90003710	aparc-a2009s rh thickness G-temp-sup-Lateral	34
GCST90003711	aparc-a2009s rh thickness G-temp-sup-Plan-polar	36
GCST90003712	aparc-a2009s rh thickness G-temp-sup-Plan-tempo	28
GCST90003713	aparc-a2009s rh thickness G-temporal-inf	40
GCST90003714	aparc-a2009s rh thickness G-temporal-middle	49
GCST90003715	aparc-a2009s rh thickness Lat-Fis-ant-Horizont	35
GCST90003716	aparc-a2009s rh thickness Lat-Fis-ant-Vertical	26
GCST90003717	aparc-a2009s rh thickness Lat-Fis-post	48
GCST90003718	aparc-a2009s rh thickness Pole-occipital	38
GCST90003719	aparc-a2009s rh thickness Pole-temporal	30
GCST90003720	aparc-a2009s rh thickness S-calcarine	43
GCST90003721	aparc-a2009s rh thickness S-central	30
GCST90003722	aparc-a2009s rh thickness S-cingul-Marginalis	35
GCST90003723	aparc-a2009s rh thickness S-circular-insula-ant	30
GCST90003724	aparc-a2009s rh thickness S-circular-insula-inf	44
GCST90003725	aparc-a2009s rh thickness S-circular-insula-sup	45
GCST90003726	aparc-a2009s rh thickness S-collat-transv-ant	26
GCST90003727	aparc-a2009s rh thickness S-collat-transv-post	36
GCST90003728	aparc-a2009s rh thickness S-front-inf	37
GCST90003729	aparc-a2009s rh thickness S-front-middle	38
GCST90003730	aparc-a2009s rh thickness S-front-sup	39
GCST90003731	aparc-a2009s rh thickness S-interm-prim-Jensen	26
GCST90003732	aparc-a2009s rh thickness S-intrapariet+P-trans	45
GCST90003733	aparc-a2009s rh thickness S-oc-middle+Lunatus	31
GCST90003734	aparc-a2009s rh thickness S-oc-sup+transversal	42
GCST90003735	aparc-a2009s rh thickness S-occipital-ant	33
GCST90003736	aparc-a2009s rh thickness S-oc-temp-lat	24
GCST90003737	aparc-a2009s rh thickness S-oc-temp-med+Lingual	42
GCST90003738	aparc-a2009s rh thickness S-orbital-lateral	27
GCST90003739	aparc-a2009s rh thickness S-orbital-med-olfact	35
GCST90003740	aparc-a2009s rh thickness S-orbital-H-Shaped	32
GCST90003741	aparc-a2009s rh thickness S-parieto-occipital	39
GCST90003742	aparc-a2009s rh thickness S-pericallosal	38
GCST90003743	aparc-a2009s rh thickness S-postcentral	32
GCST90003744	aparc-a2009s rh thickness S-precentral-inf-part	36
GCST90003745	aparc-a2009s rh thickness S-precentral-sup-part	34
GCST90003746	aparc-a2009s rh thickness S-suborbital	32
GCST90003747	aparc-a2009s rh thickness S-subparietal	41
GCST90003748	aparc-a2009s rh thickness S-temporal-inf	24
GCST90003749	aparc-a2009s rh thickness S-temporal-sup	39
GCST90003750	aparc-a2009s rh thickness S-temporal-transverse	30
GCST90003751	aseg global intensity 3rd-Ventricle	46
GCST90003752	aseg global intensity 4th-Ventricle	46
GCST90003753	aseg global intensity 5th-Ventricle	58
GCST90003754	aseg global intensity Brain-Stem	31
GCST90003755	aseg global intensity CSF	47
GCST90003756	aseg global intensity WM-hypointensities	52
GCST90003757	aseg global intensity non-WM-hypointensities	56
GCST90003758	aseg global intensity Optic-Chiasm	35
GCST90003759	aseg global intensity CC-Posterior	44
GCST90003760	aseg global intensity CC-Mid-Posterior	30
GCST90003761	aseg global intensity CC-Central	27
GCST90003762	aseg global intensity CC-Mid-Anterior	26
GCST90003763	aseg global intensity CC-Anterior	40
GCST90003764	aseg lh intensity Lateral-Ventricle	51
GCST90003765	aseg lh intensity Inf-Lat-Vent	32
GCST90003766	aseg lh intensity Cerebellum-White-Matter	33
GCST90003767	aseg lh intensity Cerebellum-Cortex	57
GCST90003768	aseg lh intensity Thalamus-Proper	44
GCST90003769	aseg lh intensity Caudate	55
GCST90003770	aseg lh intensity Putamen	67
GCST90003771	aseg lh intensity Pallidum	53
GCST90003772	aseg lh intensity Hippocampus	28
GCST90003773	aseg lh intensity Amygdala	27
GCST90003774	aseg lh intensity Accumbens-area	66
GCST90003775	aseg lh intensity VentralDC	43
GCST90003776	aseg lh intensity vessel	21
GCST90003777	aseg lh intensity choroid-plexus	30
GCST90003778	aseg rh intensity Lateral-Ventricle	44
GCST90003779	aseg rh intensity Inf-Lat-Vent	24
GCST90003780	aseg rh intensity Cerebellum-White-Matter	31
GCST90003781	aseg rh intensity Cerebellum-Cortex	43
GCST90003782	aseg rh intensity Thalamus-Proper	46
GCST90003783	aseg rh intensity Caudate	58
GCST90003784	aseg rh intensity Putamen	66
GCST90003785	aseg rh intensity Pallidum	61
GCST90003786	aseg rh intensity Hippocampus	45
GCST90003787	aseg rh intensity Amygdala	41
GCST90003788	aseg rh intensity Accumbens-area	71
GCST90003789	aseg rh intensity VentralDC	30
GCST90003790	aseg rh intensity vessel	30
GCST90003791	aseg rh intensity choroid-plexus	35
GCST90003792	wg lh intensity-contrast unknown	20
GCST90003793	wg lh intensity-contrast bankssts	62
GCST90003794	wg lh intensity-contrast caudalanteriorcingulate	35
GCST90003795	wg lh intensity-contrast caudalmiddlefrontal	67
GCST90003796	wg lh intensity-contrast cuneus	67
GCST90003797	wg lh intensity-contrast entorhinal	57
GCST90003798	wg lh intensity-contrast fusiform	90
GCST90003799	wg lh intensity-contrast inferiorparietal	73
GCST90003800	wg lh intensity-contrast inferiortemporal	92
GCST90003801	wg lh intensity-contrast isthmuscingulate	68
GCST90003802	wg lh intensity-contrast lateraloccipital	76
GCST90003803	wg lh intensity-contrast lateralorbitofrontal	84
GCST90003804	wg lh intensity-contrast lingual	73
GCST90003805	wg lh intensity-contrast medialorbitofrontal	62
GCST90003806	wg lh intensity-contrast middletemporal	85
GCST90003807	wg lh intensity-contrast parahippocampal	53
GCST90003808	wg lh intensity-contrast paracentral	90
GCST90003809	wg lh intensity-contrast parsopercularis	79
GCST90003810	wg lh intensity-contrast parsorbitalis	69
GCST90003811	wg lh intensity-contrast parstriangularis	73
GCST90003812	wg lh intensity-contrast pericalcarine	51
GCST90003813	wg lh intensity-contrast postcentral	74
GCST90003814	wg lh intensity-contrast posteriorcingulate	67
GCST90003815	wg lh intensity-contrast precentral	77
GCST90003816	wg lh intensity-contrast precuneus	87
GCST90003817	wg lh intensity-contrast rostralanteriorcingulate	63
GCST90003818	wg lh intensity-contrast rostralmiddlefrontal	92
GCST90003819	wg lh intensity-contrast superiorfrontal	87
GCST90003820	wg lh intensity-contrast superiorparietal	88
GCST90003821	wg lh intensity-contrast superiortemporal	78
GCST90003822	wg lh intensity-contrast supramarginal	85
GCST90003823	wg lh intensity-contrast frontalpole	47
GCST90003824	wg lh intensity-contrast temporalpole	54
GCST90003825	wg lh intensity-contrast transversetemporal	52
GCST90003826	wg lh intensity-contrast insula	102
GCST90003827	wg rh intensity-contrast unknown	16
GCST90003828	wg rh intensity-contrast bankssts	70
GCST90003829	wg rh intensity-contrast caudalanteriorcingulate	48
GCST90003830	wg rh intensity-contrast caudalmiddlefrontal	71
GCST90003831	wg rh intensity-contrast cuneus	78
GCST90003832	wg rh intensity-contrast entorhinal	57
GCST90003833	wg rh intensity-contrast fusiform	93
GCST90003834	wg rh intensity-contrast inferiorparietal	83
GCST90003835	wg rh intensity-contrast inferiortemporal	103
GCST90003836	wg rh intensity-contrast isthmuscingulate	65
GCST90003837	wg rh intensity-contrast lateraloccipital	82
GCST90003838	wg rh intensity-contrast lateralorbitofrontal	78
GCST90003839	wg rh intensity-contrast lingual	69
GCST90003840	wg rh intensity-contrast medialorbitofrontal	70
GCST90003841	wg rh intensity-contrast middletemporal	92
GCST90003842	wg rh intensity-contrast parahippocampal	68
GCST90003843	wg rh intensity-contrast paracentral	76
GCST90003844	wg rh intensity-contrast parsopercularis	77
GCST90003845	wg rh intensity-contrast parsorbitalis	71
GCST90003846	wg rh intensity-contrast parstriangularis	82
GCST90003847	wg rh intensity-contrast pericalcarine	60
GCST90003848	wg rh intensity-contrast postcentral	75
GCST90003849	wg rh intensity-contrast posteriorcingulate	82
GCST90003850	wg rh intensity-contrast precentral	73
GCST90003851	wg rh intensity-contrast precuneus	89
GCST90003852	wg rh intensity-contrast rostralanteriorcingulate	65
GCST90003853	wg rh intensity-contrast rostralmiddlefrontal	89
GCST90003854	wg rh intensity-contrast superiorfrontal	85
GCST90003855	wg rh intensity-contrast superiorparietal	91
GCST90003856	wg rh intensity-contrast superiortemporal	96
GCST90003857	wg rh intensity-contrast supramarginal	79
GCST90003858	wg rh intensity-contrast frontalpole	61
GCST90003859	wg rh intensity-contrast temporalpole	57
GCST90003860	wg rh intensity-contrast transversetemporal	43
GCST90003861	wg rh intensity-contrast insula	79
GCST90003862	IDP T2 FLAIR BIANCA WMH volume	64
GCST90003863	IDP SWI T2star left thalamus	36
GCST90003864	IDP SWI T2star right thalamus	37
GCST90003865	IDP SWI T2star left caudate	55
GCST90003866	IDP SWI T2star right caudate	67
GCST90003867	IDP SWI T2star left putamen	70
GCST90003868	IDP SWI T2star right putamen	92
GCST90003869	IDP SWI T2star left pallidum	63
GCST90003870	IDP SWI T2star right pallidum	71
GCST90003871	IDP SWI T2star left hippocampus	28
GCST90003872	IDP SWI T2star right hippocampus	27
GCST90003873	IDP SWI T2star left amygdala	28
GCST90003874	IDP SWI T2star right amygdala	24
GCST90003875	IDP SWI T2star left accumbens	27
GCST90003876	IDP SWI T2star right accumbens	33
GCST90003877	IDP dMRI TBSS FA Middle cerebellar peduncle	49
GCST90003878	IDP dMRI TBSS FA Pontine crossing tract	36
GCST90003879	IDP dMRI TBSS FA Genu of corpus callosum	62
GCST90003880	IDP dMRI TBSS FA Body of corpus callosum	54
GCST90003881	IDP dMRI TBSS FA Splenium of corpus callosum	64
GCST90003882	IDP dMRI TBSS FA Fornix	52
GCST90003883	IDP dMRI TBSS FA Corticospinal tract R	35
GCST90003884	IDP dMRI TBSS FA Corticospinal tract L	39
GCST90003885	IDP dMRI TBSS FA Medial lemniscus R	50
GCST90003886	IDP dMRI TBSS FA Medial lemniscus L	46
GCST90003887	IDP dMRI TBSS FA Inferior cerebellar peduncle R	50
GCST90003888	IDP dMRI TBSS FA Inferior cerebellar peduncle L	46
GCST90003889	IDP dMRI TBSS FA Superior cerebellar peduncle R	64
GCST90003890	IDP dMRI TBSS FA Superior cerebellar peduncle L	61
GCST90003891	IDP dMRI TBSS FA Cerebral peduncle R	48
GCST90003892	IDP dMRI TBSS FA Cerebral peduncle L	44
GCST90003893	IDP dMRI TBSS FA Anterior limb of internal capsule R	66
GCST90003894	IDP dMRI TBSS FA Anterior limb of internal capsule L	52
GCST90003895	IDP dMRI TBSS FA Posterior limb of internal capsule R	57
GCST90003896	IDP dMRI TBSS FA Posterior limb of internal capsule L	62
GCST90003897	IDP dMRI TBSS FA Retrolenticular part of internal capsule R	52
GCST90003898	IDP dMRI TBSS FA Retrolenticular part of internal capsule L	67
GCST90003899	IDP dMRI TBSS FA Anterior corona radiata R	57
GCST90003900	IDP dMRI TBSS FA Anterior corona radiata L	53
GCST90003901	IDP dMRI TBSS FA Superior corona radiata R	53
GCST90003902	IDP dMRI TBSS FA Superior corona radiata L	62
GCST90003903	IDP dMRI TBSS FA Posterior corona radiata R	54
GCST90003904	IDP dMRI TBSS FA Posterior corona radiata L	48
GCST90003905	IDP dMRI TBSS FA Posterior thalamic radiation R	55
GCST90003906	IDP dMRI TBSS FA Posterior thalamic radiation L	65
GCST90003907	IDP dMRI TBSS FA Sagittal stratum R	51
GCST90003908	IDP dMRI TBSS FA Sagittal stratum L	47
GCST90003909	IDP dMRI TBSS FA External capsule R	62
GCST90003910	IDP dMRI TBSS FA External capsule L	63
GCST90003911	IDP dMRI TBSS FA Cingulum cingulate gyrus R	55
GCST90003912	IDP dMRI TBSS FA Cingulum cingulate gyrus L	65
GCST90003913	IDP dMRI TBSS FA Cingulum hippocampus R	53
GCST90003914	IDP dMRI TBSS FA Cingulum hippocampus L	45
GCST90003915	IDP dMRI TBSS FA Fornix cres+Stria terminalis R	41
GCST90003916	IDP dMRI TBSS FA Fornix cres+Stria terminalis L	49
GCST90003917	IDP dMRI TBSS FA Superior longitudinal fasciculus R	59
GCST90003918	IDP dMRI TBSS FA Superior longitudinal fasciculus L	57
GCST90003919	IDP dMRI TBSS FA Superior fronto-occipital fasciculus R	49
GCST90003920	IDP dMRI TBSS FA Superior fronto-occipital fasciculus L	48
GCST90003921	IDP dMRI TBSS FA Uncinate fasciculus R	51
GCST90003922	IDP dMRI TBSS FA Uncinate fasciculus L	74
GCST90003923	IDP dMRI TBSS FA Tapetum R	59
GCST90003924	IDP dMRI TBSS FA Tapetum L	55
GCST90003925	IDP dMRI ProbtrackX FA ar l	46
GCST90003926	IDP dMRI ProbtrackX FA ar r	38
GCST90003927	IDP dMRI ProbtrackX FA atr l	59
GCST90003928	IDP dMRI ProbtrackX FA atr r	52
GCST90003929	IDP dMRI ProbtrackX FA cgc l	42
GCST90003930	IDP dMRI ProbtrackX FA cgc r	42
GCST90003931	IDP dMRI ProbtrackX FA cgh l	33
GCST90003932	IDP dMRI ProbtrackX FA cgh r	34
GCST90003933	IDP dMRI ProbtrackX FA cst l	51
GCST90003934	IDP dMRI ProbtrackX FA cst r	53
GCST90003935	IDP dMRI ProbtrackX FA fma	62
GCST90003936	IDP dMRI ProbtrackX FA fmi	64
GCST90003937	IDP dMRI ProbtrackX FA ifo l	63
GCST90003938	IDP dMRI ProbtrackX FA ifo r	65
GCST90003939	IDP dMRI ProbtrackX FA ilf l	50
GCST90003940	IDP dMRI ProbtrackX FA ilf r	56
GCST90003941	IDP dMRI ProbtrackX FA mcp	30
GCST90003942	IDP dMRI ProbtrackX FA ml l	37
GCST90003943	IDP dMRI ProbtrackX FA ml r	45
GCST90003944	IDP dMRI ProbtrackX FA ptr l	45
GCST90003945	IDP dMRI ProbtrackX FA ptr r	53
GCST90003946	IDP dMRI ProbtrackX FA slf l	67
GCST90003947	IDP dMRI ProbtrackX FA slf r	73
GCST90003948	IDP dMRI ProbtrackX FA str l	67
GCST90003949	IDP dMRI ProbtrackX FA str r	70
GCST90003950	IDP dMRI ProbtrackX FA unc l	48
GCST90003951	IDP dMRI ProbtrackX FA unc r	45
GCST90003952	IDP dMRI TBSS MO Middle cerebellar peduncle	44
GCST90003953	IDP dMRI TBSS MO Pontine crossing tract	70
GCST90003954	IDP dMRI TBSS MO Genu of corpus callosum	40
GCST90003955	IDP dMRI TBSS MO Body of corpus callosum	49
GCST90003956	IDP dMRI TBSS MO Splenium of corpus callosum	40
GCST90003957	IDP dMRI TBSS MO Fornix	39
GCST90003958	IDP dMRI TBSS MO Corticospinal tract R	33
GCST90003959	IDP dMRI TBSS MO Corticospinal tract L	34
GCST90003960	IDP dMRI TBSS MO Medial lemniscus R	54
GCST90003961	IDP dMRI TBSS MO Medial lemniscus L	38
GCST90003962	IDP dMRI TBSS MO Inferior cerebellar peduncle R	37
GCST90003963	IDP dMRI TBSS MO Inferior cerebellar peduncle L	40
GCST90003964	IDP dMRI TBSS MO Superior cerebellar peduncle R	26
GCST90003965	IDP dMRI TBSS MO Superior cerebellar peduncle L	37
GCST90003966	IDP dMRI TBSS MO Cerebral peduncle R	52
GCST90003967	IDP dMRI TBSS MO Cerebral peduncle L	58
GCST90003968	IDP dMRI TBSS MO Anterior limb of internal capsule R	59
GCST90003969	IDP dMRI TBSS MO Anterior limb of internal capsule L	52
GCST90003970	IDP dMRI TBSS MO Posterior limb of internal capsule R	69
GCST90003971	IDP dMRI TBSS MO Posterior limb of internal capsule L	68
GCST90003972	IDP dMRI TBSS MO Retrolenticular part of internal capsule R	48
GCST90003973	IDP dMRI TBSS MO Retrolenticular part of internal capsule L	50
GCST90003974	IDP dMRI TBSS MO Anterior corona radiata R	39
GCST90003975	IDP dMRI TBSS MO Anterior corona radiata L	58
GCST90003976	IDP dMRI TBSS MO Superior corona radiata R	50
GCST90003977	IDP dMRI TBSS MO Superior corona radiata L	64
GCST90003978	IDP dMRI TBSS MO Posterior corona radiata R	57
GCST90003979	IDP dMRI TBSS MO Posterior corona radiata L	40
GCST90003980	IDP dMRI TBSS MO Posterior thalamic radiation R	37
GCST90003981	IDP dMRI TBSS MO Posterior thalamic radiation L	39
GCST90003982	IDP dMRI TBSS MO Sagittal stratum R	43
GCST90003983	IDP dMRI TBSS MO Sagittal stratum L	39
GCST90003984	IDP dMRI TBSS MO External capsule R	40
GCST90003985	IDP dMRI TBSS MO External capsule L	40
GCST90003986	IDP dMRI TBSS MO Cingulum cingulate gyrus R	38
GCST90003987	IDP dMRI TBSS MO Cingulum cingulate gyrus L	51
GCST90003988	IDP dMRI TBSS MO Cingulum hippocampus R	33
GCST90003989	IDP dMRI TBSS MO Cingulum hippocampus L	29
GCST90003990	IDP dMRI TBSS MO Fornix cres+Stria terminalis R	46
GCST90003991	IDP dMRI TBSS MO Fornix cres+Stria terminalis L	33
GCST90003992	IDP dMRI TBSS MO Superior longitudinal fasciculus R	52
GCST90003993	IDP dMRI TBSS MO Superior longitudinal fasciculus L	36
GCST90003994	IDP dMRI TBSS MO Superior fronto-occipital fasciculus R	31
GCST90003995	IDP dMRI TBSS MO Superior fronto-occipital fasciculus L	36
GCST90003996	IDP dMRI TBSS MO Uncinate fasciculus R	38
GCST90003997	IDP dMRI TBSS MO Uncinate fasciculus L	49
GCST90003998	IDP dMRI TBSS MO Tapetum R	39
GCST90003999	IDP dMRI TBSS MO Tapetum L	50
GCST90004000	IDP dMRI ProbtrackX MO ar l	27
GCST90004001	IDP dMRI ProbtrackX MO ar r	29
GCST90004002	IDP dMRI ProbtrackX MO atr l	38
GCST90004003	IDP dMRI ProbtrackX MO atr r	35
GCST90004004	IDP dMRI ProbtrackX MO cgc l	30
GCST90004005	IDP dMRI ProbtrackX MO cgc r	32
GCST90004006	IDP dMRI ProbtrackX MO cgh l	28
GCST90004007	IDP dMRI ProbtrackX MO cgh r	32
GCST90004008	IDP dMRI ProbtrackX MO cst l	43
GCST90004009	IDP dMRI ProbtrackX MO cst r	30
GCST90004010	IDP dMRI ProbtrackX MO fma	40
GCST90004011	IDP dMRI ProbtrackX MO fmi	66
GCST90004012	IDP dMRI ProbtrackX MO ifo l	43
GCST90004013	IDP dMRI ProbtrackX MO ifo r	30
GCST90004014	IDP dMRI ProbtrackX MO ilf l	28
GCST90004015	IDP dMRI ProbtrackX MO ilf r	26
GCST90004016	IDP dMRI ProbtrackX MO mcp	35
GCST90004017	IDP dMRI ProbtrackX MO ml l	36
GCST90004018	IDP dMRI ProbtrackX MO ml r	39
GCST90004019	IDP dMRI ProbtrackX MO ptr l	43
GCST90004020	IDP dMRI ProbtrackX MO ptr r	36
GCST90004021	IDP dMRI ProbtrackX MO slf l	44
GCST90004022	IDP dMRI ProbtrackX MO slf r	43
GCST90004023	IDP dMRI ProbtrackX MO str l	57
GCST90004024	IDP dMRI ProbtrackX MO str r	50
GCST90004025	IDP dMRI ProbtrackX MO unc l	35
GCST90004026	IDP dMRI ProbtrackX MO unc r	35
GCST90004027	IDP dMRI TBSS MD Middle cerebellar peduncle	37
GCST90004028	IDP dMRI TBSS MD Pontine crossing tract	51
GCST90004029	IDP dMRI TBSS MD Genu of corpus callosum	64
GCST90004030	IDP dMRI TBSS MD Body of corpus callosum	68
GCST90004031	IDP dMRI TBSS MD Splenium of corpus callosum	51
GCST90004032	IDP dMRI TBSS MD Fornix	52
GCST90004033	IDP dMRI TBSS MD Corticospinal tract R	44
GCST90004034	IDP dMRI TBSS MD Corticospinal tract L	42
GCST90004035	IDP dMRI TBSS MD Medial lemniscus R	26
GCST90004036	IDP dMRI TBSS MD Medial lemniscus L	22
GCST90004037	IDP dMRI TBSS MD Inferior cerebellar peduncle R	43
GCST90004038	IDP dMRI TBSS MD Inferior cerebellar peduncle L	40
GCST90004039	IDP dMRI TBSS MD Superior cerebellar peduncle R	49
GCST90004040	IDP dMRI TBSS MD Superior cerebellar peduncle L	47
GCST90004041	IDP dMRI TBSS MD Cerebral peduncle R	41
GCST90004042	IDP dMRI TBSS MD Cerebral peduncle L	35
GCST90004043	IDP dMRI TBSS MD Anterior limb of internal capsule R	56
GCST90004044	IDP dMRI TBSS MD Anterior limb of internal capsule L	61
GCST90004045	IDP dMRI TBSS MD Posterior limb of internal capsule R	42
GCST90004046	IDP dMRI TBSS MD Posterior limb of internal capsule L	57
GCST90004047	IDP dMRI TBSS MD Retrolenticular part of internal capsule R	55
GCST90004048	IDP dMRI TBSS MD Retrolenticular part of internal capsule L	54
GCST90004049	IDP dMRI TBSS MD Anterior corona radiata R	68
GCST90004050	IDP dMRI TBSS MD Anterior corona radiata L	74
GCST90004051	IDP dMRI TBSS MD Superior corona radiata R	70
GCST90004052	IDP dMRI TBSS MD Superior corona radiata L	74
GCST90004053	IDP dMRI TBSS MD Posterior corona radiata R	62
GCST90004054	IDP dMRI TBSS MD Posterior corona radiata L	64
GCST90004055	IDP dMRI TBSS MD Posterior thalamic radiation R	55
GCST90004056	IDP dMRI TBSS MD Posterior thalamic radiation L	72
GCST90004057	IDP dMRI TBSS MD Sagittal stratum R	59
GCST90004058	IDP dMRI TBSS MD Sagittal stratum L	68
GCST90004059	IDP dMRI TBSS MD External capsule R	57
GCST90004060	IDP dMRI TBSS MD External capsule L	65
GCST90004061	IDP dMRI TBSS MD Cingulum cingulate gyrus R	67
GCST90004062	IDP dMRI TBSS MD Cingulum cingulate gyrus L	62
GCST90004063	IDP dMRI TBSS MD Cingulum hippocampus R	48
GCST90004064	IDP dMRI TBSS MD Cingulum hippocampus L	64
GCST90004065	IDP dMRI TBSS MD Fornix cres+Stria terminalis R	35
GCST90004066	IDP dMRI TBSS MD Fornix cres+Stria terminalis L	34
GCST90004067	IDP dMRI TBSS MD Superior longitudinal fasciculus R	77
GCST90004068	IDP dMRI TBSS MD Superior longitudinal fasciculus L	82
GCST90004069	IDP dMRI TBSS MD Superior fronto-occipital fasciculus R	41
GCST90004070	IDP dMRI TBSS MD Superior fronto-occipital fasciculus L	55
GCST90004071	IDP dMRI TBSS MD Uncinate fasciculus R	44
GCST90004072	IDP dMRI TBSS MD Uncinate fasciculus L	41
GCST90004073	IDP dMRI TBSS MD Tapetum R	60
GCST90004074	IDP dMRI TBSS MD Tapetum L	39
GCST90004075	IDP dMRI TBSS L1 Middle cerebellar peduncle	42
GCST90004076	IDP dMRI TBSS L1 Pontine crossing tract	57
GCST90004077	IDP dMRI TBSS L1 Genu of corpus callosum	79
GCST90004078	IDP dMRI TBSS L1 Body of corpus callosum	50
GCST90004079	IDP dMRI TBSS L1 Splenium of corpus callosum	49
GCST90004080	IDP dMRI TBSS L1 Fornix	63
GCST90004081	IDP dMRI TBSS L1 Corticospinal tract R	40
GCST90004082	IDP dMRI TBSS L1 Corticospinal tract L	29
GCST90004083	IDP dMRI TBSS L1 Medial lemniscus R	42
GCST90004084	IDP dMRI TBSS L1 Medial lemniscus L	41
GCST90004085	IDP dMRI TBSS L1 Inferior cerebellar peduncle R	42
GCST90004086	IDP dMRI TBSS L1 Inferior cerebellar peduncle L	43
GCST90004087	IDP dMRI TBSS L1 Superior cerebellar peduncle R	45
GCST90004088	IDP dMRI TBSS L1 Superior cerebellar peduncle L	45
GCST90004089	IDP dMRI TBSS L1 Cerebral peduncle R	55
GCST90004090	IDP dMRI TBSS L1 Cerebral peduncle L	57
GCST90004091	IDP dMRI TBSS L1 Anterior limb of internal capsule R	54
GCST90004092	IDP dMRI TBSS L1 Anterior limb of internal capsule L	42
GCST90004093	IDP dMRI TBSS L1 Posterior limb of internal capsule R	58
GCST90004094	IDP dMRI TBSS L1 Posterior limb of internal capsule L	60
GCST90004095	IDP dMRI TBSS L1 Retrolenticular part of internal capsule R	51
GCST90004096	IDP dMRI TBSS L1 Retrolenticular part of internal capsule L	45
GCST90004097	IDP dMRI TBSS L1 Anterior corona radiata R	51
GCST90004098	IDP dMRI TBSS L1 Anterior corona radiata L	53
GCST90004099	IDP dMRI TBSS L1 Superior corona radiata R	44
GCST90004100	IDP dMRI TBSS L1 Superior corona radiata L	54
GCST90004101	IDP dMRI TBSS L1 Posterior corona radiata R	55
GCST90004102	IDP dMRI TBSS L1 Posterior corona radiata L	51
GCST90004103	IDP dMRI TBSS L1 Posterior thalamic radiation R	41
GCST90004104	IDP dMRI TBSS L1 Posterior thalamic radiation L	50
GCST90004105	IDP dMRI TBSS L1 Sagittal stratum R	60
GCST90004106	IDP dMRI TBSS L1 Sagittal stratum L	60
GCST90004107	IDP dMRI TBSS L1 External capsule R	51
GCST90004108	IDP dMRI TBSS L1 External capsule L	51
GCST90004109	IDP dMRI TBSS L1 Cingulum cingulate gyrus R	62
GCST90004110	IDP dMRI TBSS L1 Cingulum cingulate gyrus L	56
GCST90004111	IDP dMRI TBSS L1 Cingulum hippocampus R	42
GCST90004112	IDP dMRI TBSS L1 Cingulum hippocampus L	48
GCST90004113	IDP dMRI TBSS L1 Fornix cres+Stria terminalis R	38
GCST90004114	IDP dMRI TBSS L1 Fornix cres+Stria terminalis L	35
GCST90004115	IDP dMRI TBSS L1 Superior longitudinal fasciculus R	53
GCST90004116	IDP dMRI TBSS L1 Superior longitudinal fasciculus L	66
GCST90004117	IDP dMRI TBSS L1 Superior fronto-occipital fasciculus R	35
GCST90004118	IDP dMRI TBSS L1 Superior fronto-occipital fasciculus L	45
GCST90004119	IDP dMRI TBSS L1 Uncinate fasciculus R	55
GCST90004120	IDP dMRI TBSS L1 Uncinate fasciculus L	61
GCST90004121	IDP dMRI TBSS L1 Tapetum R	40
GCST90004122	IDP dMRI TBSS L1 Tapetum L	39
GCST90004123	IDP dMRI TBSS L2 Middle cerebellar peduncle	35
GCST90004124	IDP dMRI TBSS L2 Pontine crossing tract	48
GCST90004125	IDP dMRI TBSS L2 Genu of corpus callosum	61
GCST90004126	IDP dMRI TBSS L2 Body of corpus callosum	50
GCST90004127	IDP dMRI TBSS L2 Splenium of corpus callosum	58
GCST90004128	IDP dMRI TBSS L2 Fornix	49
GCST90004129	IDP dMRI TBSS L2 Corticospinal tract R	40
GCST90004130	IDP dMRI TBSS L2 Corticospinal tract L	43
GCST90004131	IDP dMRI TBSS L2 Medial lemniscus R	28
GCST90004132	IDP dMRI TBSS L2 Medial lemniscus L	36
GCST90004133	IDP dMRI TBSS L2 Inferior cerebellar peduncle R	41
GCST90004134	IDP dMRI TBSS L2 Inferior cerebellar peduncle L	42
GCST90004135	IDP dMRI TBSS L2 Superior cerebellar peduncle R	56
GCST90004136	IDP dMRI TBSS L2 Superior cerebellar peduncle L	67
GCST90004137	IDP dMRI TBSS L2 Cerebral peduncle R	40
GCST90004138	IDP dMRI TBSS L2 Cerebral peduncle L	41
GCST90004139	IDP dMRI TBSS L2 Anterior limb of internal capsule R	66
GCST90004140	IDP dMRI TBSS L2 Anterior limb of internal capsule L	59
GCST90004141	IDP dMRI TBSS L2 Posterior limb of internal capsule R	63
GCST90004142	IDP dMRI TBSS L2 Posterior limb of internal capsule L	59
GCST90004143	IDP dMRI TBSS L2 Retrolenticular part of internal capsule R	53
GCST90004144	IDP dMRI TBSS L2 Retrolenticular part of internal capsule L	58
GCST90004145	IDP dMRI TBSS L2 Anterior corona radiata R	65
GCST90004146	IDP dMRI TBSS L2 Anterior corona radiata L	65
GCST90004147	IDP dMRI TBSS L2 Superior corona radiata R	72
GCST90004148	IDP dMRI TBSS L2 Superior corona radiata L	65
GCST90004149	IDP dMRI TBSS L2 Posterior corona radiata R	54
GCST90004150	IDP dMRI TBSS L2 Posterior corona radiata L	53
GCST90004151	IDP dMRI TBSS L2 Posterior thalamic radiation R	49
GCST90004152	IDP dMRI TBSS L2 Posterior thalamic radiation L	56
GCST90004153	IDP dMRI TBSS L2 Sagittal stratum R	52
GCST90004154	IDP dMRI TBSS L2 Sagittal stratum L	42
GCST90004155	IDP dMRI TBSS L2 External capsule R	57
GCST90004156	IDP dMRI TBSS L2 External capsule L	55
GCST90004157	IDP dMRI TBSS L2 Cingulum cingulate gyrus R	57
GCST90004158	IDP dMRI TBSS L2 Cingulum cingulate gyrus L	59
GCST90004159	IDP dMRI TBSS L2 Cingulum hippocampus R	52
GCST90004160	IDP dMRI TBSS L2 Cingulum hippocampus L	46
GCST90004161	IDP dMRI TBSS L2 Fornix cres+Stria terminalis R	42
GCST90004162	IDP dMRI TBSS L2 Fornix cres+Stria terminalis L	41
GCST90004163	IDP dMRI TBSS L2 Superior longitudinal fasciculus R	68
GCST90004164	IDP dMRI TBSS L2 Superior longitudinal fasciculus L	61
GCST90004165	IDP dMRI TBSS L2 Superior fronto-occipital fasciculus R	44
GCST90004166	IDP dMRI TBSS L2 Superior fronto-occipital fasciculus L	41
GCST90004167	IDP dMRI TBSS L2 Uncinate fasciculus R	37
GCST90004168	IDP dMRI TBSS L2 Uncinate fasciculus L	51
GCST90004169	IDP dMRI TBSS L2 Tapetum R	50
GCST90004170	IDP dMRI TBSS L2 Tapetum L	57
GCST90004171	IDP dMRI TBSS L3 Middle cerebellar peduncle	36
GCST90004172	IDP dMRI TBSS L3 Pontine crossing tract	48
GCST90004173	IDP dMRI TBSS L3 Genu of corpus callosum	64
GCST90004174	IDP dMRI TBSS L3 Body of corpus callosum	51
GCST90004175	IDP dMRI TBSS L3 Splenium of corpus callosum	56
GCST90004176	IDP dMRI TBSS L3 Fornix	47
GCST90004177	IDP dMRI TBSS L3 Corticospinal tract R	45
GCST90004178	IDP dMRI TBSS L3 Corticospinal tract L	41
GCST90004179	IDP dMRI TBSS L3 Medial lemniscus R	24
GCST90004180	IDP dMRI TBSS L3 Medial lemniscus L	23
GCST90004181	IDP dMRI TBSS L3 Inferior cerebellar peduncle R	34
GCST90004182	IDP dMRI TBSS L3 Inferior cerebellar peduncle L	48
GCST90004183	IDP dMRI TBSS L3 Superior cerebellar peduncle R	55
GCST90004184	IDP dMRI TBSS L3 Superior cerebellar peduncle L	61
GCST90004185	IDP dMRI TBSS L3 Cerebral peduncle R	35
GCST90004186	IDP dMRI TBSS L3 Cerebral peduncle L	33
GCST90004187	IDP dMRI TBSS L3 Anterior limb of internal capsule R	56
GCST90004188	IDP dMRI TBSS L3 Anterior limb of internal capsule L	66
GCST90004189	IDP dMRI TBSS L3 Posterior limb of internal capsule R	60
GCST90004190	IDP dMRI TBSS L3 Posterior limb of internal capsule L	57
GCST90004191	IDP dMRI TBSS L3 Retrolenticular part of internal capsule R	56
GCST90004192	IDP dMRI TBSS L3 Retrolenticular part of internal capsule L	60
GCST90004193	IDP dMRI TBSS L3 Anterior corona radiata R	61
GCST90004194	IDP dMRI TBSS L3 Anterior corona radiata L	63
GCST90004195	IDP dMRI TBSS L3 Superior corona radiata R	70
GCST90004196	IDP dMRI TBSS L3 Superior corona radiata L	70
GCST90004197	IDP dMRI TBSS L3 Posterior corona radiata R	61
GCST90004198	IDP dMRI TBSS L3 Posterior corona radiata L	63
GCST90004199	IDP dMRI TBSS L3 Posterior thalamic radiation R	55
GCST90004200	IDP dMRI TBSS L3 Posterior thalamic radiation L	73
GCST90004201	IDP dMRI TBSS L3 Sagittal stratum R	54
GCST90004202	IDP dMRI TBSS L3 Sagittal stratum L	66
GCST90004203	IDP dMRI TBSS L3 External capsule R	50
GCST90004204	IDP dMRI TBSS L3 External capsule L	55
GCST90004205	IDP dMRI TBSS L3 Cingulum cingulate gyrus R	55
GCST90004206	IDP dMRI TBSS L3 Cingulum cingulate gyrus L	58
GCST90004207	IDP dMRI TBSS L3 Cingulum hippocampus R	43
GCST90004208	IDP dMRI TBSS L3 Cingulum hippocampus L	52
GCST90004209	IDP dMRI TBSS L3 Fornix cres+Stria terminalis R	38
GCST90004210	IDP dMRI TBSS L3 Fornix cres+Stria terminalis L	32
GCST90004211	IDP dMRI TBSS L3 Superior longitudinal fasciculus R	67
GCST90004212	IDP dMRI TBSS L3 Superior longitudinal fasciculus L	68
GCST90004213	IDP dMRI TBSS L3 Superior fronto-occipital fasciculus R	48
GCST90004214	IDP dMRI TBSS L3 Superior fronto-occipital fasciculus L	50
GCST90004215	IDP dMRI TBSS L3 Uncinate fasciculus R	44
GCST90004216	IDP dMRI TBSS L3 Uncinate fasciculus L	63
GCST90004217	IDP dMRI TBSS L3 Tapetum R	56
GCST90004218	IDP dMRI TBSS L3 Tapetum L	44
GCST90004219	IDP dMRI ProbtrackX MD ar l	39
GCST90004220	IDP dMRI ProbtrackX MD ar r	30
GCST90004221	IDP dMRI ProbtrackX MD atr l	60
GCST90004222	IDP dMRI ProbtrackX MD atr r	56
GCST90004223	IDP dMRI ProbtrackX MD cgc l	57
GCST90004224	IDP dMRI ProbtrackX MD cgc r	56
GCST90004225	IDP dMRI ProbtrackX MD cgh l	25
GCST90004226	IDP dMRI ProbtrackX MD cgh r	32
GCST90004227	IDP dMRI ProbtrackX MD cst l	37
GCST90004228	IDP dMRI ProbtrackX MD cst r	47
GCST90004229	IDP dMRI ProbtrackX MD fma	49
GCST90004230	IDP dMRI ProbtrackX MD fmi	76
GCST90004231	IDP dMRI ProbtrackX MD ifo l	68
GCST90004232	IDP dMRI ProbtrackX MD ifo r	60
GCST90004233	IDP dMRI ProbtrackX MD ilf l	69
GCST90004234	IDP dMRI ProbtrackX MD ilf r	81
GCST90004235	IDP dMRI ProbtrackX MD mcp	24
GCST90004236	IDP dMRI ProbtrackX MD ml l	23
GCST90004237	IDP dMRI ProbtrackX MD ml r	29
GCST90004238	IDP dMRI ProbtrackX MD ptr l	43
GCST90004239	IDP dMRI ProbtrackX MD ptr r	50
GCST90004240	IDP dMRI ProbtrackX MD slf l	79
GCST90004241	IDP dMRI ProbtrackX MD slf r	80
GCST90004242	IDP dMRI ProbtrackX MD str l	63
GCST90004243	IDP dMRI ProbtrackX MD str r	56
GCST90004244	IDP dMRI ProbtrackX MD unc l	49
GCST90004245	IDP dMRI ProbtrackX MD unc r	52
GCST90004246	IDP dMRI ProbtrackX L1 ar l	31
GCST90004247	IDP dMRI ProbtrackX L1 ar r	42
GCST90004248	IDP dMRI ProbtrackX L1 atr l	63
GCST90004249	IDP dMRI ProbtrackX L1 atr r	52
GCST90004250	IDP dMRI ProbtrackX L1 cgc l	35
GCST90004251	IDP dMRI ProbtrackX L1 cgc r	51
GCST90004252	IDP dMRI ProbtrackX L1 cgh l	25
GCST90004253	IDP dMRI ProbtrackX L1 cgh r	33
GCST90004254	IDP dMRI ProbtrackX L1 cst l	40
GCST90004255	IDP dMRI ProbtrackX L1 cst r	40
GCST90004256	IDP dMRI ProbtrackX L1 fma	56
GCST90004257	IDP dMRI ProbtrackX L1 fmi	65
GCST90004258	IDP dMRI ProbtrackX L1 ifo l	59
GCST90004259	IDP dMRI ProbtrackX L1 ifo r	57
GCST90004260	IDP dMRI ProbtrackX L1 ilf l	74
GCST90004261	IDP dMRI ProbtrackX L1 ilf r	57
GCST90004262	IDP dMRI ProbtrackX L1 mcp	26
GCST90004263	IDP dMRI ProbtrackX L1 ml l	36
GCST90004264	IDP dMRI ProbtrackX L1 ml r	34
GCST90004265	IDP dMRI ProbtrackX L1 ptr l	36
GCST90004266	IDP dMRI ProbtrackX L1 ptr r	37
GCST90004267	IDP dMRI ProbtrackX L1 slf l	78
GCST90004268	IDP dMRI ProbtrackX L1 slf r	68
GCST90004269	IDP dMRI ProbtrackX L1 str l	52
GCST90004270	IDP dMRI ProbtrackX L1 str r	44
GCST90004271	IDP dMRI ProbtrackX L1 unc l	48
GCST90004272	IDP dMRI ProbtrackX L1 unc r	55
GCST90004273	IDP dMRI ProbtrackX L2 ar l	41
GCST90004274	IDP dMRI ProbtrackX L2 ar r	33
GCST90004275	IDP dMRI ProbtrackX L2 atr l	52
GCST90004276	IDP dMRI ProbtrackX L2 atr r	53
GCST90004277	IDP dMRI ProbtrackX L2 cgc l	45
GCST90004278	IDP dMRI ProbtrackX L2 cgc r	52
GCST90004279	IDP dMRI ProbtrackX L2 cgh l	30
GCST90004280	IDP dMRI ProbtrackX L2 cgh r	45
GCST90004281	IDP dMRI ProbtrackX L2 cst l	41
GCST90004282	IDP dMRI ProbtrackX L2 cst r	39
GCST90004283	IDP dMRI ProbtrackX L2 fma	54
GCST90004284	IDP dMRI ProbtrackX L2 fmi	67
GCST90004285	IDP dMRI ProbtrackX L2 ifo l	69
GCST90004286	IDP dMRI ProbtrackX L2 ifo r	62
GCST90004287	IDP dMRI ProbtrackX L2 ilf l	68
GCST90004288	IDP dMRI ProbtrackX L2 ilf r	57
GCST90004289	IDP dMRI ProbtrackX L2 mcp	28
GCST90004290	IDP dMRI ProbtrackX L2 ml l	22
GCST90004291	IDP dMRI ProbtrackX L2 ml r	19
GCST90004292	IDP dMRI ProbtrackX L2 ptr l	42
GCST90004293	IDP dMRI ProbtrackX L2 ptr r	45
GCST90004294	IDP dMRI ProbtrackX L2 slf l	71
GCST90004295	IDP dMRI ProbtrackX L2 slf r	75
GCST90004296	IDP dMRI ProbtrackX L2 str l	63
GCST90004297	IDP dMRI ProbtrackX L2 str r	66
GCST90004298	IDP dMRI ProbtrackX L2 unc l	50
GCST90004299	IDP dMRI ProbtrackX L2 unc r	47
GCST90004300	IDP dMRI ProbtrackX L3 ar l	48
GCST90004301	IDP dMRI ProbtrackX L3 ar r	30
GCST90004302	IDP dMRI ProbtrackX L3 atr l	56
GCST90004303	IDP dMRI ProbtrackX L3 atr r	58
GCST90004304	IDP dMRI ProbtrackX L3 cgc l	53
GCST90004305	IDP dMRI ProbtrackX L3 cgc r	58
GCST90004306	IDP dMRI ProbtrackX L3 cgh l	25
GCST90004307	IDP dMRI ProbtrackX L3 cgh r	37
GCST90004308	IDP dMRI ProbtrackX L3 cst l	40
GCST90004309	IDP dMRI ProbtrackX L3 cst r	53
GCST90004310	IDP dMRI ProbtrackX L3 fma	56
GCST90004311	IDP dMRI ProbtrackX L3 fmi	74
GCST90004312	IDP dMRI ProbtrackX L3 ifo l	62
GCST90004313	IDP dMRI ProbtrackX L3 ifo r	69
GCST90004314	IDP dMRI ProbtrackX L3 ilf l	71
GCST90004315	IDP dMRI ProbtrackX L3 ilf r	69
GCST90004316	IDP dMRI ProbtrackX L3 mcp	25
GCST90004317	IDP dMRI ProbtrackX L3 ml l	27
GCST90004318	IDP dMRI ProbtrackX L3 ml r	18
GCST90004319	IDP dMRI ProbtrackX L3 ptr l	47
GCST90004320	IDP dMRI ProbtrackX L3 ptr r	48
GCST90004321	IDP dMRI ProbtrackX L3 slf l	74
GCST90004322	IDP dMRI ProbtrackX L3 slf r	65
GCST90004323	IDP dMRI ProbtrackX L3 str l	61
GCST90004324	IDP dMRI ProbtrackX L3 str r	56
GCST90004325	IDP dMRI ProbtrackX L3 unc l	45
GCST90004326	IDP dMRI ProbtrackX L3 unc r	42
GCST90004327	IDP dMRI TBSS ICVF Middle cerebellar peduncle	84
GCST90004328	IDP dMRI TBSS ICVF Pontine crossing tract	37
GCST90004329	IDP dMRI TBSS ICVF Genu of corpus callosum	72
GCST90004330	IDP dMRI TBSS ICVF Body of corpus callosum	80
GCST90004331	IDP dMRI TBSS ICVF Splenium of corpus callosum	71
GCST90004332	IDP dMRI TBSS ICVF Fornix	42
GCST90004333	IDP dMRI TBSS ICVF Corticospinal tract R	32
GCST90004334	IDP dMRI TBSS ICVF Corticospinal tract L	39
GCST90004335	IDP dMRI TBSS ICVF Medial lemniscus R	36
GCST90004336	IDP dMRI TBSS ICVF Medial lemniscus L	52
GCST90004337	IDP dMRI TBSS ICVF Inferior cerebellar peduncle R	70
GCST90004338	IDP dMRI TBSS ICVF Inferior cerebellar peduncle L	72
GCST90004339	IDP dMRI TBSS ICVF Superior cerebellar peduncle R	71
GCST90004340	IDP dMRI TBSS ICVF Superior cerebellar peduncle L	66
GCST90004341	IDP dMRI TBSS ICVF Cerebral peduncle R	62
GCST90004342	IDP dMRI TBSS ICVF Cerebral peduncle L	69
GCST90004343	IDP dMRI TBSS ICVF Anterior limb of internal capsule R	63
GCST90004344	IDP dMRI TBSS ICVF Anterior limb of internal capsule L	69
GCST90004345	IDP dMRI TBSS ICVF Posterior limb of internal capsule R	86
GCST90004346	IDP dMRI TBSS ICVF Posterior limb of internal capsule L	65
GCST90004347	IDP dMRI TBSS ICVF Retrolenticular part of internal capsule R	73
GCST90004348	IDP dMRI TBSS ICVF Retrolenticular part of internal capsule L	70
GCST90004349	IDP dMRI TBSS ICVF Anterior corona radiata R	80
GCST90004350	IDP dMRI TBSS ICVF Anterior corona radiata L	75
GCST90004351	IDP dMRI TBSS ICVF Superior corona radiata R	79
GCST90004352	IDP dMRI TBSS ICVF Superior corona radiata L	76
GCST90004353	IDP dMRI TBSS ICVF Posterior corona radiata R	76
GCST90004354	IDP dMRI TBSS ICVF Posterior corona radiata L	82
GCST90004355	IDP dMRI TBSS ICVF Posterior thalamic radiation R	78
GCST90004356	IDP dMRI TBSS ICVF Posterior thalamic radiation L	76
GCST90004357	IDP dMRI TBSS ICVF Sagittal stratum R	76
GCST90004358	IDP dMRI TBSS ICVF Sagittal stratum L	82
GCST90004359	IDP dMRI TBSS ICVF External capsule R	83
GCST90004360	IDP dMRI TBSS ICVF External capsule L	75
GCST90004361	IDP dMRI TBSS ICVF Cingulum cingulate gyrus R	85
GCST90004362	IDP dMRI TBSS ICVF Cingulum cingulate gyrus L	82
GCST90004363	IDP dMRI TBSS ICVF Cingulum hippocampus R	71
GCST90004364	IDP dMRI TBSS ICVF Cingulum hippocampus L	67
GCST90004365	IDP dMRI TBSS ICVF Fornix cres+Stria terminalis R	63
GCST90004366	IDP dMRI TBSS ICVF Fornix cres+Stria terminalis L	67
GCST90004367	IDP dMRI TBSS ICVF Superior longitudinal fasciculus R	88
GCST90004368	IDP dMRI TBSS ICVF Superior longitudinal fasciculus L	84
GCST90004369	IDP dMRI TBSS ICVF Superior fronto-occipital fasciculus R	48
GCST90004370	IDP dMRI TBSS ICVF Superior fronto-occipital fasciculus L	55
GCST90004371	IDP dMRI TBSS ICVF Uncinate fasciculus R	66
GCST90004372	IDP dMRI TBSS ICVF Uncinate fasciculus L	59
GCST90004373	IDP dMRI TBSS ICVF Tapetum R	70
GCST90004374	IDP dMRI TBSS ICVF Tapetum L	48
GCST90004375	IDP dMRI ProbtrackX ICVF ar l	78
GCST90004376	IDP dMRI ProbtrackX ICVF ar r	77
GCST90004377	IDP dMRI ProbtrackX ICVF atr l	77
GCST90004378	IDP dMRI ProbtrackX ICVF atr r	67
GCST90004379	IDP dMRI ProbtrackX ICVF cgc l	67
GCST90004380	IDP dMRI ProbtrackX ICVF cgc r	77
GCST90004381	IDP dMRI ProbtrackX ICVF cgh l	56
GCST90004382	IDP dMRI ProbtrackX ICVF cgh r	59
GCST90004383	IDP dMRI ProbtrackX ICVF cst l	74
GCST90004384	IDP dMRI ProbtrackX ICVF cst r	79
GCST90004385	IDP dMRI ProbtrackX ICVF fma	75
GCST90004386	IDP dMRI ProbtrackX ICVF fmi	77
GCST90004387	IDP dMRI ProbtrackX ICVF ifo l	85
GCST90004388	IDP dMRI ProbtrackX ICVF ifo r	76
GCST90004389	IDP dMRI ProbtrackX ICVF ilf l	86
GCST90004390	IDP dMRI ProbtrackX ICVF ilf r	71
GCST90004391	IDP dMRI ProbtrackX ICVF mcp	84
GCST90004392	IDP dMRI ProbtrackX ICVF ml l	69
GCST90004393	IDP dMRI ProbtrackX ICVF ml r	68
GCST90004394	IDP dMRI ProbtrackX ICVF ptr l	67
GCST90004395	IDP dMRI ProbtrackX ICVF ptr r	65
GCST90004396	IDP dMRI ProbtrackX ICVF slf l	84
GCST90004397	IDP dMRI ProbtrackX ICVF slf r	84
GCST90004398	IDP dMRI ProbtrackX ICVF str l	80
GCST90004399	IDP dMRI ProbtrackX ICVF str r	72
GCST90004400	IDP dMRI ProbtrackX ICVF unc l	70
GCST90004401	IDP dMRI ProbtrackX ICVF unc r	83
GCST90004402	IDP dMRI TBSS OD Middle cerebellar peduncle	54
GCST90004403	IDP dMRI TBSS OD Pontine crossing tract	56
GCST90004404	IDP dMRI TBSS OD Genu of corpus callosum	62
GCST90004405	IDP dMRI TBSS OD Body of corpus callosum	56
GCST90004406	IDP dMRI TBSS OD Splenium of corpus callosum	55
GCST90004407	IDP dMRI TBSS OD Fornix	39
GCST90004408	IDP dMRI TBSS OD Corticospinal tract R	39
GCST90004409	IDP dMRI TBSS OD Corticospinal tract L	38
GCST90004410	IDP dMRI TBSS OD Medial lemniscus R	38
GCST90004411	IDP dMRI TBSS OD Medial lemniscus L	36
GCST90004412	IDP dMRI TBSS OD Inferior cerebellar peduncle R	49
GCST90004413	IDP dMRI TBSS OD Inferior cerebellar peduncle L	39
GCST90004414	IDP dMRI TBSS OD Superior cerebellar peduncle R	44
GCST90004415	IDP dMRI TBSS OD Superior cerebellar peduncle L	57
GCST90004416	IDP dMRI TBSS OD Cerebral peduncle R	72
GCST90004417	IDP dMRI TBSS OD Cerebral peduncle L	61
GCST90004418	IDP dMRI TBSS OD Anterior limb of internal capsule R	62
GCST90004419	IDP dMRI TBSS OD Anterior limb of internal capsule L	50
GCST90004420	IDP dMRI TBSS OD Posterior limb of internal capsule R	72
GCST90004421	IDP dMRI TBSS OD Posterior limb of internal capsule L	61
GCST90004422	IDP dMRI TBSS OD Retrolenticular part of internal capsule R	44
GCST90004423	IDP dMRI TBSS OD Retrolenticular part of internal capsule L	47
GCST90004424	IDP dMRI TBSS OD Anterior corona radiata R	42
[truncated: 1,936 more rows]
