# Supplementary material for: Investigating Bidirectional Causal Relationships Between Imaging‐Derived Brain Phenotypes and Sedative‐Hypnotic Use Disorder: A Mendelian Randomization Study
Source: Addict Biol. 2026 May 28;31(6):e70160. doi: 10.1111/adb.70160 (PMC13239158; doi:10.1111/adb.70160)
Supplement: Supplementary file 5 — Data S1: Supporting Information. [file ADB-31-e70160-s003.zip › Additional file1/IVs for 3935 brain IDPs/Details information for IVs/GCST90005817.csv]

id	chromosome	variant_id	base_pair_location	other_allele	effect_allele	beta	standard_error	p_value	samplesize
GCST90005817	1	rs189413073	202929742	C	T	0.14211	0.03195	8.72368549360559e-6	21081
GCST90005817	2	rs75548692	117602798	T	G	0.14021	0.030904	5.74380913496317e-6	21081
GCST90005817	2	rs6731285	190519222	C	A	-0.084737	0.017908	2.24078402678605e-6	21081
GCST90005817	2	rs72958213	217646523	C	T	-0.054737	0.01222	7.52142276087159e-6	21081
GCST90005817	3	rs112574997	11960514	A	G	0.10269	0.02308	8.65167107930881e-6	21081
GCST90005817	3	rs73070244	39178808	G	A	-0.14861	0.031934	3.27793245300228e-6	21081
GCST90005817	4	rs10009273	6789001	A	G	-0.059336	0.013128	6.22013771274486e-6	21081
GCST90005817	10	rs149538010	90641965	G	A	-0.16698	0.032686	3.27265330575371e-7	21081
GCST90005817	10	rs78638744	134847049	T	G	0.13614	0.030779	9.77462264049589e-6	21081
GCST90005817	11	rs16906132	20397456	C	A	-0.10637	0.022461	2.19583650097319e-6	21081
GCST90005817	12	rs73145433	100178737	G	A	0.17899	0.038641	3.64166506573214e-6	21081
GCST90005817	12	rs10847038	126524218	T	C	0.044307	0.0099877	9.2023765480567e-6	21081
GCST90005817	13	rs139296475	52374192	C	CAGG	0.27884	0.061958	6.81710526305853e-6	21081
GCST90005817	16	rs77822826	8068592	G	A	-0.28944	0.058094	6.33286164452197e-7	21081
GCST90005817	18	rs4798170	4105782	G	T	0.059132	0.013142	6.84857159125856e-6	21081
GCST90005817	18	rs17819395	68157086	C	G	-0.18265	0.040627	6.96626514110769e-6	21081
GCST90005817	19	rs72975609	1829051	C	G	0.12996	0.027455	2.2217746129152e-6	21081
GCST90005817	19	rs35773079	44280980	T	G	0.057079	0.011737	1.16385801034434e-6	21081
GCST90005817	20	rs117595843	17677877	C	T	-0.14711	0.031451	2.92280606593193e-6	21081
GCST90005817	21	rs1735969	23122601	A	G	0.051136	0.0097521	1.59001052821486e-7	21081
GCST90005817	22	rs9609040	31063617	T	C	0.26219	0.058281	6.87384919590323e-6	21081
