# Supplementary material for: Investigating Bidirectional Causal Relationships Between Imaging‐Derived Brain Phenotypes and Sedative‐Hypnotic Use Disorder: A Mendelian Randomization Study
Source: Addict Biol. 2026 May 28;31(6):e70160. doi: 10.1111/adb.70160 (PMC13239158; doi:10.1111/adb.70160)
Supplement: Supplementary file 5 — Data S1: Supporting Information. [file ADB-31-e70160-s003.zip › Additional file1/IVs for 3935 brain IDPs/Details information for IVs/GCST90005803.csv]

id	chromosome	variant_id	base_pair_location	other_allele	effect_allele	beta	standard_error	p_value	samplesize
GCST90005803	3	rs76051368	11115756	A	G	-0.12962	0.027397	2.24750155042126e-6	21081
GCST90005803	4	rs145889916	124066419	T	C	-0.24223	0.052256	3.58178901348112e-6	21081
GCST90005803	4	rs6852549	141244060	T	C	-0.096372	0.020616	2.96278406375879e-6	21081
GCST90005803	5	rs9284965	542351	A	G	0.051643	0.011134	3.53345854108902e-6	21081
GCST90005803	6	rs2815165	8082504	G	A	0.053851	0.012056	7.97810963353667e-6	21081
GCST90005803	7	rs117042408	55623391	G	A	-0.13373	0.029992	8.28323532975917e-6	21081
GCST90005803	7	rs76056612	56306368	C	T	0.11368	0.025325	7.1928333782527e-6	21081
GCST90005803	8	rs193184838	5956224	T	C	0.26167	0.058331	7.29793515214449e-6	21081
GCST90005803	9	rs67576915	17651728	T	G	-0.053986	0.010063	8.18087957945747e-8	21081
GCST90005803	9	rs11791937	36244724	G	A	0.096299	0.021461	7.25437497018398e-6	21081
GCST90005803	10	rs1771639	31444551	C	T	-0.059603	0.013469	9.68723867382764e-6	21081
GCST90005803	10	rs75735517	47612294	A	G	-0.08364	0.016816	6.6145453748406e-7	21081
GCST90005803	11	rs1002718	9869224	C	T	0.045731	0.0097509	2.74979298689507e-6	21081
GCST90005803	11	rs2219204	106921262	C	T	0.046169	0.0098341	2.6859628402601e-6	21081
GCST90005803	12	rs142484345	67654028	C	A	0.15278	0.033591	5.44251957833205e-6	21081
GCST90005803	13	rs7320951	35109998	A	G	-0.053291	0.011032	1.37214497657306e-6	21081
GCST90005803	13	rs59600153	60843111	T	G	-0.11016	0.023871	3.95913216728166e-6	21081
GCST90005803	13	rs59107145	110354267	T	G	-0.091903	0.020647	8.58420340887521e-6	21081
GCST90005803	14	rs2908471	90963522	T	C	-0.060514	0.012778	2.19684795392972e-6	21081
GCST90005803	15	rs12912234	29547310	T	C	0.055363	0.011995	3.9427568959559e-6	21081
GCST90005803	17	rs8081574	283193	A	G	-0.045821	0.010192	6.95985192764789e-6	21081
GCST90005803	18	rs118073081	64936672	G	A	-0.15615	0.032163	1.21171364927197e-6	21081
GCST90005803	19	rs189216887	3997561	T	C	-0.2645	0.054615	1.28854621626797e-6	21081
GCST90005803	19	rs547878	34636136	G	A	-0.085163	0.019199	9.21722098658875e-6	21081
GCST90005803	19	rs73058301	58812301	A	G	-0.077163	0.017356	8.79427414883684e-6	21081
GCST90005803	20	rs118182967	23278303	A	G	-0.24614	0.051942	2.16421299286887e-6	21081
GCST90005803	21	rs111923368	36030418	A	G	-0.14444	0.032455	8.61787122040412e-6	21081
