# Supplementary material for: Investigating Bidirectional Causal Relationships Between Imaging‐Derived Brain Phenotypes and Sedative‐Hypnotic Use Disorder: A Mendelian Randomization Study
Source: Addict Biol. 2026 May 28;31(6):e70160. doi: 10.1111/adb.70160 (PMC13239158; doi:10.1111/adb.70160)
Supplement: Supplementary file 5 — Data S1: Supporting Information. [file ADB-31-e70160-s003.zip › Additional file1/IVs for 3935 brain IDPs/Details information for IVs/GCST90002822.csv]

id	chromosome	variant_id	base_pair_location	other_allele	effect_allele	beta	standard_error	p_value	samplesize
GCST90002822	1	rs35301881	1681665	C	T	-0.047601	0.0098759	1.44643859010688e-6	21282
GCST90002822	1	rs10917014	21898219	G	A	0.079039	0.015183	1.95119197000238e-7	21282
GCST90002822	1	rs12136012	51457291	T	G	-0.13578	0.028988	2.83139199579938e-6	21282
GCST90002822	1	rs59540460	51542595	C	CAT	-0.077523	0.017015	5.23962251905937e-6	21282
GCST90002822	1	rs12061312	158026539	A	G	-0.063133	0.013801	4.79843924063899e-6	21282
GCST90002822	2	rs76105025	4057484	G	A	0.15305	0.033677	5.536049950434e-6	21282
GCST90002822	2	rs180762225	91951996	C	G	-0.10467	0.023584	9.12851219331122e-6	21282
GCST90002822	2	rs4487117	178652789	T	C	-0.048137	0.010479	4.38126982022493e-6	21282
GCST90002822	2	rs371552920	190190207	G	GAC	-0.13619	0.027712	8.96602612564299e-7	21282
GCST90002822	3	rs11715174	72062998	A	C	0.042995	0.0097154	9.67609224577727e-6	21282
GCST90002822	3	rs2279829	147106319	C	T	-0.072078	0.011681	6.91990289228481e-10	21282
GCST90002822	4	rs13150097	40571033	T	C	-0.10841	0.024002	6.31829646691898e-6	21282
GCST90002822	4	rs6537275	145242662	G	A	0.049663	0.010783	4.13428108047134e-6	21282
GCST90002822	5	rs80089601	106394429	C	T	0.15038	0.033494	7.16473282391109e-6	21282
GCST90002822	5	rs12187568	128734008	C	G	0.10167	0.019885	3.20184275820278e-7	21282
GCST90002822	5	rs10054794	128743663	A	C	0.096935	0.020241	1.6873298906258e-6	21282
GCST90002822	6	rs58439794	68899147	A	C	-0.19608	0.043168	5.59371068161696e-6	21282
GCST90002822	6	rs56114076	96116297	G	A	-0.043904	0.0097405	6.59933234263564e-6	21282
GCST90002822	7	rs113374465	85196684	A	G	0.073726	0.015784	3.01925643087196e-6	21282
GCST90002822	7	rs12878	99747130	G	A	0.045215	0.0098149	4.11433831387081e-6	21282
GCST90002822	7	rs4730270	107476233	G	A	-0.2045	0.044704	4.79733448636689e-6	21282
GCST90002822	7	rs73446845	132230502	T	A	-0.13858	0.029933	3.68468189147868e-6	21282
GCST90002822	9	rs190598802	89418622	T	A	0.2328	0.052529	9.39074396851364e-6	21282
GCST90002822	9	rs71483203	136044599	C	G	-0.0707	0.013988	4.35110937092768e-7	21282
GCST90002822	10	rs143675734	108743939	T	G	-0.24922	0.05347	3.16810815932805e-6	21282
GCST90002822	10	rs12762849	133966268	G	A	0.048391000000000003	0.009742	6.84384239919538e-7	21282
GCST90002822	11	rs148092831	121130747	A	C	0.12388	0.026357	2.61456835221056e-6	21282
GCST90002822	11	rs12281530	131151194	A	T	-0.071774	0.015662	4.61423809087644e-6	21282
GCST90002822	12	rs16943008	114095710	C	T	-0.059987	0.013341	6.94544377583403e-6	21282
GCST90002822	13	rs3041005	43214085	C	CGA	-0.056247	0.012567	7.65067934129093e-6	21282
GCST90002822	14	rs76878383	103388754	C	T	-0.16289	0.034144	1.84926861897808e-6	21282
GCST90002822	15	rs1080066	39634222	A	G	0.32978	0.016846	1.3772094688939299e-84	21282
GCST90002822	16	rs111642678	28219337	C	CGTAATGGCAG	0.22737	0.051438	9.90375754969247e-6	21282
GCST90002822	16	rs4843469	86892017	G	C	-0.05129	0.010254	5.72796030985829e-7	21282
GCST90002822	17	rs34849535	5570857	T	C	-0.1681	0.034753	1.32678331072416e-6	21282
GCST90002822	17	rs11080359	34082253	C	T	-0.068744	0.014734	3.09528041659398e-6	21282
GCST90002822	17	rs792393	55426865	T	C	-0.058365	0.011513	4.01975884966872e-7	21282
GCST90002822	18	rs8094865	22323367	A	G	0.056995	0.011695	1.1048415538713e-6	21282
GCST90002822	19	rs12460871	20475650	C	T	-0.048587	0.01042	3.13328572431559e-6	21282
GCST90002822	20	rs34531804	4774289	T	A	-0.056963	0.01129	4.56457134961405e-7	21282
GCST90002822	21	rs9976579	43203816	C	T	0.072598	0.015749	4.05695322036045e-6	21282
GCST90002822	22	rs5764676	44659214	G	A	-0.1373	0.030254	5.70689654892806e-6	21282
