# Supplementary material for: Investigating Bidirectional Causal Relationships Between Imaging‐Derived Brain Phenotypes and Sedative‐Hypnotic Use Disorder: A Mendelian Randomization Study
Source: Addict Biol. 2026 May 28;31(6):e70160. doi: 10.1111/adb.70160 (PMC13239158; doi:10.1111/adb.70160)
Supplement: Supplementary file 5 — Data S1: Supporting Information. [file ADB-31-e70160-s003.zip › Additional file1/IVs for 3935 brain IDPs/Details information for IVs/GCST90005195.csv]

id	chromosome	variant_id	base_pair_location	other_allele	effect_allele	beta	standard_error	p_value	samplesize
GCST90005195	1	rs35465247	54675001	G	C	0.06441	0.013391	1.51879794203181e-6	21081
GCST90005195	1	rs16842937	234447761	C	A	0.15667	0.035205	8.61787122040412e-6	21081
GCST90005195	2	rs146164811	119965972	G	T	-0.22391	0.050087	7.8487410348873e-6	21081
GCST90005195	2	rs76832174	203724890	G	T	-0.087204	0.017711	8.55657576098093e-7	21081
GCST90005195	3	rs74830905	67062189	A	T	0.10095	0.022711	8.83893621739406e-6	21081
GCST90005195	3	rs7610742	194264795	C	T	0.059655	0.01314	5.65978586242696e-6	21081
GCST90005195	4	rs199606460	175841345	C	CA	-0.24657	0.055673	9.51919010332286e-6	21081
GCST90005195	5	rs35850135	21026488	C	CA	-0.045661	0.010134	6.65119989031216e-6	21081
GCST90005195	7	rs12113288	75920815	G	A	-0.059067	0.012828	4.15527719020432e-6	21081
GCST90005195	8	rs191660629	3581642	G	C	0.25451	0.055749	5.01649056773223e-6	21081
GCST90005195	8	rs13271369	52676799	A	C	-0.21975	0.043113	3.48016632215004e-7	21081
GCST90005195	9	rs4742137	5953063	C	A	-0.051092	0.0098543	2.182729911843e-7	21081
GCST90005195	9	rs10120528	20070486	T	C	-0.12465	0.026529	2.63876065531327e-6	21081
GCST90005195	10	rs72836427	129044149	G	A	-0.19584	0.042698	4.53001875432241e-6	21081
GCST90005195	11	rs4757936	20372359	C	T	0.05654	0.009876	1.04881768077499e-8	21081
GCST90005195	12	rs2193361	14983471	G	A	0.04681	0.01014	3.92735355646725e-6	21081
GCST90005195	12	rs7960910	81368370	G	A	0.080328	0.017406	3.95366620068128e-6	21081
GCST90005195	13	rs1326529	58524478	C	G	0.078281	0.017511	7.84512738820292e-6	21081
GCST90005195	14	rs111393684	52047794	G	C	0.10964	0.023136	2.16271852372702e-6	21081
GCST90005195	15	rs116921188	24043601	A	C	0.13222	0.028896	4.77749234659094e-6	21081
GCST90005195	16	rs72798045	50158056	T	A	0.065649	0.014173	3.64586010197276e-6	21081
GCST90005195	16	rs10400923	89297450	T	C	-0.14421	0.030265	1.9023919519497e-6	21081
GCST90005195	17	rs117243117	57408907	T	C	-0.082895	0.018679	9.13271699664817e-6	21081
GCST90005195	17	rs9907493	75809511	A	T	-0.051976	0.011647	8.14141700570775e-6	21081
GCST90005195	18	rs146373388	55849075	G	A	0.19416	0.042007	3.82032226884411e-6	21081
GCST90005195	22	rs28697119	35878071	C	G	-0.0581	0.013027	8.23379405210135e-6	21081
