# Supplementary material for: Investigating Bidirectional Causal Relationships Between Imaging‐Derived Brain Phenotypes and Sedative‐Hypnotic Use Disorder: A Mendelian Randomization Study
Source: Addict Biol. 2026 May 28;31(6):e70160. doi: 10.1111/adb.70160 (PMC13239158; doi:10.1111/adb.70160)
Supplement: Supplementary file 5 — Data S1: Supporting Information. [file ADB-31-e70160-s003.zip › Additional file1/IVs for 3935 brain IDPs/Details information for IVs/GCST90003282.csv]

id	chromosome	variant_id	base_pair_location	other_allele	effect_allele	beta	standard_error	p_value	samplesize
GCST90003282	1	rs143154928	13921447	G	A	0.095832	0.020769	3.96825890950912e-6	21281
GCST90003282	1	rs11211538	47940080	A	T	0.051944	0.009849	1.34741072534441e-7	21281
GCST90003282	1	rs2645302	119590398	A	C	-0.05986	0.011049	6.09677264457243e-8	21281
GCST90003282	1	rs10494824	200563971	A	G	-0.080823999999999993	0.018109	8.11895248935676e-6	21281
GCST90003282	1	rs17232373	234792421	T	G	0.059049	0.013061	6.18728327553235e-6	21281
GCST90003282	2	rs851324	19415700	T	A	-0.061772	0.013954	9.61612278383664e-6	21281
GCST90003282	2	rs17023236	100476211	T	C	-0.058093	0.012713	4.91812995268307e-6	21281
GCST90003282	2	rs187496553	119692690	C	T	-0.20801	0.045647	5.21674970307601e-6	21281
GCST90003282	3	rs9819127	8330829	T	A	0.045621	0.0097596	2.96551414578262e-6	21281
GCST90003282	3	rs17805273	106691365	G	A	-0.094943	0.021153	7.21439637925809e-6	21281
GCST90003282	3	rs2279829	147106319	C	T	0.092999	0.011674	1.7139573075084302e-15	21281
GCST90003282	4	rs12641727	11531354	C	G	-0.043013	0.0096936	9.15587805975786e-6	21281
GCST90003282	4	rs7698799	16658611	A	T	0.057434	0.012533	4.61636351540467e-6	21281
GCST90003282	4	rs7654644	84076491	G	T	-0.049459	0.011073	7.98178453491152e-6	21281
GCST90003282	4	rs35449703	122138820	G	T	0.054113	0.011819	4.70652099128134e-6	21281
GCST90003282	5	rs7723871	30171098	G	A	0.049419	0.0099142	6.25604695964002e-7	21281
GCST90003282	5	rs11241991	128551008	T	A	0.085473	0.01932	9.7297123289165e-6	21281
GCST90003282	6	rs1233387	29555864	C	T	0.051028	0.011425	7.99466002520316e-6	21281
GCST90003282	6	rs34184206	113292434	TAATAA	T	-0.092096	0.018785	9.53235043920514e-7	21281
GCST90003282	6	rs2295204	170598204	G	A	0.066685	0.014735	6.05201505912522e-6	21281
GCST90003282	7	rs151218739	96214256	G	A	0.058634	0.011072	1.19867100450219e-7	21281
GCST90003282	8	rs62520496	80349145	A	G	0.18551	0.037277	6.52529274119252e-7	21281
GCST90003282	8	rs2875905	120591785	C	A	-0.05118	0.0097037000000000009	1.34555049393243e-7	21281
GCST90003282	8	rs71532180	139918506	A	G	-0.080177	0.016963	2.29614864811236e-6	21281
GCST90003282	9	rs1538102	16640836	T	C	-0.10132	0.022242	5.26017266390706e-6	21281
GCST90003282	9	rs146016637	77812526	G	A	-0.2685	0.058103	3.83795607523298e-6	21281
GCST90003282	10	rs11200320	123767447	T	C	-0.084593	0.016326	2.22024039534508e-7	21281
GCST90003282	11	rs116930592	7259798	A	G	0.17942	0.039796	6.56447501951699e-6	21281
GCST90003282	11	rs4923562	28715836	A	G	0.054882	0.012366	9.1201083935591e-6	21281
GCST90003282	11	rs117887499	103228079	G	C	-0.33343	0.074245	7.12688908546373e-6	21281
GCST90003282	11	rs77216358	120311157	A	G	-0.1043	0.023172	6.79986045003322e-6	21281
GCST90003282	12	rs73047391	4060760	T	C	0.1555	0.033221	2.87342588667487e-6	21281
GCST90003282	12	rs7312574	28667910	G	T	-0.056124	0.011566	1.22743923115841e-6	21281
GCST90003282	12	rs141809489	66462717	G	A	-0.050849	0.010724	2.13648574758037e-6	21281
GCST90003282	12	rs12146713	106476805	T	C	-0.085755	0.016545	2.20191221148448e-7	21281
GCST90003282	13	rs61954112	54196262	T	C	0.12261	0.027599	8.94128627502953e-6	21281
GCST90003282	13	rs6563007	78004395	C	T	-0.046501	0.010333	6.82181597938182e-6	21281
GCST90003282	13	rs28783713	81543370	C	T	0.069916	0.013223	1.25371840068012e-7	21281
GCST90003282	13	rs9558389	105423509	G	C	0.044625	0.010014	8.37336456083657e-6	21281
GCST90003282	15	rs4313769	36706838	A	G	-0.052313	0.011453	4.96363684884558e-6	21281
GCST90003282	15	rs8030835	58097887	C	T	-0.043426	0.0096842	7.3569871925616e-6	21281
GCST90003282	15	rs117180214	93962389	C	G	-0.28467	0.063498	7.39264752656227e-6	21281
GCST90003282	16	rs144925144	70360553	C	T	-0.12694	0.022968	3.29837477158568e-8	21281
GCST90003282	19	rs74633815	16077659	A	G	-0.10239	0.022509	5.41876104451626e-6	21281
GCST90003282	20	rs116997194	14395879	G	A	0.13124	0.029093	6.48783804342276e-6	21281
GCST90003282	20	rs6011516	61614173	G	A	0.048853	0.010466	3.06125847171977e-6	21281
