# Supplementary material for: Investigating Bidirectional Causal Relationships Between Imaging‐Derived Brain Phenotypes and Sedative‐Hypnotic Use Disorder: A Mendelian Randomization Study
Source: Addict Biol. 2026 May 28;31(6):e70160. doi: 10.1111/adb.70160 (PMC13239158; doi:10.1111/adb.70160)
Supplement: Supplementary file 5 — Data S1: Supporting Information. [file ADB-31-e70160-s003.zip › Additional file1/IVs for 3935 brain IDPs/Details information for IVs/GCST90003296.csv]

id	chromosome	variant_id	base_pair_location	other_allele	effect_allele	beta	standard_error	p_value	samplesize
GCST90003296	1	rs12143164	47974381	C	T	0.050212	0.010061	6.06596639468753e-7	21282
GCST90003296	1	rs12085129	115885758	C	G	-0.17898	0.036034	6.85646084123165e-7	21282
GCST90003296	1	rs748012	205216573	G	A	0.043875	0.0099286	9.96552080134768e-6	21282
GCST90003296	1	rs12046588	236378670	T	A	-0.071303	0.015257	2.97988840281942e-6	21282
GCST90003296	2	rs58138741	11530005	T	C	0.10509	0.023226	6.08555231180816e-6	21282
GCST90003296	2	rs35314727	29502286	G	C	0.12635	0.028024	6.56145266302906e-6	21282
GCST90003296	2	rs190796801	75018571	G	A	-0.12391	0.025996	1.88799134909629e-6	21282
GCST90003296	2	rs17453710	179886265	G	C	0.07636	0.016588	4.18215379914023e-6	21282
GCST90003296	2	rs376540789	198377670	C	CT	-0.064131	0.010896	4.0160582194116705e-9	21282
GCST90003296	3	rs11717464	25090277	C	T	0.058602	0.010913	7.96526079783779e-8	21282
GCST90003296	3	rs13100114	71517750	A	C	-0.064078	0.012199	1.51251607839632e-7	21282
GCST90003296	4	rs73240097	43254767	G	A	-0.20059	0.043053	3.19595017481476e-6	21282
GCST90003296	4	rs10017890	81579369	C	T	-0.052381	0.011621	6.59325693118514e-6	21282
GCST90003296	4	rs4450916	82457788	G	T	0.050704	0.0098674	2.79254384123734e-7	21282
GCST90003296	4	rs1350180	190336803	T	G	0.043064	0.0097117	9.28752508989063e-6	21282
GCST90003296	5	rs416038	106882356	C	T	0.04992	0.010991	5.60144401928535e-6	21282
GCST90003296	5	rs734860	173399841	T	C	0.045762	0.0099743	4.50194308282431e-6	21282
GCST90003296	6	rs62392400	3740061	A	G	-0.05234	0.011603	6.48634433548239e-6	21282
GCST90003296	6	rs2395205	32452051	C	G	-0.064809	0.010791	1.9350847929379e-9	21282
GCST90003296	6	rs17843560	32609388	G	T	-0.073453	0.015598	2.5014970784601e-6	21282
GCST90003296	6	rs12211189	33880456	C	G	0.058308	0.012607	3.76357001693673e-6	21282
GCST90003296	6	rs75343545	90752939	C	T	0.13385	0.029294	4.92606343349577e-6	21282
GCST90003296	7	rs1182155	2902890	G	C	-0.058514	0.010659	4.07567926559489e-8	21282
GCST90003296	7	rs2190275	18948216	T	A	0.050246	0.010988	4.83615264302043e-6	21282
GCST90003296	7	rs117980675	41533810	A	G	0.15704	0.034831	6.56145266302906e-6	21282
GCST90003296	8	rs182696934	5340904	A	G	0.11592	0.023072	5.09448162327443e-7	21282
GCST90003296	8	rs7000106	78178156	G	C	0.054347	0.011992	5.87489352529777e-6	21282
GCST90003296	8	rs12676315	120620578	G	T	-0.072252	0.010708	1.5452544395384097e-11	21282
GCST90003296	8	rs55705857	130645692	A	G	-0.11189	0.021312	1.5363847933316e-7	21282
GCST90003296	9	rs1119564	72507661	A	T	0.39427	0.085687	4.22376745949809e-6	21282
GCST90003296	10	rs10886016	118668311	G	A	0.072345	0.011219	1.1555799554021301e-10	21282
GCST90003296	10	rs11200010	123331495	C	A	-0.047479	0.010617	7.78574185319996e-6	21282
GCST90003296	11	rs174579	61605613	C	T	0.054133	0.011563	2.86417796990658e-6	21282
GCST90003296	11	rs7943215	69326303	T	C	-0.097677	0.018932	2.49861878071788e-7	21282
GCST90003296	11	rs17565192	106615715	T	G	-0.047204	0.010486	6.78265926015364e-6	21282
GCST90003296	11	rs321403	110949402	G	T	-0.051306	0.010501	1.03776734307085e-6	21282
GCST90003296	12	rs5797248	28235596	A	AT	-0.052475	0.01051	5.99929199155996e-7	21282
GCST90003296	12	rs11175133	64100999	C	T	0.062014	0.013262	2.94374373371174e-6	21282
GCST90003296	12	rs7316335	82266790	T	C	-0.083038	0.017971	3.84680347771891e-6	21282
GCST90003296	12	rs12146713	106476805	T	C	-0.094009	0.016543	1.34276496113786e-8	21282
GCST90003296	12	rs1702332	124807562	T	A	0.053803	0.011908	6.26758164459211e-6	21282
GCST90003296	12	rs77266911	129147542	C	G	0.093609	0.02008	3.15427824034436e-6	21282
GCST90003296	13	rs9557340	100580750	G	A	-0.048188	0.010439	3.92916258613056e-6	21282
GCST90003296	14	rs227001	22980760	C	G	-0.047481	0.010548	6.79360043039865e-6	21282
GCST90003296	14	rs79169068	60777914	G	A	0.20372	0.044666	5.11799668202461e-6	21282
GCST90003296	14	rs3783324	100350017	T	C	-0.084122	0.01266	3.11888958409394e-11	21282
GCST90003296	17	rs60261761	7730319	G	A	0.087619	0.017053	2.79962588310584e-7	21282
GCST90003296	17	rs2323178	14301613	C	T	0.044669	0.0097344	4.48435514638966e-6	21282
GCST90003296	17	rs11412443	28124143	G	GT	0.059775	0.0097521	8.97222177672878e-10	21282
GCST90003296	17	rs9915553	44611778	C	T	0.057655	0.01091	1.27057410520854e-7	21282
GCST90003296	18	rs78858880	76414082	T	C	-0.049136	0.010135	1.25545167368714e-6	21282
GCST90003296	19	rs10164339	46133594	G	A	0.046839	0.0099906	2.7720432375777e-6	21282
GCST90003296	20	rs6053604	5664999	A	C	0.062535	0.013166	2.05068993565103e-6	21282
GCST90003296	20	rs1757714	62157012	C	A	-0.6174	0.13938	9.49510999202198e-6	21282
GCST90003296	22	rs376152766	41674042	G	GT	-0.052098	0.010968	2.04785875896321e-6	21282
