# Supplementary material for: Investigating Bidirectional Causal Relationships Between Imaging‐Derived Brain Phenotypes and Sedative‐Hypnotic Use Disorder: A Mendelian Randomization Study
Source: Addict Biol. 2026 May 28;31(6):e70160. doi: 10.1111/adb.70160 (PMC13239158; doi:10.1111/adb.70160)
Supplement: Supplementary file 5 — Data S1: Supporting Information. [file ADB-31-e70160-s003.zip › Additional file1/IVs for 3935 brain IDPs/Details information for IVs/GCST90002836.csv]

id	chromosome	variant_id	base_pair_location	other_allele	effect_allele	beta	standard_error	p_value	samplesize
GCST90002836	1	rs181397378	12585002	A	G	-0.1653	0.037155	8.66961875758216e-6	21281
GCST90002836	1	rs115151383	47192898	C	G	0.15799	0.034773	5.56288394988373e-6	21281
GCST90002836	1	rs5774393	58523670	C	CTCTG	-0.053073	0.011327	2.8106062003344e-6	21281
GCST90002836	1	rs11162212	77256966	C	A	-0.045108	0.0099343	5.63897280334949e-6	21281
GCST90002836	1	rs2577128	220348831	T	C	0.075055	0.016957	9.6382902362397e-6	21281
GCST90002836	2	rs72853046	146774885	G	C	-0.051413	0.011563	8.78415519261456e-6	21281
GCST90002836	2	rs199804297	208537614	A	ACTT	-0.15344	0.034524	8.85523314502854e-6	21281
GCST90002836	3	rs2279829	147106319	C	T	-0.10338	0.01167	8.68960429286302e-19	21281
GCST90002836	3	rs2121840	185338084	T	C	-0.046128	0.010021	4.18793565117918e-6	21281
GCST90002836	4	rs55763851	4428890	C	T	0.05834	0.013046	7.79830110523259e-6	21281
GCST90002836	4	rs12650148	23251268	C	A	0.043933	0.0098917	8.98048930512751e-6	21281
GCST90002836	4	rs73214949	30949005	G	C	0.088149	0.019874	9.23421538271459e-6	21281
GCST90002836	4	rs17425245	79281336	G	T	-0.053604	0.011321	2.20444871645106e-6	21281
GCST90002836	5	rs199943227	85892116	A	ACAGT	0.1323	0.026076	3.93822024133837e-7	21281
GCST90002836	6	rs76041891	43812455	G	C	0.15305	0.032213	2.03516675636691e-6	21281
GCST90002836	6	rs9353816	92008580	G	A	0.06073	0.012962	2.81190083039894e-6	21281
GCST90002836	6	rs9459971	170502363	G	A	-0.051108	0.011518	9.16431481976648e-6	21281
GCST90002836	7	rs77164466	1699326	T	A	-0.048456	0.010282	2.45753663121505e-6	21281
GCST90002836	7	rs76844376	85156452	A	T	-0.18914	0.04049	3.01231233377761e-6	21281
GCST90002836	8	rs1718682	8138944	A	G	0.047109	0.009816	1.60398388250842e-6	21281
GCST90002836	8	rs1838964	41171232	C	T	-0.045242	0.0099282	5.2203545510331e-6	21281
GCST90002836	8	rs2326251	59911880	T	G	0.046973	0.010628	9.93802305681118e-6	21281
GCST90002836	8	rs6994428	120891829	A	G	0.066155	0.014325	3.89313980701564e-6	21281
GCST90002836	9	rs16938003	20291115	G	A	0.12088	0.02676	6.3008624656644e-6	21281
GCST90002836	9	rs2210562	24138906	A	G	-0.079504	0.014908	9.7678729019269e-8	21281
GCST90002836	9	rs77877298	110012488	G	T	0.10096	0.021337	2.23820571331904e-6	21281
GCST90002836	10	rs57119949	89144411	G	T	0.07047	0.014301	8.38494078621807e-7	21281
GCST90002836	11	rs1858976	43994664	A	G	-0.046165	0.010363	8.44111855592769e-6	21281
GCST90002836	11	rs61897789	47181487	G	A	0.13185	0.026795	8.67960577292378e-7	21281
GCST90002836	11	rs10891091	110229530	C	T	0.086578	0.018475	2.79833690456202e-6	21281
GCST90002836	11	rs527392	114077940	C	T	-0.055991	0.011565	1.29717927098396e-6	21281
GCST90002836	12	rs12319650	5588971	A	C	-0.060752	0.01371	9.41889596522842e-6	21281
GCST90002836	12	rs380379	52843779	T	C	-0.08551	0.018056	2.19583650097319e-6	21281
GCST90002836	14	rs2349128	59661101	C	T	0.057628	0.012136	2.06062991327e-6	21281
GCST90002836	15	rs62025996	45086873	A	G	-0.075414	0.016859	7.74283491912459e-6	21281
GCST90002836	16	rs1135527	2555438	C	T	0.19289	0.040698	2.15675095989817e-6	21281
GCST90002836	17	rs12162135	30805795	T	G	-0.051523	0.0097137	1.14287833478977e-7	21281
GCST90002836	17	rs112527462	75640461	G	C	-0.10115	0.022183	5.15228644581756e-6	21281
GCST90002836	19	rs73030276	32178927	C	T	-0.069797	0.011064	2.87673594553854e-10	21281
GCST90002836	19	rs75248783	54390314	G	A	0.051195	0.011294	5.84520840358855e-6	21281
GCST90002836	20	rs1764977	4104176	T	C	-0.045116	0.010012	6.63284731255022e-6	21281
GCST90002836	22	rs117954898	33826743	A	C	0.16527	0.036209	5.03500608787905e-6	21281
