# Supplementary material for: Investigating Bidirectional Causal Relationships Between Imaging‐Derived Brain Phenotypes and Sedative‐Hypnotic Use Disorder: A Mendelian Randomization Study
Source: Addict Biol. 2026 May 28;31(6):e70160. doi: 10.1111/adb.70160 (PMC13239158; doi:10.1111/adb.70160)
Supplement: Supplementary file 5 — Data S1: Supporting Information. [file ADB-31-e70160-s003.zip › Additional file1/IVs for 3935 brain IDPs/Details information for IVs/GCST90005181.csv]

id	chromosome	variant_id	base_pair_location	other_allele	effect_allele	beta	standard_error	p_value	samplesize
GCST90005181	1	rs12067701	12695826	T	G	0.168	0.036641	4.56772553308867e-6	21081
GCST90005181	1	rs1809474	22006348	G	A	0.1436	0.027741	2.28296892467918e-7	21081
GCST90005181	1	rs11582696	65378914	C	T	0.11361	0.023745	1.7258378919902e-6	21081
GCST90005181	2	rs10180307	68133630	C	A	-0.064433	0.014277	6.42096052567594e-6	21081
GCST90005181	2	rs6547169	78176854	A	G	0.044496	0.0098094	5.76500913769854e-6	21081
GCST90005181	3	rs189389127	192753870	A	G	0.10497	0.023324	6.81239779965916e-6	21081
GCST90005181	4	rs1510918	62859889	A	G	-0.044312	0.0099722	8.89405887555891e-6	21081
GCST90005181	6	rs12174993	3469482	C	G	0.10779	0.024123	7.92683831665865e-6	21081
GCST90005181	8	rs17664152	117817472	G	T	0.075323	0.016639	6.01727694025024e-6	21081
GCST90005181	10	rs17363658	77706407	A	G	-0.071903	0.015953	6.60693448007596e-6	21081
GCST90005181	10	rs12359764	131086849	G	A	0.061662	0.013955	9.98389488702327e-6	21081
GCST90005181	12	rs34774971	99070428	G	GT	0.069719	0.01575	9.62498364017517e-6	21081
GCST90005181	12	rs113460577	119727595	T	G	-0.08351	0.018074	3.85212170598103e-6	21081
GCST90005181	14	rs3783642	55360203	T	C	0.044907999999999997	0.0098473	5.13333964380289e-6	21081
GCST90005181	14	rs7149827	103833669	A	T	0.052168	0.010747	1.2184283627084e-6	21081
GCST90005181	15	rs114510611	24966477	G	T	-0.14786	0.032781	6.50429155078801e-6	21081
GCST90005181	15	rs11636080	63223148	G	T	0.087172	0.017243	4.32912374502827e-7	21081
GCST90005181	15	rs72755249	100742328	C	G	0.096538	0.021802	9.56533093374913e-6	21081
GCST90005181	17	rs34719343	6571828	C	T	0.15612	0.034262	5.22757172167163e-6	21081
GCST90005181	21	rs201460003	39146906	T	TG	-0.044401	0.0098719	6.90557744219683e-6	21081
GCST90005181	22	rs143741257	33622579	A	C	-0.18955	0.042156	6.94704320749858e-6	21081
