# Supplementary material for: Investigating Bidirectional Causal Relationships Between Imaging‐Derived Brain Phenotypes and Sedative‐Hypnotic Use Disorder: A Mendelian Randomization Study
Source: Addict Biol. 2026 May 28;31(6):e70160. doi: 10.1111/adb.70160 (PMC13239158; doi:10.1111/adb.70160)
Supplement: Supplementary file 5 — Data S1: Supporting Information. [file ADB-31-e70160-s003.zip › Additional file1/IVs for 3935 brain IDPs/Details information for IVs/GCST90002605.csv]

id	chromosome	variant_id	base_pair_location	other_allele	effect_allele	beta	standard_error	p_value	samplesize
GCST90002605	1	rs116055660	10765793	T	A	0.32708	0.06625	7.98913941667404e-7	21282
GCST90002605	1	rs74748510	63447188	G	A	0.66794	0.14471	3.94094160732286e-6	21282
GCST90002605	1	rs141567614	100083673	C	T	0.23201	0.043216	8.02047334800666e-8	21282
GCST90002605	1	rs141280981	103784586	A	G	0.19474	0.039926	1.08143395129794e-6	21282
GCST90002605	1	rs61817390	209042581	G	A	-0.051002	0.010742	2.06823555593176e-6	21282
GCST90002605	1	rs2891795	236904170	C	T	0.05225	0.011541	6.00343758732565e-6	21282
GCST90002605	2	rs72773682	13732648	G	T	0.13521	0.029435	4.38227876103672e-6	21282
GCST90002605	2	rs111452649	41489641	A	T	0.64705	0.14014	3.91201039387351e-6	21282
GCST90002605	2	rs71424808	78576957	T	G	0.18897	0.036962	3.20774620613407e-7	21282
GCST90002605	2	rs141951094	124860873	T	A	0.19399	0.03662	1.18631494061162e-7	21282
GCST90002605	2	rs12467169	169133881	G	A	0.38221	0.085151	7.20775473369528e-6	21282
GCST90002605	2	rs2232318	169758913	G	A	0.13691	0.030755	8.56051711720095e-6	21282
GCST90002605	2	rs115348695	225088149	A	G	0.32645	0.065362	5.94839774069221e-7	21282
GCST90002605	3	rs148753440	103786932	G	GAT	-0.09328	0.020012	3.1630058853452e-6	21282
GCST90002605	4	rs114845166	46187540	A	G	0.083947	0.01798	3.04789498962798e-6	21282
GCST90002605	4	rs114579337	100373282	G	A	0.18582	0.038494	1.39444053887146e-6	21282
GCST90002605	4	rs199707342	128986424	C	CT	0.27023	0.058691	4.16198010618603e-6	21282
GCST90002605	5	rs138102655	33676661	T	C	0.38303	0.083249	4.22863305181499e-6	21282
GCST90002605	5	rs114627473	42771526	A	G	0.14404	0.030457	2.26620920889567e-6	21282
GCST90002605	5	rs113958448	55548314	G	A	0.21528	0.047334	5.44126653615445e-6	21282
GCST90002605	5	rs10452492	78220996	G	A	-0.053014	0.010909	1.18331399247446e-6	21282
GCST90002605	5	rs17523152	124664446	T	C	0.054551	0.011984	5.34318240087348e-6	21282
GCST90002605	6	rs415297	26206868	T	C	-0.18803	0.039154	1.57833795385014e-6	21282
GCST90002605	6	rs9374688	96054409	A	T	0.18237	0.035279	2.36864513178414e-7	21282
GCST90002605	7	rs5885566	86553690	T	TACACACACACC	0.20012	0.04314	3.52452016775863e-6	21282
GCST90002605	8	rs35896973	48078320	T	G	0.06965	0.01545	6.58112288238899e-6	21282
GCST90002605	8	rs142083089	112096527	G	A	0.23421	0.043965	1.0080916093643e-7	21282
GCST90002605	9	rs56342205	85774040	G	A	0.31503	0.070652	8.28132826390746e-6	21282
GCST90002605	10	rs142503758	2061501	G	A	0.70571	0.15245	3.69657906819327e-6	21282
GCST90002605	10	rs201037323	24509375	C	T	0.93415	0.19759	2.28665160291952e-6	21282
GCST90002605	10	rs116877406	61614832	C	T	0.13815	0.031131	9.13902783348754e-6	21282
GCST90002605	10	rs149509925	72878925	G	T	0.19464	0.043374	7.24435960074991e-6	21282
GCST90002605	10	rs76847969	122974848	T	C	0.12665	0.027913	5.73191841158763e-6	21282
GCST90002605	11	rs12576301	113965211	A	G	0.1727	0.038183	6.13338179792623e-6	21282
GCST90002605	11	rs190534726	122781052	G	A	0.19459	0.043298	7.01778404914989e-6	21282
GCST90002605	12	rs117877318	72810360	T	C	0.21772	0.045699	1.90897394112351e-6	21282
GCST90002605	12	rs7301555	85399747	G	T	0.063972	0.014315	7.90678627999825e-6	21282
GCST90002605	12	rs138021593	105999133	C	T	0.38003	0.082389	3.99852669680733e-6	21282
GCST90002605	12	rs78501032	113610489	C	G	0.1911	0.042317	6.33432000769767e-6	21282
GCST90002605	14	rs187642562	96698257	C	T	0.41521	0.087871	2.31312978056385e-6	21282
GCST90002605	16	rs191716711	23694017	T	G	0.5311	0.10346	2.87011963646444e-7	21282
GCST90002605	16	rs6499848	56684953	G	A	0.045159	0.010075	7.41822497180732e-6	21282
GCST90002605	16	rs74354560	87207140	C	A	0.18809	0.041192	4.99229223709171e-6	21282
GCST90002605	17	rs149261442	6773944	C	G	0.31587	0.067327	2.72834948479012e-6	21282
GCST90002605	19	rs144528835	4820200	A	G	0.23969	0.051516	3.29609712177458e-6	21282
GCST90002605	19	rs148919006	13056906	A	C	0.40946	0.09183	8.27942163712334e-6	21282
GCST90002605	20	rs73078948	607992	A	G	0.15027	0.033909	9.40372672686481e-6	21282
GCST90002605	20	rs144228013	15675715	G	C	0.27796	0.062334	8.26989508567933e-6	21282
GCST90002605	20	rs192169540	30642418	G	T	0.36413	0.082276	9.6582846316206e-6	21282
GCST90002605	20	rs147173962	53551688	A	G	0.2818	0.06232	6.16595001861482e-6	21282
GCST90002605	22	rs74394124	18037427	G	A	0.24348	0.047554	3.08034953654257e-7	21282
GCST90002605	22	rs191016613	40811501	A	T	0.17447	0.036849	2.20749637966914e-6	21282
