# Supplementary material for: Investigating Bidirectional Causal Relationships Between Imaging‐Derived Brain Phenotypes and Sedative‐Hypnotic Use Disorder: A Mendelian Randomization Study
Source: Addict Biol. 2026 May 28;31(6):e70160. doi: 10.1111/adb.70160 (PMC13239158; doi:10.1111/adb.70160)
Supplement: Supplementary file 5 — Data S1: Supporting Information. [file ADB-31-e70160-s003.zip › Additional file1/IVs for 3935 brain IDPs/Details information for IVs/GCST90004274.csv]

id	chromosome	variant_id	base_pair_location	other_allele	effect_allele	beta	standard_error	p_value	samplesize
GCST90004274	1	rs1209384	43765089	A	G	0.048589	0.010043	1.32007923619225e-6	20860
GCST90004274	1	rs12120542	110924235	T	C	-0.066031	0.014884	9.19813967269626e-6	20860
GCST90004274	3	rs9830904	13731645	T	C	-0.046759	0.0099956	2.91541242271075e-6	20860
GCST90004274	3	rs12636845	147613061	T	C	0.045941	0.010386	9.75888050030289e-6	20860
GCST90004274	4	rs75313768	74821992	T	C	-0.16557	0.034614	1.73620099190142e-6	20860
GCST90004274	4	rs138452991	169713477	T	TA	-0.057994	0.012965	7.7481853277562e-6	20860
GCST90004274	5	rs67827860	82860485	C	T	0.11254	0.012326	7.447319739059889e-20	20860
GCST90004274	6	rs2844543	31347204	A	T	0.046261	0.009816	2.45810256508934e-6	20860
GCST90004274	7	rs798551	2760338	A	T	-0.050156	0.010875	4.00866717627303e-6	20860
GCST90004274	7	rs184008579	77554982	C	A	-0.21536	0.045603	2.34422881531992e-6	20860
GCST90004274	7	rs80246513	112295398	T	C	0.11572	0.022322	2.18826543268068e-7	20860
GCST90004274	7	rs4128399	151498679	T	C	-0.07274	0.013323	4.8250298005971e-8	20860
GCST90004274	8	rs2739692	17988957	T	G	0.11623	0.025392	4.73587248125336e-6	20860
GCST90004274	8	rs35904853	78759083	C	CT	0.045584	0.010198	7.86140191148129e-6	20860
GCST90004274	8	rs3132880	101673916	C	T	0.045049	0.010003	6.71738128547381e-6	20860
GCST90004274	9	rs76945757	114317644	A	G	-0.13971	0.028408	8.80643228418064e-7	20860
GCST90004274	9	rs62581382	134440289	T	C	-0.12609	0.028319	8.53886210214843e-6	20860
GCST90004274	10	rs9420907	105676465	C	A	-0.069648	0.014576	1.77991802039534e-6	20860
GCST90004274	11	rs11029590	26527258	A	G	0.047786	0.010078	2.13353612143882e-6	20860
GCST90004274	11	rs1793654	126776832	G	T	-0.048126	0.01008	1.81384428087062e-6	20860
GCST90004274	12	rs11051688	32084418	A	C	0.1049	0.023309	6.82181597938182e-6	20860
GCST90004274	12	rs10774880	117088975	C	T	0.04504	0.010188	9.88553094656939e-6	20860
GCST90004274	13	rs144916043	44360102	C	T	0.20688	0.034763	2.7033358263617802e-9	20860
GCST90004274	13	rs61972168	48320678	A	G	-0.15008	0.03237	3.56697446209734e-6	20860
GCST90004274	13	rs6577086	113180278	A	G	-0.047453	0.010066	2.44230557039732e-6	20860
GCST90004274	14	rs4982588	22718330	A	G	-0.056154	0.0098584	1.24222424129373e-8	20860
GCST90004274	15	rs8029659	79167603	A	G	0.048765	0.010992	9.19602196658617e-6	20860
GCST90004274	16	rs7197215	51449978	A	G	-0.059376	0.0098827	1.90853443423157e-9	20860
GCST90004274	18	rs1840047	59258545	T	C	-0.045096	0.0099876	6.35916362824404e-6	20860
GCST90004274	19	rs538852	7624079	G	A	0.057322	0.012715	6.56901116476266e-6	20860
GCST90004274	19	rs35661899	54655836	T	G	0.16334	0.03438	2.03704207770572e-6	20860
GCST90004274	20	rs2259797	62272248	T	C	-0.087059	0.017334	5.14517321381658e-7	20860
GCST90004274	22	rs28690925	25902232	G	C	-0.096472	0.020656	3.02482323239124e-6	20860
