# Supplementary material for: Investigating Bidirectional Causal Relationships Between Imaging‐Derived Brain Phenotypes and Sedative‐Hypnotic Use Disorder: A Mendelian Randomization Study
Source: Addict Biol. 2026 May 28;31(6):e70160. doi: 10.1111/adb.70160 (PMC13239158; doi:10.1111/adb.70160)
Supplement: Supplementary file 5 — Data S1: Supporting Information. [file ADB-31-e70160-s003.zip › Additional file1/IVs for 3935 brain IDPs/Details information for IVs/GCST90004512.csv]

id	chromosome	variant_id	base_pair_location	other_allele	effect_allele	beta	standard_error	p_value	samplesize
GCST90004512	1	rs116214611	173658939	G	A	0.17882	0.040168	8.55657576098093e-6	20859
GCST90004512	1	rs12568382	207966393	G	A	0.079272	0.016079	8.28705077906983e-7	20859
GCST90004512	1	rs78334653	235561757	G	A	0.067387	0.013235	3.58426408043715e-7	20859
GCST90004512	3	rs150059308	33494991	G	A	0.20124	0.04504	7.9359696819577e-6	20859
GCST90004512	3	rs35357848	49887635	C	CAG	0.049893	0.0097967	3.55795130559743e-7	20859
GCST90004512	3	rs73184765	175051160	G	A	-0.098258	0.02028	1.27467656102531e-6	20859
GCST90004512	4	rs6447662	48782647	C	A	0.057559	0.010998	1.67841750371276e-7	20859
GCST90004512	4	rs9312323	185127567	G	C	0.05399	0.0098362	4.09260659730011e-8	20859
GCST90004512	5	rs111991836	173299577	A	C	0.056755	0.011997	2.25268257657542e-6	20859
GCST90004512	6	rs113571892	32489037	T	C	0.066045	0.01267	1.87888413793044e-7	20859
GCST90004512	6	rs17068512	107997259	G	C	0.16554	0.037397	9.62498364017517e-6	20859
GCST90004512	6	rs9322260	150720494	C	G	0.044411	0.0099728	8.50354471999801e-6	20859
GCST90004512	7	rs208346	2799686	G	T	0.044523	0.010057	9.59621567110341e-6	20859
GCST90004512	7	rs6467556	134448000	T	C	-0.048922	0.010072	1.19977552987138e-6	20859
GCST90004512	8	rs17734690	9713196	T	C	-0.054328	0.0097917	2.91809885374184e-8	20859
GCST90004512	8	rs139976128	87596069	C	A	0.18921	0.039812	2.02162220908892e-6	20859
GCST90004512	8	rs55750907	95180485	G	T	0.045009	0.0098204	4.60574617394735e-6	20859
GCST90004512	9	rs10980628	113671403	T	C	0.069374	0.011912	5.838482731071981e-9	20859
GCST90004512	9	rs181321386	125084620	C	T	0.28675	0.063743	6.87859912308808e-6	20859
GCST90004512	9	rs580072	138437551	G	A	0.050953	0.011077	4.25304521683435e-6	20859
GCST90004512	10	rs79924939	95850102	G	A	0.21481	0.044181	1.16976870921149e-6	20859
GCST90004512	10	rs117917573	96293057	G	A	0.19637	0.041827	2.6859628402601e-6	20859
GCST90004512	12	rs140477838	24324072	AT	A	-0.053368	0.011144	1.68888469479092e-6	20859
GCST90004512	12	rs149160307	43140034	C	T	-0.31892	0.068499	3.24713242167802e-6	20859
GCST90004512	12	rs73178538	102359040	G	T	-0.15681	0.033293	2.49287211699046e-6	20859
GCST90004512	12	rs61940837	103129886	C	T	0.1053	0.023396	6.81553574726704e-6	20859
GCST90004512	13	rs11617142	47454843	G	A	-0.097439	0.021803	7.89768849399886e-6	20859
GCST90004512	15	rs2348382	87961845	A	C	0.044826	0.010041	8.07420924384589e-6	20859
GCST90004512	16	rs1895029	51461433	T	C	0.054909	0.0098603	2.59836405678774e-8	20859
GCST90004512	16	rs4843560	87225143	A	G	-0.069785	0.010114	5.34564359396971e-12	20859
GCST90004512	17	rs61155874	815932	C	T	0.30456	0.060825	5.56800991557863e-7	20859
GCST90004512	17	rs3024294	43039645	G	C	0.070851	0.013484	1.50003019045595e-7	20859
GCST90004512	17	rs4794092	48111271	T	A	0.046515	0.010244	5.63378150850938e-6	20859
GCST90004512	19	rs388022	4978203	T	C	-0.08353	0.017468	1.74944381791861e-6	20859
GCST90004512	19	rs180862065	18916834	G	A	0.05482	0.011498	1.87499450806742e-6	20859
GCST90004512	20	rs73113379	37917247	G	C	0.078779	0.017387	5.90744925867226e-6	20859
GCST90004512	22	rs3970551	18906839	A	G	0.076857	0.015895	1.3399851948998e-6	20859
GCST90004512	22	rs112936000	50569620	G	A	0.13746	0.030364	6.00896950483486e-6	20859
