# Supplementary material for: Investigating Bidirectional Causal Relationships Between Imaging‐Derived Brain Phenotypes and Sedative‐Hypnotic Use Disorder: A Mendelian Randomization Study
Source: Addict Biol. 2026 May 28;31(6):e70160. doi: 10.1111/adb.70160 (PMC13239158; doi:10.1111/adb.70160)
Supplement: Supplementary file 5 — Data S1: Supporting Information. [file ADB-31-e70160-s003.zip › Additional file1/IVs for 3935 brain IDPs/Details information for IVs/GCST90006305.csv]

id	chromosome	variant_id	base_pair_location	other_allele	effect_allele	beta	standard_error	p_value	samplesize
GCST90006305	1	rs144833116	186126201	A	G	0.21168	0.047627	8.85727237257776e-6	21081
GCST90006305	2	rs939680	546449	G	A	0.04809	0.010708	7.12688908546373e-6	21081
GCST90006305	2	rs7585240	74321075	G	T	0.050998	0.011433	8.22242649947071e-6	21081
GCST90006305	3	rs6805904	60943113	G	A	-0.049424	0.010675	3.68213748230893e-6	21081
GCST90006305	3	rs34015139	74170443	G	T	0.070161	0.0147	1.82852120023909e-6	21081
GCST90006305	3	rs17394276	99907071	G	A	0.16048	0.035365	5.71610239641614e-6	21081
GCST90006305	3	rs116024419	146390749	C	A	0.079789	0.018058	9.98619402846524e-6	21081
GCST90006305	4	rs182681545	9452513	C	T	-0.16361	0.036089	5.82907978867234e-6	21081
GCST90006305	5	rs377600868	180316802	G	GT	0.05495	0.011809	3.28473244303068e-6	21081
GCST90006305	6	rs9449415	82813621	C	G	-0.045299	0.0098979	4.75116376377562e-6	21081
GCST90006305	7	rs189160534	34114624	T	A	0.11398	0.023683	1.49968483550237e-6	21081
GCST90006305	7	rs62483879	153338274	T	C	-0.044557	0.0097633	5.05242644940156e-6	21081
GCST90006305	7	rs75117804	154966850	A	G	0.056739	0.012037	2.44737207306725e-6	21081
GCST90006305	8	rs201747573	19092135	ATAT	A	-0.10589	0.023816	8.78213279898006e-6	21081
GCST90006305	8	rs9297682	125042552	G	C	-0.046527	0.010174	4.8317004324606e-6	21081
GCST90006305	9	rs77773457	32364566	G	A	-0.095604	0.021042	5.56416499872998e-6	21081
GCST90006305	9	rs4837514	119181214	G	A	-0.046231	0.010312	7.39775595074407e-6	21081
GCST90006305	10	rs11193054	108553621	C	G	0.046446	0.010463	9.08447847026776e-6	21081
GCST90006305	14	rs447192	48333814	G	A	-0.045722	0.010212	7.60851673170048e-6	21081
GCST90006305	17	rs114575776	34352381	T	A	-0.11519	0.025269	5.18322426417061e-6	21081
GCST90006305	18	rs62093280	64865007	T	G	0.17024	0.037798	6.70656286702278e-6	21081
GCST90006305	19	rs149991083	1096318	C	T	0.34984	0.073167	1.75226586188571e-6	21081
GCST90006305	19	rs3760807	49077276	G	C	-0.04906	0.010361	2.20241927888395e-6	21081
GCST90006305	22	rs141761092	20996404	T	A	-0.1569	0.034023	4.02161044334213e-6	21081
GCST90006305	22	rs181507527	44880293	C	T	0.14266	0.030938	4.02809774026095e-6	21081
