# Supplementary material for: Investigating Bidirectional Causal Relationships Between Imaging‐Derived Brain Phenotypes and Sedative‐Hypnotic Use Disorder: A Mendelian Randomization Study
Source: Addict Biol. 2026 May 28;31(6):e70160. doi: 10.1111/adb.70160 (PMC13239158; doi:10.1111/adb.70160)
Supplement: Supplementary file 5 — Data S1: Supporting Information. [file ADB-31-e70160-s003.zip › Additional file1/IVs for 3935 brain IDPs/Details information for IVs/GCST90006311.csv]

id	chromosome	variant_id	base_pair_location	other_allele	effect_allele	beta	standard_error	p_value	samplesize
GCST90006311	1	rs10889416	63777144	A	C	-0.051209	0.010421	8.98048930512751e-7	21081
GCST90006311	2	rs1522989	45959022	A	G	-0.14561	0.030685	2.09652478029196e-6	21081
GCST90006311	2	rs74517733	77815242	C	T	-0.10176	0.019961	3.46178426837558e-7	21081
GCST90006311	4	rs10938470	47142073	G	A	0.046457	0.010247	5.82907978867234e-6	21081
GCST90006311	4	rs359492	162850244	C	T	0.10357	0.022909	6.19155877593877e-6	21081
GCST90006311	5	rs72811766	114435253	A	G	-0.14951	0.030959	1.37879595296886e-6	21081
GCST90006311	5	rs75969944	158516211	T	C	0.19432	0.04169	3.16373427822138e-6	21081
GCST90006311	7	rs71539499	135899667	G	A	0.07944	0.017924	9.38425931237019e-6	21081
GCST90006311	8	rs145916182	111722264	G	T	-0.26965	0.060416	8.11521443434724e-6	21081
GCST90006311	8	rs17805996	129515441	T	C	-0.075608	0.017062	9.41239186908967e-6	21081
GCST90006311	9	rs28699450	69784585	C	T	-0.10276	0.022224	3.78791303785157e-6	21081
GCST90006311	10	rs143833633	6734112	A	AT	0.048962	0.010658	4.37320665169645e-6	21081
GCST90006311	10	rs16932218	31429305	G	A	0.11273	0.021003	8.08351037390069e-8	21081
GCST90006311	11	rs2938187	35804393	C	A	-0.064062	0.013725	3.0654906794257898e-06	21081
GCST90006311	12	rs1704897	104983794	A	G	-0.045213	0.0098021	3.99944749761098e-6	21081
GCST90006311	13	rs9539217	62131957	A	C	-0.044481	0.0099946	8.609937521846e-6	21081
GCST90006311	14	rs148947298	46312649	T	C	0.15294	0.03402	6.97910930199934e-6	21081
GCST90006311	14	rs112297647	57265777	A	G	-0.26671	0.060355	9.96781571151294e-6	21081
GCST90006311	16	rs8045590	6114071	C	A	-0.070527	0.015518	5.52968000492803e-6	21081
GCST90006311	16	rs139254514	26964526	G	A	0.23875	0.050193	1.9819833417975e-6	21081
GCST90006311	16	rs9938684	59982166	A	G	-0.049141	0.010272	1.7298163592151e-6	21081
GCST90006311	17	rs143811286	37338181	C	T	-0.14537	0.031293	3.41664612813822e-6	21081
GCST90006311	17	rs2005466	57532997	A	G	0.053323	0.011265	2.2222862543282e-6	21081
GCST90006311	19	rs200996955	3039057	A	AT	0.09009	0.020088	7.33668714418359e-6	21081
GCST90006311	19	rs34667288	51606131	C	A	-0.075701	0.016146	2.76757883062595e-6	21081
GCST90006311	20	rs13041370	16617579	G	A	0.060109	0.013369	6.95985192764789e-6	21081
