# Supplementary material for: Investigating Bidirectional Causal Relationships Between Imaging‐Derived Brain Phenotypes and Sedative‐Hypnotic Use Disorder: A Mendelian Randomization Study
Source: Addict Biol. 2026 May 28;31(6):e70160. doi: 10.1111/adb.70160 (PMC13239158; doi:10.1111/adb.70160)
Supplement: Supplementary file 5 — Data S1: Supporting Information. [file ADB-31-e70160-s003.zip › Additional file1/IVs for 3935 brain IDPs/Details information for IVs/GCST90004506.csv]

id	chromosome	variant_id	base_pair_location	other_allele	effect_allele	beta	standard_error	p_value	samplesize
GCST90004506	1	rs6700865	9284571	C	G	-0.063414	0.012483	3.80539725002709e-7	20859
GCST90004506	1	rs74329086	9287176	G	A	-0.066233	0.012522	1.2390818628281e-7	20859
GCST90004506	1	rs198382	11932542	T	C	-0.084323	0.018497	5.17368520073061e-6	20859
GCST90004506	1	rs4074701	22326422	C	T	0.056202	0.011914	2.40602424876738e-6	20859
GCST90004506	1	rs41267043	39981740	G	A	-0.069567	0.014975	3.41507306668828e-6	20859
GCST90004506	1	rs145492984	215145495	T	TTA	-0.12481	0.019398	1.26881995421561e-10	20859
GCST90004506	1	rs10495429	239187313	G	T	0.046653	0.0097699	1.80759029114217e-6	20859
GCST90004506	2	rs11896896	24391894	A	G	-0.18101	0.037612	1.50106673257037e-6	20859
GCST90004506	2	rs72789859	33178657	A	G	-0.067198	0.013454	5.94292158615573e-7	20859
GCST90004506	2	rs4233964	56135497	T	C	0.095403	0.015023	2.19129072241449e-10	20859
GCST90004506	2	rs840591	188181424	T	A	0.07514	0.010461	7.06317554262962e-13	20859
GCST90004506	3	rs11928552	48739883	T	C	0.057036	0.010302	3.12679925637611e-8	20859
GCST90004506	3	rs9855548	72335897	C	T	-0.049723	0.011121	7.82528205066613e-6	20859
GCST90004506	3	rs7428618	83810911	G	T	0.046084	0.010418	9.75888050030289e-6	20859
GCST90004506	4	rs114593804	31332856	G	A	0.14598	0.032864	8.95983475288349e-6	20859
GCST90004506	4	rs28691197	97992070	A	T	0.10944	0.024374	7.15484121416898e-6	20859
GCST90004506	4	rs76773797	110120583	G	A	0.19124	0.04286	8.16394367964565e-6	20859
GCST90004506	4	rs35785684	185125227	G	C	-0.066646	0.0097516	8.47227414140598e-12	20859
GCST90004506	6	rs375110160	25940471	C	CATGT	0.060472	0.013647	9.42757508527416e-6	20859
GCST90004506	6	rs41269974	32620202	G	A	0.085826	0.017694	1.23936720482068e-6	20859
GCST90004506	6	rs140238636	47627467	C	T	0.16568	0.037378	9.35836543583529e-6	20859
GCST90004506	6	rs1576567	126457495	C	G	-0.080746	0.018199	9.18121166931535e-6	20859
GCST90004506	6	rs28431130	151019072	T	G	0.059467	0.0099848	2.6302679918953804e-9	20859
GCST90004506	7	rs17533951	120608451	T	C	0.074012	0.016681	9.17698453849781e-6	20859
GCST90004506	7	rs56179563	129685597	G	A	-0.046252	0.010106	4.75663689318604e-6	20859
GCST90004506	7	rs111735560	143201431	T	TC	-0.091889	0.020159	5.1856117768584e-6	20859
GCST90004506	8	rs16904099	130519900	A	G	0.067383	0.014398	2.88602440975697e-6	20859
GCST90004506	9	rs10527318	34202623	G	C	-0.047182	0.010599	8.56446028890057e-6	20859
GCST90004506	10	rs12218858	126474200	C	T	0.047842	0.0098587	1.22659163895722e-6	20859
GCST90004506	11	rs16937302	8272253	G	A	0.17224	0.037156	3.58178901348112e-6	20859
GCST90004506	11	rs10741723	17185664	C	T	0.18826	0.040262	2.94577790233946e-6	20859
GCST90004506	11	rs11236234	74441796	T	G	0.04519	0.009963	5.77297929648235e-6	20859
GCST90004506	11	rs72959056	96747141	C	A	0.051991	0.011654	8.1846478813479e-6	20859
GCST90004506	11	rs79977789	118272784	A	G	0.19603	0.041525	2.36428594240175e-6	20859
GCST90004506	12	rs939875	65269047	G	A	-0.12534	0.028025	7.7714131879368e-6	20859
GCST90004506	12	rs34421054	118437058	C	T	-0.057761	0.01101	1.56819476591597e-7	20859
GCST90004506	13	rs201222548	112962999	A	C	0.18785	0.038905	1.38611735123824e-6	20859
GCST90004506	14	rs10142839	80878118	G	A	0.052669	0.010637	7.41651705902193e-7	20859
GCST90004506	16	rs11641011	51446384	C	T	0.060131	0.0098191	9.29394290131579e-10	20859
GCST90004506	16	rs77233249	71582994	A	G	-0.074016	0.015657	2.28981291210797e-6	20859
GCST90004506	16	rs12446370	76478295	T	C	0.072775	0.016263	7.68245455679268e-6	20859
GCST90004506	17	rs1048483	1966457	C	T	-0.049488	0.0098411	4.97851706373915e-7	20859
GCST90004506	17	rs72813607	29461525	G	A	-0.062772	0.014181	9.62276766092399e-6	20859
GCST90004506	17	rs72826885	42869595	A	T	0.053627	0.009983	7.8777101958568e-8	20859
GCST90004506	17	rs35641981	49056318	G	C	-0.050323	0.010478	1.57579602274392e-6	20859
GCST90004506	17	rs56170682	70206175	G	T	0.084061	0.016476	3.38766143370821e-7	20859
GCST90004506	18	rs143126693	11648839	A	G	-0.18586	0.04059	4.70110552673431e-6	20859
