# Supplementary material for: Investigating Bidirectional Causal Relationships Between Imaging‐Derived Brain Phenotypes and Sedative‐Hypnotic Use Disorder: A Mendelian Randomization Study
Source: Addict Biol. 2026 May 28;31(6):e70160. doi: 10.1111/adb.70160 (PMC13239158; doi:10.1111/adb.70160)
Supplement: Supplementary file 5 — Data S1: Supporting Information. [file ADB-31-e70160-s003.zip › Additional file1/IVs for 3935 brain IDPs/Details information for IVs/GCST90003269.csv]

id	chromosome	variant_id	base_pair_location	other_allele	effect_allele	beta	standard_error	p_value	samplesize
GCST90003269	1	rs200051078	39859938	G	T	-0.077173	0.017342	8.63177278799813e-6	21282
GCST90003269	1	rs2479392	55488611	T	C	-0.064017	0.014307	7.70016444356872e-6	21282
GCST90003269	2	rs78570295	39354876	C	T	0.094084	0.020312	3.64586010197276e-6	21282
GCST90003269	3	rs9864657	30268246	T	C	0.053891	0.011538	3.0213427798433e-6	21282
GCST90003269	3	rs118074176	170045271	C	T	0.14407	0.032522	9.47981801010719e-6	21282
GCST90003269	4	rs11721967	121563701	T	C	-0.052297	0.011194	3.00123498278118e-6	21282
GCST90003269	4	rs61758358	149344732	C	T	-0.14948	0.03334	7.38584178120797e-6	21282
GCST90003269	5	rs749558	56625784	T	C	-0.045096	0.010207	9.99539589003087e-6	21282
GCST90003269	5	rs1979872	81850294	G	A	-0.050584	0.011412	9.35836543583529e-6	21282
GCST90003269	5	rs140597060	93470559	C	T	0.10506	0.022362	2.63936832236573e-6	21282
GCST90003269	5	rs6885642	102212963	G	A	-0.13925	0.031474	9.73195293592278e-6	21282
GCST90003269	5	rs10462950	165264288	C	T	-0.054276	0.011991	6.02975963285556e-6	21282
GCST90003269	6	rs73721758	11545515	G	C	0.09436	0.021161	8.27560970035353e-6	21282
GCST90003269	6	rs138018595	51530446	G	A	0.19221	0.042644	6.6008520700216e-6	21282
GCST90003269	6	rs75599372	114884009	C	G	-0.157	0.03443	5.14635807013727e-6	21282
GCST90003269	6	rs35679399	126024985	G	A	0.053178	0.010357	2.85298836152072e-7	21282
GCST90003269	7	rs28446859	38011071	G	C	-0.11356	0.024897	5.1121077611774e-6	21282
GCST90003269	7	rs10486861	70152637	A	G	-0.1104	0.024984	9.9747036133962e-6	21282
GCST90003269	8	rs10109617	9913977	C	T	0.12052	0.027272	9.95176243169643e-6	21282
GCST90003269	8	rs73210875	19983251	C	G	-0.1149	0.025594	7.18124923883475e-6	21282
GCST90003269	8	rs4556129	80563212	A	G	-0.049785	0.010532	2.29034022172212e-6	21282
GCST90003269	8	rs3132875	101750501	G	C	0.061647	0.013905	9.31751284201955e-6	21282
GCST90003269	8	rs73351704	114783778	G	C	0.1286	0.026654	1.41188719680366e-6	21282
GCST90003269	9	rs58881857	23340545	T	C	-0.10773	0.023882	6.48485097144137e-6	21282
GCST90003269	9	rs78622592	38074527	A	C	-0.066464	0.01387	1.66188129602427e-6	21282
GCST90003269	9	rs62573960	124657456	T	C	0.08782	0.01621	6.09958095872239e-8	21282
GCST90003269	10	rs11200270	123694074	A	G	0.047757	0.010809	9.98849369936506e-6	21282
GCST90003269	11	rs12223643	5609417	C	T	-0.049763	0.010755	3.72992414752473e-6	21282
GCST90003269	11	rs112819908	63236598	G	T	0.13497	0.029024	3.33733651305148e-6	21282
GCST90003269	11	rs60651758	76469378	G	A	-0.074633	0.016189	4.04855459370742e-6	21282
GCST90003269	12	rs17178006	65718299	T	G	-0.081425	0.015094	6.94544377583403e-8	21282
GCST90003269	12	rs10777709	95975986	A	G	-0.04693	0.010449	7.11868867262281e-6	21282
GCST90003269	12	rs75749842	103182713	A	G	-0.16329	0.034877	2.8615411789812e-6	21282
GCST90003269	13	rs67429543	44886479	C	T	0.051581	0.011622	9.10961452265914e-6	21282
GCST90003269	14	rs72679095	38552590	T	C	0.22173	0.049625	7.93231587424496e-6	21282
GCST90003269	15	rs1134444	31515212	A	G	0.085918	0.01778	1.3589391171008e-6	21282
GCST90003269	16	rs35010194	77323769	C	T	-0.046211	0.0097281	2.04456065929586e-6	21282
GCST90003269	17	rs199805751	44735337	T	A	0.090497	0.012242	1.49279440957899e-13	21282
GCST90003269	17	rs9889777	49336793	A	C	-0.043736	0.0098053	8.22242649947071e-6	21282
GCST90003269	17	rs36060846	71901390	T	G	-0.15243	0.034332	9.04065715519658e-6	21282
GCST90003269	17	rs7226193	76816678	A	G	0.1383	0.030057	4.22279501306057e-6	21282
GCST90003269	19	rs722419	13360233	A	C	0.046506	0.0097065	1.66878351136539e-6	21282
GCST90003269	20	rs5840125	6401100	A	AT	-0.048053	0.010063	1.80717412601093e-6	21282
GCST90003269	20	rs6019525	47533956	C	T	0.043584	0.0097148000000000009	7.2845042329233e-6	21282
