# Supplementary material for: Investigating Bidirectional Causal Relationships Between Imaging‐Derived Brain Phenotypes and Sedative‐Hypnotic Use Disorder: A Mendelian Randomization Study
Source: Addict Biol. 2026 May 28;31(6):e70160. doi: 10.1111/adb.70160 (PMC13239158; doi:10.1111/adb.70160)
Supplement: Supplementary file 5 — Data S1: Supporting Information. [file ADB-31-e70160-s003.zip › Additional file1/IVs for 3935 brain IDPs/Details information for IVs/GCST90005618.csv]

id	chromosome	variant_id	base_pair_location	other_allele	effect_allele	beta	standard_error	p_value	samplesize
GCST90005618	1	rs12144098	8816173	G	A	0.049169	0.010289	1.77582432254734e-6	21081
GCST90005618	1	rs9662295	9500795	G	A	-0.060207	0.012189	7.89041780287168e-7	21081
GCST90005618	1	rs34276821	223715561	G	A	-0.048868	0.010727	5.24928315546686e-6	21081
GCST90005618	2	rs2424	42285575	T	A	-0.054251	0.012122	7.65949258372888e-6	21081
GCST90005618	2	rs79693249	164623436	C	T	-0.10272	0.021754	2.34801031245518e-6	21081
GCST90005618	2	rs145616235	204359425	G	A	-0.071942999999999993	0.015284	2.52988045588793e-6	21081
GCST90005618	3	rs2729020	2073960	A	C	0.046991	0.010112	3.38766143370821e-6	21081
GCST90005618	3	rs12489060	36343270	T	C	0.058435	0.013037	7.42164197738885e-6	21081
GCST90005618	3	rs9819892	189910072	A	G	-0.063996	0.013824	3.69232567318533e-6	21081
GCST90005618	4	rs72661694	89263869	C	T	0.1091	0.024316	7.27109803159661e-6	21081
GCST90005618	4	rs78428980	107331351	T	A	0.10188	0.023043	9.86733788718562e-6	21081
GCST90005618	5	rs4958136	132998708	A	G	-0.055674	0.011551	1.44710485309493e-6	21081
GCST90005618	6	rs191138421	54377071	G	A	0.16611	0.036754	6.23160618945834e-6	21081
GCST90005618	7	rs118101266	52136993	G	T	0.23829	0.052862	6.58870404334074e-6	21081
GCST90005618	8	rs36113217	15451646	G	A	-0.046705000000000003	0.010501	8.72971368388111e-6	21081
GCST90005618	9	rs146199442	94234250	A	G	-0.077356	0.017407	8.87156012037962e-6	21081
GCST90005618	9	rs16915924	114047003	T	C	0.071433	0.015215	2.68472619343114e-6	21081
GCST90005618	10	rs1572314	26694698	G	C	0.058903	0.013323	9.86961018729645e-6	21081
GCST90005618	10	rs75059264	104013595	C	G	0.10844	0.0241	6.8454184335848e-6	21081
GCST90005618	12	rs4149026	21315415	A	C	-0.052262	0.010674	9.85144642804035e-7	21081
GCST90005618	12	rs76331574	28594910	A	G	-0.11766	0.026519	9.1727593538978e-6	21081
GCST90005618	15	rs4465554	61239673	A	G	-0.049742	0.010706	3.40173125251791e-6	21081
GCST90005618	15	rs62037303	82311312	C	A	0.10178	0.022953	9.27470275918869e-6	21081
GCST90005618	16	rs12449171	62499074	T	G	-0.046001	0.010385	9.49948365876346e-6	21081
GCST90005618	17	rs34616201	6229479	C	T	0.047201	0.010459	6.42539750037302e-6	21081
