# Supplementary material for: Investigating Bidirectional Causal Relationships Between Imaging‐Derived Brain Phenotypes and Sedative‐Hypnotic Use Disorder: A Mendelian Randomization Study
Source: Addict Biol. 2026 May 28;31(6):e70160. doi: 10.1111/adb.70160 (PMC13239158; doi:10.1111/adb.70160)
Supplement: Supplementary file 5 — Data S1: Supporting Information. [file ADB-31-e70160-s003.zip › Additional file1/IVs for 3935 brain IDPs/Details information for IVs/GCST90002611.csv]

id	chromosome	variant_id	base_pair_location	other_allele	effect_allele	beta	standard_error	p_value	samplesize
GCST90002611	1	rs35298846	17372849	A	AT	0.044395	0.0098188	6.17589636949114e-6	21282
GCST90002611	1	rs68144650	149894445	A	C	0.08423	0.01773	2.03938865960861e-6	21282
GCST90002611	1	rs7540909	163132634	C	T	0.046819	0.0105	8.27370439016575e-6	21282
GCST90002611	1	rs495418	183159664	G	A	0.057101	0.010332	3.3052171686998e-8	21282
GCST90002611	1	rs147166944	199414679	G	A	0.16027	0.030966	2.29297859182482e-7	21282
GCST90002611	2	rs11096685	16812033	A	C	0.073419	0.015173	1.31613367118573e-6	21282
GCST90002611	2	rs62135539	44333371	G	C	-0.082966	0.018753	9.73419405890729e-6	21282
GCST90002611	2	rs6726486	72538013	C	T	0.064171	0.013493	1.98700975850116e-6	21282
GCST90002611	2	rs79307087	124128431	A	G	0.19811	0.043274	4.71954357244604e-6	21282
GCST90002611	2	rs72865037	154792835	C	T	0.056294	0.012543	7.22936246661444e-6	21282
GCST90002611	3	rs60248638	41883692	G	A	-0.067324	0.015131	8.65764950660374e-6	21282
GCST90002611	3	rs1384179	73369806	C	T	0.043587	0.0097825	8.40814127170447e-6	21282
GCST90002611	3	rs78358952	88601013	C	T	-0.06321	0.011486	3.76790548226103e-8	21282
GCST90002611	3	rs148364767	89935718	C	T	0.08382	0.018621	6.78734617380087e-6	21282
GCST90002611	3	rs9870579	139679616	T	C	0.077886	0.016531	2.47571130604429e-6	21282
GCST90002611	3	rs9834121	158833262	A	C	-0.051284	0.010489	1.01976476004472e-6	21282
GCST90002611	4	rs3135868	1801542	A	G	0.36918	0.080526	4.57404044030043e-6	21282
GCST90002611	4	rs17767306	6121837	T	C	0.061378	0.012452	8.32530206749242e-7	21282
GCST90002611	4	rs7685261	70985025	T	C	-0.074385	0.015936	3.06196343369068e-6	21282
GCST90002611	4	rs11100212	160181374	T	C	0.053677	0.010235	1.58234070406905e-7	21282
GCST90002611	5	rs145036607	1436077	G	A	-0.15967	0.035694	7.74105227074122e-6	21282
GCST90002611	5	rs12110151	118137864	A	G	0.097697	0.01665	4.4822904999662105e-9	21282
GCST90002611	5	rs11241701	122803786	A	G	0.048986	0.01082	6.00896950483486e-6	21282
GCST90002611	5	rs72837084	148643047	T	G	-0.09142	0.018727	1.05925372517729e-6	21282
GCST90002611	6	rs3864291	26444168	C	T	0.051716	0.0113	4.74897627573064e-6	21282
GCST90002611	6	rs113631015	150113493	T	C	0.081844	0.017107	1.72742817967353e-6	21282
GCST90002611	7	rs1525742	16886936	C	T	-0.048765	0.010981	9.00326431059722e-6	21282
GCST90002611	7	rs10241336	19610215	T	C	-0.060715	0.010021	1.3937985231128201e-9	21282
GCST90002611	7	rs4718598	62475953	C	T	0.04629	0.010297	6.97910930199934e-6	21282
GCST90002611	7	rs117781758	83788195	A	T	0.24182	0.046529	2.04126787125529e-7	21282
GCST90002611	7	rs77837076	117500088	C	T	0.11976	0.026213	4.93855619617608e-6	21282
GCST90002611	7	rs1362898	127656574	C	T	-0.062145	0.010868	1.09219453718505e-8	21282
GCST90002611	8	rs60144755	96150612	G	T	0.10209	0.021776	2.77587560353434e-6	21282
GCST90002611	8	rs13252588	120216552	C	G	-0.057214	0.0099346	8.574326166361791e-9	21282
GCST90002611	8	rs11985659	130247533	A	G	0.047294	0.010605	8.24707606127078e-6	21282
GCST90002611	8	rs3739268	134049797	C	G	0.046644	0.010546	9.77687358967421e-6	21282
GCST90002611	9	rs11144127	77484247	A	G	-0.049726	0.010114	8.87564656566314e-7	21282
GCST90002611	9	rs1977862	110326929	G	A	-0.076172	0.016005	1.9543394557754e-6	21282
GCST90002611	9	rs1040851	119243634	C	A	0.051042	0.0098035	1.94222705723317e-7	21282
GCST90002611	9	rs3011264	135868549	C	T	0.04564	0.010228	8.15642787132788e-6	21282
GCST90002611	10	rs10998540	70811779	C	T	0.072333	0.015802	4.73587248125336e-6	21282
GCST90002611	10	rs75318497	104841602	T	C	-0.21789	0.045791	1.96471698660474e-6	21282
GCST90002611	11	rs117060870	642023	C	T	0.13183	0.029688	9.02401897831141e-6	21282
GCST90002611	11	rs2249178	19872846	A	G	0.055938	0.012388	6.347460398327e-6	21282
GCST90002611	11	rs3740685	47468791	C	T	0.049253	0.010662	3.86812054633053e-6	21282
GCST90002611	11	rs10897126	60688712	G	A	-0.044685	0.0099295	6.82338694141669e-6	21282
GCST90002611	12	rs199934534	19626309	A	AAATT	-0.07909	0.01782	9.10961452265914e-6	21282
GCST90002611	12	rs7297477	66315898	T	C	-0.051843	0.011644	8.54082847418544e-6	21282
GCST90002611	12	rs2045580	78521908	C	T	-0.097093	0.01926	4.6644452520378e-7	21282
GCST90002611	12	rs117101164	89214584	G	A	-0.20067	0.044592	6.82652995087683e-6	21282
GCST90002611	13	rs111293505	44821973	C	T	0.058967	0.011307	1.8543854028468e-7	21282
GCST90002611	14	rs1959830	53975570	C	T	-0.058579	0.010544	2.79833690456202e-8	21282
GCST90002611	14	rs112836370	70482181	A	C	-0.20044	0.042335	2.20851320343482e-6	21282
GCST90002611	14	rs140317882	91890208	A	AGAC	0.055405	0.0098528	1.89670592121114e-8	21282
GCST90002611	14	rs3818188	102446161	G	A	0.059202	0.012887	4.37824439131843e-6	21282
GCST90002611	14	rs190210676	104243152	T	C	0.16118	0.0358	6.75616115084154e-6	21282
GCST90002611	15	rs4774220	55962861	G	A	-0.051989	0.011291	4.1581485456158e-6	21282
GCST90002611	16	rs75500355	78075396	A	T	-0.05651	0.012585	7.14660863876843e-6	21282
GCST90002611	17	rs3744535	48212910	A	G	-0.06125	0.0105	5.5068088284682905e-9	21282
GCST90002611	18	rs12969923	13226457	G	A	0.047044	0.0098881	1.97151461099659e-6	21282
GCST90002611	19	rs117064827	10334725	A	G	0.23229	0.047564	1.048334793581e-6	21282
GCST90002611	19	rs7255151	44434937	A	C	0.044005	0.0098604	8.12830516164099e-6	21282
GCST90002611	22	rs5756894	38450136	C	A	-0.04479	0.0099148	6.29071485547837e-6	21282
GCST90002611	22	rs2142695	42581248	C	T	-0.090688	0.019783	4.58669645798202e-6	21282
