# Supplementary material for: Investigating Bidirectional Causal Relationships Between Imaging‐Derived Brain Phenotypes and Sedative‐Hypnotic Use Disorder: A Mendelian Randomization Study
Source: Addict Biol. 2026 May 28;31(6):e70160. doi: 10.1111/adb.70160 (PMC13239158; doi:10.1111/adb.70160)
Supplement: Supplementary file 5 — Data S1: Supporting Information. [file ADB-31-e70160-s003.zip › Additional file1/IVs for 3935 brain IDPs/Details information for IVs/GCST90004260.csv]

id	chromosome	variant_id	base_pair_location	other_allele	effect_allele	beta	standard_error	p_value	samplesize
GCST90004260	1	rs9435120	9262656	T	C	0.055295	0.010045	3.73852251069729e-8	20860
GCST90004260	1	rs111552390	62278171	G	A	-0.15079	0.032095	2.64301726447766e-6	20860
GCST90004260	1	rs55996399	93151678	C	T	0.096431	0.017706	5.19876276814284e-8	20860
GCST90004260	1	rs139511596	170825787	G	A	-0.20476	0.045566	7.03558152818183e-6	20860
GCST90004260	1	rs17312063	175647518	G	A	0.084382	0.01857	5.5488118635809e-6	20860
GCST90004260	1	rs61178420	226696760	T	C	0.093341	0.01896	8.5881574910273e-7	20860
GCST90004260	2	rs139206412	62211189	C	T	-0.13781	0.031148	9.71851702940168e-6	20860
GCST90004260	2	rs66817110	103201858	C	T	-0.079213	0.017648	7.21439637925809e-6	20860
GCST90004260	2	rs377103147	106317246	CT	C	0.0529	0.010739	8.464474480977e-7	20860
GCST90004260	2	rs4954942	139404163	A	G	0.044586	0.0099426	7.35529337867272e-6	20860
GCST90004260	2	rs3769454	201245550	C	G	-0.052187	0.010452	5.99791076255509e-7	20860
GCST90004260	2	rs10171839	219051314	G	A	-0.054866	0.0097787	2.03985830026856e-8	20860
GCST90004260	2	rs7608682	241367299	C	T	-0.052203	0.011091	2.53454496275838e-6	20860
GCST90004260	3	rs39670	10525228	C	T	-0.051692	0.011601	8.40620544850771e-6	20860
GCST90004260	3	rs11128657	13833084	C	T	0.057767	0.0099629	6.79986045003322e-9	20860
GCST90004260	3	rs12638327	63424100	C	T	0.11925	0.025735	3.61409862639613e-6	20860
GCST90004260	3	rs4688490	64598760	A	G	0.04403	0.0098914	8.58025114722604e-6	20860
GCST90004260	3	rs116612966	70005104	T	C	0.13801	0.028848	1.73061315254193e-6	20860
GCST90004260	3	rs138652087	173894842	A	AAAC	-0.069065	0.014762	2.90536031430315e-6	20860
GCST90004260	3	rs6772397	183363256	A	G	-0.065472	0.011267	6.308120779076951e-9	20860
GCST90004260	3	rs11720304	194251346	T	C	0.11334	0.025176	6.7717357107869e-6	20860
GCST90004260	4	rs78586973	77349597	G	T	0.1589	0.031342	4.01513359428829e-7	20860
GCST90004260	4	rs118102549	164420307	G	A	-0.2499	0.053307	2.77715423588466e-6	20860
GCST90004260	4	rs56103227	185141633	A	G	0.051984	0.010117	2.79704851947809e-7	20860
GCST90004260	5	rs181951062	52089933	A	G	0.17346	0.039061	9.01571137605957e-6	20860
GCST90004260	5	rs77791808	60500958	G	A	-0.10644	0.023467	5.77696850696928e-6	20860
GCST90004260	5	rs33599	82774904	A	G	0.053952	0.011144	1.29837456761482e-6	20860
GCST90004260	5	rs67827860	82860485	C	T	0.13455	0.012315	1.03752841581801e-27	20860
GCST90004260	5	rs3912378	180123852	A	G	0.051037	0.011049	3.87793030876182e-6	20860
GCST90004260	6	rs197126	7985121	G	C	-0.10995	0.024833	9.58958912914738e-6	20860
GCST90004260	6	rs150741646	30086808	G	A	0.20852	0.045062	3.72563238466604e-6	20860
GCST90004260	6	rs2523609	31237255	G	A	0.058098	0.010034	7.12360778735502e-9	20860
GCST90004260	6	rs36006978	52186600	A	AT	0.09329	0.020948	8.49767270775972e-6	20860
GCST90004260	6	rs6557516	157318748	G	A	-0.05363	0.011447	2.81773404932023e-6	20860
GCST90004260	7	rs73083857	18970503	A	G	0.086233	0.018441	2.94306598969901e-6	20860
GCST90004260	7	rs7781116	38290190	A	G	-0.052205	0.011809	9.88780743626928e-6	20860
GCST90004260	7	rs117455734	63694113	G	A	0.21491	0.041084	1.70294256187755e-7	20860
GCST90004260	7	rs117192929	89122359	A	G	-0.1139	0.022442	3.90660948345936e-7	20860
GCST90004260	7	rs34985124	112985241	A	AT	-0.049971	0.010753	3.39000235575617e-6	20860
GCST90004260	8	rs1362685	5120338	T	C	-0.049235	0.010059	9.92658806871032e-7	20860
GCST90004260	8	rs11998285	24571921	C	T	-0.044696	0.0097951	5.06757284177282e-6	20860
GCST90004260	8	rs10096102	41640906	C	T	0.043709	0.0098384	8.92894196064983e-6	20860
GCST90004260	8	rs80268568	90931707	A	G	0.1334	0.030056	9.10961452265914e-6	20860
GCST90004260	8	rs1989353	120680814	A	G	0.045913	0.009899	3.53752892822432e-6	20860
GCST90004260	9	rs10868075	86589261	T	A	-0.046959	0.010226	4.41468783705263e-6	20860
GCST90004260	10	rs11595860	14656146	C	A	0.04958	0.0099363	6.09396562340121e-7	20860
GCST90004260	10	rs4933372	87317636	C	T	-0.11717	0.026227	7.95609572930021e-6	20860
GCST90004260	10	rs5788199	118649704	T	TA	-0.05255	0.011457	4.5289757990362e-6	20860
GCST90004260	10	rs138294152	134059381	C	T	-0.26348	0.059596	9.86733788718562e-6	20860
GCST90004260	11	rs10840425	10504640	A	C	0.045012	0.0099504	6.11364194500766e-6	20860
GCST90004260	11	rs2303865	44636833	G	A	0.0734	0.014433	3.69572799739443e-7	20860
GCST90004260	11	rs17335782	80357938	T	C	0.050349	0.010878	3.70766084000311e-6	20860
GCST90004260	11	rs12418906	82394205	C	T	-0.072901	0.015613	3.04088502567628e-6	20860
GCST90004260	11	rs7941765	128499000	T	C	-0.043366	0.0097497	8.71164159824532e-6	20860
GCST90004260	12	rs1805491	13741337	T	A	-0.053871	0.012070000000000001	8.1096105785384e-6	20860
GCST90004260	12	rs11049431	28347382	C	T	-0.055327	0.011818	2.86549727636424e-6	20860
GCST90004260	12	rs146742800	41412659	G	A	0.15087	0.033698	7.61026885913448e-6	20860
GCST90004260	12	rs118189189	50116004	A	G	-0.12668	0.028647	9.82200158774254e-6	20860
GCST90004260	13	rs142231702	60750930	G	A	-0.28099	0.063175	8.72368549360559e-6	20860
GCST90004260	14	rs72719914	75708305	G	A	-0.059967	0.012905	3.3939074877443e-6	20860
GCST90004260	15	rs9796	41271447	A	T	-0.046552	0.0098311	2.20292646305346e-6	20860
GCST90004260	15	rs8041412	62045581	A	G	0.048636	0.0099035	9.12641051767511e-7	20860
GCST90004260	16	rs17616633	51451683	T	C	-0.063176	0.0099014	1.80260262847573e-10	20860
GCST90004260	16	rs2305693	57171233	C	G	0.07357	0.016648	9.95405417351527e-6	20860
GCST90004260	17	rs1231641	42904720	A	C	0.054422	0.009941	4.43710800357238e-8	20860
GCST90004260	17	rs9907897	63502633	T	C	0.05382	0.011601	3.51803373773702e-6	20860
GCST90004260	17	rs2290769	73826406	G	C	0.051493	0.011515	7.79650568675815e-6	20860
GCST90004260	18	rs113366985	6446371	C	G	0.12182	0.026022	2.86549727636424e-6	20860
GCST90004260	18	rs55708810	46304738	A	G	-0.043906	0.0098635	8.57630070524158e-6	20860
GCST90004260	19	rs7769	4360543	G	A	-0.051045	0.011262	5.86003216751056e-6	20860
GCST90004260	19	rs769449	45410002	G	A	0.078135	0.01473	1.14130048021399e-7	20860
GCST90004260	20	rs2064562	7215194	A	G	0.047653	0.0098995	1.4921071106167e-6	20860
GCST90004260	20	rs78916169	23405904	G	T	-0.093962	0.020936	7.22603398863415e-6	20860
GCST90004260	20	rs311489	62227081	A	G	-0.0609	0.013708	8.92688623246789e-6	20860
