# Supplementary material for: Investigating Bidirectional Causal Relationships Between Imaging‐Derived Brain Phenotypes and Sedative‐Hypnotic Use Disorder: A Mendelian Randomization Study
Source: Addict Biol. 2026 May 28;31(6):e70160. doi: 10.1111/adb.70160 (PMC13239158; doi:10.1111/adb.70160)
Supplement: Supplementary file 5 — Data S1: Supporting Information. [file ADB-31-e70160-s003.zip › Additional file1/IVs for 3935 brain IDPs/Details information for IVs/GCST90005156.csv]

id	chromosome	variant_id	base_pair_location	other_allele	effect_allele	beta	standard_error	p_value	samplesize
GCST90005156	1	rs138572264	240917361	C	T	0.098823	0.022154	8.20729417178977e-6	21081
GCST90005156	2	rs77580654	99531057	C	A	0.19935	0.041078	1.224334253426e-6	21081
GCST90005156	2	rs142953258	105709754	T	C	-0.20168	0.043405	3.3993822312328e-6	21081
GCST90005156	3	rs5025406	72925164	T	C	0.049006	0.010279	1.87672223735551e-6	21081
GCST90005156	3	rs76231892	150648803	G	A	0.34919	0.07732	6.33140361710816e-6	21081
GCST90005156	4	rs71602741	60360743	G	GCACACA	-0.043589	0.0097678	8.14516713022619e-6	21081
GCST90005156	5	rs201078848	72812442	A	AG	0.2235	0.049092	5.32598574849062e-6	21081
GCST90005156	6	rs34310494	9868952	G	A	-0.07065	0.015719	7.01293800962413e-6	21081
GCST90005156	6	rs12205214	108150482	C	T	0.061624	0.013201	3.05844024651055e-6	21081
GCST90005156	6	rs1078175	146846145	T	C	-0.048213	0.010614	5.59499882939776e-6	21081
GCST90005156	7	rs17172707	46522764	G	C	-0.065234	0.014712	9.28966386779936e-6	21081
GCST90005156	9	rs12685303	9052964	A	G	-0.14591	0.031536	3.73422085430342e-6	21081
GCST90005156	10	rs12768523	122752212	C	T	0.057303	0.011601	7.89768849399886e-7	21081
GCST90005156	11	rs3763820	12129389	T	C	0.066483	0.014518	4.68921342844736e-6	21081
GCST90005156	11	rs116994487	67123891	T	G	0.14528	0.031937	5.42125705087957e-6	21081
GCST90005156	12	rs10774124	3279211	A	G	-0.050349	0.011275	8.02232034287863e-6	21081
GCST90005156	12	rs112508582	98300290	G	A	-0.18127	0.039313	4.0345955018983e-6	21081
GCST90005156	12	rs12367660	114272754	T	G	-0.092023	0.018039	3.40408189701001e-7	21081
GCST90005156	13	rs17356288	64089258	T	C	-0.09176	0.020139	5.23479887009069e-6	21081
GCST90005156	13	rs11840489	108042181	C	T	-0.046546	0.010114	4.20339303236549e-6	21081
GCST90005156	15	rs56335036	22573779	A	G	-0.078378	0.017653	9.04273908311783e-6	21081
GCST90005156	18	rs2942430	14363731	G	A	-0.05276	0.011931	9.82652582829532e-6	21081
GCST90005156	18	rs151055858	77346009	C	T	0.21663	0.040532	9.15377008362352e-8	21081
GCST90005156	20	rs142366741	20052827	C	T	-0.07687	0.016822	4.91586559156862e-6	21081
GCST90005156	20	rs13039065	38003878	C	G	-0.12673	0.025865	9.67163726650019e-7	21081
GCST90005156	20	rs188520243	62238794	C	A	0.054386	0.012209	8.45668200099355e-6	21081
GCST90005156	21	rs117918539	41393127	C	T	0.10147	0.022645	7.46448758410067e-6	21081
GCST90005156	21	rs138929868	43102601	C	T	-0.1807	0.038526	2.74410041825657e-6	21081
