# Supplementary material for: Investigating Bidirectional Causal Relationships Between Imaging‐Derived Brain Phenotypes and Sedative‐Hypnotic Use Disorder: A Mendelian Randomization Study
Source: Addict Biol. 2026 May 28;31(6):e70160. doi: 10.1111/adb.70160 (PMC13239158; doi:10.1111/adb.70160)
Supplement: Supplementary file 5 — Data S1: Supporting Information. [file ADB-31-e70160-s003.zip › Additional file1/IVs for 3935 brain IDPs/Details information for IVs/GCST90002639.csv]

id	chromosome	variant_id	base_pair_location	other_allele	effect_allele	beta	standard_error	p_value	samplesize
GCST90002639	1	rs2710880	931166	A	G	-0.052521	0.0099908	1.47842739040067e-7	21282
GCST90002639	1	rs76167313	16386783	T	C	-0.074053	0.015583	2.02488330653056e-6	21282
GCST90002639	1	rs10747345	88092852	G	A	0.049472	0.011013	7.08598126916768e-6	21282
GCST90002639	1	rs944	117532798	C	G	0.06383	0.011369	1.99848089102205e-8	21282
GCST90002639	1	rs4951182	205236233	A	C	-0.045246	0.0097195	3.25536732471636e-6	21282
GCST90002639	2	rs212687	32435176	G	A	0.048214	0.0097033	6.78890919795585e-7	21282
GCST90002639	2	rs370506468	89885756	AT	A	0.066522	0.014066	2.26881978114451e-6	21282
GCST90002639	2	rs10197889	130654616	A	G	0.044095	0.0097486	6.12491406847483e-6	21282
GCST90002639	2	rs79649315	159665382	C	T	-0.064996	0.014369	6.12209409068257e-6	21282
GCST90002639	2	rs10931996	203520437	G	C	0.047747	0.010793	9.74989637717387e-6	21282
GCST90002639	2	rs11575194	217543728	G	A	-0.10972	0.023212	2.29456307251928e-6	21282
GCST90002639	2	rs143680756	231835389	G	T	-0.23918	0.054076	9.77687358967421e-6	21282
GCST90002639	3	rs6810148	124616516	T	A	-0.050329	0.0098805	3.5391583956695e-7	21282
GCST90002639	3	rs140691790	152418330	C	T	0.063982	0.013896	4.16102188517455e-6	21282
GCST90002639	3	rs2687784	182477771	G	A	0.071328	0.015058	2.18524431965328e-6	21282
GCST90002639	4	rs2242189	38691024	T	C	-0.05799	0.010012	7.058298158598221e-9	21282
GCST90002639	4	rs28620921	57869527	C	T	-0.044412	0.0097104	4.82058782983739e-6	21282
GCST90002639	4	rs13107325	103188709	C	T	0.092262	0.019009	1.22151836278326e-6	21282
GCST90002639	4	rs1503618	127696612	C	T	0.053382	0.011456	3.18566423657311e-6	21282
GCST90002639	5	rs62368263	50726027	T	C	0.070151	0.014251	8.61588711066142e-7	21282
GCST90002639	5	rs6896699	52158489	G	C	-0.05012	0.011223	8.02047334800666e-6	21282
GCST90002639	5	rs75179968	64917665	T	A	0.047714	0.010275	3.44508546286579e-6	21282
GCST90002639	5	rs10066675	71423225	A	G	-0.047535	0.009939	1.74100492635261e-6	21282
GCST90002639	5	rs415449	87527350	T	C	-0.057421	0.01089	1.35612586743564e-7	21282
GCST90002639	5	rs4836058	123347900	C	T	0.048378	0.010041	1.46049474944163e-6	21282
GCST90002639	6	rs2205830	27480307	T	A	-0.054272	0.010295	1.36332688768635e-7	21282
GCST90002639	6	rs9265751	31303749	A	G	0.069412	0.012283	1.61621822610661e-8	21282
GCST90002639	6	rs2819861	45424940	A	G	-0.057085	0.010317	3.17906933564336e-8	21282
GCST90002639	7	rs1964536	23380185	T	C	0.04839	0.0096735	5.70821076171867e-7	21282
GCST90002639	7	rs3807735	77740606	G	A	0.058253	0.013127	9.14113241470251e-6	21282
GCST90002639	7	rs2188506	95684206	C	A	-0.047942	0.0099121	1.32953568997911e-6	21282
GCST90002639	7	rs75095951	113395481	G	A	-0.068343	0.012422	3.79926861476379e-8	21282
GCST90002639	10	rs12219780	30388055	A	C	-0.054181	0.010462	2.25423921215243e-7	21282
GCST90002639	10	rs10824311	77264041	G	C	0.051293	0.010611	1.34741072534441e-6	21282
GCST90002639	10	rs10884478	109353474	G	C	0.0444	0.0099314	7.83790508535616e-6	21282
GCST90002639	10	rs11197861	118734346	T	C	0.077849	0.011483	1.2387965865303698e-11	21282
GCST90002639	11	rs12417469	54846313	C	T	-0.15379	0.031133	7.88133885093417e-7	21282
GCST90002639	11	rs142064837	60351491	T	C	0.22044	0.049563	8.72569442770117e-6	21282
GCST90002639	11	rs11233664	83253641	A	G	-0.072931	0.0099773	2.77332010465184e-13	21282
GCST90002639	11	rs12789841	92568908	A	G	0.044659	0.0099856	7.77678334455705e-6	21282
GCST90002639	11	rs61907882	113761125	G	T	0.077319	0.01646	2.65155109300921e-6	21282
GCST90002639	11	rs688968	117406739	C	G	-0.079795	0.012888	6.07015806341045e-10	21282
GCST90002639	12	rs11106497	78135805	A	T	-0.047917	0.0097878	9.87643022777107e-7	21282
GCST90002639	13	rs113152173	34446756	G	A	-0.087071	0.018915	4.18408019567428e-6	21282
GCST90002639	13	rs61964664	86627875	G	C	0.050373	0.011364	9.349750030886e-6	21282
GCST90002639	14	rs945270	56200473	C	G	-0.12333	0.0098099	4.0457589169744197e-36	21282
GCST90002639	14	rs1189189	56930696	G	A	-0.054052	0.0099777	6.11786655821133e-8	21282
GCST90002639	14	rs146736449	87935116	T	A	0.39281	0.077603	4.18697145437062e-7	21282
GCST90002639	14	rs7161254	100316146	G	A	0.050687	0.010744	2.3993853343082e-6	21282
GCST90002639	15	rs966412	86818007	G	A	0.046031	0.01012	5.43000213065738e-6	21282
GCST90002639	16	rs437564	28818037	C	T	-0.057182	0.010341	3.24414307904885e-8	21282
GCST90002639	17	rs9914273	19802247	T	C	-0.045653	0.009905	4.06911533809196e-6	21282
GCST90002639	17	rs7211510	65060178	A	C	0.0477	0.0097026	8.89201117857948e-7	21282
GCST90002639	17	rs72859882	68905889	A	G	-0.21235	0.047983	9.67163726650019e-6	21282
GCST90002639	18	rs11665242	50907127	A	G	0.07094	0.0097914	4.46683592150963e-13	21282
GCST90002639	19	rs17526349	17117562	T	C	0.12948	0.027695	2.95460888847934e-6	21282
GCST90002639	19	rs79871448	42598589	C	T	-0.10048	0.020064	5.53859998277357e-7	21282
GCST90002639	19	rs7259320	57960074	G	A	-0.045505	0.010098	6.63590255506101e-6	21282
GCST90002639	20	rs6058468	30406448	C	A	-0.070845	0.010668	3.19153785510076e-11	21282
GCST90002639	20	rs79687048	41022129	A	C	0.116	0.022435	2.35721936365101e-7	21282
GCST90002639	20	rs113434055	62867090	T	C	-0.064248	0.013931	4.01143722208767e-6	21282
GCST90002639	21	rs66994308	41631201	C	CTTT	-0.057683	0.0099356	6.499800096830261e-9	21282
GCST90002639	22	rs5762870	29261159	C	T	0.051711	0.010606	1.09294925908474e-6	21282
