# Supplementary material for: Investigating Bidirectional Causal Relationships Between Imaging‐Derived Brain Phenotypes and Sedative‐Hypnotic Use Disorder: A Mendelian Randomization Study
Source: Addict Biol. 2026 May 28;31(6):e70160. doi: 10.1111/adb.70160 (PMC13239158; doi:10.1111/adb.70160)
Supplement: Supplementary file 5 — Data S1: Supporting Information. [file ADB-31-e70160-s003.zip › Additional file1/IVs for 3935 brain IDPs/Details information for IVs/GCST90003527.csv]

id	chromosome	variant_id	base_pair_location	other_allele	effect_allele	beta	standard_error	p_value	samplesize
GCST90003527	1	rs189396765	1331923	G	C	-0.51443	0.11556	8.56643255581656e-6	21281
GCST90003527	1	rs11801479	240037626	T	C	-0.18239	0.03968	4.31817262623727e-6	21281
GCST90003527	2	rs1463312	33532528	A	C	-0.05745	0.012204	2.5263877101319e-6	21281
GCST90003527	2	rs145353824	169765277	A	C	-0.2789	0.053529	1.90326823757635e-7	21281
GCST90003527	2	rs12886	189897396	T	C	-0.1452	0.030546	2.01372424986239e-6	21281
GCST90003527	2	rs78393485	206313471	G	A	-0.17128	0.036534	2.77332010465184e-6	21281
GCST90003527	2	rs9807931	226616006	T	G	-0.080641	0.018087	8.29850767514422e-6	21281
GCST90003527	3	rs7634782	13834952	G	T	-0.055441	0.010776	2.70209118081897e-7	21281
GCST90003527	4	rs34422062	57341353	G	GT	0.063456	0.013903	5.04428945952414e-6	21281
GCST90003527	4	rs10003999	153658895	C	T	0.062988	0.013521	3.20405527691323e-6	21281
GCST90003527	5	rs76805175	114033543	C	G	0.14926	0.029642	4.81171615252163e-7	21281
GCST90003527	5	rs35463850	139388955	C	G	-0.088799	0.020008	9.1201083935591e-6	21281
GCST90003527	6	rs62409595	6120012	G	A	-0.24224	0.053926	7.08761306451183e-6	21281
GCST90003527	6	rs10498754	43156160	T	A	0.086014	0.017697	1.17950558058401e-6	21281
GCST90003527	6	rs1008877	125443861	C	A	-0.045169	0.0096791	3.07964034150239e-6	21281
GCST90003527	6	rs77515982	148641692	C	A	0.084671	0.016987	6.25892863921441e-7	21281
GCST90003527	7	rs7776569	8559072	T	G	0.056922	0.010463	5.37155466748664e-8	21281
GCST90003527	7	rs118051342	15042094	A	T	0.12711	0.02816	6.40176901317896e-6	21281
GCST90003527	7	rs1569261	54718300	G	T	-0.052605	0.010489	5.33826341364039e-7	21281
GCST90003527	7	rs10274982	99581874	C	G	-0.050481	0.0098506	3.00746097073194e-7	21281
GCST90003527	8	rs327924	38449868	T	C	0.052823	0.011767	7.194489780037e-6	21281
GCST90003527	8	rs12677106	76236725	G	C	-0.070499	0.014326	8.67960577292378e-7	21281
GCST90003527	8	rs36101394	94232112	T	G	-0.055844	0.012124	4.1257223711672e-6	21281
GCST90003527	8	rs1992213	105808658	C	T	0.049209	0.0098573	6.01866262899573e-7	21281
GCST90003527	9	rs74891644	82591934	C	G	-0.13311	0.029827	8.13392193567163e-6	21281
GCST90003527	10	rs112027388	18948212	T	C	-0.051402	0.011043	3.26437467542946e-6	21281
GCST90003527	10	rs150153681	83545057	G	A	-0.40715	0.086075	2.25839550114555e-6	21281
GCST90003527	11	rs28620710	10737293	C	T	-0.048364	0.010879	8.80237770591345e-6	21281
GCST90003527	12	rs373426864	62452910	A	G	-0.11413	0.025763	9.46673020034698e-6	21281
GCST90003527	15	rs2033939	39633904	G	A	0.27323	0.017727	2.58226019063459e-53	21281
GCST90003527	15	rs76150334	62109707	G	A	-0.1858	0.041876	9.16853611461923e-6	21281
GCST90003527	17	rs903158	1964018	G	A	0.056247	0.011479	9.65161522875097e-7	21281
GCST90003527	20	rs6062210	60890375	C	T	0.045835	0.010166	6.55692173720848e-6	21281
GCST90003527	22	rs910868	47198932	C	G	-0.052438	0.010837	1.31552770877011e-6	21281
