# Supplementary material for: Investigating Bidirectional Causal Relationships Between Imaging‐Derived Brain Phenotypes and Sedative‐Hypnotic Use Disorder: A Mendelian Randomization Study
Source: Addict Biol. 2026 May 28;31(6):e70160. doi: 10.1111/adb.70160 (PMC13239158; doi:10.1111/adb.70160)
Supplement: Supplementary file 5 — Data S1: Supporting Information. [file ADB-31-e70160-s003.zip › Additional file1/IVs for 3935 brain IDPs/Details information for IVs/GCST90004248.csv]

id	chromosome	variant_id	base_pair_location	other_allele	effect_allele	beta	standard_error	p_value	samplesize
GCST90004248	1	rs7546735	39550621	T	C	-0.049052	0.01104	8.90635496386988e-6	20860
GCST90004248	1	rs61784709	111143564	C	T	-0.10595	0.019262	3.83177500361384e-8	20860
GCST90004248	1	rs10910446	234648266	T	C	0.052488	0.010784	1.14077501292212e-6	20860
GCST90004248	2	rs13028714	7641879	C	A	-0.057426	0.011097	2.30091195185176e-7	20860
GCST90004248	2	rs143887024	55500482	T	C	-0.14509	0.031885	5.38517721997528e-6	20860
GCST90004248	2	rs75790122	130667825	C	T	0.094526	0.020691	4.93969347169256e-6	20860
GCST90004248	2	rs11890894	201072055	G	A	-0.057843	0.011449	4.40554863506553e-7	20860
GCST90004248	2	rs34224121	219088172	G	GA	-0.049805	0.0097927	3.6897759857015e-7	20860
GCST90004248	3	rs2322041	3323892	C	A	-0.053697	0.011773	5.11917527999711e-6	20860
GCST90004248	3	rs7634782	13834952	G	T	0.048667	0.010882	7.78394932626727e-6	20860
GCST90004248	3	rs9826573	71207234	A	G	0.049686	0.01049	2.18927339822848e-6	20860
GCST90004248	3	rs201071228	183376597	A	ATT	-0.061682	0.011231	4.02161044334213e-8	20860
GCST90004248	4	rs3761728	48990885	T	G	-0.052531	0.010656	8.30615440407924e-7	20860
GCST90004248	4	rs7658668	134726859	T	G	-0.045726	0.010153	6.71428852925952e-6	20860
GCST90004248	5	rs77006105	72119026	T	C	0.11981	0.026296	5.24203601008463e-6	20860
GCST90004248	5	rs17559939	73847803	G	T	0.058691	0.013012	6.50279405472371e-6	20860
GCST90004248	5	rs11746859	82770558	A	G	0.044785	0.009845	5.41876104451626e-6	20860
GCST90004248	5	rs35544841	82862328	G	GA	0.098166	0.012291	1.45545908058197e-15	20860
GCST90004248	5	rs11241644	121803518	C	G	-0.057694	0.011878	1.20005182020427e-6	20860
GCST90004248	6	rs2523890	31039532	A	G	0.053144	0.010202	1.91381520204743e-7	20860
GCST90004248	6	rs368240549	55233313	A	G	-0.11584	0.025698	6.59477525949485e-6	20860
GCST90004248	6	rs142375832	76819891	T	C	-0.2573	0.051887	7.14825439568763e-7	20860
GCST90004248	6	rs28431130	151019072	T	G	0.048408	0.0099876	1.26357201852266e-6	20860
GCST90004248	7	rs146492147	453881	T	C	-0.06037	0.01283	2.55152601090967e-6	20860
GCST90004248	7	rs615545	18391871	C	T	0.050082	0.010708	2.92752087136944e-6	20860
GCST90004248	8	rs139458414	10100737	T	G	-0.34463	0.068065	4.15527719020432e-7	20860
GCST90004248	8	rs10087246	126027598	C	T	-0.047083	0.01035	5.41876104451626e-6	20860
GCST90004248	9	rs4339716	82279449	T	G	0.057059	0.012906	9.8627948563121e-6	20860
GCST90004248	9	rs62575248	111910690	C	T	-0.077972	0.017493	8.34065197408663e-6	20860
GCST90004248	9	rs72768003	132252313	C	T	0.14387	0.030534	2.47229334606234e-6	20860
GCST90004248	10	rs200561004	18122608	C	G	0.20035	0.041117	1.1091748152624e-6	20860
GCST90004248	10	rs7894616	18650354	G	T	0.054139	0.011752	4.1152857843551e-6	20860
GCST90004248	10	rs11202155	88511321	C	T	0.046824	0.010136	3.86544946598284e-6	20860
GCST90004248	10	rs117687554	97703075	A	G	0.18437	0.03843	1.61770750383686e-6	20860
GCST90004248	10	rs143312364	105444123	C	CT	-0.062791	0.010198	7.55092227665434e-10	20860
GCST90004248	10	rs2475216	105660651	G	A	-0.050469	0.010198	7.51449846374684e-7	20860
GCST90004248	11	rs140661424	1579561	G	A	-0.17889	0.036402	8.97015608414814e-7	20860
GCST90004248	11	rs7103109	3144199	T	C	-0.048467	0.010894	8.66961875758216e-6	20860
GCST90004248	11	rs2303865	44636833	G	A	0.076653	0.014432	1.09925892401514e-7	20860
GCST90004248	11	rs10897288	62386472	A	T	0.052598	0.010703	8.97842170909726e-7	20860
GCST90004248	11	rs117717697	89308222	G	A	0.10394	0.023164	7.25771650267429e-6	20860
GCST90004248	11	rs34441747	122529903	TA	T	0.18153	0.03962	4.63980789982126e-6	20860
GCST90004248	12	rs7965431	71298279	A	T	-0.051729	0.011283	4.56982953285961e-6	20860
GCST90004248	12	rs11065527	121781013	A	T	0.053381	0.011413	2.92617300856658e-6	20860
GCST90004248	13	rs117417402	31525135	G	C	0.15842	0.032364	9.90831944892769e-7	20860
GCST90004248	13	rs116859788	79592846	C	G	0.14775	0.031774	3.34272000137866e-6	20860
GCST90004248	13	rs650724	110804809	G	A	-0.081307	0.017157	2.16271852372702e-6	20860
GCST90004248	14	rs8015113	56186878	G	A	0.050139	0.010266	1.04785212871359e-6	20860
GCST90004248	14	rs143383548	58116128	C	G	-0.16248	0.032671	6.64201726267641e-7	20860
GCST90004248	15	rs142290082	70378716	C	T	-0.20776	0.046592	8.26989508567933e-6	20860
GCST90004248	16	rs8062411	84840388	C	T	-0.13208	0.028027	2.46150090623377e-6	20860
GCST90004248	17	rs62062029	6250879	C	T	0.085526	0.019323	9.64495043135074e-6	20860
GCST90004248	17	rs1986311	26204098	T	G	-0.053977	0.011138	1.26648485285392e-6	20860
GCST90004248	17	rs1724411	43669931	T	C	0.084238	0.011663	5.28445251775181e-13	20860
GCST90004248	17	rs2199048	73868288	A	G	0.05585	0.010574	1.29092199361535e-7	20860
GCST90004248	17	rs35205430	77686419	C	CAA	-0.11288	0.022254	3.95913216728166e-7	20860
GCST90004248	18	rs79842514	373615	C	T	-0.099159	0.02121	2.95528929064875e-6	20860
GCST90004248	18	rs1031831	53347258	C	A	-0.047976	0.010413	4.10298566847006e-6	20860
GCST90004248	19	rs12610177	2048281	G	T	0.050062	0.010651	2.61637505598582e-6	20860
GCST90004248	19	rs117855970	14990783	A	T	0.17861	0.037864	2.40713251905017e-6	20860
GCST90004248	19	rs2927468	45357939	A	G	0.045673	0.0099102	4.07661783347944e-6	20860
GCST90004248	20	rs2425140	34346024	A	C	-0.065484	0.014454	5.91697861958719e-6	20860
GCST90004248	20	rs34039059	62736486	C	T	-0.065237	0.013431	1.20005182020427e-6	20860
