# Supplementary material for: Investigating Bidirectional Causal Relationships Between Imaging‐Derived Brain Phenotypes and Sedative‐Hypnotic Use Disorder: A Mendelian Randomization Study
Source: Addict Biol. 2026 May 28;31(6):e70160. doi: 10.1111/adb.70160 (PMC13239158; doi:10.1111/adb.70160)
Supplement: Supplementary file 5 — Data S1: Supporting Information. [file ADB-31-e70160-s003.zip › Additional file1/IVs for 3935 brain IDPs/Details information for IVs/GCST90006339.csv]

id	chromosome	variant_id	base_pair_location	other_allele	effect_allele	beta	standard_error	p_value	samplesize
GCST90006339	1	rs35031090	245231510	G	A	0.076007	0.017139	9.26403100736399e-6	21081
GCST90006339	2	rs2863957	114089551	C	A	-0.13519	0.011739	1.3396766874259298e-30	21081
GCST90006339	2	rs116767464	115329932	C	A	-0.10679	0.023835	7.4920384921275e-6	21081
GCST90006339	2	rs143767876	166081955	G	GA	0.18283	0.041293	9.57634976969269e-6	21081
GCST90006339	3	rs231980	172238646	C	T	0.0555	0.011681	2.03329316146771e-6	21081
GCST90006339	3	rs2361390	197218287	A	T	-0.10709	0.0242	9.68277856261249e-6	21081
GCST90006339	4	rs72675564	108724485	A	G	-0.16062	0.032819	9.95634644308791e-7	21081
GCST90006339	4	rs111557684	180147950	C	CT	-0.076414	0.016317	2.84315148627376e-6	21081
GCST90006339	5	rs6859785	125424476	T	C	-0.049735	0.010902	5.0991759757487e-6	21081
GCST90006339	5	rs75967598	135131224	C	T	-0.095976	0.020669	3.44746606573149e-6	21081
GCST90006339	6	rs3922717	27030924	A	G	0.05314	0.011341	2.80607968729545e-6	21081
GCST90006339	6	rs79142813	40964484	C	T	0.14156	0.030585	3.70851465875686e-6	21081
GCST90006339	7	rs73047317	2742772	G	A	0.1587	0.03406	3.19227281846219e-6	21081
GCST90006339	7	rs1860581	14886421	C	T	0.062385	0.012664	8.45473500216751e-7	21081
GCST90006339	7	rs145022643	102851112	A	T	0.054605	0.012125	6.72047546628296e-6	21081
GCST90006339	7	rs113833067	115441187	G	GGT	-0.070137	0.014367	1.0597416418831e-6	21081
GCST90006339	8	rs7844766	103640065	C	T	0.048371	0.010737	6.67113915796648e-6	21081
GCST90006339	8	rs72678460	113710487	G	A	0.072614	0.014865	1.0423174293933e-6	21081
GCST90006339	9	rs12551528	81969812	A	G	0.061519	0.013553	5.67675302429823e-6	21081
GCST90006339	10	rs7072413	5523604	A	G	-0.052623	0.011246	2.8966765264871e-6	21081
GCST90006339	10	rs72831041	116371339	C	T	-0.12057	0.026556	5.64806908241676e-6	21081
GCST90006339	11	rs1065687	2152639	C	T	0.093797	0.020591	5.26017266390706e-6	21081
GCST90006339	11	rs56234229	126620142	C	T	0.058469	0.013066	7.68776324173841e-6	21081
GCST90006339	12	rs35755	102955973	A	G	0.063786	0.013035	9.98389488702327e-7	21081
GCST90006339	12	rs4758692	122966373	T	C	0.0443	0.0098706	7.22437032436355e-6	21081
GCST90006339	13	rs140906340	95679605	T	C	0.15014	0.032676	4.35511873685569e-6	21081
GCST90006339	13	rs80301604	103322462	A	G	0.1461	0.03262	7.54744574900133e-6	21081
GCST90006339	14	rs143615320	32539602	C	T	-0.29583	0.066834	9.63607119338427e-6	21081
GCST90006339	14	rs143545578	79472994	C	T	0.24822	0.046112	7.4079833915274e-8	21081
GCST90006339	14	rs2027916	106876425	A	G	-0.069614	0.014475	1.52615976562546e-6	21081
GCST90006339	16	rs4788494	73194681	T	G	0.069527	0.014603	1.93909907861485e-6	21081
GCST90006339	18	rs68037563	27626177	G	A	0.084187	0.0162	2.04738727634164e-7	21081
GCST90006339	21	rs186656431	14410518	T	C	0.25054	0.05277	2.06966473600421e-6	21081
