# Supplementary material for: Investigating Bidirectional Causal Relationships Between Imaging‐Derived Brain Phenotypes and Sedative‐Hypnotic Use Disorder: A Mendelian Randomization Study
Source: Addict Biol. 2026 May 28;31(6):e70160. doi: 10.1111/adb.70160 (PMC13239158; doi:10.1111/adb.70160)
Supplement: Supplementary file 5 — Data S1: Supporting Information. [file ADB-31-e70160-s003.zip › Additional file1/IVs for 3935 brain IDPs/Details information for IVs/GCST90003241.csv]

id	chromosome	variant_id	base_pair_location	other_allele	effect_allele	beta	standard_error	p_value	samplesize
GCST90003241	1	rs12724511	49564891	A	T	-0.04418	0.0098699	7.63659924136158e-6	21282
GCST90003241	1	rs1808596	68627943	C	T	0.073001	0.016298	7.52835343844754e-6	21282
GCST90003241	1	rs56711178	105661129	T	A	0.052263	0.010268	3.61659601975246e-7	21282
GCST90003241	2	rs77473165	35353347	G	A	0.11156	0.023931	3.15210009451928e-6	21282
GCST90003241	2	rs6712557	46309825	G	A	-0.053529	0.012003	8.2489752393533e-6	21282
GCST90003241	2	rs62146751	83231656	G	A	-0.17642	0.036606	1.45077478908891e-6	21282
GCST90003241	2	rs3961913	113357383	A	C	-0.044391	0.0098403	6.48186527474079e-6	21282
GCST90003241	3	rs115230215	31517143	A	T	-0.12098	0.026318	4.31419727326874e-6	21282
GCST90003241	3	rs8478	183899832	C	T	-0.055458	0.012333	6.94064768994338e-6	21282
GCST90003241	4	rs56024270	41932560	A	G	0.070907	0.014688	1.3925153782328e-6	21282
GCST90003241	4	rs6813303	81224088	T	C	0.052422	0.011301	3.52452016775863e-6	21282
GCST90003241	4	rs61569758	149292912	C	A	0.082542	0.015143	5.06757284177282e-8	21282
GCST90003241	4	rs28619448	187641138	G	T	0.045401	0.0098888	4.4320025337085e-6	21282
GCST90003241	5	rs56279026	180016193	A	T	0.098347	0.021736	6.08415122291709e-6	21282
GCST90003241	6	rs1334966	46926031	T	G	-0.076597	0.016553	3.72477462486399e-6	21282
GCST90003241	6	rs9499547	103986444	C	T	-0.18694	0.041406	6.37235555635146e-6	21282
GCST90003241	7	rs960582	20625679	T	C	-0.051723	0.011684	9.6050581838673e-6	21282
GCST90003241	7	rs2671177	56745146	G	A	-0.047968	0.010106	2.08353116057175e-6	21282
GCST90003241	7	rs80101760	85198982	T	C	-0.17394	0.03884	7.55788013680452e-6	21282
GCST90003241	8	rs7829118	40823051	C	T	-0.04513	0.0096976	3.27944234432134e-6	21282
GCST90003241	8	rs184282465	78052332	C	G	-0.07003	0.015478	6.0897575146773e-6	21282
GCST90003241	9	rs78154658	116127576	T	G	-0.17429	0.03645	1.75145909941338e-6	21282
GCST90003241	9	rs114930261	135415056	T	C	-0.13642	0.029706	4.41062363121437e-6	21282
GCST90003241	10	rs117948069	14784548	A	G	-0.14044	0.031508	8.34065197408663e-6	21282
GCST90003241	11	rs60593394	24775766	C	A	-0.11967	0.026581	6.76238667174049e-6	21282
GCST90003241	11	rs77264640	95222014	C	T	-0.10025	0.021554	3.32429839564913e-6	21282
GCST90003241	13	rs61949686	31049167	T	G	0.044245	0.010008	9.87415635746867e-6	21282
GCST90003241	13	rs139234850	66995771	C	T	-0.17132	0.03771	5.57699172375677e-6	21282
GCST90003241	13	rs78701230	107570052	G	A	0.049253	0.010422	2.30515429444259e-6	21282
GCST90003241	14	rs10782438	59072144	T	C	-0.049861	0.009849	4.17157446120627e-7	21282
GCST90003241	14	rs8022632	89651143	C	T	0.051639	0.011285	4.76650441910555e-6	21282
GCST90003241	16	rs1019813	11940829	C	T	0.049073	0.0099146	7.49376379636768e-7	21282
GCST90003241	17	rs2668637	44322960	A	G	-0.11174	0.022191	4.81393254000145e-7	21282
GCST90003241	21	rs1034350	28481784	C	T	-0.046436	0.010092	4.22863305181499e-6	21282
