# Supplementary material for: Investigating Bidirectional Causal Relationships Between Imaging‐Derived Brain Phenotypes and Sedative‐Hypnotic Use Disorder: A Mendelian Randomization Study
Source: Addict Biol. 2026 May 28;31(6):e70160. doi: 10.1111/adb.70160 (PMC13239158; doi:10.1111/adb.70160)
Supplement: Supplementary file 5 — Data S1: Supporting Information. [file ADB-31-e70160-s003.zip › Additional file1/IVs for 3935 brain IDPs/Details information for IVs/GCST90005630.csv]

id	chromosome	variant_id	base_pair_location	other_allele	effect_allele	beta	standard_error	p_value	samplesize
GCST90005630	1	rs2061494	5129574	T	A	-0.049377	0.01085	5.37526648786745e-6	21081
GCST90005630	2	rs58479758	4410202	T	G	0.17089	0.034384	6.74528027697922e-7	21081
GCST90005630	2	rs2465248	23983547	A	T	-0.056212	0.01243	6.15035239306976e-6	21081
GCST90005630	2	rs4427987	189001163	T	C	0.058902	0.012781	4.0784956177127e-6	21081
GCST90005630	4	rs149257361	39273722	A	G	0.31243	0.070581	9.61833723287218e-6	21081
GCST90005630	4	rs116377254	146439431	G	A	-0.18103	0.032199	1.90809502852819e-8	21081
GCST90005630	5	rs200237041	2290978	G	GTCCTT	0.15708	0.031555	6.47738930695635e-7	21081
GCST90005630	5	rs2291112	5142460	A	G	-0.045381	0.0099942	5.63637655825955e-6	21081
GCST90005630	5	rs10065586	107215934	A	G	-0.056951	0.011729	1.20948364478394e-6	21081
GCST90005630	6	rs78255924	4496373	T	C	-0.062463	0.012797	1.06242920387113e-6	21081
GCST90005630	6	rs2144435	8010769	A	T	0.046116	0.010246	6.79986045003322e-6	21081
GCST90005630	6	rs3819306	31322133	A	G	0.046136	0.010131	5.29175830420347e-6	21081
GCST90005630	6	rs138833243	132203171	T	TAATA	0.078014	0.015488	4.76211632739821e-7	21081
GCST90005630	7	rs10237658	34484245	G	A	-0.047942	0.010388	3.95275594019727e-6	21081
GCST90005630	7	rs2362301	48460636	T	C	0.067242	0.01395	1.4444416411067e-6	21081
GCST90005630	8	rs76561283	3417492	A	C	-0.23743	0.049071	1.31704313819984e-6	21081
GCST90005630	8	rs139158088	50294272	C	T	0.26898	0.060298	8.20540459002289e-6	21081
GCST90005630	9	rs77483703	81284151	C	T	0.22995	0.050004	4.27858338163739e-6	21081
GCST90005630	10	rs78470473	34772484	T	C	0.16559	0.035131	2.44906324184475e-6	21081
GCST90005630	10	rs2559509	126551900	C	A	0.052969	0.0098943	8.7176614660185e-8	21081
GCST90005630	11	rs34001897	109476786	T	C	-0.19301	0.042852	6.70347509172732e-6	21081
GCST90005630	12	rs77543709	27016294	C	T	-0.14274	0.030711	3.37675848642033e-6	21081
GCST90005630	12	rs117350545	62942685	G	A	0.11321	0.025065	6.31247977991039e-6	21081
GCST90005630	12	rs140835366	89944822	C	T	-0.1733	0.038392	6.39440294529284e-6	21081
GCST90005630	12	rs59364558	132179990	G	A	0.076718	0.016066	1.80675805669422e-6	21081
GCST90005630	15	rs141999035	74784141	C	T	0.24411	0.054058	6.34599900981287e-6	21081
GCST90005630	17	rs143186254	76752161	A	AT	-0.048544	0.0099575	1.095468767334e-6	21081
GCST90005630	18	rs72858703	4102775	C	T	0.085865	0.019377	9.41239186908967e-6	21081
GCST90005630	19	rs11421616	5534187	G	GT	-0.066406	0.014676	6.07715061560914e-6	21081
GCST90005630	19	rs12981326	7735011	C	G	0.073377	0.015809	3.47776313854745e-6	21081
GCST90005630	19	rs200198801	46387941	G	A	-0.16678	0.033681	7.4079833915274e-7	21081
