# Supplementary material for: Investigating Bidirectional Causal Relationships Between Imaging‐Derived Brain Phenotypes and Sedative‐Hypnotic Use Disorder: A Mendelian Randomization Study
Source: Addict Biol. 2026 May 28;31(6):e70160. doi: 10.1111/adb.70160 (PMC13239158; doi:10.1111/adb.70160)
Supplement: Supplementary file 5 — Data S1: Supporting Information. [file ADB-31-e70160-s003.zip › Additional file1/IVs for 3935 brain IDPs/Details information for IVs/GCST90003255.csv]

id	chromosome	variant_id	base_pair_location	other_allele	effect_allele	beta	standard_error	p_value	samplesize
GCST90003255	1	rs147844934	94670398	A	T	0.1816	0.040335	6.75460566633501e-6	21281
GCST90003255	1	rs614532	149361695	A	G	0.079132	0.017235	4.43098214489298e-6	21281
GCST90003255	2	rs1565798	53652475	A	C	-0.067697	0.015168	8.11708324667225e-6	21281
GCST90003255	2	rs12471153	55700743	T	C	0.067699	0.014691	4.0878975211112e-6	21281
GCST90003255	2	rs729666	127913835	C	T	-0.046983	0.010578	8.96809086715605e-6	21281
GCST90003255	2	rs77553802	179855898	A	T	-0.082632	0.018196	5.62341325190349e-6	21281
GCST90003255	2	rs79034648	216275196	G	A	-0.12743	0.028045	5.55264617119564e-6	21281
GCST90003255	2	rs6717108	225561035	T	C	-0.048998	0.0098535	6.65579596367229e-7	21281
GCST90003255	3	rs28550072	66047200	T	C	-0.047569	0.010501	5.93061866400719e-6	21281
GCST90003255	3	rs9828991	104284483	A	T	0.049745	0.010838	4.46169624580964e-6	21281
GCST90003255	3	rs62262348	127203699	G	A	0.055504	0.012213	5.53477537457161e-6	21281
GCST90003255	3	rs113997984	146852725	G	T	-0.23165	0.051806	7.80548691466238e-6	21281
GCST90003255	4	rs13135092	103198082	A	G	0.08512	0.01811	2.615170448138e-6	21281
GCST90003255	5	rs151228804	146977988	C	CATCTATCT	0.066868	0.014733	5.69114957628841e-6	21281
GCST90003255	6	rs149335321	33070932	G	GAT	0.059657	0.012576	2.11202959746102e-6	21281
GCST90003255	6	rs991190	133354876	C	T	-0.052258	0.010249	3.45064276201825e-7	21281
GCST90003255	6	rs3818696	169363115	A	G	-0.047867	0.0098577	1.20781383510678e-6	21281
GCST90003255	7	rs1285438	9278520	A	G	-0.054659	0.011992	5.19278091540883e-6	21281
GCST90003255	8	rs6601465	10321881	A	G	-0.067391	0.010177	3.63078054770102e-11	21281
GCST90003255	8	rs117225701	68606752	T	C	0.17895	0.039476	5.8425172053603e-6	21281
GCST90003255	9	rs4880044	36956116	A	G	-0.046921	0.010538	8.52903703070567e-6	21281
GCST90003255	9	rs10746639	83023451	A	G	0.046441	0.0105	9.78813611335182e-6	21281
GCST90003255	9	rs10123291	101674270	A	G	0.049635	0.010663	3.26287172143085e-6	21281
GCST90003255	11	rs10832432	15423763	A	G	0.05035	0.010342	1.13292197297056e-6	21281
GCST90003255	11	rs10891224	111010962	A	G	0.044454	0.0099225	7.49721559687471e-6	21281
GCST90003255	11	rs113861478	129239270	G	T	0.12888	0.027699	3.29382104476493e-6	21281
GCST90003255	13	rs2321231	22988918	G	A	0.056199	0.010288	4.7500698938312e-8	21281
GCST90003255	13	rs61963319	41244220	A	T	0.050121	0.010536	1.9774249066066e-6	21281
GCST90003255	13	rs12870000	73929891	A	G	-0.059553	0.011385	1.70176661703411e-7	21281
GCST90003255	13	rs9558252	104803653	G	A	0.050957	0.0099453	3.02203854982827e-7	21281
GCST90003255	13	rs55656331	104950775	G	A	-0.18209	0.037832	1.49658021675365e-6	21281
GCST90003255	14	rs77149673	52244682	C	T	0.10113	0.021923	3.99484561308285e-6	21281
GCST90003255	15	rs117174626	50134463	A	G	0.13824	0.031024	8.39653301579875e-6	21281
GCST90003255	17	rs4792827	44131305	T	C	-0.049159	0.0097886	5.15465970783239e-7	21281
GCST90003255	17	rs56015896	55080822	A	T	0.070126	0.015668	7.65067934129093e-6	21281
GCST90003255	18	rs1549074	8700921	G	A	-0.05726	0.010832	1.26066588352444e-7	21281
GCST90003255	18	rs77513155	18820037	G	A	-0.20629	0.043231	1.83823063688353e-6	21281
GCST90003255	19	rs34447090	52252712	G	A	0.18196	0.03898	3.05703210698766e-6	21281
GCST90003255	22	rs165625	29886413	A	G	-0.060075	0.011643	2.49631852724334e-7	21281
