# Supplementary material for: Investigating Bidirectional Causal Relationships Between Imaging‐Derived Brain Phenotypes and Sedative‐Hypnotic Use Disorder: A Mendelian Randomization Study
Source: Addict Biol. 2026 May 28;31(6):e70160. doi: 10.1111/adb.70160 (PMC13239158; doi:10.1111/adb.70160)
Supplement: Supplementary file 5 — Data S1: Supporting Information. [file ADB-31-e70160-s003.zip › Additional file1/IVs for 3935 brain IDPs/Details information for IVs/GCST90005624.csv]

id	chromosome	variant_id	base_pair_location	other_allele	effect_allele	beta	standard_error	p_value	samplesize
GCST90005624	1	rs76537016	109416134	C	G	0.064396	0.014071	4.75773227541204e-6	21081
GCST90005624	2	rs115564123	21280238	G	A	-0.26711	0.059317	6.73131632727625e-6	21081
GCST90005624	2	rs13027858	43423332	T	A	-0.047923	0.010676	7.2011192024979e-6	21081
GCST90005624	2	rs7588744	106077910	C	A	-0.051971	0.011057	2.61216135439921e-6	21081
GCST90005624	2	rs78693586	137592174	A	G	0.18994	0.042594	8.26418441715796e-6	21081
GCST90005624	2	rs146900547	234697510	G	A	-0.20852	0.045262	4.11055061281175e-6	21081
GCST90005624	3	rs368608204	197613052	TA	T	0.073081	0.015721	3.36201773454379e-6	21081
GCST90005624	4	rs2583599	120675323	C	A	-0.049499	0.01075	4.15719120675218e-6	21081
GCST90005624	5	rs10440769	118437042	C	G	0.098562	0.022017	7.62605617418672e-6	21081
GCST90005624	7	rs11442324	44818361	C	CA	0.15611	0.03449	6.03253707926613e-6	21081
GCST90005624	8	rs113546233	142114290	A	G	-0.25395	0.054193	2.80220562166675e-6	21081
GCST90005624	9	rs79743748	5990482	G	T	-0.11118	0.024787	7.31475863014726e-6	21081
GCST90005624	9	rs188860271	26245554	T	C	0.20698	0.043826	2.3409923796904e-6	21081
GCST90005624	10	rs12775087	51551173	T	C	0.066753	0.014479	4.04296517075965e-6	21081
GCST90005624	10	rs57245644	70980734	C	T	-0.094663	0.02125	8.44500672989512e-6	21081
GCST90005624	10	rs7922405	131509681	G	A	0.043145	0.0097008	8.72971368388111e-6	21081
GCST90005624	13	rs138977602	75616410	C	T	0.11268	0.024698	5.08979159246807e-6	21081
GCST90005624	13	rs1415060	102901403	G	T	0.046009	0.010399	9.72523266236347e-6	21081
GCST90005624	15	rs79600579	41825255	C	T	-0.24208	0.052142	3.46098725485353e-6	21081
GCST90005624	17	rs56306458	3594521	T	G	-0.072507	0.014236	3.54976824467209e-7	21081
GCST90005624	19	rs34711468	57849102	G	A	0.06944	0.015263	5.40380912079078e-6	21081
GCST90005624	20	rs202138944	62074488	T	C	-0.044209	0.0099425	8.77202781295996e-6	21081
GCST90005624	21	rs6517610	42126689	C	T	-0.04612	0.010236	6.65119989031216e-6	21081
GCST90005624	22	rs139670971	19539183	C	T	0.19636	0.042241	3.36201773454379e-6	21081
