# Supplementary material for: Investigating Bidirectional Causal Relationships Between Imaging‐Derived Brain Phenotypes and Sedative‐Hypnotic Use Disorder: A Mendelian Randomization Study
Source: Addict Biol. 2026 May 28;31(6):e70160. doi: 10.1111/adb.70160 (PMC13239158; doi:10.1111/adb.70160)
Supplement: Supplementary file 5 — Data S1: Supporting Information. [file ADB-31-e70160-s003.zip › Additional file1/IVs for 3935 brain IDPs/Details information for IVs/GCST90005142.csv]

id	chromosome	variant_id	base_pair_location	other_allele	effect_allele	beta	standard_error	p_value	samplesize
GCST90005142	1	rs12758651	56413408	A	G	-0.098777	0.020948	2.42884611514222e-6	21081
GCST90005142	2	rs75668244	211647351	G	T	0.085798	0.019191	7.83971003749198e-6	21081
GCST90005142	3	rs78281789	61264807	C	G	0.10843	0.024253	7.83610054877811e-6	21081
GCST90005142	3	rs16861214	148677608	A	G	0.1017	0.022785	8.10214478981769e-6	21081
GCST90005142	3	rs79352523	164869147	C	T	0.19515	0.038056	2.95665056508294e-7	21081
GCST90005142	4	rs693243	130129676	T	A	-0.046509	0.0099807	3.18346441755644e-6	21081
GCST90005142	6	rs77841747	5621526	G	A	-0.10576	0.02393	9.93116048420933e-6	21081
GCST90005142	6	rs9396833	18101320	A	G	-0.077194	0.016016	1.44610557365473e-6	21081
GCST90005142	6	rs115587680	53085797	C	T	0.15404	0.034392	7.53529050235401e-6	21081
GCST90005142	6	rs188369760	134565711	C	T	0.35592	0.079896	8.44111855592769e-6	21081
GCST90005142	8	rs2623556	3575509	C	T	-0.045611	0.010182	7.51622894018206e-6	21081
GCST90005142	8	rs12541662	51697722	T	A	0.047512	0.010583	7.18455708792597e-6	21081
GCST90005142	8	rs13276025	92963932	C	T	-0.16541	0.035324	2.85101826750391e-6	21081
GCST90005142	9	rs75730166	478636	C	T	-0.089487	0.019962	7.40457267450901e-6	21081
GCST90005142	10	rs118063476	29339595	C	T	-0.18108	0.037671	1.54276578980576e-6	21081
GCST90005142	10	rs61860960	81318310	C	T	0.075925	0.015813	1.58598837611228e-6	21081
GCST90005142	11	rs11036548	41785468	T	C	-0.25332	0.053152	1.89234361864498e-6	21081
GCST90005142	12	rs2287541	14664250	A	G	-0.099481	0.019202	2.23151597387177e-7	21081
GCST90005142	12	rs61924159	23373739	G	A	0.11949	0.025711	3.38220556669654e-6	21081
GCST90005142	12	rs142755724	103328243	A	C	0.15828	0.034917	5.8465544675275e-6	21081
GCST90005142	13	rs9578178	31069970	G	A	0.044547	0.0099048	6.91353236037562e-6	21081
GCST90005142	13	rs61968169	106145775	A	C	-0.050329	0.011328	8.91866805159471e-6	21081
GCST90005142	16	rs1833205	53395441	T	C	-0.045823	0.0099784	4.41062363121437e-6	21081
GCST90005142	17	rs8065937	1732977	G	T	0.054823	0.011937	4.39946634716046e-6	21081
GCST90005142	17	rs76796900	65326738	A	C	-0.050332	0.010674	2.427727847681e-6	21081
