# Supplementary material for: Investigating Bidirectional Causal Relationships Between Imaging‐Derived Brain Phenotypes and Sedative‐Hypnotic Use Disorder: A Mendelian Randomization Study
Source: Addict Biol. 2026 May 28;31(6):e70160. doi: 10.1111/adb.70160 (PMC13239158; doi:10.1111/adb.70160)
Supplement: Supplementary file 5 — Data S1: Supporting Information. [file ADB-31-e70160-s003.zip › Additional file1/IVs for 3935 brain IDPs/Details information for IVs/GCST90003533.csv]

id	chromosome	variant_id	base_pair_location	other_allele	effect_allele	beta	standard_error	p_value	samplesize
GCST90003533	1	rs181655878	24401420	C	T	0.16337	0.033701	1.25776643245125e-6	21281
GCST90003533	1	rs682571	39895281	G	A	-0.078352	0.017029	4.22668614265603e-6	21281
GCST90003533	2	rs6705514	27213937	T	C	-0.045986	0.0099721	4.02161044334213e-6	21281
GCST90003533	2	rs36118887	85653209	C	T	-0.077263	0.015483	6.07715061560914e-7	21281
GCST90003533	2	rs35760941	98352304	G	A	0.053469	0.011434	2.93832614867281e-6	21281
GCST90003533	2	rs71017386	188186387	C	CTT	-0.054354	0.0099167	4.27562886151586e-8	21281
GCST90003533	3	rs13079190	13822543	A	G	-0.053523	0.010133	1.29121927361353e-7	21281
GCST90003533	3	rs11922046	137247176	C	T	0.049858	0.011134	7.56832895020974e-6	21281
GCST90003533	4	rs16891470	15148248	A	G	0.11259	0.024923	6.29506182857198e-6	21281
GCST90003533	4	rs68191221	38677062	A	G	0.05542	0.011903	3.24115648843844e-6	21281
GCST90003533	4	rs111480963	59992049	G	A	-0.14604	0.030558	1.77255614428459e-6	21281
GCST90003533	5	rs201171318	35845995	G	GC	-0.11634	0.025716	6.09958095872239e-6	21281
GCST90003533	5	rs10076423	91007828	T	C	-0.12169	0.026748	5.4075432294558e-6	21281
GCST90003533	5	rs1600305	117612080	G	A	0.13635	0.030578	8.26989508567933e-6	21281
GCST90003533	5	rs75907042	123203390	G	A	0.12918	0.028543	6.04922864483851e-6	21281
GCST90003533	6	rs111549887	43469519	C	G	0.049448	0.01049	2.44680860969562e-6	21281
GCST90003533	6	rs55798580	105634576	T	G	0.10042	0.021712	3.76790548226103e-6	21281
GCST90003533	7	rs6975506	30245948	G	A	0.16197	0.036179	7.61026885913448e-6	21281
GCST90003533	7	rs147787064	75973115	C	T	0.17749	0.037093	1.72186857498601e-6	21281
GCST90003533	8	rs4840425	9408271	G	A	-0.04905	0.0099794	8.93716960850198e-7	21281
GCST90003533	8	rs113388947	19493599	G	A	-0.1487	0.028815	2.48313310529557e-7	21281
GCST90003533	9	rs112553997	34182839	G	A	0.073079	0.015527	2.53454496275838e-6	21281
GCST90003533	9	rs150007592	120743228	C	T	-0.12982	0.028886	7.02263343735764e-6	21281
GCST90003533	9	rs3124591	139390397	C	T	-0.045447	0.0098425	3.90840895792402e-6	21281
GCST90003533	10	rs66867577	44100524	C	G	0.04671	0.0099639	2.77651484610551e-6	21281
GCST90003533	10	rs7093228	121969127	A	G	0.066801	0.014837	6.75927319455145e-6	21281
GCST90003533	10	rs61753077	123996970	G	A	0.11488	0.023001	5.94292158615573e-7	21281
GCST90003533	11	rs72886965	5933445	T	C	0.12012	0.026413	5.45004389341761e-6	21281
GCST90003533	12	rs55765021	27034648	A	G	-0.11057	0.024072	4.39035865640945e-6	21281
GCST90003533	12	rs145034520	56613541	G	A	0.10797	0.024154	7.8559733226099e-6	21281
GCST90003533	12	rs10861424	105809231	G	A	-0.061856	0.013883	8.4158890234291e-6	21281
GCST90003533	14	rs4902087	62389450	A	G	-0.052885	0.01175	6.80612623801496e-6	21281
GCST90003533	14	rs111870261	102728470	G	A	-0.20393	0.043642	2.99019836717057e-6	21281
GCST90003533	16	rs45591839	24570844	G	A	-0.092706	0.02094	9.59842553582906e-6	21281
GCST90003533	16	rs2549095	69988359	A	G	-0.055532	0.011487	1.34493098768813e-6	21281
GCST90003533	16	rs8063877	90131024	T	G	-0.072849	0.016289	7.77499288015973e-6	21281
GCST90003533	17	rs36040607	1323238	G	A	0.067892	0.014142	1.59074292375022e-6	21281
GCST90003533	17	rs5002128	1956151	T	G	0.055838	0.012348	6.15460237371316e-6	21281
GCST90003533	17	rs79553110	45675925	A	G	0.10746	0.02348	4.75663689318604e-6	21281
GCST90003533	17	rs373312265	72209604	C	CGGCGG	0.3345	0.075579	9.6560609854155e-6	21281
GCST90003533	17	rs78666792	75168123	T	C	-0.17157	0.034873	8.72368549360559e-7	21281
GCST90003533	18	rs4798668	8662961	G	A	-0.045758	0.0099124	3.93097244907467e-6	21281
GCST90003533	18	rs3744979	8784723	A	G	0.059999	0.01333	6.79516489481525e-6	21281
GCST90003533	18	rs7239772	22942572	T	C	-0.11097	0.021335	1.99572179399263e-7	21281
GCST90003533	18	rs116975002	60204712	A	G	0.20338	0.037838	7.74461797802519e-8	21281
GCST90003533	19	rs231588	36199020	C	T	0.051835	0.0096871	8.83893621739406e-8	21281
GCST90003533	19	rs3786824	46121982	G	A	-0.052442	0.010385	4.45964203179319e-7	21281
GCST90003533	22	rs5759502	23225028	G	T	0.053823	0.011949	6.68805752684925e-6	21281
GCST90003533	22	rs9614949	45243523	C	T	-0.1525	0.034494	9.87643022777107e-6	21281
