# Supplementary material for: Investigating Bidirectional Causal Relationships Between Imaging‐Derived Brain Phenotypes and Sedative‐Hypnotic Use Disorder: A Mendelian Randomization Study
Source: Addict Biol. 2026 May 28;31(6):e70160. doi: 10.1111/adb.70160 (PMC13239158; doi:10.1111/adb.70160)
Supplement: Supplementary file 5 — Data S1: Supporting Information. [file ADB-31-e70160-s003.zip › Additional file1/IVs for 3935 brain IDPs/Details information for IVs/GCST90003902.csv]

id	chromosome	variant_id	base_pair_location	other_allele	effect_allele	beta	standard_error	p_value	samplesize
GCST90003902	1	rs76509425	9896062	C	T	-0.10298	0.019244	8.83893621739406e-8	20860
GCST90003902	1	rs4648992	24799792	C	T	0.065954	0.01457	6.02420857574625e-6	20860
GCST90003902	1	rs11164840	93414334	G	A	0.045738	0.010196	7.29289565791723e-6	20860
GCST90003902	1	rs3010162	195910007	T	A	-0.062256	0.013929	7.88133885093417e-6	20860
GCST90003902	1	rs6704237	197826258	G	A	0.083456	0.016246	2.81773404932023e-7	20860
GCST90003902	2	rs35618754	23663269	A	C	0.048093	0.010586	5.57699172375677e-6	20860
GCST90003902	2	rs202210545	153495573	AT	A	0.080477	0.016953	2.07634731209338e-6	20860
GCST90003902	2	rs3769454	201245550	C	G	0.050202	0.010453	1.57579602274392e-6	20860
GCST90003902	2	rs35856692	204075085	C	CA	0.05602	0.011182	5.49414351962141e-7	20860
GCST90003902	2	rs148898791	242838334	G	A	-0.20344	0.044741	5.47393958674595e-6	20860
GCST90003902	3	rs34457487	39510305	G	A	0.044722	0.010025	8.19785061237577e-6	20860
GCST90003902	3	rs596992	54693466	A	G	0.043937	0.0099351	9.81070009743197e-6	20860
GCST90003902	3	rs1007220	60863855	C	G	-0.055008	0.010997	5.71347064001335e-7	20860
GCST90003902	3	rs80266383	88870773	C	T	0.18622	0.040745	4.89440608973125e-6	20860
GCST90003902	3	rs4524307	106187711	T	A	0.12523	0.026087	1.59367588102877e-6	20860
GCST90003902	3	rs78597065	136596318	C	G	0.092458	0.019462	2.04220812633464e-6	20860
GCST90003902	4	rs1038354	53915245	A	G	0.052597	0.010977	1.66686335888775e-6	20860
GCST90003902	4	rs10015602	166855471	T	C	-0.075988	0.016036	2.1677041048197e-6	20860
GCST90003902	5	rs72771203	82776858	A	G	0.077611	0.015925	1.1048415538713e-6	20860
GCST90003902	5	rs35544841	82862328	G	GA	-0.087874	0.012295	9.14113241470251e-13	20860
GCST90003902	5	rs115587771	106469097	G	C	0.085939	0.018741	4.55512186165739e-6	20860
GCST90003902	5	rs72813921	158441932	C	A	-0.067112	0.014992	7.63132588705103e-6	20860
GCST90003902	6	rs2237208	16424029	A	G	0.065817	0.012663	2.03798038628705e-7	20860
GCST90003902	6	rs5030960	27214789	A	C	-0.064703	0.013464	1.55381746988317e-6	20860
GCST90003902	6	rs1255999	51599569	C	A	-0.056489	0.010604	1.00716355013213e-7	20860
GCST90003902	6	rs9390998	103837090	A	G	-0.12297	0.025353	1.23993808595094e-6	20860
GCST90003902	6	rs3928896	128315431	G	A	-0.049094	0.010146	1.31673991272162e-6	20860
GCST90003902	7	rs34580261	560897	G	GC	0.044939	0.010017	7.289537928557e-6	20860
GCST90003902	7	rs6942635	17987865	T	C	0.044903	0.0098028	4.66122428001887e-6	20860
GCST90003902	7	rs177503	28330487	A	G	-0.050664	0.010897	3.34734133129236e-6	20860
GCST90003902	7	rs13227603	29105255	T	C	-0.1455	0.032126	5.95936519255937e-6	20860
GCST90003902	7	rs79619391	43714109	T	C	0.231	0.051596	7.60676500766227e-6	20860
GCST90003902	7	rs737540	55215661	C	T	0.11828	0.025803	4.59409530036584e-6	20860
GCST90003902	7	rs10488529	92653334	G	A	0.069724	0.0142	9.16431481976648e-7	20860
GCST90003902	9	rs9886876	16648221	C	G	-0.056404	0.0099532	1.472651553948e-8	20860
GCST90003902	9	rs1030856	86755967	A	G	-0.048623	0.010506	3.71535229097173e-6	20860
GCST90003902	10	rs7901640	18656953	G	A	-0.047146	0.010036	2.6485001386067e-6	20860
GCST90003902	11	rs10831809	12429376	G	A	0.045463	0.010257	9.37130343067605e-6	20860
GCST90003902	11	rs2625317	19872096	C	A	0.049185	0.01038	2.16920201906872e-6	20860
GCST90003902	11	rs117494157	44362191	T	A	0.15219	0.032728	3.33733651305148e-6	20860
GCST90003902	12	rs58799173	77909167	A	AG	0.048011	0.009938	1.36772882559585e-6	20860
GCST90003902	12	rs12146713	106476805	T	C	0.09386	0.016698	1.92176376292193e-8	20860
GCST90003902	12	rs1726364	125216880	A	C	0.04452	0.0099966	8.49180475036314e-6	20860
GCST90003902	13	rs434872	36254921	G	A	-0.052077	0.010212	3.43162639796468e-7	20860
GCST90003902	13	rs117314778	54267385	T	C	-0.14144	0.029807	2.09555951722781e-6	20860
GCST90003902	15	rs4924345	39639898	A	C	-0.087255	0.018028	1.3085791612451e-6	20860
GCST90003902	15	rs12901071	67370389	A	G	0.04783	0.010535	5.65587757089154e-6	20860
GCST90003902	15	rs141755317	82620272	A	T	0.05273	0.010956	1.49830421062266e-6	20860
GCST90003902	16	rs34316274	1018697	A	G	-0.056779	0.011461	7.32655813479639e-7	20860
GCST90003902	16	rs118018491	82402223	A	G	-0.17486	0.038685	6.2172738929396e-6	20860
GCST90003902	16	rs4843558	87225473	G	A	0.05027	0.010099	6.48933209534169e-7	20860
GCST90003902	17	rs138420351	7700063	C	T	-0.25171	0.0497	4.1257223711672e-7	20860
GCST90003902	17	rs3794809	28531258	C	T	-0.043714	0.0098457	9.04898774394414e-6	20860
GCST90003902	17	rs5024718	65892587	C	T	0.05972	0.011663	3.07822244122263e-7	20860
GCST90003902	18	rs35839923	32077728	A	G	-0.067291	0.014703	4.7522578856219e-6	20860
GCST90003902	18	rs200375701	40244595	G	A	0.059544	0.012917	4.05695322036045e-6	20860
GCST90003902	18	rs9957797	64458657	C	T	-0.051075	0.010804	2.28823171157501e-6	20860
GCST90003902	19	rs4806187	36149761	A	G	0.049315	0.0098182	5.13452177502966e-7	20860
GCST90003902	20	rs11482386	15508785	A	AT	-0.051219	0.011431	7.47136579828432e-6	20860
GCST90003902	20	rs6064604	56559191	G	A	0.046988	0.010251	4.58986593021999e-6	20860
GCST90003902	22	rs448184	18293967	A	T	-0.046392	0.010189	5.3125129290366e-6	20860
GCST90003902	22	rs60399532	30959074	G	C	0.057501	0.01288	8.06863370363818e-6	20860
