# Supplementary material for: Investigating Bidirectional Causal Relationships Between Imaging‐Derived Brain Phenotypes and Sedative‐Hypnotic Use Disorder: A Mendelian Randomization Study
Source: Addict Biol. 2026 May 28;31(6):e70160. doi: 10.1111/adb.70160 (PMC13239158; doi:10.1111/adb.70160)
Supplement: Supplementary file 5 — Data S1: Supporting Information. [file ADB-31-e70160-s003.zip › Additional file1/IVs for 3935 brain IDPs/Details information for IVs/GCST90003916.csv]

id	chromosome	variant_id	base_pair_location	other_allele	effect_allele	beta	standard_error	p_value	samplesize
GCST90003916	1	rs148408850	28866307	G	A	-0.071648	0.015661	4.78850560386518e-6	20860
GCST90003916	1	rs138090409	91465651	C	T	0.19949	0.04191	1.94804955329077e-6	20860
GCST90003916	1	rs4034177	99627671	G	A	0.15748	0.03352	2.64423469921159e-6	20860
GCST90003916	1	rs644853	155706217	T	G	-0.046531	0.010089	4.00866717627303e-6	20860
GCST90003916	1	rs10919293	162347618	A	G	-0.13109	0.024817	1.28765642743277e-7	20860
GCST90003916	1	rs1151786	205227760	G	C	0.048682	0.010158	1.66035135145851e-6	20860
GCST90003916	2	rs147096657	14579635	C	T	-0.23472	0.050771	3.80189396320561e-6	20860
GCST90003916	2	rs2003585	37123383	T	C	-0.050751	0.0098717	2.7567666102901e-7	20860
GCST90003916	2	rs149427162	60977321	A	G	0.1387	0.03025	4.56457134961405e-6	20860
GCST90003916	2	rs11684920	89104472	C	T	-0.19267	0.043218	8.31380817915623e-6	20860
GCST90003916	2	rs6710177	242113054	A	G	0.051638	0.011407	6.02143496387029e-6	20860
GCST90003916	3	rs112429089	6122056	C	T	0.06826	0.014902	4.66229769014926e-6	20860
GCST90003916	3	rs73079004	49833904	G	C	-0.091089	0.020303	7.27612246335525e-6	20860
GCST90003916	3	rs147734785	88923651	C	A	0.049293	0.010523	2.8248799749157e-6	20860
GCST90003916	3	rs36004596	118481073	T	TA	0.098149	0.021952	7.82528205066613e-6	20860
GCST90003916	3	rs4624605	190640121	G	T	0.05071	0.010195	6.61302249481767e-7	20860
GCST90003916	3	rs4308324	190640134	A	T	0.050692	0.010198	6.7158347293333e-7	20860
GCST90003916	3	rs150434736	190640485	C	T	0.057193	0.010534	5.71215521623043e-8	20860
GCST90003916	4	rs13105944	27656641	T	C	-0.052982	0.011343	3.0157823836532e-6	20860
GCST90003916	4	rs6531779	85873451	C	T	0.046223	0.0098433	2.67116059884382e-6	20860
GCST90003916	5	rs4361562	2075565	G	A	0.059299	0.013164	6.68190043410554e-6	20860
GCST90003916	5	rs11741124	64933505	A	G	0.058359	0.011267	2.24646677599186e-7	20860
GCST90003916	5	rs17205972	82859065	G	T	-0.05587	0.012295	5.55008967183645e-6	20860
GCST90003916	5	rs155942	139532538	T	C	0.059318	0.01068	2.82033047380154e-8	20860
GCST90003916	6	rs2235404	11754835	G	A	0.20704	0.046529	8.64569678033912e-6	20860
GCST90003916	6	rs12206442	11909582	C	T	-0.05254	0.010538	6.22873708944029e-7	20860
GCST90003916	7	rs7792285	90243876	C	A	0.044579	0.01007	9.60948249528278e-6	20860
GCST90003916	8	rs66704865	22505902	G	A	-0.072592	0.015958	5.42250548517243e-6	20860
GCST90003916	8	rs369237746	24626023	GAAAA	G	-0.053627	0.011266	1.94625615936124e-6	20860
GCST90003916	8	rs62512787	128934058	G	C	0.11709	0.025848	5.92925324579999e-6	20860
GCST90003916	9	rs10961182	13634720	A	G	0.10641	0.023484	5.90065196995666e-6	20860
GCST90003916	9	rs76207485	20195881	C	T	0.090587	0.02028	7.98362262032936e-6	20860
GCST90003916	9	rs10733696	132085552	G	C	-0.056447	0.01218	3.60412628649144e-6	20860
GCST90003916	10	rs61833012	689333	A	G	-0.10309	0.022533	4.78630092322638e-6	20860
GCST90003916	11	rs12800676	70104108	C	A	-0.049864	0.010134	8.70963589956081e-7	20860
GCST90003916	11	rs11213729	110951415	G	A	-0.05491	0.010622	2.36864513178414e-7	20860
GCST90003916	12	rs9971862	21740657	T	G	0.05272	0.011738	7.11049769542342e-6	20860
GCST90003916	12	rs5797475	32523404	A	AT	0.048494	0.0099985	1.24308263584462e-6	20860
GCST90003916	12	rs1882494	104879777	T	G	0.047197	0.010367	5.32966608010277e-6	20860
GCST90003916	13	rs59120090	100303002	C	G	-0.078914	0.017036	3.6399884030888e-6	20860
GCST90003916	15	rs7183503	98634249	G	A	0.046803	0.010436	7.33499800401549e-6	20860
GCST90003916	16	rs143653899	86806357	C	CCTAT	-0.2207	0.048352	5.03616557436084e-6	20860
GCST90003916	17	rs62059826	7485583	C	T	-0.057571	0.012784	6.72666810431099e-6	20860
GCST90003916	17	rs2532317	44360941	T	C	-0.078144	0.013193	3.2047931228494105e-9	20860
GCST90003916	18	rs7227410	35026090	T	C	0.050645	0.010236	7.56136147077729e-7	20860
GCST90003916	18	rs55904135	56305447	A	G	0.05307	0.011488	3.86812054633053e-6	20860
GCST90003916	19	rs8111633	19022045	G	A	-0.089157	0.017901	6.38704535302589e-7	20860
GCST90003916	20	rs1107459	18986896	A	T	0.048047	0.0106	5.84924752541186e-6	20860
GCST90003916	21	rs114857143	38227903	C	T	0.10008	0.022051	5.69377105109423e-6	20860
