# Supplementary material for: Investigating Bidirectional Causal Relationships Between Imaging‐Derived Brain Phenotypes and Sedative‐Hypnotic Use Disorder: A Mendelian Randomization Study
Source: Addict Biol. 2026 May 28;31(6):e70160. doi: 10.1111/adb.70160 (PMC13239158; doi:10.1111/adb.70160)
Supplement: Supplementary file 5 — Data S1: Supporting Information. [file ADB-31-e70160-s003.zip › Additional file1/IVs for 3935 brain IDPs/Details information for IVs/GCST90003080.csv]

id	chromosome	variant_id	base_pair_location	other_allele	effect_allele	beta	standard_error	p_value	samplesize
GCST90003080	1	rs3008451	88433629	C	T	0.050649	0.0097114	1.85139889420527e-7	21282
GCST90003080	1	rs78846081	111779555	C	T	-0.16939	0.037744	7.23435805850635e-6	21282
GCST90003080	1	rs72746888	200857445	G	A	-0.08703	0.018848	3.90930900596229e-6	21282
GCST90003080	2	rs670217	4548643	C	G	0.068514	0.012105	1.53320419903491e-8	21282
GCST90003080	2	rs748947	45192600	A	C	0.059611	0.012001	6.84226672765952e-7	21282
GCST90003080	2	rs10195003	113201797	C	T	-0.043684	0.0098328	8.93099816223517e-6	21282
GCST90003080	2	rs72838225	127880876	C	T	0.064173	0.013929	4.10676639874822e-6	21282
GCST90003080	2	rs11894546	150057912	A	T	0.043685	0.009851	9.27256742580594e-6	21282
GCST90003080	3	rs144152946	39046616	C	A	0.18197	0.037918	1.60583160062501e-6	21282
GCST90003080	3	rs9856782	104724219	A	C	0.054849	0.011729	2.9362971257567e-6	21282
GCST90003080	3	rs115958277	158449442	A	C	0.10755	0.023876	6.68805752684925e-6	21282
GCST90003080	3	rs11715002	182960157	C	A	0.082147	0.018192	6.35038418504041e-6	21282
GCST90003080	4	rs13136737	113569135	G	T	-0.045203	0.0097197	3.32966085206881e-6	21282
GCST90003080	5	rs74332675	33626315	G	A	0.08817	0.018134	1.16923013483392e-6	21282
GCST90003080	6	rs9266716	31349727	C	T	-0.047002	0.010506	7.72858521860331e-6	21282
GCST90003080	6	rs7452987	46463169	G	A	0.11316	0.025252	7.4541821337899e-6	21282
GCST90003080	7	rs10486763	50900900	G	A	-0.11213	0.024492	4.71302778402422e-6	21282
GCST90003080	7	rs116870354	83886793	A	G	-0.16003	0.034704	4.0243894331377e-6	21282
GCST90003080	7	rs73158558	145428292	A	G	0.18993	0.040644	2.98469528830134e-6	21282
GCST90003080	9	rs79170056	32760542	T	G	0.15736	0.034859	6.39440294529284e-6	21282
GCST90003080	9	rs7036455	89554097	T	C	-0.044294	0.0097025	5.01880127903241e-6	21282
GCST90003080	10	rs78293792	62221458	C	T	0.24556	0.053373	4.23350424907791e-6	21282
GCST90003080	10	rs61866637	110040614	G	A	-0.086047	0.018585	3.67705393378215e-6	21282
GCST90003080	11	rs1792354	92319654	T	C	-0.049641	0.010323	1.52826969040978e-6	21282
GCST90003080	11	rs3825045	114073200	C	T	-0.065233	0.012991	5.1748766229348e-7	21282
GCST90003080	12	rs34462713	1116587	C	T	-0.10142	0.02235	5.71215521623043e-6	21282
GCST90003080	12	rs76217348	30681454	C	T	0.097833	0.021919	8.11147810037936e-6	21282
GCST90003080	12	rs12229918	65762058	G	C	-0.055696	0.010143	4.03645392967605e-8	21282
GCST90003080	12	rs192200084	111470985	G	A	0.22036	0.044257	6.4357623683764205e-07	21282
GCST90003080	12	rs12581234	117078671	G	C	0.065898	0.014452	5.14754319931262e-6	21282
GCST90003080	13	rs34111098	67715455	C	T	0.052677	0.01167	6.39734835482648e-6	21282
GCST90003080	14	rs4898699	52041617	C	T	0.11679	0.025052	3.1506488329724e-6	21282
GCST90003080	16	rs111403703	22587362	A	G	-0.16428	0.036535	6.94704320749858e-6	21282
GCST90003080	17	rs12940312	43316360	G	A	0.081449	0.016709	1.09824693524002e-6	21282
GCST90003080	17	rs4630591	44192568	C	T	-0.08761	0.012065	3.9627803425543997e-13	21282
GCST90003080	17	rs17632708	64067101	A	G	-0.045669	0.0098442000000000009	3.51803373773702e-6	21282
GCST90003080	19	rs138990089	19346397	T	A	-0.10211	0.022755	7.25604554407505e-6	21282
GCST90003080	20	rs6064010	52452991	A	G	-0.052226	0.009853	1.16627240508196e-7	21282
GCST90003080	22	rs55870750	24618856	T	C	0.12053	0.024389	7.78753479292476e-7	21282
GCST90003080	22	rs77975653	34116508	C	T	0.20435	0.045922	8.63177278799813e-6	21282
GCST90003080	22	rs12628378	43668600	A	G	-0.050299	0.010304	1.0597416418831e-6	21282
