# Supplementary material for: Investigating Bidirectional Causal Relationships Between Imaging‐Derived Brain Phenotypes and Sedative‐Hypnotic Use Disorder: A Mendelian Randomization Study
Source: Addict Biol. 2026 May 28;31(6):e70160. doi: 10.1111/adb.70160 (PMC13239158; doi:10.1111/adb.70160)
Supplement: Supplementary file 5 — Data S1: Supporting Information. [file ADB-31-e70160-s003.zip › Additional file1/IVs for 3935 brain IDPs/Details information for IVs/GCST90004937.csv]

id	chromosome	variant_id	base_pair_location	other_allele	effect_allele	beta	standard_error	p_value	samplesize
GCST90004937	1	rs3922826	5485177	T	G	0.056817	0.012756	8.47227414140596e-6	21081
GCST90004937	1	rs2767329	117367950	A	G	-0.068445	0.013703	5.93061866400719e-7	21081
GCST90004937	1	rs77155627	173241676	G	A	-0.15015	0.03288	4.9842520940426e-6	21081
GCST90004937	3	rs17050347	9483315	G	A	0.1975	0.042877	4.1257223711672e-6	21081
GCST90004937	5	rs116306417	132463630	T	C	-0.22065	0.048285	4.91247100450335e-6	21081
GCST90004937	6	rs111624307	69202164	T	C	0.07404	0.01586	3.05421777261214e-6	21081
GCST90004937	7	rs144940249	24163885	C	A	-0.16771	0.036782	5.15228644581756e-6	21081
GCST90004937	8	rs187904590	82961004	T	C	-0.27204	0.060319	6.51778454319139e-6	21081
GCST90004937	11	rs113061811	61219699	C	T	-0.17571	0.035878	9.78813611335182e-7	21081
GCST90004937	11	rs318984	131415791	G	T	-0.044254	0.0097522	5.71347064001335e-6	21081
GCST90004937	12	rs117386015	101110479	T	C	-0.14654	0.033018	9.10961452265914e-6	21081
GCST90004937	15	rs12914407	60594925	C	T	0.044405	0.01002	9.38858191873097e-6	21081
GCST90004937	16	rs12925241	56014648	C	T	-0.063019	0.012951	1.14815362149688e-6	21081
GCST90004937	18	rs10626252	39419041	T	TTAAA	0.056655	0.011992	2.32220202801473e-6	21081
GCST90004937	18	rs72947245	59874804	T	G	-0.15655	0.033342	2.67855149453233e-6	21081
GCST90004937	21	rs142445383	15363458	C	G	0.13154	0.027987	2.61577268271911e-6	21081
