# Supplementary material for: Investigating Bidirectional Causal Relationships Between Imaging‐Derived Brain Phenotypes and Sedative‐Hypnotic Use Disorder: A Mendelian Randomization Study
Source: Addict Biol. 2026 May 28;31(6):e70160. doi: 10.1111/adb.70160 (PMC13239158; doi:10.1111/adb.70160)
Supplement: Supplementary file 5 — Data S1: Supporting Information. [file ADB-31-e70160-s003.zip › Additional file1/IVs for 3935 brain IDPs/Details information for IVs/GCST90005397.csv]

id	chromosome	variant_id	base_pair_location	other_allele	effect_allele	beta	standard_error	p_value	samplesize
GCST90005397	1	rs6694809	96522931	A	C	-0.074452	0.016177	4.200490433962e-6	21081
GCST90005397	1	rs12564478	101663580	C	A	-0.057497	0.012914	8.54082847418544e-6	21081
GCST90005397	1	rs748517	212648135	T	C	-0.048083	0.010592	5.6689157152319e-6	21081
GCST90005397	1	rs151244719	236954408	A	C	0.15228	0.034181	8.42752403912837e-6	21081
GCST90005397	2	rs114270590	30529903	A	C	-0.22993	0.045555	4.51543921127832e-7	21081
GCST90005397	2	rs62157455	113639944	T	C	-0.17831	0.040241	9.42323452603068e-6	21081
GCST90005397	2	rs12995614	208154038	C	A	0.045933	0.010062	5.02342589522387e-6	21081
GCST90005397	3	rs6803315	31965722	G	A	-0.051942	0.01132	4.49262324670293e-6	21081
GCST90005397	3	rs9873860	166003541	C	T	-0.10285	0.020335	4.27759831482038e-7	21081
GCST90005397	3	rs138992382	195462634	T	TTTTA	0.068161	0.015096	6.36209280573519e-6	21081
GCST90005397	4	rs35470020	20495050	C	T	-0.096131	0.021455	7.48514124645485e-6	21081
GCST90005397	4	rs78700919	96425457	C	T	0.14857	0.032019	3.50267626913813e-6	21081
GCST90005397	5	rs3776084	149568093	G	A	0.044958	0.0099502	6.26758164459211e-6	21081
GCST90005397	6	rs28362860	44227224	C	T	0.13715	0.030404	6.48634433548239e-6	21081
GCST90005397	6	rs62412928	52777704	C	T	0.055541	0.012109	4.5258483736866e-6	21081
GCST90005397	7	rs6965837	5405337	A	G	-0.047095	0.010519	7.60851673170048e-6	21081
GCST90005397	8	rs62483097	368768	G	C	0.070768	0.015927	8.90635496386988e-6	21081
GCST90005397	8	rs62474687	3519274	T	C	-0.062823	0.012216	2.73086354512083e-7	21081
GCST90005397	9	rs2427852	21950432	T	A	-0.081679	0.016718	1.03848445500827e-6	21081
GCST90005397	11	rs147092838	5470979	T	C	-0.16902	0.038142	9.41022483526752e-6	21081
GCST90005397	11	rs56197461	15667336	A	G	-0.44451	0.096172	3.82384253658112e-6	21081
GCST90005397	11	rs142779976	39174358	G	A	-0.18385	0.039221	2.78355623757743e-6	21081
GCST90005397	13	rs1927740	86311644	G	A	-0.062588	0.013861	6.35184658339471e-6	21081
GCST90005397	15	rs28579440	41918627	T	A	0.22604	0.049818	5.73059874053733e-6	21081
GCST90005397	17	rs56213453	37377573	C	T	0.22676	0.051122	9.22146665124265e-6	21081
GCST90005397	17	rs11437699	51892934	T	TC	-0.061339	0.013023	2.4905771539521e-6	21081
GCST90005397	17	rs117677832	79089294	T	A	-0.12812	0.027721	3.82560388668038e-6	21081
GCST90005397	18	rs74825952	2174688	T	C	-0.080039	0.017995	8.71164159824532e-6	21081
GCST90005397	19	rs116541991	294525	A	C	0.09988	0.021604	3.79926861476379e-6	21081
GCST90005397	19	rs10687682	55453945	A	AGC	0.11601	0.024957	3.36589062949252e-6	21081
GCST90005397	21	rs62215187	47601345	G	A	0.079551	0.016919	2.59238798529136e-6	21081
