# Supplementary material for: Investigating Bidirectional Causal Relationships Between Imaging‐Derived Brain Phenotypes and Sedative‐Hypnotic Use Disorder: A Mendelian Randomization Study
Source: Addict Biol. 2026 May 28;31(6):e70160. doi: 10.1111/adb.70160 (PMC13239158; doi:10.1111/adb.70160)
Supplement: Supplementary file 5 — Data S1: Supporting Information. [file ADB-31-e70160-s003.zip › Additional file1/IVs for 3935 brain IDPs/Details information for IVs/GCST90004089.csv]

id	chromosome	variant_id	base_pair_location	other_allele	effect_allele	beta	standard_error	p_value	samplesize
GCST90004089	1	rs11589531	46803604	A	C	0.046533	0.010152	4.59938749388997e-6	20860
GCST90004089	2	rs4665642	21213185	G	A	0.052797	0.0097809	6.81553574726704e-8	20860
GCST90004089	2	rs13010580	70533678	A	T	-0.044825	0.010083	8.81048873008015e-6	20860
GCST90004089	2	rs4972221	88870632	A	T	0.045963	0.010285	7.90314590864471e-6	20860
GCST90004089	2	rs113532369	127225372	G	A	0.14639	0.033056	9.54333128308536e-6	20860
GCST90004089	2	rs10183605	128642367	C	G	-0.044229	0.0098704	7.47136579828432e-6	20860
GCST90004089	2	rs371522626	151874036	A	ATT	0.049252	0.010714	4.31419727326874e-6	20860
GCST90004089	2	rs10932984	223856276	A	G	-0.080904	0.01759	4.26383116900079e-6	20860
GCST90004089	3	rs150326586	39567377	A	G	-0.23255	0.041554	2.21666467310482e-8	20860
GCST90004089	3	rs149847228	72312078	G	A	-0.19718	0.044302	8.59607112019483e-6	20860
GCST90004089	3	rs144615798	98954246	A	T	-0.18946	0.040682	3.22626472707567e-6	20860
GCST90004089	3	rs9853123	133532782	C	G	-0.082402	0.016701	8.11521443434724e-7	20860
GCST90004089	3	rs28688482	183609671	T	A	-0.048065	0.010278	2.93426950395597e-6	20860
GCST90004089	3	rs6798630	187740676	C	T	0.055049	0.012437	9.6338526614235e-6	20860
GCST90004089	4	rs72493552	41246949	G	A	-0.068948	0.015509	8.80643228418064e-6	20860
GCST90004089	4	rs11569733	70620321	C	T	-0.22737	0.046862	1.23196962456923e-6	20860
GCST90004089	4	rs13107325	103188709	C	T	-0.13693	0.019205	1.0375284158180099e-12	20860
GCST90004089	5	rs77363085	89202386	G	A	0.15491	0.032679	2.14783047413053e-6	20860
GCST90004089	5	rs149211132	97752555	G	C	-0.14843	0.033508	9.48855326727801e-6	20860
GCST90004089	5	rs26409	171094030	A	G	0.049277	0.010087	1.0406387653975e-6	20860
GCST90004089	6	rs2252745	30579315	C	T	0.05776	0.010558	4.5289757990362e-8	20860
GCST90004089	7	rs13224215	69350316	C	T	0.09442	0.019325	1.03752841581801e-6	20860
GCST90004089	7	rs73201933	115027979	T	A	-0.084129	0.0097674	7.60326276940182e-18	20860
GCST90004089	7	rs150036378	150442707	G	A	-0.61657	0.13729	7.12853030126519e-6	20860
GCST90004089	8	rs139654080	27483432	G	A	0.16942	0.038301	9.75888050030289e-6	20860
GCST90004089	8	rs10086303	130267110	T	C	-0.072186	0.011555	4.26088683582789e-10	20860
GCST90004089	9	rs193054966	15556371	C	T	0.23212	0.049817	3.19227281846219e-6	20860
GCST90004089	9	rs7857894	128612934	G	A	0.049114	0.010159	1.34338346966036e-6	20860
GCST90004089	9	rs138811323	139750061	G	A	-0.21884	0.044927	1.11866487019232e-6	20860
GCST90004089	10	rs4749838	9222404	T	C	0.10119	0.021489	2.50784101003316e-6	20860
GCST90004089	10	rs67484203	28870298	C	T	0.082836	0.018653	9.00948569379643e-6	20860
GCST90004089	11	rs7111970	10471680	G	A	0.072931	0.0098083	1.0814339512979399e-13	20860
GCST90004089	11	rs4936518	120311198	A	T	-0.064725	0.013034	6.89604362163703e-7	20860
GCST90004089	12	rs1882282	67846129	T	A	-0.043615	0.0098598	9.76112782430212e-6	20860
GCST90004089	13	rs116998428	56063206	T	C	-0.16213	0.035051	3.75923954012917e-6	20860
GCST90004089	13	rs117167921	103301099	T	C	-0.16605	0.035674	3.26663040458069e-6	20860
GCST90004089	14	rs113901764	49277441	G	A	0.078106	0.017327	6.58718711281928e-6	20860
GCST90004089	14	rs7154845	75247746	A	G	-0.05582	0.0097634	1.09698325929919e-8	20860
GCST90004089	15	rs34595887	50449968	T	A	-0.06177	0.013055	2.24439865617831e-6	20860
GCST90004089	15	rs950426	81350739	T	C	0.079344	0.017726	7.64187623963468e-6	20860
GCST90004089	16	rs59854147	8359621	T	A	0.21901	0.04525	1.3085791612451e-6	20860
GCST90004089	16	rs112040990	69563436	TTG	T	-0.067564	0.012906	1.663795709387e-7	20860
GCST90004089	17	rs11424083	903142	C	CT	-0.051441	0.011277	5.10857766163357e-6	20860
GCST90004089	17	rs11652187	43199904	A	G	-0.045354	0.0098159	3.85123482428932e-6	20860
GCST90004089	17	rs3933653	44888742	C	T	0.057311	0.011072	2.28717818453152e-7	20860
GCST90004089	17	rs72848456	78001159	G	C	-0.077783	0.016123	1.41514193293143e-6	20860
GCST90004089	18	rs72864142	2379514	A	G	0.16044	0.034989	4.55512186165739e-6	20860
GCST90004089	18	rs4524008	22681706	C	T	0.044317	0.01002	9.78362954784595e-6	20860
GCST90004089	18	rs62113123	74591550	G	A	-0.062912	0.014065	7.7553249575859e-6	20860
GCST90004089	19	rs2024144	2477277	C	T	0.054786	0.011835	3.69487712253932e-6	20860
GCST90004089	19	rs614225	36197914	A	G	0.060002	0.0097824	8.73976992590588e-10	20860
GCST90004089	19	rs79553880	39963621	C	A	-0.11912	0.02611	5.08979159246807e-6	20860
GCST90004089	21	rs189815832	18343964	C	A	-0.059499	0.010976	6.00067353864116e-8	20860
GCST90004089	21	rs201894054	30213750	A	ATAT	-0.059768	0.01324	6.38704535302589e-6	20860
GCST90004089	22	rs118015847	26159696	A	G	-0.1666	0.036809	6.04087709699073e-6	20860
