# Supplementary material for: Investigating Bidirectional Causal Relationships Between Imaging‐Derived Brain Phenotypes and Sedative‐Hypnotic Use Disorder: A Mendelian Randomization Study
Source: Addict Biol. 2026 May 28;31(6):e70160. doi: 10.1111/adb.70160 (PMC13239158; doi:10.1111/adb.70160)
Supplement: Supplementary file 5 — Data S1: Supporting Information. [file ADB-31-e70160-s003.zip › Additional file1/IVs for 3935 brain IDPs/Details information for IVs/GCST90005383.csv]

id	chromosome	variant_id	base_pair_location	other_allele	effect_allele	beta	standard_error	p_value	samplesize
GCST90005383	1	rs11586761	242872709	G	A	0.058413	0.012908	6.06038200527066e-6	21081
GCST90005383	2	rs112599070	5871733	G	A	-0.07207	0.014143	3.50348288301571e-7	21081
GCST90005383	2	rs6714795	10759134	C	T	-0.046119	0.0097374	2.19078621716484e-6	21081
GCST90005383	2	rs1177308	61387254	C	G	0.044017	0.0098362	7.67891747023144e-6	21081
GCST90005383	4	rs62301107	85316307	A	G	-0.07368	0.016341	6.5508853693861e-6	21081
GCST90005383	6	rs59095600	18418616	A	G	0.1123	0.024957	6.83439380986021e-6	21081
GCST90005383	7	rs4721719	18740090	G	A	0.072274	0.015511	3.19006843597521e-6	21081
GCST90005383	7	rs375270027	61664311	C	T	0.15093	0.033049	4.9762248997347e-6	21081
GCST90005383	7	rs10808019	142480034	C	A	-0.12907	0.027769	3.372096543266e-6	21081
GCST90005383	9	rs7467569	137797642	T	G	0.048905	0.010782	5.76899284069284e-6	21081
GCST90005383	11	rs11376032	68553078	T	TA	-0.07163	0.01616	9.35621084062702e-6	21081
GCST90005383	12	rs368207242	498714	A	ACGGGGCGAGGCGGGGCGAGGCGGGGCGAGG	0.047999	0.010458	4.46066902055135e-6	21081
GCST90005383	12	rs190290607	63198751	G	C	-0.18319	0.040011	4.70868892344274e-6	21081
GCST90005383	13	rs2783129	80168720	C	G	0.04782	0.0098127	1.10585961931262e-6	21081
GCST90005383	13	rs139682232	106242538	C	T	-0.18559	0.040632	4.96135153585569e-6	21081
GCST90005383	14	rs2889998	31387729	A	G	-0.09173	0.018622	8.45668200099355e-7	21081
GCST90005383	15	rs11639101	31032599	A	G	-0.23281	0.050581	4.19372549666234e-6	21081
GCST90005383	16	rs371523115	90255645	C	G	0.124	0.026231	2.29034022172212e-6	21081
GCST90005383	17	rs138595542	32264170	G	C	0.13664	0.030286	6.47291642999327e-6	21081
GCST90005383	18	rs77798929	60613267	T	C	-0.18462	0.039731	3.39156386905822e-6	21081
GCST90005383	20	rs6035576	20171485	A	C	-0.34209	0.074662	4.63446919736288e-6	21081
GCST90005383	20	rs28681084	42123196	C	A	-0.058306	0.012132	1.54988687314018e-6	21081
GCST90005383	20	rs141954097	42976813	G	A	0.13664	0.030716	8.68960429286302e-6	21081
GCST90005383	21	rs56058208	34441698	T	A	0.049868	0.010649	2.8490495339099e-6	21081
