# Supplementary material for: Investigating Bidirectional Causal Relationships Between Imaging‐Derived Brain Phenotypes and Sedative‐Hypnotic Use Disorder: A Mendelian Randomization Study
Source: Addict Biol. 2026 May 28;31(6):e70160. doi: 10.1111/adb.70160 (PMC13239158; doi:10.1111/adb.70160)
Supplement: Supplementary file 5 — Data S1: Supporting Information. [file ADB-31-e70160-s003.zip › Additional file1/IVs for 3935 brain IDPs/Details information for IVs/GCST90003094.csv]

id	chromosome	variant_id	base_pair_location	other_allele	effect_allele	beta	standard_error	p_value	samplesize
GCST90003094	1	rs115151383	47192898	C	G	0.1587	0.034773	5.04893756201155e-6	21282
GCST90003094	1	rs115659376	57829694	G	A	-0.12212	0.026186	3.12679925637611e-6	21282
GCST90003094	1	rs4582765	162090349	C	T	-0.047607	0.010576	6.78578350950407e-6	21282
GCST90003094	1	rs2577128	220348831	T	C	0.075791	0.016957	7.87408321145215e-6	21282
GCST90003094	2	rs4665854	26692316	T	C	0.043304	0.0097823	9.61390884463815e-6	21282
GCST90003094	2	rs13021948	42382775	G	A	0.15595	0.035247	9.70957006528824e-6	21282
GCST90003094	2	rs2917775	55526057	C	T	0.094155	0.020458	4.200490433962e-6	21282
GCST90003094	2	rs731062	160071154	C	G	-0.053996	0.011989	6.7158347293333e-6	21282
GCST90003094	3	rs34333692	55351197	C	T	0.11535	0.025772	7.65244117814236e-6	21282
GCST90003094	3	rs2279829	147106319	C	T	-0.10274	0.01167	1.4223287871228198e-18	21282
GCST90003094	5	rs17314727	93228046	T	C	-0.058392	0.011484	3.71535229097173e-7	21282
GCST90003094	5	rs71711476	115781801	C	CTT	0.079912	0.01794	8.45278845160289e-6	21282
GCST90003094	5	rs12187568	128734008	C	G	0.1067	0.019883	8.12456280055831e-8	21282
GCST90003094	6	rs113993452	112638757	T	TCAAA	-0.097124	0.018368	1.25141109180239e-7	21282
GCST90003094	6	rs7758859	148445276	G	A	-0.044443	0.0099252	7.5822831757163e-6	21282
GCST90003094	6	rs117354124	152084445	C	T	0.17897	0.033515	9.37993869618489e-8	21282
GCST90003094	6	rs67001748	170330196	G	T	0.053563	0.011808	5.75704998249329e-6	21282
GCST90003094	7	rs80243258	16877703	G	A	0.2488	0.054184	4.41977336115582e-6	21282
GCST90003094	7	rs6465839	101601478	C	G	0.067508	0.012344	4.58141886714533e-8	21282
GCST90003094	8	rs2979547	12242032	T	C	0.080779	0.016694	1.31461928821609e-6	21282
GCST90003094	8	rs62515089	81494580	T	C	-0.069886	0.015156	4.0271703432546e-6	21282
GCST90003094	8	rs187158601	98607274	G	T	0.17755	0.032353	4.11339106152455e-8	21282
GCST90003094	10	rs6585197	114762064	G	T	-0.044313	0.0098096	6.29796147929517e-6	21282
GCST90003094	11	rs517465	43978258	T	C	0.056544	0.0098338	9.04898774394414e-9	21282
GCST90003094	12	rs117779423	8067255	C	T	0.21777	0.041539	1.59955802861467e-7	21282
GCST90003094	12	rs74394530	22466747	C	A	-0.12494	0.027421	5.23600436585751e-6	21282
GCST90003094	15	rs5812099	39633877	A	AG	0.19761	0.016969	3.01995172040202e-31	21282
GCST90003094	15	rs8029467	87389198	G	A	-0.044046	0.0097289	6.00482008907546e-6	21282
GCST90003094	16	rs8058370	81771810	G	T	0.044273	0.0097132	5.19278091540883e-6	21282
GCST90003094	16	rs2139455	89707099	G	T	0.067338	0.013449	5.57442401543746e-7	21282
GCST90003094	17	rs10438710	2477787	A	G	0.059245	0.012226	1.26911214444519e-6	21282
GCST90003094	17	rs2532351	44336997	C	G	-0.060441	0.009976	1.3957254577067701e-9	21282
GCST90003094	19	rs3810413	1993509	T	C	0.06454	0.014561	9.36698877952115e-6	21282
GCST90003094	19	rs141314772	13828316	G	A	0.1074	0.023181	3.62326417553133e-6	21282
GCST90003094	19	rs2043294	32207820	A	T	-0.060233	0.012641	1.9010782799233e-6	21282
GCST90003094	19	rs3786824	46121982	G	A	0.056539	0.010383999999999999	5.24203601008463e-8	21282
GCST90003094	19	rs77964505	58513167	G	A	0.080495	0.017176	2.79704851947809e-6	21282
GCST90003094	21	rs2284569	35216760	G	C	0.081231	0.018187	7.99281939862151e-6	21282
