# Supplementary material for: Investigating Bidirectional Causal Relationships Between Imaging‐Derived Brain Phenotypes and Sedative‐Hypnotic Use Disorder: A Mendelian Randomization Study
Source: Addict Biol. 2026 May 28;31(6):e70160. doi: 10.1111/adb.70160 (PMC13239158; doi:10.1111/adb.70160)
Supplement: Supplementary file 5 — Data S1: Supporting Information. [file ADB-31-e70160-s003.zip › Additional file1/IVs for 3935 brain IDPs/Details information for IVs/GCST90004923.csv]

id	chromosome	variant_id	base_pair_location	other_allele	effect_allele	beta	standard_error	p_value	samplesize
GCST90004923	1	rs34550543	44172458	C	T	-0.046107	0.009858	2.92684686237879e-6	21081
GCST90004923	1	rs79251424	196782416	A	G	-0.13376	0.029392	5.36908154464721e-6	21081
GCST90004923	1	rs4653777	227104977	T	C	-0.049546	0.010348	1.69589906210925e-6	21081
GCST90004923	2	rs11682175	57987593	T	C	-0.048055	0.0097668	8.70763066265232e-7	21081
GCST90004923	2	rs111573481	155761483	G	A	0.094297	0.019246	9.67163726650019e-7	21081
GCST90004923	2	rs12478553	183107626	C	T	0.045045	0.010108	8.38494078621807e-6	21081
GCST90004923	2	rs72984653	236415804	G	A	0.25214	0.053127	2.08929613085404e-6	21081
GCST90004923	3	rs73016845	13319296	C	G	0.068402	0.01422	1.5173997214348e-6	21081
GCST90004923	3	rs73149688	98973914	A	T	-0.13449	0.029567	5.43125257881111e-6	21081
GCST90004923	4	rs7441080	13788219	G	A	-0.056114	0.011838	2.15030467934025e-6	21081
GCST90004923	6	rs201918374	6213530	C	G	0.049413	0.010944	6.36209280573519e-6	21081
GCST90004923	6	rs1419230	24111617	T	C	-0.12374	0.026348	2.66501709994676e-6	21081
GCST90004923	6	rs79492793	101328762	G	A	-0.074163	0.016493	6.93745213942123e-6	21081
GCST90004923	7	rs6461447	19614736	A	G	0.052129	0.011405	4.88764888661581e-6	21081
GCST90004923	7	rs2299120	28836592	A	G	-0.050342	0.011089	5.66108922633216e-6	21081
GCST90004923	7	rs7791691	45891788	A	G	0.048679	0.010021	1.19674053130724e-6	21081
GCST90004923	8	rs11779648	59052267	A	C	-0.046914	0.010603	9.71404251728768e-6	21081
GCST90004923	9	rs16936603	18333039	A	G	0.049986	0.011068	6.32703154866501e-6	21081
GCST90004923	10	rs117615818	43674162	G	A	-0.11918	0.026362	6.18728327553235e-6	21081
GCST90004923	11	rs231841	2723604	G	T	0.045986	0.010327	8.50550295897096e-6	21081
GCST90004923	11	rs3107634	122712586	A	C	-0.051193	0.010641	1.51390979891983e-6	21081
GCST90004923	12	rs10744717	6941654	T	C	0.045199	0.0098124	4.12287340722886e-6	21081
GCST90004923	12	rs772558	63304629	C	G	-0.046258	0.010383	8.41976557609176e-6	21081
GCST90004923	12	rs112900643	129624974	C	T	0.1691	0.034458	9.30250688232129e-7	21081
GCST90004923	13	rs34409548	114493317	A	G	0.054145	0.011784	4.35913179724728e-6	21081
GCST90004923	14	rs11628818	53156499	A	T	0.055307	0.011501	1.52897364669071e-6	21081
GCST90004923	14	rs141077559	79456741	T	A	-0.17966	0.040198	7.89041780287168e-6	21081
GCST90004923	16	rs45521934	16104489	T	C	0.058429	0.013074	7.89223484789973e-6	21081
GCST90004923	17	rs12950057	9378203	C	T	0.05901	0.011731	4.93741918249682e-7	21081
GCST90004923	18	rs116962661	39335613	C	T	0.16114	0.035917	7.2845042329233e-6	21081
GCST90004923	19	rs11888	17935626	T	C	-0.048976	0.010785	5.62341325190349e-6	21081
GCST90004923	20	rs62205400	41365621	A	G	0.086572	0.019501	9.07402559622869e-6	21081
GCST90004923	20	rs6092682	57267942	T	C	-0.045778	0.0098088	3.07538859881318e-6	21081
GCST90004923	21	rs187457948	47580609	C	T	0.13445	0.030219	8.66562716976714e-6	21081
