# Supplementary material for: Investigating Bidirectional Causal Relationships Between Imaging‐Derived Brain Phenotypes and Sedative‐Hypnotic Use Disorder: A Mendelian Randomization Study
Source: Addict Biol. 2026 May 28;31(6):e70160. doi: 10.1111/adb.70160 (PMC13239158; doi:10.1111/adb.70160)
Supplement: Supplementary file 5 — Data S1: Supporting Information. [file ADB-31-e70160-s003.zip › Additional file1/IVs for 3935 brain IDPs/Details information for IVs/GCST90006107.csv]

id	chromosome	variant_id	base_pair_location	other_allele	effect_allele	beta	standard_error	p_value	samplesize
GCST90006107	1	rs147622373	64609914	G	A	-0.22076	0.048897	6.37382301438347e-6	21081
GCST90006107	3	rs35968370	89466339	A	T	-0.046727	0.0099539	2.69153480392691e-6	21081
GCST90006107	4	rs78555406	91783281	G	A	-0.12886	0.02739	2.559764430599e-6	21081
GCST90006107	6	rs58551574	123056560	T	C	0.20087	0.044056	5.15940951190331e-6	21081
GCST90006107	7	rs3807864	12250573	T	G	0.085004	0.018699	5.49667424889205e-6	21081
GCST90006107	7	rs17671284	54498674	G	A	-0.044621	0.01009	9.81070009743197e-6	21081
GCST90006107	8	rs11786478	7388186	C	A	-0.071235	0.014925	1.82767932897041e-6	21081
GCST90006107	8	rs115340637	58731539	C	T	0.20764	0.044573	3.20553113870043e-6	21081
GCST90006107	9	rs147061957	17623000	T	G	0.050419	0.011263	7.63132588705103e-6	21081
GCST90006107	10	rs117317219	49433758	G	A	-0.18344	0.040206	5.08159442560561e-6	21081
GCST90006107	11	rs2709149	4534227	A	G	0.067762	0.015163	7.89768849399886e-6	21081
GCST90006107	11	rs147343528	77271689	C	T	-0.084869	0.019061	8.5310011401759e-6	21081
GCST90006107	11	rs78124037	130650337	G	A	0.063465	0.013858	4.68166139724364e-6	21081
GCST90006107	12	rs10845508	12440038	T	C	-0.058507	0.013078	7.72324834457224e-6	21081
GCST90006107	13	rs141590359	23258254	C	T	-0.15196	0.033869	7.27612246335525e-6	21081
GCST90006107	13	rs111271716	39934598	G	A	0.093256	0.019855	2.65827556966016e-6	21081
GCST90006107	13	rs10633937	95759027	G	GCTAT	-0.1106	0.022642	1.04351813272862e-6	21081
GCST90006107	13	rs151095289	106850405	G	C	0.19946	0.044347	6.90557744219683e-6	21081
GCST90006107	15	rs150470954	78731575	C	T	-0.21618	0.042876	4.64515275222749e-7	21081
GCST90006107	16	rs191576874	53110192	A	T	0.1331	0.029537	6.63284731255022e-6	21081
GCST90006107	16	rs71156215	87137746	CT	C	0.048858	0.011045	9.75888050030289e-6	21081
GCST90006107	19	rs148725782	50688576	T	C	0.1248	0.025885	1.43482851823259e-6	21081
GCST90006107	22	rs137962989	21225097	C	T	0.18178	0.040315	6.54937714593367e-6	21081
