# Supplementary material for: Investigating Bidirectional Causal Relationships Between Imaging‐Derived Brain Phenotypes and Sedative‐Hypnotic Use Disorder: A Mendelian Randomization Study
Source: Addict Biol. 2026 May 28;31(6):e70160. doi: 10.1111/adb.70160 (PMC13239158; doi:10.1111/adb.70160)
Supplement: Supplementary file 5 — Data S1: Supporting Information. [file ADB-31-e70160-s003.zip › Additional file1/IVs for 3935 brain IDPs/Details information for IVs/GCST90004710.csv]

id	chromosome	variant_id	base_pair_location	other_allele	effect_allele	beta	standard_error	p_value	samplesize
GCST90004710	1	rs142393942	47409733	A	G	0.15801	0.032655000000000003	1.31583065509592e-6	21081
GCST90004710	1	rs11577916	163850104	A	C	0.051928	0.011653	8.38108026727164e-6	21081
GCST90004710	1	rs11120703	216142983	T	C	-0.0627	0.014084	8.55263621940467e-6	21081
GCST90004710	2	rs74439312	143220314	G	A	0.077317	0.017049	5.7916192108312e-6	21081
GCST90004710	2	rs72899699	188811428	A	C	-0.066545000000000007	0.014369	3.6601594055805e-6	21081
GCST90004710	3	rs2176253	126629	C	T	-0.04937	0.010316	1.71316818271581e-6	21081
GCST90004710	3	rs7633500	89497082	G	A	0.048518	0.010262	2.28139245017275e-6	21081
GCST90004710	3	rs12497420	179997028	C	T	-0.055893	0.011614	1.50072113897163e-6	21081
GCST90004710	4	rs76486584	139369746	G	T	0.11363	0.023176	9.51261675037113e-7	21081
GCST90004710	6	rs2223593	56224532	G	C	0.050042	0.011165	7.43019137896702e-6	21081
GCST90004710	6	rs1359236	93808577	G	A	0.065143	0.014641	8.66163741972303e-6	21081
GCST90004710	6	rs201567737	157638669	G	GAGTA	-0.13129	0.029103	6.48186527474079e-6	21081
GCST90004710	6	rs958857	168075514	C	G	-0.078491	0.017106	4.48952092413566e-6	21081
GCST90004710	7	rs117546455	55963709	C	T	-0.21346	0.041783	3.26964046834305e-7	21081
GCST90004710	7	rs140336159	155652632	T	A	0.10035	0.022597	9.00948569379643e-6	21081
GCST90004710	8	rs192165688	37688138	G	A	0.19032	0.040145	2.14141085587858e-6	21081
GCST90004710	9	rs4742377	7572713	G	A	-0.046076	0.010128	5.40505353708669e-6	21081
GCST90004710	9	rs17792298	18384735	T	C	0.13139	0.025913	4.00036851046125e-7	21081
GCST90004710	10	rs729397	2532019	G	C	-0.047804	0.010763	8.97428794500749e-6	21081
GCST90004710	10	rs112800337	121843682	C	T	0.17138	0.035534	1.42363940381649e-6	21081
GCST90004710	11	rs615975	35524104	T	C	0.048423	0.010748	6.66806769213622e-6	21081
GCST90004710	12	rs117516573	3622610	G	T	0.17263	0.038167	6.13196969715683e-6	21081
GCST90004710	12	rs7316569	51650396	C	T	0.067431	0.014432	2.99571159242799e-6	21081
GCST90004710	14	rs33922410	93074886	A	AT	0.046256	0.010105	4.73587248125336e-6	21081
GCST90004710	15	rs79092213	42439874	G	A	0.18591	0.041158	6.30376478829487e-6	21081
GCST90004710	15	rs707603	65169534	G	T	0.1594	0.033832	2.47457146133381e-6	21081
GCST90004710	16	rs11861023	8761692	G	A	-0.074085	0.015463	1.66878351136539e-6	21081
GCST90004710	16	rs139502927	74887475	C	T	0.053389	0.011832	6.44465984741688e-6	21081
GCST90004710	19	rs2306199	8320890	T	G	0.047022	0.01004	2.83922623942491e-6	21081
GCST90004710	21	rs13046884	46413645	A	G	-0.077114	0.016256	2.11251596624085e-6	21081
