# Supplementary material for: Investigating Bidirectional Causal Relationships Between Imaging‐Derived Brain Phenotypes and Sedative‐Hypnotic Use Disorder: A Mendelian Randomization Study
Source: Addict Biol. 2026 May 28;31(6):e70160. doi: 10.1111/adb.70160 (PMC13239158; doi:10.1111/adb.70160)
Supplement: Supplementary file 5 — Data S1: Supporting Information. [file ADB-31-e70160-s003.zip › Additional file1/IVs for 3935 brain IDPs/Details information for IVs/GCST90004076.csv]

id	chromosome	variant_id	base_pair_location	other_allele	effect_allele	beta	standard_error	p_value	samplesize
GCST90004076	1	rs140438467	73517427	A	C	-0.20489	0.045123	5.63637655825955e-6	20860
GCST90004076	2	rs11688805	5707910	A	G	0.050751	0.010869	3.04298632031307e-6	20860
GCST90004076	3	rs13077885	25188037	T	C	-0.16332	0.034972	3.03179617008547e-6	20860
GCST90004076	4	rs56048545	352968	G	T	-0.13724	0.027717	7.42335107036616e-7	20860
GCST90004076	4	rs4254789	124411170	C	T	0.0457	0.010075	5.76633673294788e-6	20860
GCST90004076	5	rs6450853	31678239	G	A	-0.046079	0.010297	7.67538201218377e-6	20860
GCST90004076	5	rs2544643	72923545	T	C	-0.052955	0.011399	3.41271483238687e-6	20860
GCST90004076	5	rs3776772	75966198	A	G	-0.052514	0.011637	6.43428064992297e-6	20860
GCST90004076	5	rs182598529	177305133	G	A	-0.069808	0.015206	4.43915183789552e-6	20860
GCST90004076	6	rs4566880	22733066	A	C	-0.073882	0.01555	2.03657308543033e-6	20860
GCST90004076	6	rs9471128	39535223	A	G	0.061461	0.010126	1.3034668782410102e-9	20860
GCST90004076	6	rs542444	44800015	T	C	0.058921	0.012271	1.58416349020637e-6	20860
GCST90004076	6	rs9491697	127456122	A	G	-0.056538	0.0098642	1.00855595961911e-8	20860
GCST90004076	6	rs1415858	133557441	G	A	-0.05993	0.011742	3.35351304450561e-7	20860
GCST90004076	6	rs2504072	152084707	G	C	-0.058154	0.010646	4.74678979482922e-8	20860
GCST90004076	7	rs73325543	19162788	G	T	-0.081507	0.018278	8.26418441715796e-6	20860
GCST90004076	7	rs35755354	37942857	G	C	-0.059797	0.01251	1.76644451274248e-6	20860
GCST90004076	7	rs5883624	38013024	C	CA	0.076388	0.015853	1.45646482342797e-6	20860
GCST90004076	7	rs13247047	85362992	T	C	-0.055757	0.011894	2.77651484610551e-6	20860
GCST90004076	7	rs1011317	98288549	A	G	0.055915	0.011994	3.15573117368003e-6	20860
GCST90004076	7	rs2536150	120908082	T	C	0.061642	0.013111	2.60015956316527e-6	20860
GCST90004076	8	rs73229819	22453305	A	G	-0.13666	0.02983	4.64622246132577e-6	20860
GCST90004076	8	rs6982265	60529722	C	T	-0.04554	0.009916	4.40352027202651e-6	20860
GCST90004076	8	rs4738362	74362943	G	T	0.050362	0.010508	1.65462659305055e-6	20860
GCST90004076	8	rs7012990	77261471	T	A	-0.056076	0.010872	2.52057717963911e-7	20860
GCST90004076	8	rs150686787	78187479	T	C	-0.04794	0.010256	2.966880130021e-6	20860
GCST90004076	8	rs6999463	120023302	T	C	0.058082	0.0098238	3.4245223108915103e-9	20860
GCST90004076	9	rs600492	249061	C	G	0.046424	0.0097851	2.10523218047523e-6	20860
GCST90004076	9	rs10810636	16799109	A	G	-0.053391	0.011632	4.45964203179319e-6	20860
GCST90004076	9	rs2033541	18789352	G	A	0.052808	0.011293	2.94103369374731e-6	20860
GCST90004076	9	rs35462004	133749749	C	A	0.079579	0.016906	2.52988045588793e-6	20860
GCST90004076	10	rs151225472	9755785	A	AAT	0.10742	0.023037	3.14050869387622e-6	20860
GCST90004076	10	rs71491418	30497714	C	T	0.047707	0.010671	7.83790508535616e-6	20860
GCST90004076	10	rs2954845	38930125	T	G	-0.054693	0.010778	3.9219314633265e-7	20860
GCST90004076	10	rs1316860	98208544	G	A	0.050703	0.010859	3.04018491662944e-6	20860
GCST90004076	12	rs6487656	28221695	G	T	-0.067767	0.012502	6.01173737483278e-8	20860
GCST90004076	12	rs77798638	31068382	C	T	-0.062836	0.01175	8.99497581530035e-8	20860
GCST90004076	13	rs4770259	22825787	C	A	0.080732	0.017723	5.26259562080318e-6	20860
GCST90004076	14	rs10130587	54419110	G	C	-0.051216	0.010419	8.91456179874594e-7	20860
GCST90004076	14	rs11625527	95248968	G	A	-0.063292	0.013429	2.45357874070603e-6	20860
GCST90004076	14	rs146317978	105681635	G	A	-0.20782	0.046605	8.2679910911787e-6	20860
GCST90004076	15	rs117568336	37815397	T	C	0.19127	0.041544	4.16677452221909e-6	20860
GCST90004076	15	rs4775005	58208165	G	A	-0.054012	0.0098449	4.15336405489074e-8	20860
GCST90004076	15	rs62023091	93358462	G	A	-0.07775	0.014468	7.79291608980248e-8	20860
GCST90004076	16	rs2569286	16832774	A	G	0.05024	0.01093	4.31717844470923e-6	20860
GCST90004076	16	rs76657051	79655713	G	A	0.069929	0.015557	6.99519781051213e-6	20860
GCST90004076	17	rs2089059	3556594	C	T	-0.052718	0.011554	5.07925480365021e-6	20860
GCST90004076	17	rs181120568	77928471	A	C	0.22625	0.04932	4.51543921127832e-6	20860
GCST90004076	18	rs884205	60054857	A	C	-0.060123	0.011376	1.26998911891811e-7	20860
GCST90004076	19	rs56222353	33763271	G	A	-0.064777	0.012746	3.76097113259769e-7	20860
GCST90004076	19	rs73555189	44850272	C	G	0.10767	0.024285	9.31107875467831e-6	20860
GCST90004076	19	rs1671143	55521334	G	A	-0.05203	0.011619	7.57181509714706e-6	20860
GCST90004076	20	rs76287404	9790683	T	C	-0.15178	0.032659	3.38376348861765e-6	20860
GCST90004076	20	rs7271854	57447022	C	T	-0.045101	0.0099297	5.60402417364185e-6	20860
GCST90004076	21	rs79766337	31484643	C	G	0.09136	0.020635	9.58517397685646e-6	20860
GCST90004076	21	rs78343069	36845290	C	G	0.17183	0.038827	9.66941054609122e-6	20860
GCST90004076	22	rs199513388	45813890	T	G	-0.044916	0.010046	7.82708409590612e-6	20860
