# Supplementary material for: Investigating Bidirectional Causal Relationships Between Imaging‐Derived Brain Phenotypes and Sedative‐Hypnotic Use Disorder: A Mendelian Randomization Study
Source: Addict Biol. 2026 May 28;31(6):e70160. doi: 10.1111/adb.70160 (PMC13239158; doi:10.1111/adb.70160)
Supplement: Supplementary file 5 — Data S1: Supporting Information. [file ADB-31-e70160-s003.zip › Additional file1/IVs for 3935 brain IDPs/Details information for IVs/GCST90003719.csv]

id	chromosome	variant_id	base_pair_location	other_allele	effect_allele	beta	standard_error	p_value	samplesize
GCST90003719	1	rs2004330	39963873	A	G	0.043282	0.0097534	9.13902783348754e-6	21282
GCST90003719	1	rs2780817	65307961	G	A	0.055803	0.010757	2.14783047413053e-7	21282
GCST90003719	1	rs6669087	95444845	C	T	-0.092598	0.020956	9.97929819202528e-6	21282
GCST90003719	1	rs111499115	210563865	G	T	-0.19953	0.044193	6.36502333247305e-6	21282
GCST90003719	1	rs61824612	218313320	T	C	-0.18592	0.039411	2.40270249853833e-6	21282
GCST90003719	2	rs74340918	51368822	G	A	0.155	0.034354	6.46397993999534e-6	21282
GCST90003719	2	rs79153716	78538259	T	C	-0.19485	0.043586	7.84512738820292e-6	21282
GCST90003719	2	rs1040124	104069183	G	A	0.049379	0.00996	7.18455708792597e-7	21282
GCST90003719	2	rs144881436	227093025	T	C	-0.17821	0.035194	4.14476584037939e-7	21282
GCST90003719	2	rs12692191	237499644	T	C	0.087289	0.012337	1.53461698279929e-12	21282
GCST90003719	3	rs369595706	5485595	T	TGATG	0.18489	0.039202	2.41712995210442e-6	21282
GCST90003719	3	rs73146672	86493945	A	C	0.13101	0.02799	2.88004981744285e-6	21282
GCST90003719	4	rs80353841	102604239	T	C	0.10889	0.023856	5.03732532785502e-6	21282
GCST90003719	6	rs138440716	133397649	G	T	-0.16883	0.037473	6.66346314469356e-6	21282
GCST90003719	6	rs9321405	133867772	C	T	-0.047448	0.0097999	1.29628352070507e-6	21282
GCST90003719	7	rs836506	6455246	A	G	0.044526	0.0099779	8.14141700570775e-6	21282
GCST90003719	7	rs75244233	25332955	C	T	0.16528	0.034748	1.98107081487124e-6	21282
GCST90003719	7	rs11769425	54734104	A	C	-0.050463	0.010298	9.64717151896168e-7	21282
GCST90003719	7	rs141917494	92590498	G	A	0.12305	0.026548	3.58839299329486e-6	21282
GCST90003719	8	rs148276613	2932489	C	T	-0.31182	0.069071	6.37969622662579e-6	21282
GCST90003719	8	rs117697740	4610294	T	C	0.18267	0.038305	1.86509088660693e-6	21282
GCST90003719	8	rs1129474	22584718	T	C	0.042944	0.0097154	9.91060118647832e-6	21282
GCST90003719	8	rs7017164	134753311	C	T	-0.1701	0.037535	5.88166114143038e-6	21282
GCST90003719	11	rs28620710	10737293	C	T	-0.050664	0.010878	3.22032719816754e-6	21282
GCST90003719	12	rs17769918	3691559	T	A	0.076517	0.016915	6.110827157025e-6	21282
GCST90003719	14	rs185893036	54423829	T	C	-0.26297	0.055089	1.82179707309187e-6	21282
GCST90003719	15	rs10851995	37060950	C	T	-0.089566	0.017774	4.70977326396953e-7	21282
GCST90003719	16	rs4784296	51479349	G	A	0.0543	0.0097017	2.2080047330189e-8	21282
GCST90003719	16	rs62068368	89781043	T	C	-0.16188	0.032149	4.8106083414795405e-07	21282
GCST90003719	17	rs71138565	45057242	T	TC	-0.043497	0.0097489	8.17146641346752e-6	21282
