# Supplementary material for: Investigating Bidirectional Causal Relationships Between Imaging‐Derived Brain Phenotypes and Sedative‐Hypnotic Use Disorder: A Mendelian Randomization Study
Source: Addict Biol. 2026 May 28;31(6):e70160. doi: 10.1111/adb.70160 (PMC13239158; doi:10.1111/adb.70160)
Supplement: Supplementary file 5 — Data S1: Supporting Information. [file ADB-31-e70160-s003.zip › Additional file1/IVs for 3935 brain IDPs/Details information for IVs/GCST90005368.csv]

id	chromosome	variant_id	base_pair_location	other_allele	effect_allele	beta	standard_error	p_value	samplesize
GCST90005368	1	rs138199504	11522816	C	T	0.2365	0.051758	4.92152845016172e-6	21081
GCST90005368	1	rs79025430	78946490	G	A	0.071272	0.015955	7.9762728173848e-6	21081
GCST90005368	2	rs35527132	47011180	C	CT	-0.047541	0.010452	5.43500565129447e-6	21081
GCST90005368	3	rs189359488	2257780	T	G	0.18506	0.038408	1.45814260614747e-6	21081
GCST90005368	3	rs73112100	74015434	C	T	0.2131	0.045052	2.25891557580056e-6	21081
GCST90005368	4	rs11930310	1579729	T	C	-0.059582	0.011532	2.40602424876738e-7	21081
GCST90005368	5	rs7442659	124588435	C	A	-0.051388	0.010632	1.35363009067145e-6	21081
GCST90005368	6	rs79356656	15234839	C	G	0.077815	0.016697	3.17687407064977e-6	21081
GCST90005368	6	rs2260050	31591928	A	G	0.04549	0.010208	8.37336456083657e-6	21081
GCST90005368	6	rs117337099	74037809	G	A	-0.15061	0.031029	1.22039382074432e-6	21081
GCST90005368	6	rs113958905	93653826	T	C	-0.15794	0.033078	1.81008929527076e-6	21081
GCST90005368	6	rs9373295	141449332	G	A	0.079667	0.018021	9.88097953941127e-6	21081
GCST90005368	8	rs117422150	15729481	G	A	-0.2094	0.041922	5.92925324579999e-7	21081
GCST90005368	8	rs182114290	23507503	C	T	-0.12761	0.027427	3.29609712177458e-6	21081
GCST90005368	9	rs72732736	108665482	G	A	0.10824	0.023747	5.19876276814284e-6	21081
GCST90005368	10	rs11194695	84253331	G	C	0.084844	0.018879	7.02586822435099e-6	21081
GCST90005368	11	rs118013688	39205723	A	G	0.19295	0.042152	4.73478213185152e-6	21081
GCST90005368	12	rs140076656	117267307	G	C	-0.13974	0.031208	7.58926993362782e-6	21081
GCST90005368	13	rs149574217	94005170	C	T	0.2288	0.051671	9.56092695019814e-6	21081
GCST90005368	14	rs62005406	53141931	G	A	0.045181	0.0097646	3.73250157795721e-6	21081
GCST90005368	15	rs72750655	61149619	C	T	0.087636	0.019246	5.30762217642645e-6	21081
GCST90005368	15	rs1975963	68149386	C	A	0.045869	0.010377	9.91744955231414e-6	21081
GCST90005368	16	rs143351043	81193344	T	C	0.22376	0.047765	2.8222793621181e-6	21081
GCST90005368	16	rs2362464	85782847	A	T	0.046073	0.010144	5.60273394793797e-6	21081
GCST90005368	17	rs60081364	12919858	C	T	0.052307	0.010614	8.35795445089703e-7	21081
GCST90005368	19	rs74169627	22726006	T	C	0.19653	0.044197	8.76798907488964e-6	21081
