# Supplementary material for: Investigating Bidirectional Causal Relationships Between Imaging‐Derived Brain Phenotypes and Sedative‐Hypnotic Use Disorder: A Mendelian Randomization Study
Source: Addict Biol. 2026 May 28;31(6):e70160. doi: 10.1111/adb.70160 (PMC13239158; doi:10.1111/adb.70160)
Supplement: Supplementary file 5 — Data S1: Supporting Information. [file ADB-31-e70160-s003.zip › Additional file1/IVs for 3935 brain IDPs/Details information for IVs/GCST90004062.csv]

id	chromosome	variant_id	base_pair_location	other_allele	effect_allele	beta	standard_error	p_value	samplesize
GCST90004062	1	rs2105029	43933689	T	C	-0.046598	0.0099945	3.14557467743189e-6	20860
GCST90004062	1	rs12117185	57965114	G	A	0.06173	0.012683	1.14024978756117e-6	20860
GCST90004062	1	rs3795736	156612932	T	C	-0.04969	0.010747	3.79140344183307e-6	20860
GCST90004062	1	rs1535132	184437387	G	A	0.05367	0.011988	7.60501368692701e-6	20860
GCST90004062	2	rs7605146	201183888	G	A	0.054481	0.010061	6.19298459918043e-8	20860
GCST90004062	3	rs9813769	286023	A	G	0.048211	0.010645	5.96073754509684e-6	20860
GCST90004062	3	rs11128657	13833084	C	T	0.077092	0.0099567	1.01624869287069e-14	20860
GCST90004062	3	rs1915569	36698957	G	A	-0.048063	0.009894	1.19591413769408e-6	20860
GCST90004062	3	rs7624392	124544266	T	C	-0.049559	0.010282	1.44677168324772e-6	20860
GCST90004062	4	rs13112198	53916185	A	G	-0.057442	0.010923	1.46386153755062e-7	20860
GCST90004062	4	rs2597538	121746702	C	G	-0.049824	0.010568	2.43724955630392e-6	20860
GCST90004062	4	rs6820013	185137645	C	G	0.048123	0.0099664	1.38547916756672e-6	20860
GCST90004062	5	rs59758866	9546372	C	G	0.050656	0.010933	3.62326417553133e-6	20860
GCST90004062	5	rs112749334	77888444	T	TAC	-0.045974	0.0099844	4.1581485456158e-6	20860
GCST90004062	5	rs1580309	82387767	G	A	-0.048284	0.0098919	1.06242920387113e-6	20860
GCST90004062	5	rs33599	82774904	A	G	0.081017	0.011136	3.58096437102636e-13	20860
GCST90004062	5	rs1833890	82798758	G	A	-0.36209	0.073028	7.17133482657721e-7	20860
GCST90004062	5	rs67827860	82860485	C	T	0.15617	0.012303	8.85115609830841e-37	20860
GCST90004062	5	rs111936685	121966008	T	A	-0.14631	0.029825	9.39074396851364e-7	20860
GCST90004062	5	rs2237077	139720400	T	C	-0.057258	0.011067	2.31312978056385e-7	20860
GCST90004062	6	rs36078286	866752	T	G	-0.045092	0.0099834	6.31684179287516e-6	20860
GCST90004062	6	rs1437284	1310830	C	A	-0.049038	0.0098831	7.03882227936457e-7	20860
GCST90004062	6	rs61456772	30093466	G	A	0.21362	0.045184	2.28507258538752e-6	20860
GCST90004062	6	rs2518028	31436047	T	C	0.052654	0.01029	3.13112207459949e-7	20860
GCST90004062	6	rs138856411	160072920	G	GTA	0.057057	0.012116	2.5020731357669e-6	20860
GCST90004062	7	rs75013327	555402	G	GT	-0.055892	0.010002	2.32327168784863e-8	20860
GCST90004062	7	rs55653020	18975650	A	G	0.089045	0.018028	7.90496588476486e-7	20860
GCST90004062	7	rs77126132	54966738	G	A	0.092954	0.016958	4.26481306545034e-8	20860
GCST90004062	7	rs117192929	89122359	A	G	-0.1031	0.022445	4.38227876103672e-6	20860
GCST90004062	7	rs292581	134882592	C	T	-0.046011	0.010269	7.48514124645485e-6	20860
GCST90004062	8	rs145164270	69886282	C	T	-0.15484	0.033274	3.28322011609199e-6	20860
GCST90004062	8	rs1693586	101668920	A	G	0.044131	0.0098717	7.84693400352689e-6	20860
GCST90004062	10	rs7919809	18652984	C	G	0.047446	0.00975	1.14577673591711e-6	20860
GCST90004062	10	rs4838429	49841549	T	C	-0.046611	0.0098383	2.17520403401952e-6	20860
GCST90004062	10	rs150289630	108963586	C	T	0.1372	0.028125	1.07745713145637e-6	20860
GCST90004062	11	rs578257	1683738	T	C	0.070995	0.015525	4.83726633653254e-6	20860
GCST90004062	11	rs10840420	10490415	T	C	0.050838	0.0098632	2.56980399540227e-7	20860
GCST90004062	11	rs189657464	42240412	T	C	0.23603	0.050672	3.21292065114126e-6	20860
GCST90004062	11	rs2303865	44636833	G	A	0.13428	0.014412	1.30617088813184e-20	20860
GCST90004062	11	rs7131412	61700455	C	T	-0.054966	0.011327	1.22687410463834e-6	20860
GCST90004062	12	rs2536930	31315160	T	A	0.044543	0.010011	8.65366342956348e-6	20860
GCST90004062	12	rs144663737	115465393	C	A	0.12186	0.02705	6.67882401366539e-6	20860
GCST90004062	12	rs4269988	128730178	G	A	0.04903	0.011024	8.72368549360559e-6	20860
GCST90004062	13	rs117741334	50267369	G	A	-0.13739	0.030351	6.02837138922464e-6	20860
GCST90004062	14	rs72728529	73068923	G	A	0.19982	0.041235	1.26969672678094e-6	20860
GCST90004062	14	rs72719914	75708305	G	A	-0.059438	0.012905	4.13523314347606e-6	20860
GCST90004062	15	rs28756010	91906182	C	T	0.044094	0.0098842	8.19785061237577e-6	20860
GCST90004062	16	rs154551	22686879	T	C	0.08363	0.018801	8.70161772151999e-6	20860
GCST90004062	16	rs56023709	87229344	A	C	-0.047461	0.010092	2.5822601906346e-6	20860
GCST90004062	16	rs9926774	90107735	T	C	0.059587	0.012332	1.36081785836245e-6	20860
GCST90004062	17	rs58026797	5397493	A	G	-0.07554	0.016724	6.30957344480193e-6	20860
GCST90004062	17	rs11656995	42650550	C	T	0.047705	0.010434	4.8551203524228e-6	20860
GCST90004062	17	rs2732650	44344988	C	G	0.075055	0.011881	2.71518859032726e-10	20860
GCST90004062	17	rs112228946	73215991	T	C	-0.12957	0.026518	1.03609600704048e-6	20860
GCST90004062	17	rs1808772	75487705	A	G	-0.04421	0.0098216	6.78890919795585e-6	20860
GCST90004062	18	rs146412467	22655013	A	C	0.22296	0.047413	2.5870212734646e-6	20860
GCST90004062	19	rs17674370	3295428	T	C	-0.06763	0.014507	3.15427824034436e-6	20860
GCST90004062	19	rs10410835	45358353	T	C	0.046269	0.0099104	3.05000112824918e-6	20860
GCST90004062	20	rs2064562	7215194	A	G	0.051082	0.0098986	2.48542120895337e-7	20860
GCST90004062	21	rs28449257	42816368	C	G	0.088959	0.019036	2.98263424577877e-6	20860
GCST90004062	22	rs9608859	30667277	T	C	-0.057528	0.0099169	6.689597686316091e-9	20860
GCST90004062	22	rs1004764	38474852	G	A	-0.054954	0.010095	5.26987118996723e-8	20860
