# Supplementary material for: Investigating Bidirectional Causal Relationships Between Imaging‐Derived Brain Phenotypes and Sedative‐Hypnotic Use Disorder: A Mendelian Randomization Study
Source: Addict Biol. 2026 May 28;31(6):e70160. doi: 10.1111/adb.70160 (PMC13239158; doi:10.1111/adb.70160)
Supplement: Supplementary file 5 — Data S1: Supporting Information. [file ADB-31-e70160-s003.zip › Additional file1/IVs for 3935 brain IDPs/Details information for IVs/GCST90004704.csv]

id	chromosome	variant_id	base_pair_location	other_allele	effect_allele	beta	standard_error	p_value	samplesize
GCST90004704	1	rs11206844	57023054	G	A	0.067428	0.015103	8.0612056386389e-6	21081
GCST90004704	1	rs12034992	182538063	G	A	0.084995	0.017607	1.39347762608868e-6	21081
GCST90004704	1	rs10754509	246492432	G	A	-0.048459	0.010223	2.14881981440347e-6	21081
GCST90004704	2	rs11686211	171387595	G	A	-0.04545	0.010144	7.48514124645485e-6	21081
GCST90004704	3	rs73197364	127984691	C	T	0.22791	0.050372	6.08695372334901e-6	21081
GCST90004704	4	rs75987279	10174544	C	T	0.1722	0.035902	1.62704663117489e-6	21081
GCST90004704	4	rs56011217	58791866	A	G	0.21453	0.041947	3.17614265257288e-7	21081
GCST90004704	5	rs173726	3234220	T	G	-0.047444	0.0097927	1.27643880881134e-6	21081
GCST90004704	5	rs2617561	5811444	C	T	-0.045968	0.010285	7.88315380521558e-6	21081
GCST90004704	5	rs62360230	37920006	C	T	-0.074243	0.014616	3.81768419497544e-7	21081
GCST90004704	5	rs140787368	84570089	A	G	-0.29277	0.065187	7.11868867262281e-6	21081
GCST90004704	6	rs114338682	44022091	C	T	-0.24819	0.054237	4.76650441910555e-6	21081
GCST90004704	7	rs116993490	69974512	G	A	0.20003	0.040442	7.63484105183096e-7	21081
GCST90004704	7	rs2262987	80907018	C	T	0.1694	0.037595	6.64507672907779e-6	21081
GCST90004704	8	rs657086	9888973	C	A	-0.049954	0.011291	9.72299360257922e-6	21081
GCST90004704	8	rs72722200	134646443	G	C	0.15266	0.034139	7.7947106816465e-6	21081
GCST90004704	9	rs883952	71514651	A	G	-0.045575	0.009744	2.92549930989707e-6	21081
GCST90004704	9	rs77978457	96345431	C	T	0.16501	0.035676	3.76270352267765e-6	21081
GCST90004704	10	rs11528623	794841	T	C	-0.11257	0.025161	7.71969247610251e-6	21081
GCST90004704	10	rs35768040	100025488	C	T	0.19541	0.043549	7.25604554407505e-6	21081
GCST90004704	10	rs11197885	118835670	C	T	0.084682	0.019041	8.74178256400529e-6	21081
GCST90004704	12	rs12371684	57564478	C	T	-0.074336	0.016627	7.83790508535616e-6	21081
GCST90004704	12	rs4385985	103948750	G	A	-0.057972	0.012762	5.58470194736831e-6	21081
GCST90004704	12	rs75326667	121486644	C	T	0.13409	0.029858	7.1318138667974e-6	21081
GCST90004704	12	rs116871149	123984186	G	A	-0.10702	0.023102	3.63747485642633e-6	21081
GCST90004704	13	rs146095818	77590134	A	C	-0.22838	0.045996	6.91194064398049e-7	21081
GCST90004704	14	rs117949719	33272791	G	A	-0.13052	0.02769	2.45131995154343e-6	21081
GCST90004704	14	rs34838405	43985730	G	C	0.19669	0.041968	2.79318692225397e-6	21081
GCST90004704	15	rs77556127	99863376	C	T	-0.18707	0.042157	9.14955558721382e-6	21081
GCST90004704	16	rs76612512	47881167	C	T	-0.073223	0.015924	4.28548520397439e-6	21081
GCST90004704	16	rs1552266	85455321	G	T	-0.046725	0.01034	6.24453350280502e-6	21081
GCST90004704	22	rs2331116	25972201	A	G	-0.53188	0.11838	7.06805629700248e-6	21081
GCST90004704	22	rs75999278	46761374	G	A	-0.10497	0.021165	7.11541115007433e-7	21081
