# Supplementary material for: Investigating Bidirectional Causal Relationships Between Imaging‐Derived Brain Phenotypes and Sedative‐Hypnotic Use Disorder: A Mendelian Randomization Study
Source: Addict Biol. 2026 May 28;31(6):e70160. doi: 10.1111/adb.70160 (PMC13239158; doi:10.1111/adb.70160)
Supplement: Supplementary file 5 — Data S1: Supporting Information. [file ADB-31-e70160-s003.zip › Additional file1/IVs for 3935 brain IDPs/Details information for IVs/GCST90006113.csv]

id	chromosome	variant_id	base_pair_location	other_allele	effect_allele	beta	standard_error	p_value	samplesize
GCST90006113	2	rs12619978	236463469	A	G	-0.086107	0.018712	4.21696503428582e-6	21081
GCST90006113	3	rs9849567	162543681	T	C	-0.079326	0.017271	4.39339245644477e-6	21081
GCST90006113	6	rs1931625	82527317	A	G	-0.077413	0.01672	3.67874766966412e-6	21081
GCST90006113	7	rs10263895	34225966	T	G	0.15113	0.032929	4.46889344919767e-6	21081
GCST90006113	7	rs1729452	80689868	T	G	0.05118	0.011352	6.56145266302906e-6	21081
GCST90006113	7	rs11770069	151562983	T	C	0.045722	0.01018	7.1088606313049e-6	21081
GCST90006113	8	rs79891675	130242294	C	A	-0.11129	0.024932	8.09282221844374e-6	21081
GCST90006113	9	rs4744813	79547858	A	G	0.20648	0.042355	1.095468767334e-6	21081
GCST90006113	10	rs117565717	85538717	G	T	0.11823	0.026393	7.51795981512007e-6	21081
GCST90006113	11	rs146407890	89475148	G	A	0.079752	0.017518	5.32843902041199e-6	21081
GCST90006113	13	rs145764719	88680473	G	T	0.084976	0.017261	8.5901352150539605e-07	21081
GCST90006113	14	rs61979302	34707448	A	T	0.22616	0.048097	2.59119442135466e-6	21081
GCST90006113	17	rs6502792	4386669	C	G	0.044474	0.0099424	7.74640144753754e-6	21081
GCST90006113	18	rs79910730	57180168	C	A	0.11038	0.024788	8.51922326428547e-6	21081
GCST90006113	18	rs12970653	77825709	C	T	0.10536	0.023215	5.69377105109423e-6	21081
GCST90006113	22	rs16983313	27373538	G	T	-0.1077	0.023198	3.4633788460828e-6	21081
GCST90006113	22	rs147560545	44419185	G	T	-0.074888	0.016785	8.18087957945747e-6	21081
