# Supplementary material for: Investigating Bidirectional Causal Relationships Between Imaging‐Derived Brain Phenotypes and Sedative‐Hypnotic Use Disorder: A Mendelian Randomization Study
Source: Addict Biol. 2026 May 28;31(6):e70160. doi: 10.1111/adb.70160 (PMC13239158; doi:10.1111/adb.70160)
Supplement: Supplementary file 5 — Data S1: Supporting Information. [file ADB-31-e70160-s003.zip › Additional file1/IVs for 3935 brain IDPs/Details information for IVs/GCST90005432.csv]

id	chromosome	variant_id	base_pair_location	other_allele	effect_allele	beta	standard_error	p_value	samplesize
GCST90005432	2	rs114139302	4801116	C	G	0.19675	0.035364	2.67670185562589e-8	21081
GCST90005432	2	rs62124761	16839497	G	C	0.059446	0.012936	4.3471036960621e-6	21081
GCST90005432	2	rs114563926	34573581	A	C	0.14168	0.031321	6.1206845887046e-6	21081
GCST90005432	2	rs1562660	207305654	T	C	-0.05347	0.011995	8.3272192598524e-6	21081
GCST90005432	3	rs115275191	180274393	G	T	-0.10961	0.024453	7.42164197738885e-6	21081
GCST90005432	4	rs6552382	180550113	A	G	0.078971	0.017676	7.94694120636604e-6	21081
GCST90005432	7	rs6967244	12574281	C	G	-0.044226	0.0098242	6.77485492849845e-6	21081
GCST90005432	8	rs1487763	18521530	A	G	-0.063215	0.014031	6.65886177686128e-6	21081
GCST90005432	8	rs112127326	103595452	A	G	-0.26251	0.05799	6.02282161014634e-6	21081
GCST90005432	9	rs13302394	36599163	C	T	-0.097729	0.019509	5.50173920510715e-7	21081
GCST90005432	9	rs7036307	130425777	C	T	0.17523	0.038528	5.44377290906648e-6	21081
GCST90005432	10	rs4748271	16344598	A	T	0.055248	0.012325	7.41480953945273e-6	21081
GCST90005432	10	rs11017557	129159620	T	C	0.18782	0.042493	9.91516623805052e-6	21081
GCST90005432	13	rs148447986	91127490	G	A	-0.2016	0.041152	9.7050996724549e-7	21081
GCST90005432	14	rs28697286	50465697	A	T	-0.059051	0.013299	9.03649473722302e-6	21081
GCST90005432	14	rs55641593	76944085	G	T	0.72172	0.16239	8.86339287327935e-6	21081
GCST90005432	14	rs34400943	93858128	C	T	0.12285	0.027228	6.45802913532235e-6	21081
GCST90005432	15	rs17694988	39636227	T	C	-0.085874	0.017046	4.74678979482922e-7	21081
GCST90005432	16	rs8044196	3975156	G	A	0.048473	0.010399	3.16082171275835e-6	21081
GCST90005432	16	rs116911056	66699014	T	C	0.078366	0.017516	7.71791515585013e-6	21081
GCST90005432	18	rs75791953	27939045	G	A	0.070759	0.015191	3.21218093398799e-6	21081
GCST90005432	19	rs117441531	17854795	G	T	-0.08288	0.018059	4.46992256841868e-6	21081
GCST90005432	19	rs117890145	31914769	A	G	-0.12085	0.026075	3.59915043999954e-6	21081
GCST90005432	22	rs4823360	45056066	C	A	-0.15152	0.032766000000000003	3.78094186683297e-6	21081
