# Supplementary material for: Investigating Bidirectional Causal Relationships Between Imaging‐Derived Brain Phenotypes and Sedative‐Hypnotic Use Disorder: A Mendelian Randomization Study
Source: Addict Biol. 2026 May 28;31(6):e70160. doi: 10.1111/adb.70160 (PMC13239158; doi:10.1111/adb.70160)
Supplement: Supplementary file 5 — Data S1: Supporting Information. [file ADB-31-e70160-s003.zip › Additional file1/IVs for 3935 brain IDPs/Details information for IVs/GCST90003043.csv]

id	chromosome	variant_id	base_pair_location	other_allele	effect_allele	beta	standard_error	p_value	samplesize
GCST90003043	1	rs6677054	26398594	T	G	0.050858	0.01064	1.76685129845388e-6	21282
GCST90003043	1	rs34172230	155586780	T	G	0.11226	0.025029	7.31812797674455e-6	21282
GCST90003043	2	rs1563145	5357216	C	T	0.046243	0.0097309	2.02581601450136e-6	21282
GCST90003043	2	rs56339059	189899079	A	G	-0.1337	0.02959	6.26469598107889e-6	21282
GCST90003043	3	rs62229418	1270269	T	C	-0.159	0.030686	2.2217746129152e-7	21282
GCST90003043	3	rs11926264	59434498	A	G	-0.051167	0.011084	3.92825796716279e-6	21282
GCST90003043	3	rs774373	138075633	T	C	0.06005	0.01225	9.55432477640949e-7	21282
GCST90003043	3	rs73184656	187441816	A	C	0.058857	0.013247	8.91250938133746e-6	21282
GCST90003043	4	rs7654699	118890687	A	T	0.073669	0.016391	7.01616833067975e-6	21282
GCST90003043	5	rs2032885	74613918	C	G	0.044137	0.0099381	8.99083442951803e-6	21282
GCST90003043	5	rs26579	87985295	G	C	-0.046332	0.010004	3.65763193009452e-6	21282
GCST90003043	5	rs113233097	105999009	C	G	-0.13813	0.028247	1.01531312414576e-6	21282
GCST90003043	6	rs2168985	21150128	A	G	-0.05156	0.010378	6.81239779965916e-7	21282
GCST90003043	6	rs35256871	44040343	GC	G	-0.044866	0.010044	7.97443642412681e-6	21282
GCST90003043	6	rs6933598	151259770	C	G	-0.049667	0.010926	5.50047252867634e-6	21282
GCST90003043	7	rs28670833	225975	T	C	0.066673	0.01466	5.44377290906648e-6	21282
GCST90003043	7	rs2067018	29131435	G	C	0.080795	0.01793	6.63895920488698e-6	21282
GCST90003043	7	rs78113630	157650659	A	G	0.12442	0.024902	5.88166114143038e-7	21282
GCST90003043	8	rs2459165	52949677	T	C	-0.10149	0.022437	6.11786655821133e-6	21282
GCST90003043	8	rs4739740	81304587	A	G	0.045808	0.010102999999999999	5.81433432308447e-6	21282
GCST90003043	9	rs143182662	232561	C	A	0.1791	0.037922	2.34045340832852e-6	21282
GCST90003043	9	rs7864613	23231441	T	C	-0.19992	0.043895000000000003	5.27837206781577e-6	21282
GCST90003043	9	rs28584181	116910680	T	C	0.12618	0.027995	6.59933234263564e-6	21282
GCST90003043	10	rs34309823	5570337	C	T	-0.050582	0.011441	9.87415635746867e-6	21282
GCST90003043	10	rs12260396	14501447	A	C	-0.083187	0.018726	8.94334531932559e-6	21282
GCST90003043	10	rs116849773	59741080	G	A	0.142	0.031268	5.62341325190349e-6	21282
GCST90003043	10	rs61872691	113276272	A	G	0.45409	0.10034	6.06038200527066e-6	21282
GCST90003043	10	rs2531689	118665788	G	A	0.073253	0.011159	5.3333489548762096e-11	21282
GCST90003043	11	rs10835159	27335331	A	T	0.051564	0.010496	9.03857570660176e-7	21282
GCST90003043	11	rs7936928	130279168	T	C	-0.04666	0.009925	2.60195631026315e-6	21282
GCST90003043	12	rs3748302	15305027	C	T	0.047698	0.010604	6.88810882652681e-6	21282
GCST90003043	13	rs8001638	79986926	C	T	-0.048327	0.0098809	1.01088092122091e-6	21282
GCST90003043	13	rs277834	109710082	C	T	-0.049401	0.010483	2.46093418995258e-6	21282
GCST90003043	14	rs28551082	99360862	A	T	-0.079176	0.016531	1.68189933942853e-6	21282
GCST90003043	15	rs71896388	39569843	T	TA	-0.051038	0.011401	7.61728140468681e-6	21282
GCST90003043	15	rs1080066	39634222	A	G	0.39205	0.016784	3.46736850452537e-119	21282
GCST90003043	16	rs17720149	27175145	C	T	-0.081479	0.018082	6.63743070401909e-6	21282
GCST90003043	16	rs145033103	70473929	T	C	-0.15924	0.03587	9.06149802231998e-6	21282
GCST90003043	16	rs2707612	78048960	A	G	0.045047	0.0099825	6.43724442804745e-6	21282
GCST90003043	18	rs116890497	72702201	G	A	0.17631	0.037626	2.80478773734921e-6	21282
GCST90003043	19	rs148871116	35722414	C	T	0.26025	0.057172	5.33949273574177e-6	21282
GCST90003043	21	rs6516692	27166855	G	A	0.16588	0.034528	1.56386766451141e-6	21282
