# Supplementary material for: Investigating Bidirectional Causal Relationships Between Imaging‐Derived Brain Phenotypes and Sedative‐Hypnotic Use Disorder: A Mendelian Randomization Study
Source: Addict Biol. 2026 May 28;31(6):e70160. doi: 10.1111/adb.70160 (PMC13239158; doi:10.1111/adb.70160)
Supplement: Supplementary file 5 — Data S1: Supporting Information. [file ADB-31-e70160-s003.zip › Additional file1/IVs for 3935 brain IDPs/Details information for IVs/GCST90003725.csv]

id	chromosome	variant_id	base_pair_location	other_allele	effect_allele	beta	standard_error	p_value	samplesize
GCST90003725	1	rs4654883	21213708	C	T	-0.045666	0.0097823	3.05632828036597e-6	21282
GCST90003725	1	rs4570393	67371629	C	T	0.046978	0.010451	6.98714892561126e-6	21282
GCST90003725	1	rs56144720	88238141	T	C	0.17631	0.038688	5.20954747328555e-6	21282
GCST90003725	2	rs147732091	24000238	A	T	0.16038	0.035062	4.80839348449729e-6	21282
GCST90003725	2	rs72803888	43204791	C	G	0.050971	0.010944	3.22106879128343e-6	21282
GCST90003725	3	rs59447614	12302951	C	T	0.092596	0.019841	3.07680519375975e-6	21282
GCST90003725	3	rs77910078	60418254	T	C	0.15114	0.032635	3.65510619992388e-6	21282
GCST90003725	3	rs35028971	63015519	G	C	0.081858	0.016701	9.58517397685646e-7	21282
GCST90003725	3	rs75635623	141062635	A	G	0.15961	0.03127	3.34888319394222e-7	21282
GCST90003725	3	rs139961332	187522293	T	A	0.29614	0.063104	2.70956765904605e-6	21282
GCST90003725	4	rs10006122	78349070	C	T	-0.059023	0.012882	4.63233543677956e-6	21282
GCST90003725	4	rs139202421	121662846	C	T	-0.13672	0.030273	6.33140361710816e-6	21282
GCST90003725	4	rs62348069	164886773	T	C	0.10701	0.023905	7.62254505406106e-6	21282
GCST90003725	5	rs150866149	775392	C	T	0.16793	0.036933	5.47646100961894e-6	21282
GCST90003725	5	rs301777	6105177	T	G	0.044344	0.0097904	5.94839774069221e-6	21282
GCST90003725	5	rs74528453	20984261	C	A	0.069667	0.015262	5.03152922989318e-6	21282
GCST90003725	5	rs140782392	122898028	A	G	0.15595	0.034968	8.24327901675981e-6	21282
GCST90003725	6	rs9391786	32448561	A	G	-0.05136	0.010339	6.82810199846873e-7	21282
GCST90003725	6	rs118191262	69363560	G	A	-0.17787	0.037892	2.69401494106367e-6	21282
GCST90003725	6	rs116853915	166507026	T	C	-0.18958	0.041293	4.43506511025305e-6	21282
GCST90003725	7	rs13229982	67929569	G	A	0.088061	0.01907	3.9039118250766e-6	21282
GCST90003725	7	rs13233017	73490418	G	A	0.069446	0.014478	1.62517450240635e-6	21282
GCST90003725	7	rs11765679	134344756	A	G	0.045948	0.0096669	2.01557981282519e-6	21282
GCST90003725	8	rs12679529	10803465	T	C	-0.048917	0.0097903	5.88572545261201e-7	21282
GCST90003725	8	rs148567157	53997706	T	C	-0.22678	0.050009	5.79562130176304e-6	21282
GCST90003725	8	rs1961984	140254844	C	G	0.082124	0.017929	4.6644452520378e-6	21282
GCST90003725	9	rs78715695	91998215	C	T	-0.16067	0.035933	7.80908230203002e-6	21282
GCST90003725	10	rs150235909	66049464	G	A	-0.17473	0.03933	8.93716960850198e-6	21282
GCST90003725	10	rs78515900	74025988	C	G	0.15647	0.035337	9.55872571884692e-6	21282
GCST90003725	10	rs2767419	134512521	T	C	-0.047608	0.010044	2.15327748811098e-6	21282
GCST90003725	11	rs7936275	10660840	G	T	0.054089	0.010677	4.09449174632688e-7	21282
GCST90003725	11	rs61881145	69041210	C	T	0.081568	0.017967	5.65587757089154e-6	21282
GCST90003725	11	rs1569058	95414695	T	C	-0.052962	0.011745	6.54033509448895e-6	21282
GCST90003725	12	rs10858743	77752668	G	A	0.054216	0.011344	1.76970142258846e-6	21282
GCST90003725	13	rs117425100	50412922	T	G	0.14824	0.030445	1.12901574879419e-6	21282
GCST90003725	14	rs11848409	48478370	T	C	0.077914	0.016779	3.44667234871789e-6	21282
GCST90003725	14	rs79777481	97452179	C	T	0.16077	0.033746	1.90941354922729e-6	21282
GCST90003725	14	rs2295146	104199356	C	T	0.04492	0.0099148	5.91561634175474e-6	21282
GCST90003725	15	rs12904134	74592862	G	A	-0.053538	0.0099244	6.94384471240981e-8	21282
GCST90003725	15	rs113920776	83674706	A	G	-0.17774	0.034176	2.00401053375766e-7	21282
GCST90003725	17	rs141658516	9221005	C	T	0.13228	0.02827	2.90068119869316e-6	21282
GCST90003725	17	rs113311910	43681738	C	T	0.077788	0.013126	3.1506488329724e-9	21282
GCST90003725	19	rs231237	36249521	G	A	0.049061	0.009919	7.6278123406916e-7	21282
GCST90003725	20	rs77761433	52665364	C	T	-0.13425	0.030123	8.36180431755885e-6	21282
GCST90003725	22	rs60266439	46695168	G	T	0.099159	0.021072	2.54565766392948e-6	21282
