# Supplementary material for: Investigating Bidirectional Causal Relationships Between Imaging‐Derived Brain Phenotypes and Sedative‐Hypnotic Use Disorder: A Mendelian Randomization Study
Source: Addict Biol. 2026 May 28;31(6):e70160. doi: 10.1111/adb.70160 (PMC13239158; doi:10.1111/adb.70160)
Supplement: Supplementary file 5 — Data S1: Supporting Information. [file ADB-31-e70160-s003.zip › Additional file1/IVs for 3935 brain IDPs/Details information for IVs/GCST90005354.csv]

id	chromosome	variant_id	base_pair_location	other_allele	effect_allele	beta	standard_error	p_value	samplesize
GCST90005354	2	rs115452135	5926770	G	T	-0.098434	0.021969	7.48514124645485e-6	21081
GCST90005354	2	rs75210465	38841568	A	C	0.11982	0.026655	6.99036736761977e-6	21081
GCST90005354	2	rs34506323	49368923	C	CT	-0.043564	0.0098588	9.9747036133962e-6	21081
GCST90005354	2	rs3900691	113490096	C	T	0.083532	0.018529	6.57355044454897e-6	21081
GCST90005354	2	rs1898779	129563143	A	G	0.087941	0.018877	3.20258009462903e-6	21081
GCST90005354	2	rs10204842	216024085	T	C	0.061456	0.013281	3.72477462486399e-6	21081
GCST90005354	2	rs73084870	232548147	C	T	-0.08475	0.017558	1.39604687237286e-6	21081
GCST90005354	3	rs35173917	52760984	CT	C	0.05014	0.010596	2.23975234517842e-6	21081
GCST90005354	3	rs116272225	193396200	G	A	0.19297	0.036469	1.22574463204981e-7	21081
GCST90005354	4	rs13138461	84192928	T	C	-0.049902	0.010601	2.52464314594825e-6	21081
GCST90005354	4	rs144259465	123767908	T	C	-0.20866	0.041166	4.03552460880747e-7	21081
GCST90005354	5	rs890945	157992223	T	A	0.060257	0.012031	5.52840689563094e-7	21081
GCST90005354	6	rs199996511	44424314	C	CT	-0.47361	0.10072	2.59179113461594e-6	21081
GCST90005354	6	rs79294227	98250718	C	T	0.080614	0.017019	2.18725793121131e-6	21081
GCST90005354	6	rs137910645	126504812	C	T	-0.18123	0.040102	6.24022142138977e-6	21081
GCST90005354	6	rs288976	156868110	G	A	0.045936	0.0099146	3.62326417553133e-6	21081
GCST90005354	7	rs2214090	18585173	C	T	0.091264	0.020235	6.51328377182316e-6	21081
GCST90005354	7	rs199724598	70705658	T	C	0.13958	0.029216	1.78648757485205e-6	21081
GCST90005354	8	rs146483861	25164922	A	G	0.21188	0.044767	2.22638362955291e-6	21081
GCST90005354	8	rs10956103	123902233	A	T	0.050596	0.010687	2.21105731245064e-6	21081
GCST90005354	9	rs945442	18927768	C	A	0.053599	0.011617	3.97557544927053e-6	21081
GCST90005354	10	rs79412807	72430868	A	T	-0.05311	0.011846	7.38244125843045e-6	21081
GCST90005354	10	rs10787663	84939401	G	T	-0.60577	0.13621	8.73574603972152e-6	21081
GCST90005354	10	rs117481222	97241035	C	T	-0.10517	0.021746	1.3338285221741e-6	21081
GCST90005354	11	rs4280005	124164838	C	A	0.049869	0.011063	6.58870404334074e-6	21081
GCST90005354	14	rs28707019	82305363	C	T	0.093014	0.019663	2.25475832967635e-6	21081
GCST90005354	16	rs201498240	24819049	C	CT	-0.14285	0.031367	5.29053997209581e-6	21081
GCST90005354	16	rs1877273	78586531	T	C	-0.082199	0.015816	2.04126787125529e-7	21081
GCST90005354	18	rs77883509	45444451	A	G	0.15868	0.035238	6.73286644859685e-6	21081
GCST90005354	19	rs775876	55447572	A	G	0.045278	0.010118	7.67891747023144e-6	21081
