# Supplementary material for: Investigating Bidirectional Causal Relationships Between Imaging‐Derived Brain Phenotypes and Sedative‐Hypnotic Use Disorder: A Mendelian Randomization Study
Source: Addict Biol. 2026 May 28;31(6):e70160. doi: 10.1111/adb.70160 (PMC13239158; doi:10.1111/adb.70160)
Supplement: Supplementary file 5 — Data S1: Supporting Information. [file ADB-31-e70160-s003.zip › Additional file1/IVs for 3935 brain IDPs/Details information for IVs/GCST90003731.csv]

id	chromosome	variant_id	base_pair_location	other_allele	effect_allele	beta	standard_error	p_value	samplesize
GCST90003731	1	rs2990566	16836213	T	A	-0.056242	0.012081	3.25237040095297e-6	21279
GCST90003731	1	rs116358999	33365008	A	G	-0.23868	0.05358	8.44306241909012e-6	21279
GCST90003731	2	rs55837657	58992706	G	GT	-0.064533	0.011752	4.03552460880747e-8	21279
GCST90003731	2	rs61589735	114569850	T	C	-0.048936	0.011059	9.6917008394729e-6	21279
GCST90003731	2	rs72858099	151150768	C	A	-0.084645	0.018974	8.19407623180278e-6	21279
GCST90003731	3	rs114718455	53464055	A	G	0.12289	0.026127	2.57217196267279e-6	21279
GCST90003731	3	rs78777964	137661670	A	G	-0.24132	0.04847	6.44762840643921e-7	21279
GCST90003731	3	rs147278314	195127767	G	T	-0.1902	0.040103	2.12177828314466e-6	21279
GCST90003731	4	rs77627911	104121428	C	T	0.16487	0.035797	4.133329236662e-6	21279
GCST90003731	4	rs4635862	157419915	T	C	-0.043053	0.0097086	9.27470275918869e-6	21279
GCST90003731	6	rs76583154	55762655	G	T	-0.12114	0.026378	4.40250644073913e-6	21279
GCST90003731	6	rs2494553	110791762	A	T	0.13892	0.030147	4.08695635628158e-6	21279
GCST90003731	6	rs6936415	165591909	G	A	-0.083683	0.017249	1.23367282976632e-6	21279
GCST90003731	7	rs73143413	78690708	T	A	-0.19932	0.04455	7.71436174283913e-6	21279
GCST90003731	7	rs118100741	132019039	T	C	0.084269	0.017838	2.32701937884816e-6	21279
GCST90003731	8	rs60834796	10168982	T	TG	0.052911	0.011149	2.08977726445704e-6	21279
GCST90003731	9	rs78121713	33903966	A	G	0.10844	0.024474	9.42974611459899e-6	21279
GCST90003731	12	rs147619410	21602437	A	G	0.19099	0.04143	4.05135220229264e-6	21279
GCST90003731	15	rs11636133	75480192	T	C	-0.090243	0.019953	6.13338179792623e-6	21279
GCST90003731	16	rs72801778	71931995	T	C	-0.096273	0.021772	9.8310521528177e-6	21279
GCST90003731	17	rs77940126	2900304	C	A	-0.57061	0.099715	1.06438807442143e-8	21279
GCST90003731	17	rs8082263	14113839	A	G	0.047194	0.010542	7.61728140468681e-6	21279
GCST90003731	18	rs117595405	3428524	G	A	0.065472	0.014761	9.22996384840454e-6	21279
GCST90003731	18	rs151033612	55298177	C	G	-0.14647	0.031535	3.42452231089152e-6	21279
GCST90003731	21	rs185616214	29088530	G	A	-0.27151	0.060317	6.78578350950407e-6	21279
GCST90003731	22	rs7287011	23730370	T	C	0.046933	0.009949	2.4049164887444e-6	21279
