# Supplementary material for: Investigating Bidirectional Causal Relationships Between Imaging‐Derived Brain Phenotypes and Sedative‐Hypnotic Use Disorder: A Mendelian Randomization Study
Source: Addict Biol. 2026 May 28;31(6):e70160. doi: 10.1111/adb.70160 (PMC13239158; doi:10.1111/adb.70160)
Supplement: Supplementary file 5 — Data S1: Supporting Information. [file ADB-31-e70160-s003.zip › Additional file1/IVs for 3935 brain IDPs/Details information for IVs/GCST90005340.csv]

id	chromosome	variant_id	base_pair_location	other_allele	effect_allele	beta	standard_error	p_value	samplesize
GCST90005340	1	rs13373898	18265987	C	T	0.074072	0.013911	1.02164496735586e-7	21081
GCST90005340	2	rs56095238	84525505	G	T	0.047288	0.010604	8.25277490767583e-6	21081
GCST90005340	2	rs55718116	124846577	C	T	0.080767	0.017031	2.12764908026995e-6	21081
GCST90005340	2	rs6730927	168827478	T	C	0.059263	0.01302	5.34564359396971e-6	21081
GCST90005340	2	rs115535573	218917468	T	A	-0.075651	0.017063	9.31322295664323e-6	21081
GCST90005340	3	rs72867260	38353505	C	T	0.057247	0.012241	2.93156818606234e-6	21081
GCST90005340	3	rs1380605	53738774	C	T	-0.04537	0.0098108	3.77833098658886e-6	21081
GCST90005340	3	rs4680055	153096257	T	C	0.054765	0.012229	7.56832895020974e-6	21081
GCST90005340	4	rs76512063	75986743	T	C	-0.13788	0.02981	3.76097113259769e-6	21081
GCST90005340	5	rs151940	96147777	T	C	-0.060792	0.012194	6.23878472271997e-7	21081
GCST90005340	5	rs346657	135757183	A	C	0.054604	0.012252	8.35795445089703e-6	21081
GCST90005340	6	rs116090447	24115666	T	A	-0.18238	0.041072	9.02401897831141e-6	21081
GCST90005340	6	rs9362741	91166915	C	T	0.062078	0.013461	4.01975884966872e-6	21081
GCST90005340	10	rs146267553	37753526	G	C	-0.21518	0.044984	1.73420326684387e-6	21081
GCST90005340	10	rs118118096	126005516	G	A	-0.14308	0.032349	9.78588257118011e-6	21081
GCST90005340	10	rs35214304	127730298	T	G	-0.076219	0.016547	4.1257223711672e-6	21081
GCST90005340	11	rs147930435	21381205	A	C	0.17561	0.038715	5.76633673294788e-6	21081
GCST90005340	11	rs11019585	88102482	G	A	-0.067828	0.014739	4.20726628384444e-6	21081
GCST90005340	14	rs55668424	55141945	G	A	0.077171	0.016324	2.28823171157501e-6	21081
GCST90005340	15	rs12902216	29905211	C	G	-0.12358	0.02573	1.57543322407111e-6	21081
GCST90005340	15	rs111371690	90629647	C	T	0.24053	0.046335	2.11008524186048e-7	21081
GCST90005340	16	rs436780	20967530	T	G	-0.051216	0.010024	3.2568668220167e-7	21081
GCST90005340	19	rs77820224	56189341	C	G	-0.10411	0.020033	2.0459734796793e-7	21081
GCST90005340	21	rs62242885	18707613	A	C	-0.07293	0.015947	4.8272523206504e-6	21081
GCST90005340	21	rs73907125	45648328	C	T	0.3918	0.086449	5.86948503947816e-6	21081
