# Supplementary material for: Investigating Bidirectional Causal Relationships Between Imaging‐Derived Brain Phenotypes and Sedative‐Hypnotic Use Disorder: A Mendelian Randomization Study
Source: Addict Biol. 2026 May 28;31(6):e70160. doi: 10.1111/adb.70160 (PMC13239158; doi:10.1111/adb.70160)
Supplement: Supplementary file 5 — Data S1: Supporting Information. [file ADB-31-e70160-s003.zip › Additional file1/IVs for 3935 brain IDPs/Details information for IVs/GCST90005426.csv]

id	chromosome	variant_id	base_pair_location	other_allele	effect_allele	beta	standard_error	p_value	samplesize
GCST90005426	1	rs34148800	59055815	G	A	0.15121	0.033255	5.46890022313794e-6	21081
GCST90005426	1	rs72680528	81358010	G	C	-0.080062	0.016017	5.8250545934174e-7	21081
GCST90005426	1	rs72693896	114921182	G	A	0.14494	0.029272	7.41651705902193e-7	21081
GCST90005426	1	rs34978896	168594321	A	AGCT	-0.060419	0.013548	8.26037949577178e-6	21081
GCST90005426	1	rs183913311	180655132	C	T	-0.20307	0.045692	8.86339287327935e-6	21081
GCST90005426	1	rs143524794	191156394	A	C	-0.25225	0.047791	1.31795323366855e-7	21081
GCST90005426	2	rs55706933	125795031	G	A	-0.08155	0.018059	6.34599900981287e-6	21081
GCST90005426	3	rs13071747	180572423	C	T	-0.215	0.044797	1.60176942692601e-6	21081
GCST90005426	4	rs112463851	3926241	G	A	-0.18305	0.039577	3.76790548226103e-6	21081
GCST90005426	4	rs2866169	100673303	A	C	0.05038	0.010567	1.87758669891935e-6	21081
GCST90005426	4	rs28851031	167337524	G	A	0.073803	0.016676	9.66273346036599e-6	21081
GCST90005426	5	rs115408476	36493479	C	T	-0.16316	0.03649	7.81627804588329e-6	21081
GCST90005426	5	rs111384201	173689709	T	C	-0.14043	0.031062	6.18728327553235e-6	21081
GCST90005426	7	rs17169592	16730542	C	T	0.061215	0.013705	7.98730006111314e-6	21081
GCST90005426	7	rs4726932	147937025	G	A	-0.04902	0.010758	5.2311840477969e-6	21081
GCST90005426	8	rs10105195	104408081	C	G	0.052965	0.011738	6.45208380901973e-6	21081
GCST90005426	10	rs10827956	20365362	C	T	-0.067865	0.014791	4.49262324670293e-6	21081
GCST90005426	10	rs117957904	97060229	C	T	0.17069	0.037021	4.03924317653098e-6	21081
GCST90005426	11	rs1946746	91018646	A	G	-0.061115	0.012858	2.01650823539213e-6	21081
GCST90005426	15	rs138061956	66699222	T	G	-0.13687	0.030549	7.49548949791958e-6	21081
GCST90005426	16	rs61534401	5993966	A	AC	0.10332	0.021253	1.17462705592349e-6	21081
GCST90005426	17	rs377002855	45824105	CT	C	0.065087	0.014164	4.34410186012839e-6	21081
GCST90005426	19	rs10422449	29751114	G	A	-0.050355	0.011011	4.83503920591621e-6	21081
GCST90005426	20	rs112239851	7556284	T	A	0.11768	0.026186	7.02101660240315e-6	21081
GCST90005426	20	rs149818	15179964	A	C	-0.043436	0.0097541	8.50942078987996e-6	21081
GCST90005426	21	rs220304	43509969	C	T	0.048264	0.01088	9.20449571753172e-6	21081
GCST90005426	22	rs117203058	45741642	A	T	0.14653	0.0314	3.07964034150239e-6	21081
