# Supplementary material for: Investigating Bidirectional Causal Relationships Between Imaging‐Derived Brain Phenotypes and Sedative‐Hypnotic Use Disorder: A Mendelian Randomization Study
Source: Addict Biol. 2026 May 28;31(6):e70160. doi: 10.1111/adb.70160 (PMC13239158; doi:10.1111/adb.70160)
Supplement: Supplementary file 5 — Data S1: Supporting Information. [file ADB-31-e70160-s003.zip › Additional file1/IVs for 3935 brain IDPs/Details information for IVs/GCST90003057.csv]

id	chromosome	variant_id	base_pair_location	other_allele	effect_allele	beta	standard_error	p_value	samplesize
GCST90003057	1	rs11249170	24434595	T	C	0.048026	0.010088	1.94267432303149e-6	21282
GCST90003057	1	rs60237568	41281059	A	T	0.049176	0.010916	6.67882401366539e-6	21282
GCST90003057	1	rs17773715	232172374	G	A	-0.057385	0.012939	9.25337153477778e-6	21282
GCST90003057	2	rs669952	4563477	G	A	0.070498	0.012599	2.2284351492703e-8	21282
GCST90003057	2	rs72856131	146363633	C	T	-0.1043	0.023252	7.30970751868601e-6	21282
GCST90003057	2	rs35436531	202838619	T	A	-0.04577	0.010067	5.48782179291458e-6	21282
GCST90003057	4	rs13140399	96457298	T	G	-0.045947	0.0096997	2.18323256184621e-6	21282
GCST90003057	5	rs150886112	63906837	A	G	0.17763	0.037703	2.47799257082342e-6	21282
GCST90003057	5	rs148291964	121137866	A	G	0.22051	0.041315	9.53454559672456e-8	21282
GCST90003057	6	rs482904	64070910	G	A	0.10542	0.023418	6.77953644924195e-6	21282
GCST90003057	7	rs79800179	13299840	A	T	-0.060328	0.013125	4.32215164232787e-6	21282
GCST90003057	8	rs13260236	25859168	G	C	0.05022	0.011043	5.4487891189019e-6	21282
GCST90003057	8	rs239434	37231097	A	G	-0.059074	0.012628	2.9120578615297e-6	21282
GCST90003057	8	rs7830362	135204315	C	T	-0.043248	0.0097377	8.98669495047526e-6	21282
GCST90003057	9	rs387747	118977687	T	G	-0.049676	0.0098087	4.12857330377998e-7	21282
GCST90003057	10	rs17522720	45900958	G	A	-0.25957	0.055519	2.95120922666638e-6	21282
GCST90003057	10	rs144548322	91205187	C	T	-0.14312	0.030269	2.27876741143295e-6	21282
GCST90003057	12	rs11175762	65824224	C	T	-0.046679	0.010065	3.54241958261649e-6	21282
GCST90003057	12	rs146257284	114959722	A	G	0.1538	0.034448	8.05749417091451e-6	21282
GCST90003057	13	rs7337159	29128906	T	C	0.059515	0.013469	9.98849369936506e-6	21282
GCST90003057	13	rs7981402	60676803	G	A	-0.048181	0.010267	2.70894382985978e-6	21282
GCST90003057	13	rs4772273	100865242	A	G	0.045522	0.010003	5.3727916560651e-6	21282
GCST90003057	14	rs10142781	47306281	C	T	-0.054554	0.011751	3.45939377826122e-6	21282
GCST90003057	17	rs2463514	44338869	C	T	-0.066262	0.012961	3.20996280421069e-7	21282
GCST90003057	19	rs68175985	13109763	G	A	0.072805	0.013282	4.26284949861522e-8	21282
GCST90003057	19	rs117623407	32204489	A	G	0.068934	0.013581	3.89403633879717e-7	21282
GCST90003057	20	rs6070512	57137380	T	C	-0.17069	0.037205	4.50401678168087e-6	21282
GCST90003057	21	rs111261754	32745384	G	A	0.0565	0.012147	3.31970887874679e-6	21282
GCST90003057	22	rs79491787	46276568	C	G	0.074755	0.016889	9.63607119338427e-6	21282
