# Supplementary material for: Investigating Bidirectional Causal Relationships Between Imaging‐Derived Brain Phenotypes and Sedative‐Hypnotic Use Disorder: A Mendelian Randomization Study
Source: Addict Biol. 2026 May 28;31(6):e70160. doi: 10.1111/adb.70160 (PMC13239158; doi:10.1111/adb.70160)
Supplement: Supplementary file 5 — Data S1: Supporting Information. [file ADB-31-e70160-s003.zip › Additional file1/IVs for 3935 brain IDPs/Details information for IVs/GCST90004738.csv]

id	chromosome	variant_id	base_pair_location	other_allele	effect_allele	beta	standard_error	p_value	samplesize
GCST90004738	1	rs1077976	19360766	G	A	-0.054994	0.010094	5.14162028135436e-8	21081
GCST90004738	2	rs189340039	390004	G	C	-0.19461	0.040749	1.80177269040252e-6	21081
GCST90004738	2	rs9308980	35937722	G	C	-0.04522	0.010152	8.464474480977e-6	21081
GCST90004738	2	rs75174061	46435845	G	C	0.063445	0.013788	4.22182279051133e-6	21081
GCST90004738	3	rs55739404	1682352	A	C	-0.15229	0.033429	5.25170109640413e-6	21081
GCST90004738	3	rs73023170	11630099	C	T	-0.16844	0.037709	7.97810963353667e-6	21081
GCST90004738	4	rs4055776	18698281	A	C	-0.048454	0.010603	4.9045594144511e-6	21081
GCST90004738	4	rs4833077	38646376	T	A	0.055294	0.011367	1.15531390391571e-6	21081
GCST90004738	4	rs78025076	110569620	C	T	0.15389	0.034174	6.73441692688717e-6	21081
GCST90004738	4	rs17071683	182438604	G	T	0.046215	0.0097962	2.40104334356932e-6	21081
GCST90004738	5	rs182696447	138556056	T	C	-0.11629	0.026036	7.98913941667404e-6	21081
GCST90004738	6	rs181671444	124143468	C	T	0.56802	0.12173	3.08602897943606e-6	21081
GCST90004738	6	rs138345308	153774851	G	A	-0.13008	0.025702	4.20242527677312e-7	21081
GCST90004738	7	rs116934101	101775597	G	A	0.058327	0.011724	6.56901116476266e-7	21081
GCST90004738	8	rs17551785	132617596	A	G	0.094101	0.020896	6.72821715521547e-6	21081
GCST90004738	10	rs7090696	6392007	T	C	0.063704	0.013547	2.58523483956219e-6	21081
GCST90004738	11	rs12288373	129455322	G	A	-0.056175	0.011351	7.51969108865265e-7	21081
GCST90004738	12	rs113826428	4068627	G	A	0.057343	0.012548	4.90343022791896e-6	21081
GCST90004738	15	rs11854638	35506052	G	A	0.10078	0.021156	1.91205332460453e-6	21081
GCST90004738	17	rs4141222	12610344	C	G	0.057037	0.011021	2.29403479066974e-7	21081
GCST90004738	17	rs2292852	75095242	G	A	0.046138	0.010052	4.45553644067301e-6	21081
GCST90004738	19	rs62112766	45866750	T	C	-0.16832	0.036656	4.41773844889648e-6	21081
GCST90004738	19	rs41275824	55543973	C	T	0.074409	0.015584	1.81259175428714e-6	21081
