# Supplementary material for: Investigating Bidirectional Causal Relationships Between Imaging‐Derived Brain Phenotypes and Sedative‐Hypnotic Use Disorder: A Mendelian Randomization Study
Source: Addict Biol. 2026 May 28;31(6):e70160. doi: 10.1111/adb.70160 (PMC13239158; doi:10.1111/adb.70160)
Supplement: Supplementary file 5 — Data S1: Supporting Information. [file ADB-31-e70160-s003.zip › Additional file1/IVs for 3935 brain IDPs/Details information for IVs/GCST90003876.csv]

id	chromosome	variant_id	base_pair_location	other_allele	effect_allele	beta	standard_error	p_value	samplesize
GCST90003876	1	rs55789815	53760505	T	C	-0.10473	0.021181	7.68245455679268e-7	20043
GCST90003876	1	rs10747345	88092852	G	A	0.05448	0.011355	1.6151021676256e-6	20043
GCST90003876	2	rs115811757	2688050	A	C	0.17841	0.037578	2.07157184579336e-6	20043
GCST90003876	2	rs56777222	16394563	C	G	-0.21399	0.04462	1.63154854391521e-6	20043
GCST90003876	2	rs17040269	70947575	G	T	0.084541	0.016492	2.98332110176817e-7	20043
GCST90003876	2	rs146523120	179294096	A	T	-0.32298	0.072243	7.83790508535616e-6	20043
GCST90003876	2	rs73986048	195783824	A	G	-0.10309	0.022984	7.3248713266504e-6	20043
GCST90003876	2	rs59171372	224474176	C	T	-0.10438	0.020511	3.63747485642633e-7	20043
GCST90003876	3	rs8177181	133463798	T	A	-0.058544	0.013113	8.07049178911866e-6	20043
GCST90003876	3	rs75368391	148609252	G	A	-0.13856	0.030873	7.23102728050062e-6	20043
GCST90003876	4	rs115867705	22401757	C	T	0.18343	0.04137	9.3003651475396e-6	20043
GCST90003876	4	rs75449468	118064059	C	T	-0.14942	0.033515	8.30998041044432e-6	20043
GCST90003876	5	rs1971843	103741961	G	C	0.08918	0.0192	3.42609972488137e-6	20043
GCST90003876	6	rs80097396	7125529	A	G	-0.083792	0.018514	6.04922864483851e-6	20043
GCST90003876	6	rs1408272	25842951	T	G	-0.083767	0.01851	6.06038200527066e-6	20043
GCST90003876	6	rs4714260	39536622	T	C	-0.055207	0.010349	9.67386449968951e-8	20043
GCST90003876	6	rs9395049	44792718	A	G	0.059523	0.01003	2.99640145993444e-9	20043
GCST90003876	6	rs794262	119327112	G	A	-0.045705	0.0099907	4.79622998644459e-6	20043
GCST90003876	7	rs10244547	94413309	A	G	0.15455	0.034679	8.36950937171159e-6	20043
GCST90003876	7	rs10233996	152910921	G	A	-0.048112	0.01073	7.37734340961029e-6	20043
GCST90003876	8	rs150046160	4995119	G	A	0.13166	0.029579	8.58222705054015e-6	20043
GCST90003876	8	rs921548	80766865	T	C	0.045599	0.010292	9.44060876285923e-6	20043
GCST90003876	8	rs139348477	92859528	G	GA	-0.093292	0.017815	1.65082105748903e-7	20043
GCST90003876	8	rs76255520	105353182	C	T	0.26228	0.056266	3.15936643568252e-6	20043
GCST90003876	9	rs13289853	13278256	G	A	-0.19205	0.042648	6.73286644859685e-6	20043
GCST90003876	9	rs1819640	103654818	C	A	-0.045398	0.010198	8.57235208208405e-6	20043
GCST90003876	11	rs34848597	61817263	C	T	0.068617	0.014207	1.37720946889395e-6	20043
GCST90003876	12	rs190537707	17453813	C	A	-0.1827	0.041005	8.40814127170447e-6	20043
GCST90003876	14	rs1432099	59222844	G	C	-0.059792	0.013016	4.37723637934766e-6	20043
GCST90003876	14	rs55972162	59455272	A	G	-0.075166	0.015948	2.45470891568503e-6	20043
GCST90003876	14	rs34949671	106887032	C	CT	0.067427	0.014624	4.03924317653098e-6	20043
GCST90003876	16	rs185717527	78138678	A	T	0.13152	0.028253	3.2568668220167e-6	20043
GCST90003876	17	rs58802506	79323797	C	A	-0.21489	0.047818	7.03072319883834e-6	20043
