# Supplementary material for: Investigating Bidirectional Causal Relationships Between Imaging‐Derived Brain Phenotypes and Sedative‐Hypnotic Use Disorder: A Mendelian Randomization Study
Source: Addict Biol. 2026 May 28;31(6):e70160. doi: 10.1111/adb.70160 (PMC13239158; doi:10.1111/adb.70160)
Supplement: Supplementary file 5 — Data S1: Supporting Information. [file ADB-31-e70160-s003.zip › Additional file1/IVs for 3935 brain IDPs/Details information for IVs/GCST90003862.csv]

id	chromosome	variant_id	base_pair_location	other_allele	effect_allele	beta	standard_error	p_value	samplesize
GCST90003862	1	rs12130849	46885357	C	T	-0.15779	0.028512	3.16373427822138e-8	21381
GCST90003862	1	rs9787073	182974328	T	C	0.04497	0.0098836	5.39386409904491e-6	21381
GCST90003862	1	rs76553563	215144925	C	T	-0.085629	0.019275	8.9351119860522e-6	21381
GCST90003862	1	rs10910446	234648266	T	C	0.052641	0.010659	7.93231587424496e-7	21381
GCST90003862	1	rs10802653	238213315	C	T	0.044533	0.0097111	4.54778578643692e-6	21381
GCST90003862	2	rs55742348	217563	T	A	-0.05	0.010054	6.64201726267641e-7	21381
GCST90003862	2	rs12712875	43282462	G	A	-0.061163	0.011135	4.00497675712159e-8	21381
GCST90003862	2	rs7596872	56128091	C	A	0.14749	0.016232	1.10917481526241e-19	21381
GCST90003862	2	rs72819863	81903113	C	G	0.10562	0.021974	1.5441873841775e-6	21381
GCST90003862	2	rs6725927	97595109	T	C	0.055588	0.012543	9.39723310564637e-6	21381
GCST90003862	2	rs11895772	100938917	G	C	-0.046775	0.009629	1.19591413769408e-6	21381
GCST90003862	2	rs13417165	188184804	G	A	-0.066937	0.012043	2.75740145234636e-8	21381
GCST90003862	2	rs148513392	203744610	G	A	-0.075083	0.014645	2.97440429812514e-7	21381
GCST90003862	2	rs2284933	207999021	G	C	-0.048836	0.0099666	9.6560609854155e-7	21381
GCST90003862	2	rs62190431	230047276	C	A	0.067649	0.014586	3.54241958261649e-6	21381
GCST90003862	3	rs1185085	2342058	T	C	-0.048439	0.010848	8.03526122185618e-6	21381
GCST90003862	3	rs116493405	114733556	G	A	0.097053	0.021724	7.95243265533396e-6	21381
GCST90003862	3	rs79711158	151613827	C	T	0.13592	0.030323	7.41993327789944e-6	21381
GCST90003862	3	rs79934840	183403240	T	A	-0.093423	0.010972	1.77827941003892e-17	21381
GCST90003862	4	rs1025852	46400331	A	G	-0.045507	0.010105	6.71738128547381e-6	21381
GCST90003862	5	rs17707947	16877744	C	T	-0.28878	0.062726	4.17157446120627e-6	21381
GCST90003862	5	rs35544841	82862328	G	GA	0.085556	0.012143	1.9010782799233e-12	21381
GCST90003862	5	rs9112	121518309	G	A	0.043732	0.0098491	9.03025470328006e-6	21381
GCST90003862	6	rs9486828	97098128	T	G	-0.050346	0.0097187	2.23460105773122e-7	21381
GCST90003862	6	rs9487744	112229941	C	T	-0.05733	0.011977	1.7056895942394e-6	21381
GCST90003862	6	rs6940540	151018909	T	G	0.065297	0.0098498	3.4514373933585595e-11	21381
GCST90003862	7	rs1182151	2909225	C	G	0.05122	0.010771	1.99388451252085e-6	21381
GCST90003862	8	rs2045711	9218738	C	A	-0.056	0.0096739	7.189521718666391e-9	21381
GCST90003862	8	rs112320658	85506913	C	T	0.21564	0.048535	8.9166146887954e-6	21381
GCST90003862	8	rs74332064	114006920	A	G	-0.094046	0.019922	2.36483040203923e-6	21381
GCST90003862	9	rs10977921	9676524	C	G	-0.10796	0.023976	6.74372729759805e-6	21381
GCST90003862	9	rs733408	80495157	T	C	-0.070239	0.015072	3.17541140289184e-6	21381
GCST90003862	9	rs12003056	92987165	T	C	-0.1099	0.02241	9.44278279364479e-7	21381
GCST90003862	10	rs4748362	17242035	A	C	0.045003	0.0097658	4.08413416171077e-6	21381
GCST90003862	10	rs3781349	105398439	G	C	-0.051609	0.010594	1.11403798733062e-6	21381
GCST90003862	10	rs12571024	105635679	T	C	0.064033	0.01021	3.64418150788861e-10	21381
GCST90003862	10	rs7095925	127620536	T	C	0.071488	0.012015	2.7258377389285302e-9	21381
GCST90003862	10	rs3824758	130486725	A	C	-0.057722999999999997	0.012305	2.73526872630671e-6	21381
GCST90003862	12	rs188093843	37875178	C	T	0.22841	0.051175	8.11521443434724e-6	21381
GCST90003862	12	rs11114149	79908743	A	T	0.046752	0.010504	8.60399204144179e-6	21381
GCST90003862	12	rs74377001	117067479	G	A	-0.18027	0.039366	4.69029328405937e-6	21381
GCST90003862	12	rs4759676	130899096	G	A	-0.044034	0.0098808	8.37336456083657e-6	21381
GCST90003862	13	rs8001781	92019155	A	G	-0.046856	0.010163	4.03831321348852e-6	21381
GCST90003862	13	rs9521686	110954510	T	C	0.048816	0.010975	8.71565438136777e-6	21381
GCST90003862	13	rs11838776	111040681	G	A	0.05736	0.010862	1.30016957803329e-7	21381
GCST90003862	14	rs60228115	100646817	G	A	-0.048165	0.0099698	1.36709910820375e-6	21381
GCST90003862	15	rs7170256	65375072	C	T	-0.044492	0.0097455	5.01187233627272e-6	21381
GCST90003862	15	rs201080538	76130884	T	A	-0.19195	0.042497	6.31102644505406e-6	21381
GCST90003862	15	rs8030073	96469634	G	T	-0.04652	0.010184	4.95678406594118e-6	21381
GCST90003862	16	rs145439959	30520512	A	G	0.075385	0.016809	7.33330925274152e-6	21381
GCST90003862	16	rs1948948	51442679	C	T	-0.058856	0.0097329	1.4986492476390102e-9	21381
GCST90003862	16	rs7199787	86609366	C	T	0.060203	0.011807	3.44429229394315e-7	21381
GCST90003862	16	rs7202450	87059060	T	G	-0.049118	0.0097668	4.97049910576235e-7	21381
GCST90003862	16	rs12928520	87237568	C	T	0.069399	0.0098365	1.77418948089017e-12	21381
GCST90003862	17	rs10445411	19265797	C	T	0.06675	0.012142	3.90121602952676e-8	21381
GCST90003862	17	rs17683692	42884957	A	T	-0.064568	0.01295	6.2129806352935e-7	21381
GCST90003862	17	rs4525538	43141966	A	G	0.074984	0.0099918	6.41209576585162e-14	21381
GCST90003862	17	rs2952281	66478040	T	G	0.047396	0.010239	3.69913345670349e-6	21381
GCST90003862	17	rs28463307	70899782	T	C	0.081389	0.017853	5.17249405282994e-6	21381
GCST90003862	17	rs3744020	73871773	G	A	0.16029	0.01235	2.24388192378276e-38	21381
GCST90003862	18	rs11660850	43002486	G	A	-0.043459	0.0096125	6.18728327553235e-6	21381
GCST90003862	19	rs12185489	24560664	A	C	-0.072361	0.014102	2.90402265446445e-7	21381
GCST90003862	20	rs34225225	32574438	C	CA	0.046114	0.010312	7.80009693716501e-6	21381
GCST90003862	21	rs76141934	40812635	T	C	-0.054815	0.012246	7.64363604926366e-6	21381
