# Supplementary material for: Investigating Bidirectional Causal Relationships Between Imaging‐Derived Brain Phenotypes and Sedative‐Hypnotic Use Disorder: A Mendelian Randomization Study
Source: Addict Biol. 2026 May 28;31(6):e70160. doi: 10.1111/adb.70160 (PMC13239158; doi:10.1111/adb.70160)
Supplement: Supplementary file 5 — Data S1: Supporting Information. [file ADB-31-e70160-s003.zip › Additional file1/IVs for 3935 brain IDPs/Details information for IVs/GCST90004843.csv]

id	chromosome	variant_id	base_pair_location	other_allele	effect_allele	beta	standard_error	p_value	samplesize
GCST90004843	1	rs554455	65499815	T	C	0.05907	0.012276	1.50695401522635e-6	21081
GCST90004843	1	rs114074788	164428438	G	A	0.12126	0.026459	4.6099901770759e-6	21081
GCST90004843	1	rs75465368	209381807	C	A	0.18482	0.037244	7.01778404914989e-7	21081
GCST90004843	1	rs11583145	237547355	T	C	-0.07458	0.014371	2.12813904598271e-7	21081
GCST90004843	2	rs78223098	7870034	T	C	0.10939	0.024442	7.66125645013802e-6	21081
GCST90004843	2	rs12373638	66731242	T	C	0.043671	0.0098283	8.90020479625525e-6	21081
GCST90004843	2	rs116583237	222266962	C	T	-0.12977	0.025602	4.03645392967605e-7	21081
GCST90004843	3	rs73146550	87236373	G	C	0.097013	0.020572	2.42493443103347e-6	21081
GCST90004843	3	rs1394833	192501842	G	C	0.060007	0.012897	3.29457956241282e-6	21081
GCST90004843	3	rs10452050	195773476	T	C	-0.056704	0.01172	1.31977531170712e-6	21081
GCST90004843	4	rs34932998	64330405	G	C	0.050941	0.011239	5.86273143353449e-6	21081
GCST90004843	5	rs78989927	29899402	C	T	0.15902	0.034091	3.11386657718256e-6	21081
GCST90004843	5	rs116694090	169417869	G	A	0.23692	0.040498	4.9796635416448604e-9	21081
GCST90004843	6	rs4295528	5385681	G	A	-0.050404	0.01024	8.6277986248837e-7	21081
GCST90004843	6	rs75376113	156823930	G	A	-0.17706	0.036255	1.04881768077499e-6	21081
GCST90004843	7	rs17171387	38538337	T	G	-0.054128	0.012077	7.43703799062713e-6	21081
GCST90004843	7	rs144246326	146348600	A	G	-0.29498	0.061515	1.63606291310142e-6	21081
GCST90004843	8	rs72733646	140093865	C	T	-0.08059	0.017835	6.25892863921441e-6	21081
GCST90004843	9	rs62568647	31371871	G	A	-0.13207	0.029276	6.47888095268779e-6	21081
GCST90004843	11	rs75579596	86439964	T	G	0.10474	0.022911	4.87304026625235e-6	21081
GCST90004843	12	rs145168967	77304940	C	T	0.3202	0.07123	6.98554026032694e-6	21081
GCST90004843	12	rs4760541	129210149	G	A	-0.049898	0.010917	4.89102632124594e-6	21081
GCST90004843	13	rs701548	103579601	A	G	-0.047487	0.010747	9.97929819202528e-6	21081
GCST90004843	14	rs113003396	33458788	C	T	-0.12902	0.028643	6.69267906935842e-6	21081
GCST90004843	15	rs8038919	63127983	G	A	-0.071263	0.015714	5.79562130176304e-6	21081
GCST90004843	15	rs117534966	98310084	G	T	0.17128	0.036424	2.58761702571244e-6	21081
GCST90004843	17	rs9898694	1206055	G	T	0.046894	0.010554	8.90635496386988e-6	21081
GCST90004843	18	rs2456	40849193	C	T	0.046758	0.010533	9.06984781505793e-6	21081
GCST90004843	18	rs111767921	41646042	G	A	0.17012	0.037732	6.5629636672922e-6	21081
GCST90004843	19	rs79441499	7201704	C	T	-0.045882	0.0099521	4.0448274538e-6	21081
GCST90004843	20	rs4810693	46417859	C	T	0.088304	0.017659	5.76500913769854e-7	21081
GCST90004843	22	rs74277034	35990730	A	T	-0.41538	0.091355	5.47646100961894e-6	21081
