# Supplementary material for: Investigating Bidirectional Causal Relationships Between Imaging‐Derived Brain Phenotypes and Sedative‐Hypnotic Use Disorder: A Mendelian Randomization Study
Source: Addict Biol. 2026 May 28;31(6):e70160. doi: 10.1111/adb.70160 (PMC13239158; doi:10.1111/adb.70160)
Supplement: Supplementary file 5 — Data S1: Supporting Information. [file ADB-31-e70160-s003.zip › Additional file1/IVs for 3935 brain IDPs/Details information for IVs/GCST90005585.csv]

id	chromosome	variant_id	base_pair_location	other_allele	effect_allele	beta	standard_error	p_value	samplesize
GCST90005585	1	rs10921327	193190460	G	A	-0.046162	0.0098501	2.79769263785465e-6	21081
GCST90005585	2	rs189620576	5905438	C	T	-0.42743	0.096572	9.64495043135074e-6	21081
GCST90005585	2	rs58801864	35084390	A	G	-0.13715	0.030816	8.60597341192822e-6	21081
GCST90005585	2	rs4953547	48322286	C	G	0.056823	0.0098858	9.153770083623531e-9	21081
GCST90005585	2	rs151201904	206608464	T	TTTTG	0.044591	0.0098974	6.66192900223455e-6	21081
GCST90005585	2	rs79867741	217969034	A	C	-0.14797	0.032291	4.62061730197084e-6	21081
GCST90005585	2	rs79275142	237272860	C	CCTT	-0.082876	0.018652	8.90635496386988e-6	21081
GCST90005585	3	rs6549926	29382326	A	G	-0.046138	0.0098229	2.65643993203e-6	21081
GCST90005585	3	rs7633500	89497082	G	A	-0.079514	0.010253	9.20449571753172e-15	21081
GCST90005585	3	rs74339943	115353414	C	T	-0.11812	0.026613	9.11590939536168e-6	21081
GCST90005585	3	rs144625522	143090338	T	A	0.57758	0.11626	6.82338694141669e-7	21081
GCST90005585	3	rs1123129	177332617	C	T	-0.048451	0.010412	3.28775918706697e-6	21081
GCST90005585	5	rs2279473	92932305	G	A	-0.073663	0.014105	1.78278922257967e-7	21081
GCST90005585	5	rs187153766	170979971	G	A	0.21649	0.047222	4.57614734886333e-6	21081
GCST90005585	6	rs79107067	70088708	T	C	-0.14341	0.032332	9.22783881535077e-6	21081
GCST90005585	6	rs7767520	137284578	C	T	0.067769	0.014093	1.53038253217744e-6	21081
GCST90005585	7	rs117390037	83408442	C	T	-0.19491	0.040165	1.22602690267792e-6	21081
GCST90005585	8	rs4840581	11635569	T	C	0.0479	0.0098374	1.12849593752776e-6	21081
GCST90005585	8	rs74337152	41806890	G	A	-0.28484	0.063018	6.21870563798752e-6	21081
GCST90005585	9	rs75333767	74383138	C	G	0.078991	0.017187	4.33411070310177e-6	21081
GCST90005585	10	rs185552199	76565063	T	C	0.16336	0.035536	4.30923322818627e-6	21081
GCST90005585	11	rs11605841	84391031	G	C	-0.072385	0.01469	8.39653301579875e-7	21081
GCST90005585	11	rs145105269	101590775	C	A	0.095721	0.021452	8.15455000061117e-6	21081
GCST90005585	12	rs7296908	15270952	A	G	0.047684	0.0097832	1.10103214872977e-6	21081
GCST90005585	12	rs1921399	128270160	G	A	0.066157	0.014237	3.39078302251927e-6	21081
GCST90005585	13	rs7337769	81143093	T	A	0.047824	0.010796	9.48855326727801e-6	21081
GCST90005585	14	rs142586050	48899426	T	C	0.15994	0.033944	2.47058613603843e-6	21081
GCST90005585	15	rs118091818	44821628	A	C	-0.12145	0.019982	1.23993808595095e-9	21081
GCST90005585	15	rs79153015	100694580	C	T	-0.057035	0.01183	1.43747400587436e-6	21081
GCST90005585	17	rs144464291	79200426	G	A	0.22096	0.044801	8.19973845457475e-7	21081
GCST90005585	18	rs76732079	62235819	C	T	-0.10118	0.02173	3.23817264731325e-6	21081
GCST90005585	19	rs13382013	23991064	T	G	-0.059089	0.012892	4.60256573581356e-6	21081
GCST90005585	19	rs149035752	44081750	T	TA	-0.045903	0.010231	7.27277245655823e-6	21081
GCST90005585	21	rs869958	46472929	T	C	0.057318	0.011564	7.23435805850635e-7	21081
GCST90005585	22	rs9917591	38075188	T	C	-0.045521	0.01002	5.5718574893193e-6	21081
GCST90005585	22	rs149984240	40938149	A	ATAC	0.082004	0.018552	9.90831944892769e-6	21081
