# Supplementary material for: Investigating Bidirectional Causal Relationships Between Imaging‐Derived Brain Phenotypes and Sedative‐Hypnotic Use Disorder: A Mendelian Randomization Study
Source: Addict Biol. 2026 May 28;31(6):e70160. doi: 10.1111/adb.70160 (PMC13239158; doi:10.1111/adb.70160)
Supplement: Supplementary file 5 — Data S1: Supporting Information. [file ADB-31-e70160-s003.zip › Additional file1/IVs for 3935 brain IDPs/Details information for IVs/GCST90003692.csv]

id	chromosome	variant_id	base_pair_location	other_allele	effect_allele	beta	standard_error	p_value	samplesize
GCST90003692	1	rs12091928	5721189	A	G	-0.29789	0.062579	1.94625615936124e-6	21282
GCST90003692	1	rs682571	39895281	G	A	-0.089761	0.017026	1.36332688768635e-7	21282
GCST90003692	1	rs75280664	119792506	A	G	0.060988	0.013633	7.73927003278055e-6	21282
GCST90003692	1	rs12023612	162722152	A	G	-0.091098	0.019877	4.60680680830093e-6	21282
GCST90003692	1	rs1411479	181006930	A	G	0.051209	0.010464	9.96781571151295e-7	21282
GCST90003692	1	rs75523559	237022156	C	T	0.18051	0.039109	3.94184914714297e-6	21282
GCST90003692	2	rs1686464	10989559	G	A	0.46711	0.1036	6.55843169806727e-6	21282
GCST90003692	2	rs77825803	56186380	C	T	-0.14606	0.032535	7.18290297296526e-6	21282
GCST90003692	2	rs78737123	133733426	T	C	0.090987	0.020588	9.94489037154793e-6	21282
GCST90003692	2	rs71017386	188186387	C	CTT	-0.04654	0.0099182	2.71706482411268e-6	21282
GCST90003692	2	rs1047589	239148535	G	C	0.076848	0.016499	3.2173625326956e-6	21282
GCST90003692	3	rs72997750	1427678	T	C	0.058458	0.01311	8.26989508567933e-6	21282
GCST90003692	3	rs13079190	13822543	A	G	-0.047116	0.010135	3.3558303695328e-6	21282
GCST90003692	3	rs78247233	21194549	T	A	-0.14964	0.033736	9.22359021688246e-6	21282
GCST90003692	3	rs4533654	133258597	G	T	-0.046403	0.0099903	3.42452231089152e-6	21282
GCST90003692	4	rs111480963	59992049	G	A	-0.14114	0.030559	3.88776494927999e-6	21282
GCST90003692	4	rs2955270	170849164	T	A	-0.13101	0.029245	7.51276838572268e-6	21282
GCST90003692	5	rs76024545	165013730	G	A	-0.082661	0.018113	5.05242644940156e-6	21282
GCST90003692	5	rs2252316	176837504	G	A	0.066583	0.014382	3.68383355979065e-6	21282
GCST90003692	6	rs13218878	76727737	G	A	0.13894	0.031014	7.50066898736068e-6	21282
GCST90003692	6	rs9384261	150552188	G	A	-0.086133	0.018773	4.49883432456539e-6	21282
GCST90003692	7	rs58711464	55092322	T	C	0.063391	0.012332	2.76694164541151e-7	21282
GCST90003692	7	rs10277089	88821660	G	A	0.074093	0.015964	3.48257116638654e-6	21282
GCST90003692	7	rs6465906	102787381	A	C	0.057271	0.011139	2.74979298689507e-7	21282
GCST90003692	8	rs724265	8219182	G	A	0.048082	0.010115	2.01048112420759e-6	21282
GCST90003692	8	rs113388947	19493599	G	A	-0.14586	0.028815	4.18311688651496e-7	21282
GCST90003692	9	rs10814278	3589867	C	T	0.079865	0.017662	6.16453041959877e-6	21282
GCST90003692	9	rs78343805	92264395	C	T	-0.11587	0.026104	9.08657048958146e-6	21282
GCST90003692	9	rs550057	136146597	C	T	-0.056508	0.011095	3.54895097442304e-7	21282
GCST90003692	9	rs3124591	139390397	C	T	-0.048419	0.0098418	8.72971368388111e-7	21282
GCST90003692	10	rs117841607	28947408	G	A	-0.1969	0.043481	5.97447846425817e-6	21282
GCST90003692	10	rs76318632	107194410	A	G	0.23374	0.050375	3.50428968264438e-6	21282
GCST90003692	10	rs1999414	122007448	T	G	-0.044015	0.0098837	8.49767270775972e-6	21282
GCST90003692	10	rs12770291	134586400	A	G	-0.051814	0.011343	4.94994074396935e-6	21282
GCST90003692	12	rs61940963	62304823	C	T	-0.048048	0.010848	9.51261675037113e-6	21282
GCST90003692	13	rs9559797	111085411	G	C	-0.046611	0.0098753	2.3735588276909e-6	21282
GCST90003692	14	rs200344336	102647524	G	GT	-0.1995	0.045144	9.95176243169643e-6	21282
GCST90003692	16	rs28364711	1832363	G	A	-0.065928	0.014918	9.95176243169643e-6	21282
GCST90003692	16	rs144201511	70239104	G	A	-0.061462	0.010114	1.24738351424294e-9	21282
GCST90003692	17	rs5002128	1956151	T	G	0.062911	0.012346	3.50267626913813e-7	21282
GCST90003692	17	rs373312265	72209604	C	CGGCGG	0.3557	0.075575	2.53454496275838e-6	21282
GCST90003692	18	rs8089486	10703085	C	T	0.060226	0.013153	4.69894108605215e-6	21282
GCST90003692	19	rs231588	36199020	C	T	0.065628	0.0096832	1.2560299636948799e-11	21282
GCST90003692	19	rs3786824	46121982	G	A	-0.06183	0.010383	2.63876065531327e-9	21282
GCST90003692	19	rs34890544	59017215	CA	C	-0.071607	0.015684	5.01187233627272e-6	21282
GCST90003692	21	rs12626356	21879938	G	C	-0.050207	0.011076	5.85059451950006e-6	21282
GCST90003692	22	rs5759502	23225028	G	T	0.054544	0.011948	5.02111305469954e-6	21282
GCST90003692	22	rs1557555	44763475	C	T	0.046173	0.010035	4.22571302424424e-6	21282
