# Supplementary material for: Investigating Bidirectional Causal Relationships Between Imaging‐Derived Brain Phenotypes and Sedative‐Hypnotic Use Disorder: A Mendelian Randomization Study
Source: Addict Biol. 2026 May 28;31(6):e70160. doi: 10.1111/adb.70160 (PMC13239158; doi:10.1111/adb.70160)
Supplement: Supplementary file 5 — Data S1: Supporting Information. [file ADB-31-e70160-s003.zip › Additional file1/IVs for 3935 brain IDPs/Details information for IVs/GCST90003686.csv]

id	chromosome	variant_id	base_pair_location	other_allele	effect_allele	beta	standard_error	p_value	samplesize
GCST90003686	1	rs35204966	14980698	G	A	0.093528	0.02101	8.56643255581656e-6	21282
GCST90003686	1	rs4839407	115605646	T	C	0.050626	0.010646	1.9948029417319e-6	21282
GCST90003686	2	rs112538712	3061566	G	A	-0.07076	0.015383	4.25304521683435e-6	21282
GCST90003686	2	rs12465677	26962134	C	T	0.052808	0.0098504	8.36180431755886e-8	21282
GCST90003686	2	rs6712478	46156071	G	C	0.051812	0.011315	4.70002318179801e-6	21282
GCST90003686	2	rs10173759	150727271	C	T	0.15406	0.033414	4.03552460880747e-6	21282
GCST90003686	3	rs140279204	73919922	C	A	0.21823	0.047564	4.49779854893288e-6	21282
GCST90003686	3	rs10934228	113099461	C	G	0.044374	0.0097251	5.07574739028901e-6	21282
GCST90003686	3	rs655035	124471738	A	G	-0.04588	0.0098144	2.96073815174743e-6	21282
GCST90003686	3	rs1600295	181234906	C	T	0.060441	0.011928	4.06817849752194e-7	21282
GCST90003686	4	rs13107325	103188709	C	T	-0.10617	0.019006	2.34855102405888e-8	21282
GCST90003686	5	rs9986127	34055020	C	T	0.14043	0.030428	3.95184588928437e-6	21282
GCST90003686	5	rs7724628	37916090	C	T	0.048969	0.009866	6.97910930199934e-7	21282
GCST90003686	5	rs6452905	89997538	T	G	0.052418	0.010048	1.84077200146895e-7	21282
GCST90003686	5	rs141265015	164858563	G	A	0.10317	0.023339	9.90375754969247e-6	21282
GCST90003686	6	rs2842639	41582989	C	T	0.070912	0.015897	8.20540459002289e-6	21282
GCST90003686	6	rs116556791	52929843	T	C	0.17855	0.038804	4.22182279051133e-6	21282
GCST90003686	7	rs34127	31706864	A	G	-0.17753	0.038086	3.16009399044795e-6	21282
GCST90003686	7	rs141009572	81687418	T	C	-0.45988	0.09597	1.66341265037017e-6	21282
GCST90003686	7	rs2657326	158766262	C	T	-0.045396	0.010054	6.35477239048615e-6	21282
GCST90003686	8	rs4738129	72251025	G	A	0.064419	0.013498	1.83147080466135e-6	21282
GCST90003686	8	rs17507040	103095371	A	G	0.087724	0.017884	9.40589226426993e-7	21282
GCST90003686	9	rs72739887	74554325	C	A	0.093239	0.019956	2.99778167158238e-6	21282
GCST90003686	11	rs61901488	117731990	A	T	0.069793	0.014806	2.44737207306725e-6	21282
GCST90003686	12	rs11046101	21672903	G	A	-0.047123	0.010011	2.52929799644614e-6	21282
GCST90003686	12	rs35502	115504776	T	C	-0.054845	0.01179	3.31131121482591e-6	21282
GCST90003686	14	rs8013191	51234402	G	A	0.050944	0.011313	6.73441692688717e-6	21282
GCST90003686	16	rs142570096	9328453	A	G	0.12497	0.025826000000000002	1.31552770877011e-6	21282
GCST90003686	16	rs1011939	19992996	G	A	-0.048114	0.010823	8.80846027362259e-6	21282
GCST90003686	17	rs113799391	74202248	G	A	-0.14159	0.032005	9.74316371300451e-6	21282
GCST90003686	18	rs1504132	26216128	C	T	-0.050798	0.011176	5.51569191260803e-6	21282
GCST90003686	20	rs116959262	9686097	T	G	-0.10788	0.024019	7.1121351365333e-6	21282
GCST90003686	22	rs134557	29457582	A	G	-0.062623	0.012004	1.83569278089882e-7	21282
