# Supplementary material for: Investigating Bidirectional Causal Relationships Between Imaging‐Derived Brain Phenotypes and Sedative‐Hypnotic Use Disorder: A Mendelian Randomization Study
Source: Addict Biol. 2026 May 28;31(6):e70160. doi: 10.1111/adb.70160 (PMC13239158; doi:10.1111/adb.70160)
Supplement: Supplementary file 5 — Data S1: Supporting Information. [file ADB-31-e70160-s003.zip › Additional file1/IVs for 3935 brain IDPs/Details information for IVs/GCST90002598.csv]

id	chromosome	variant_id	base_pair_location	other_allele	effect_allele	beta	standard_error	p_value	samplesize
GCST90002598	1	rs55758151	25491742	A	G	0.048242	0.010709	6.68190043410554e-6	21282
GCST90002598	1	rs2991990	43779869	T	G	-0.045391	0.0099712	5.33703437456829e-6	21282
GCST90002598	1	rs2767501	56151009	A	T	0.05179	0.010217	4.02902535083295e-7	21282
GCST90002598	1	rs3795503	180905694	C	T	-0.058886	0.010456	1.80467914655672e-8	21282
GCST90002598	1	rs11240743	204408768	A	C	0.05405	0.011066	1.04568288535814e-6	21282
GCST90002598	1	rs145684068	215870294	T	G	-0.19332	0.043753	9.98849369936506e-6	21282
GCST90002598	2	rs884894	19184881	C	T	0.090893	0.013496	1.68267406107047e-11	21282
GCST90002598	2	rs149640202	178089451	C	T	-0.24455	0.054899	8.44695148844579e-6	21282
GCST90002598	3	rs2600292	2749837	A	G	-0.098837	0.021591	4.72715671173616e-6	21282
GCST90002598	3	rs73186302	123959362	C	G	-0.085749	0.019355	9.45366045957965e-6	21282
GCST90002598	3	rs13084702	183553871	C	G	-0.052114	0.010811	1.44344420071291e-6	21282
GCST90002598	3	rs4624605	190640121	G	T	-0.093055	0.010074	2.75422870333817e-20	21282
GCST90002598	3	rs4308324	190640134	A	T	-0.093116	0.010076	2.65460556197554e-20	21282
GCST90002598	3	rs905124	190657360	T	A	-0.093186	0.0099947	1.2331048332289099e-20	21282
GCST90002598	4	rs55769932	75630006	A	C	-0.22304	0.048914	5.14872860140548e-6	21282
GCST90002598	4	rs17708450	169722944	T	C	0.078931	0.012578	3.55303920815271e-10	21282
GCST90002598	5	rs931283	2387550	T	C	0.046972	0.0097994	1.65082105748903e-6	21282
GCST90002598	5	rs459280	2492068	A	C	-0.046971	0.0099097	2.15228609547606e-6	21282
GCST90002598	5	rs367545659	125831943	C	CT	-0.060672	0.011059	4.15910610494022e-8	21282
GCST90002598	6	rs9295564	22728788	A	G	0.042998	0.0096965	9.27897490127332e-6	21282
GCST90002598	6	rs9376164	136227254	G	A	0.071308	0.014172	4.90117263471943e-7	21282
GCST90002598	7	rs798508	2783815	C	G	0.07858	0.010604	1.3031667784522998e-13	21282
GCST90002598	7	rs6970169	15611153	C	G	-0.060934	0.012613	1.36804379305693e-6	21282
GCST90002598	7	rs78138857	56227527	C	A	0.14789	0.031244	2.2217746129152e-6	21282
GCST90002598	7	rs4728335	134382330	G	C	-0.050995	0.01021	5.94702822917261e-7	21282
GCST90002598	8	rs140886193	12766485	G	GTAAA	0.083563	0.017525	1.8715438197216e-6	21282
GCST90002598	8	rs10503666	19744596	G	C	0.059086	0.012747	3.58591507517174e-6	21282
GCST90002598	8	rs4259380	30248320	A	G	-0.049334	0.010285	1.62255714050954e-6	21282
GCST90002598	8	rs10283100	120596023	A	G	-0.10488	0.021191	7.51449846374684e-7	21282
GCST90002598	9	rs6415788	4118111	G	T	0.048632	0.010043	1.29270670080676e-6	21282
GCST90002598	9	rs1409682	113665419	G	A	-0.069877	0.011808	3.3174164969453904e-9	21282
GCST90002598	10	rs12783517	21878407	C	T	-0.065026	0.01055	7.24602786825141e-10	21282
GCST90002598	10	rs7087033	27392522	T	C	-0.056336	0.012407	5.63507888400139e-6	21282
GCST90002598	10	rs10825992	58948207	T	G	0.045756	0.010252	8.11521443434724e-6	21282
GCST90002598	10	rs12780199	134553909	A	G	0.048638	0.010589	4.39339245644477e-6	21282
GCST90002598	11	rs190054319	32595598	C	T	0.10775	0.02105	3.10027344199819e-7	21282
GCST90002598	11	rs77644062	94353933	G	A	0.12607	0.026492	1.95794279987707e-6	21282
GCST90002598	11	rs7123402	110962056	A	T	0.068118	0.010493	8.669618757582179e-11	21282
GCST90002598	12	rs147467650	23914401	G	A	-0.17787	0.037289	1.8543854028468e-6	21282
GCST90002598	12	rs78180060	77738374	C	T	-0.065259	0.014588	7.7374882051481e-6	21282
GCST90002598	12	rs2463170	80101106	A	G	-0.061474	0.013687	7.10722394409094e-6	21282
GCST90002598	12	rs12146713	106476805	T	C	0.16228	0.016518	9.908319448927639e-23	21282
GCST90002598	13	rs2066660	50815872	C	T	0.077542	0.016817	4.03273792976113e-6	21282
GCST90002598	13	rs4351927	92983668	C	T	-0.049131	0.010786	5.26138400287851e-6	21282
GCST90002598	14	rs11625512	91988576	T	C	0.050422	0.009755	2.37629306192762e-7	21282
GCST90002598	15	rs112102843	71082877	C	T	0.15144	0.032969	4.38328793419246e-6	21282
GCST90002598	15	rs151181609	75219728	G	A	-0.17307	0.038929	8.79427414883684e-6	21282
GCST90002598	15	rs12443106	101742965	A	G	-0.057137	0.010755	1.09144033644876e-7	21282
GCST90002598	16	rs73529549	17564077	C	A	0.091867	0.019971	4.24815153514646e-6	21282
GCST90002598	16	rs142325894	54683662	C	T	0.18394	0.040824	6.64966857124676e-6	21282
GCST90002598	16	rs62052823	69602283	A	G	0.052949	0.011523	4.35010760630697e-6	21282
GCST90002598	16	rs7191546	87230224	T	A	0.094535	0.010313	5.3210825926679296e-20	21282
GCST90002598	17	rs1606610	6301562	A	G	0.061078	0.013653	7.73036499601134e-6	21282
GCST90002598	17	rs11655488	7508641	G	A	0.050303	0.010539	1.82810021614274e-6	21282
GCST90002598	18	rs114385333	14537153	C	T	0.16084	0.034701	3.58839299329486e-6	21282
GCST90002598	18	rs3878723	15053201	C	A	-0.053364	0.011033	1.32892355712666e-6	21282
GCST90002598	18	rs62100887	60113431	C	T	-0.077287	0.016991	5.4250032163115e-6	21282
GCST90002598	20	rs238730	3455502	T	A	-0.050222	0.010178	8.10027941680351e-7	21282
GCST90002598	20	rs143383	34025983	A	G	-0.046836	0.010016	2.93900280117115e-6	21282
GCST90002598	20	rs13040688	47207942	C	G	-0.048259	0.010056	1.60509225809689e-6	21282
GCST90002598	22	rs4396807	38138379	G	C	0.055271	0.010435	1.1906935471069e-7	21282
