# Supplementary material for: Investigating Bidirectional Causal Relationships Between Imaging‐Derived Brain Phenotypes and Sedative‐Hypnotic Use Disorder: A Mendelian Randomization Study
Source: Addict Biol. 2026 May 28;31(6):e70160. doi: 10.1111/adb.70160 (PMC13239158; doi:10.1111/adb.70160)
Supplement: Supplementary file 5 — Data S1: Supporting Information. [file ADB-31-e70160-s003.zip › Additional file1/IVs for 3935 brain IDPs/Details information for IVs/GCST90004857.csv]

id	chromosome	variant_id	base_pair_location	other_allele	effect_allele	beta	standard_error	p_value	samplesize
GCST90004857	1	rs139738748	179257965	A	AAAAT	0.044191	0.0098161	6.77329514008607e-6	21081
GCST90004857	1	rs4915437	200382987	G	A	-0.04614	0.0099779	3.78355455123231e-6	21081
GCST90004857	2	rs116064482	172075395	C	T	-0.15783	0.033271	2.11154334065884e-6	21081
GCST90004857	2	rs2034055	185282179	T	C	0.076365	0.016256	2.64606190285295e-6	21081
GCST90004857	2	rs4663219	236835175	A	G	0.048724	0.010534	3.76183722791328e-6	21081
GCST90004857	3	rs9843822	117966792	G	A	-0.045716	0.010098	6.00482008907546e-6	21081
GCST90004857	5	rs62353611	19752273	C	T	0.16469	0.034759	2.17020120356835e-6	21081
GCST90004857	6	rs58807868	123151590	A	AT	0.048067	0.010637	6.25748763354441e-6	21081
GCST90004857	8	rs142064121	99727218	T	C	0.086075	0.019443	9.59842553582906e-6	21081
GCST90004857	9	rs944069	36995210	T	C	-0.044199	0.0098475	7.21439637925809e-6	21081
GCST90004857	10	rs146309339	126490581	C	T	0.14281	0.0307	3.31054884501619e-6	21081
GCST90004857	11	rs145108895	62084387	G	C	-0.14388	0.030671	2.73337992205334e-6	21081
GCST90004857	12	rs10880009	76309922	G	A	-0.056378	0.012694	8.99290488401186e-6	21081
GCST90004857	14	rs12889373	29030067	T	C	-0.047504	0.010742	9.80844136030906e-6	21081
GCST90004857	14	rs10131814	56419712	G	A	0.069756	0.015236	4.71519871336448e-6	21081
GCST90004857	14	rs117435952	77728111	G	A	0.10199	0.022093	3.93097244907467e-6	21081
GCST90004857	15	rs79149569	90334554	T	C	-0.1077	0.024085	7.80908230203002e-6	21081
GCST90004857	21	rs35750266	26908671	C	CA	-0.129	0.028588	6.44762840643921e-6	21081
