# Supplementary material for: Investigating Bidirectional Causal Relationships Between Imaging‐Derived Brain Phenotypes and Sedative‐Hypnotic Use Disorder: A Mendelian Randomization Study
Source: Addict Biol. 2026 May 28;31(6):e70160. doi: 10.1111/adb.70160 (PMC13239158; doi:10.1111/adb.70160)
Supplement: Supplementary file 5 — Data S1: Supporting Information. [file ADB-31-e70160-s003.zip › Additional file1/IVs for 3935 brain IDPs/Details information for IVs/GCST90005591.csv]

id	chromosome	variant_id	base_pair_location	other_allele	effect_allele	beta	standard_error	p_value	samplesize
GCST90005591	1	rs71071979	76477589	C	CA	-0.045737	0.01006	5.48529513941204e-6	21081
GCST90005591	1	rs17370607	98268404	T	C	-0.16887	0.037067	5.24686632777617e-6	21081
GCST90005591	2	rs79611453	45940955	C	T	0.23195	0.051666	7.17959588544674e-6	21081
GCST90005591	2	rs56040298	85910777	A	T	0.15786	0.028805	4.29833242521565e-8	21081
GCST90005591	2	rs1435036	153870956	A	G	0.17756	0.039467	6.86910254871884e-6	21081
GCST90005591	3	rs74838307	42538180	G	T	-0.11773	0.025882	5.43125257881111e-6	21081
GCST90005591	3	rs115941814	47544201	G	T	-0.15443	0.033729	4.71194269420275e-6	21081
GCST90005591	3	rs57127608	127197836	G	T	-0.052576	0.011155	2.4552741983788e-6	21081
GCST90005591	4	rs145533610	131975189	T	G	-0.34617	0.070725	9.92201775840166e-7	21081
GCST90005591	5	rs34269275	5137474	C	T	-0.050611	0.010988	4.13047501990161e-6	21081
GCST90005591	7	rs6955303	24897854	G	A	0.056839	0.012858	9.88780743626928e-6	21081
GCST90005591	7	rs200400446	83623690	G	T	-0.27282	0.059577	4.69137338834597e-6	21081
GCST90005591	7	rs142284625	109715869	T	TA	0.25179	0.05148	1.01041550052821e-6	21081
GCST90005591	7	rs6597418	154550594	T	C	-0.053794	0.011484	2.82943681487211e-6	21081
GCST90005591	8	rs4738080	71129813	A	G	0.086081	0.019474	9.90831944892769e-6	21081
GCST90005591	8	rs4364660	115002551	A	C	0.045732	0.0097972	3.06266855800377e-6	21081
GCST90005591	10	rs2773207	109601892	G	A	0.088216	0.019657	7.23102728050062e-6	21081
GCST90005591	10	rs72830654	123040327	G	C	0.095026	0.017787	9.25976574561246e-8	21081
GCST90005591	11	rs488964	95927699	T	C	-0.062191	0.013862	7.28618174513227e-6	21081
GCST90005591	11	rs691010	129699027	C	T	0.098824	0.019714	5.40878850566102e-7	21081
GCST90005591	14	rs185847116	22095528	G	T	0.093456	0.020191	3.70424753029958e-6	21081
GCST90005591	15	rs1540864	55376166	A	C	0.064223	0.013801	3.28095293113119e-6	21081
GCST90005591	16	rs16951492	52675676	T	A	-0.062987	0.012822	9.06984781505793e-7	21081
GCST90005591	17	rs147696444	51835709	A	T	-0.15819	0.034803	5.51315242739588e-6	21081
GCST90005591	18	rs76779254	27336343	A	C	-0.15261	0.032818	3.33579996662048e-6	21081
GCST90005591	19	rs76054347	7633036	A	C	-0.057959	0.011784	8.7801108709653e-7	21081
GCST90005591	19	rs149624775	8165474	G	C	-0.1844	0.038916	2.16670607001178e-6	21081
