# Supplementary material for: Investigating Bidirectional Causal Relationships Between Imaging‐Derived Brain Phenotypes and Sedative‐Hypnotic Use Disorder: A Mendelian Randomization Study
Source: Addict Biol. 2026 May 28;31(6):e70160. doi: 10.1111/adb.70160 (PMC13239158; doi:10.1111/adb.70160)
Supplement: Supplementary file 5 — Data S1: Supporting Information. [file ADB-31-e70160-s003.zip › Additional file1/IVs for 3935 brain IDPs/Details information for IVs/GCST90006098.csv]

id	chromosome	variant_id	base_pair_location	other_allele	effect_allele	beta	standard_error	p_value	samplesize
GCST90006098	2	rs5018771	119900093	C	T	-0.044183	0.0098671	7.5805374914822e-6	21081
GCST90006098	2	rs12998654	152205355	T	A	0.059153	0.012807	3.87971657293691e-6	21081
GCST90006098	4	rs113630755	111614677	G	A	0.06495	0.014008	3.56451133426244e-6	21081
GCST90006098	5	rs4407661	1974282	A	G	-0.095894	0.021048	5.24203601008463e-6	21081
GCST90006098	6	rs2104117	8634111	C	T	0.12695	0.027593	4.23252956091983e-6	21081
GCST90006098	7	rs148011043	91142189	A	C	-0.17144	0.037807	5.80229759981874e-6	21081
GCST90006098	8	rs59983968	389165	G	T	0.075291	0.016426	4.5983285677e-6	21081
GCST90006098	8	rs73196053	17852542	T	C	-0.091677	0.020607	8.67560958697706e-6	21081
GCST90006098	11	rs10747	47376544	C	G	-0.13903	0.028694	1.27291674619356e-6	21081
GCST90006098	13	rs117929795	80063776	C	T	0.13601	0.028922	2.58285484647637e-6	21081
GCST90006098	13	rs111271438	83703652	T	C	-0.14868	0.031632	2.61456835221056e-6	21081
GCST90006098	14	rs146492552	101155295	C	G	-0.16389	0.036114	5.7095252771528e-6	21081
GCST90006098	16	rs148952685	71339985	C	T	0.090347	0.020234	8.04081370120615e-6	21081
GCST90006098	17	rs9916141	21286326	A	G	0.066273	0.014895	8.66163741972303e-6	21081
GCST90006098	18	rs34297458	47004205	A	AC	-0.044831	0.010015	7.63484105183096e-6	21081
GCST90006098	18	rs62094763	64959427	G	A	-0.12049	0.026052	3.77224594184861e-6	21081
GCST90006098	20	rs6076479	3119293	T	C	-0.15739	0.035282	8.20162673151552e-6	21081
GCST90006098	20	rs73113355	37890686	C	T	-0.056591	0.012001	2.42828691703896e-6	21081
GCST90006098	22	rs9609558	32849929	C	A	-0.06491	0.012039	7.05017666853984e-8	21081
