# Supplementary material for: Investigating Bidirectional Causal Relationships Between Imaging‐Derived Brain Phenotypes and Sedative‐Hypnotic Use Disorder: A Mendelian Randomization Study
Source: Addict Biol. 2026 May 28;31(6):e70160. doi: 10.1111/adb.70160 (PMC13239158; doi:10.1111/adb.70160)
Supplement: Supplementary file 5 — Data S1: Supporting Information. [file ADB-31-e70160-s003.zip › Additional file1/IVs for 3935 brain IDPs/Details information for IVs/GCST90006073.csv]

id	chromosome	variant_id	base_pair_location	other_allele	effect_allele	beta	standard_error	p_value	samplesize
GCST90006073	1	rs1160019	218282056	C	T	0.046274	0.010322	7.40116352782222e-6	21081
GCST90006073	2	rs76964444	2704225	G	C	-0.35543	0.072186	8.55263621940467e-7	21081
GCST90006073	2	rs76037771	100421009	A	C	0.10322	0.022656	5.24445061281953e-6	21081
GCST90006073	3	rs144767147	380074	T	C	-0.17883	0.038373	3.17394940856223e-6	21081
GCST90006073	3	rs114196628	16421545	A	G	-0.14906	0.032691	5.15703406302645e-6	21081
GCST90006073	4	rs79795108	41361222	T	C	0.18874	0.039984	2.36919059527764e-6	21081
GCST90006073	6	rs4946053	115313523	T	C	-0.045551	0.010227	8.464474480977e-6	21081
GCST90006073	6	rs73039162	167506274	A	G	-0.10127	0.022599	7.46792589930883e-6	21081
GCST90006073	7	rs57777958	147958925	C	T	-0.080119	0.016968	2.35288120193817e-6	21081
GCST90006073	8	rs72715734	122613288	C	T	-0.089085	0.018145	9.19178801694491e-7	21081
GCST90006073	10	rs61833218	7892050	T	C	-0.10449	0.021942	1.92974533618964e-6	21081
GCST90006073	10	rs12359902	92057218	G	A	0.053942	0.010814	6.14893638512627e-7	21081
GCST90006073	11	rs489247	86881641	A	G	0.050455	0.011205	6.74683361398828e-6	21081
GCST90006073	11	rs2195525	119235404	C	T	0.046862	0.0097603	1.58708431655087e-6	21081
GCST90006073	11	rs118177421	126025246	A	G	0.19186	0.043214	9.04898774394414e-6	21081
GCST90006073	12	rs61926164	32714901	T	C	0.20725	0.042447	1.05511549267549e-6	21081
GCST90006073	12	rs6488071	32750649	A	T	0.20194	0.041465	1.12331096967433e-6	21081
GCST90006073	14	rs146916398	75069992	G	C	0.17692	0.037111	1.88061545135033e-6	21081
GCST90006073	15	rs156797	39523058	G	C	0.17084	0.036052	2.16520987930793e-6	21081
GCST90006073	15	rs60706350	63222875	C	T	-0.057327	0.012837	8.01862677837201e-6	21081
GCST90006073	15	rs12916327	97729447	A	C	-0.044946	0.010069	8.10027941680351e-6	21081
GCST90006073	16	rs12921952	4232770	G	A	-0.11176	0.025081	8.39846661157914e-6	21081
GCST90006073	17	rs201851743	10203436	G	T	-0.050731	0.010941	3.56122980942762e-6	21081
GCST90006073	18	rs76233679	4005641	C	T	-0.15691	0.035138	8.02971257669863e-6	21081
GCST90006073	18	rs151090277	56049579	C	T	-0.20133	0.045118	8.15267256224039e-6	21081
GCST90006073	19	rs146701852	55638084	C	G	-0.12203	0.025425	1.60103195466733e-6	21081
GCST90006073	22	rs5746978	16915550	C	G	-0.10817	0.024379	9.1727593538978e-6	21081
GCST90006073	22	rs5749015	17783351	G	A	0.051681	0.011055	2.95596984950459e-6	21081
