# Supplementary material for: Investigating Bidirectional Causal Relationships Between Imaging‐Derived Brain Phenotypes and Sedative‐Hypnotic Use Disorder: A Mendelian Randomization Study
Source: Addict Biol. 2026 May 28;31(6):e70160. doi: 10.1111/adb.70160 (PMC13239158; doi:10.1111/adb.70160)
Supplement: Supplementary file 5 — Data S1: Supporting Information. [file ADB-31-e70160-s003.zip › Additional file1/IVs for 3935 brain IDPs/Details information for IVs/GCST90004664.csv]

id	chromosome	variant_id	base_pair_location	other_allele	effect_allele	beta	standard_error	p_value	samplesize
GCST90004664	1	rs3765696	3587505	T	C	-0.081464	0.018038	6.32994592537892e-6	21081
GCST90004664	1	rs6667127	36957501	C	T	0.05045	0.010324	1.03252363103552e-6	21081
GCST90004664	2	rs67368003	238476711	G	A	0.070833	0.015753	6.94064768994338e-6	21081
GCST90004664	3	rs138819323	98520760	T	A	0.095063	0.018594	3.20626932450547e-7	21081
GCST90004664	3	rs149237493	112939073	T	G	-0.19997	0.044171	6.00758604775674e-6	21081
GCST90004664	3	rs7621504	192589253	G	C	-0.11117	0.023911	3.35274095848416e-6	21081
GCST90004664	4	rs767564	4749898	G	A	0.068705	0.013435	3.18419752172613e-7	21081
GCST90004664	4	rs59862149	55479697	C	T	0.080378	0.017526	4.53732616937941e-6	21081
GCST90004664	4	rs139909989	77044503	C	G	-0.14786	0.033158	8.26418441715796e-6	21081
GCST90004664	6	rs111871396	137436893	C	T	0.12608	0.027921	6.34307724208235e-6	21081
GCST90004664	6	rs111543057	138180351	C	T	-0.1621	0.036611	9.56753368618242e-6	21081
GCST90004664	7	rs16876757	7173740	A	C	-0.22647	0.048963	3.76357001693673e-6	21081
GCST90004664	7	rs193297457	113890012	C	T	0.13578	0.028084	1.34369283075065e-6	21081
GCST90004664	8	rs140283642	117749643	C	T	-0.26225	0.059356	9.99769767998157e-6	21081
GCST90004664	10	rs181725256	103965873	G	C	0.36095	0.081166	8.74983775227436e-6	21081
GCST90004664	11	rs139568121	85584127	G	C	0.21505	0.046975	4.72171750310879e-6	21081
GCST90004664	12	rs12578235	19227853	C	A	0.11798	0.025902	5.27229861422823e-6	21081
GCST90004664	12	rs77762379	118301654	A	G	0.13956	0.029814	2.87210292979783e-6	21081
GCST90004664	14	rs150071217	52215406	G	C	0.17259	0.038328	6.73596776222943e-6	21081
GCST90004664	14	rs144826714	52451961	T	C	-0.18765	0.041349	5.70821076171867e-6	21081
GCST90004664	16	rs117590151	76877598	G	A	0.10344	0.023205	8.32530206749242e-6	21081
GCST90004664	18	rs9954125	20650012	G	A	0.053797	0.011739	4.61530068079129e-6	21081
GCST90004664	19	rs72973028	3341451	A	C	0.05835	0.012965	6.81710526305853e-6	21081
GCST90004664	20	rs79949455	23814671	C	G	0.208	0.042487	9.86506611023099e-7	21081
GCST90004664	20	rs73124179	48162539	G	A	0.074288	0.016808	9.92658806871032e-6	21081
