# Supplementary material for: Investigating Bidirectional Causal Relationships Between Imaging‐Derived Brain Phenotypes and Sedative‐Hypnotic Use Disorder: A Mendelian Randomization Study
Source: Addict Biol. 2026 May 28;31(6):e70160. doi: 10.1111/adb.70160 (PMC13239158; doi:10.1111/adb.70160)
Supplement: Supplementary file 5 — Data S1: Supporting Information. [file ADB-31-e70160-s003.zip › Additional file1/IVs for 3935 brain IDPs/Details information for IVs/GCST90002573.csv]

id	chromosome	variant_id	base_pair_location	other_allele	effect_allele	beta	standard_error	p_value	samplesize
GCST90002573	1	rs12049439	37896309	G	C	0.050555	0.010559	1.69785266242602e-6	22133
GCST90002573	1	rs6658111	47980916	T	G	-0.055576	0.0099249	2.17320151939997e-8	22133
GCST90002573	1	rs75726608	75999964	A	C	-0.081174	0.013422	1.4910767554527202e-9	22133
GCST90002573	1	rs148873870	148209682	G	A	-0.25266	0.052213	1.31340903653273e-6	22133
GCST90002573	1	rs4661039	156340213	A	G	0.047235	0.010308	4.6238102139926e-6	22133
GCST90002573	1	rs76328269	165246545	T	C	-0.082037	0.018173	6.38704535302589e-6	22133
GCST90002573	1	rs72736672	192726060	A	C	-0.21331	0.048075	9.16431481976648e-6	22133
GCST90002573	2	rs145760237	20883580	T	C	-0.11354	0.024395	3.27491475555579e-6	22133
GCST90002573	2	rs11125229	49501172	A	T	-0.042455	0.0095225	8.30041869715702e-6	22133
GCST90002573	2	rs1035267	208011105	C	T	-0.063699	0.01376	3.68892648118996e-6	22133
GCST90002573	3	rs2261210	54855933	T	C	-0.049464	0.010852	5.18919510806729e-6	22133
GCST90002573	3	rs4488777	149761524	G	A	0.056411	0.011923	2.24594956744895e-6	22133
GCST90002573	3	rs6773706	175136656	T	C	0.05131	0.010637	1.41677211351836e-6	22133
GCST90002573	3	rs2593894	192645131	T	C	0.042514	0.0095421	8.4158890234291e-6	22133
GCST90002573	4	rs666088	20495135	C	T	0.048067	0.010546	5.20115743822406e-6	22133
GCST90002573	4	rs7687827	48727803	G	C	-0.052934	0.011285	2.73778916243008e-6	22133
GCST90002573	4	rs4516777	66727892	C	G	-0.088118	0.0096678	8.550667128846809e-20	22133
GCST90002573	4	rs34675505	145093846	G	GAA	0.061759	0.0097845	2.80801872811663e-10	22133
GCST90002573	4	rs6849632	170824352	T	A	0.051599	0.010859	2.02721588206966e-6	22133
GCST90002573	5	rs79248329	67571889	C	G	-0.080556	0.014937	6.9968086997856e-8	22133
GCST90002573	5	rs2920507	89419677	A	C	0.048327	0.010289	2.65460556197554e-6	22133
GCST90002573	5	rs6876870	112533229	A	G	-0.13959	0.028682	1.14182618954822e-6	22133
GCST90002573	5	rs148340065	119569306	A	C	-0.1813	0.038699	2.81708531676939e-6	22133
GCST90002573	5	rs1650613	157534355	T	A	-0.061571	0.013002	2.19684795392972e-6	22133
GCST90002573	5	rs145285169	167549178	T	TTTTTG	-0.049357	0.010438	2.27300295329098e-6	22133
GCST90002573	6	rs199205	7736417	G	C	-0.059647	0.012136	8.94746483052804e-7	22133
GCST90002573	6	rs4960452	8682400	C	G	-0.047735	0.0096364	7.33837667333537e-7	22133
GCST90002573	6	rs9369019	37717416	C	T	0.0451	0.010168	9.24059635637681e-6	22133
GCST90002573	6	rs1268171	109007304	C	G	-0.0466	0.010021	3.33579996662048e-6	22133
GCST90002573	7	rs36180337	330822	A	C	0.06286	0.014172	9.22783881535077e-6	22133
GCST90002573	7	rs59461441	18844621	G	A	0.11278	0.025425	9.22359021688246e-6	22133
GCST90002573	7	rs35482897	43848545	C	A	-0.060259	0.011537	1.77418948089016e-7	22133
GCST90002573	7	rs73362451	73831723	A	G	-0.12332	0.026619	3.63328946850131e-6	22133
GCST90002573	7	rs187999844	97564817	T	C	0.13998	0.031084	6.72666810431099e-6	22133
GCST90002573	7	rs7794692	156086471	T	A	-0.062655	0.0097291	1.21955109365968e-10	22133
GCST90002573	8	rs13254273	105777161	G	A	-0.057172	0.011426	5.67544605408547e-7	22133
GCST90002573	9	rs2038748	2255184	A	G	0.065805	0.013779	1.80052849969887e-6	22133
GCST90002573	9	rs4961705	16347927	G	C	0.049481	0.010141	1.07151930523761e-6	22133
GCST90002573	9	rs10781132	75842835	T	C	-0.064215	0.010639	1.60509225809689e-9	22133
GCST90002573	9	rs62578248	84599081	G	A	-0.07194	0.016092	7.84151540528122e-6	22133
GCST90002573	9	rs6478241	119252629	A	G	0.066051	0.0098422	1.97696964011186e-11	22133
GCST90002573	10	rs7077526	14374370	G	A	0.043387	0.0095711	5.8411720709283e-6	22133
GCST90002573	10	rs148628552	62458751	T	C	-0.21174	0.044029	1.52686275002635e-6	22133
GCST90002573	11	rs4910407	11700694	A	C	0.043647	0.0097749	8.03896244857125e-6	22133
GCST90002573	12	rs117408134	20538225	A	T	0.11145	0.024182	4.07474091379871e-6	22133
GCST90002573	12	rs4301837	102336310	T	C	-0.057931	0.0095544	1.35518941235104e-9	22133
GCST90002573	13	rs280795	112866112	A	G	-0.055198	0.011167	7.75711089275527e-7	22133
GCST90002573	14	rs7144671	22611651	A	C	-0.055557	0.012297	6.27480161997852e-6	22133
GCST90002573	14	rs146743769	41775149	G	T	-0.33295	0.072242	4.07098966650274e-6	22133
GCST90002573	14	rs150446705	57318209	C	CCAGTA	0.051458	0.011588	9.00948569379643e-6	22133
GCST90002573	14	rs117332043	57617154	C	T	0.090069	0.018818	1.7092280052343301e-06	22133
GCST90002573	14	rs11158765	69277976	A	G	0.052942	0.010242	2.37137370566166e-7	22133
GCST90002573	15	rs117227252	34645390	T	C	-0.20286	0.040875	6.99358729211692e-7	22133
GCST90002573	15	rs10431836	96536387	G	C	-0.048506	0.009553	3.85300879190831e-7	22133
GCST90002573	16	rs1344502	54000792	G	A	-0.06002	0.0094891	2.57750786997053e-10	22133
GCST90002573	17	rs7210936	2575343	G	A	0.051603	0.0099434	2.12520094327363e-7	22133
GCST90002573	17	rs4791337	9034725	G	A	-0.058865	0.012868	4.79733448636689e-6	22133
GCST90002573	17	rs78777685	35257232	G	A	0.10487	0.011509	8.77000821143638e-20	22133
GCST90002573	17	rs199805751	44735337	T	A	0.061425	0.012019	3.23444670851447e-7	22133
GCST90002573	17	rs4793497	68651481	G	A	0.056896	0.011249	4.27267638159979e-7	22133
GCST90002573	17	rs12936735	80957649	T	C	-0.080105	0.017141	2.98057462648232e-6	22133
GCST90002573	20	rs1232604	10611323	A	G	-0.047804	0.009935	1.50660706618674e-6	22133
GCST90002573	20	rs11699259	21502454	T	C	0.055397	0.0095484	6.654263586443721e-9	22133
GCST90002573	20	rs2143199	40512062	A	G	0.04389	0.0098345	8.12830516164099e-6	22133
GCST90002573	21	rs10854361	34278284	G	A	-0.054437	0.010239	1.06610504864678e-7	22133
GCST90002573	22	rs134016	28038356	G	A	0.10506	0.011849	8.147042840208419e-19	22133
