# Supplementary material for: Investigating Bidirectional Causal Relationships Between Imaging‐Derived Brain Phenotypes and Sedative‐Hypnotic Use Disorder: A Mendelian Randomization Study
Source: Addict Biol. 2026 May 28;31(6):e70160. doi: 10.1111/adb.70160 (PMC13239158; doi:10.1111/adb.70160)
Supplement: Supplementary file 5 — Data S1: Supporting Information. [file ADB-31-e70160-s003.zip › Additional file1/IVs for 3935 brain IDPs/Details information for IVs/GCST90004102.csv]

id	chromosome	variant_id	base_pair_location	other_allele	effect_allele	beta	standard_error	p_value	samplesize
GCST90004102	1	rs2843146	2265969	T	G	0.053741	0.010355	2.12569034521711e-7	20860
GCST90004102	1	rs76381440	156146546	C	T	0.15007	0.033692	8.4625256880727e-6	20860
GCST90004102	1	rs565737	215132864	C	T	-0.097569	0.01714	1.2694044019618e-8	20860
GCST90004102	1	rs28556921	248546463	G	A	-0.073702	0.016222	5.56800991557863e-6	20860
GCST90004102	2	rs884894	19184881	C	T	0.074696	0.013633	4.32414252509865e-8	20860
GCST90004102	2	rs848602	36778372	G	A	0.051433	0.010493	9.5763497696927e-7	20860
GCST90004102	2	rs7596872	56128091	C	A	0.082183	0.016473	6.11786655821133e-7	20860
GCST90004102	2	rs76529516	60583370	A	G	0.13831	0.030943	7.86864586567395e-6	20860
GCST90004102	2	rs45564931	60737585	A	G	-0.066378	0.014974	9.34544530315341e-6	20860
GCST90004102	2	rs13430006	219113089	G	T	-0.045102	0.0097858	4.07098966650274e-6	20860
GCST90004102	3	rs342935	146352891	T	C	-0.04911	0.010155	1.33536503332719e-6	20860
GCST90004102	3	rs12496873	152698400	A	G	-0.05557	0.01237	7.08108813693838e-6	20860
GCST90004102	3	rs113221946	183378788	G	A	-0.071836	0.011841	1.32892355712666e-9	20860
GCST90004102	4	rs185777103	133591137	A	G	-0.39662	0.083892	2.28454648855182e-6	20860
GCST90004102	5	rs2047071	64604810	C	T	-0.048833	0.010809	6.27913759680094e-6	20860
GCST90004102	5	rs167462	82819993	A	G	-0.39139	0.074966	1.79721485654766e-7	20860
GCST90004102	5	rs35544841	82862328	G	GA	0.11799	0.012283	8.336811846196329e-22	20860
GCST90004102	5	rs9112	121518309	G	A	0.051613	0.0099804	2.34476865610148e-7	20860
GCST90004102	6	rs204991	32161366	T	C	-0.069993	0.011808	3.11888958409394e-9	20860
GCST90004102	6	rs6921291	97066242	C	T	-0.059741	0.012549	1.94356916364769e-6	20860
GCST90004102	6	rs11757455	112522852	G	A	0.085843	0.019362	9.31322295664323e-6	20860
GCST90004102	6	rs72570348	151068986	C	T	-0.091965	0.016388	2.02861671696629e-8	20860
GCST90004102	7	rs2019156	8407667	C	T	0.053314	0.011563	4.03831321348852e-6	20860
GCST90004102	7	rs6461389	18907030	C	T	-0.049418	0.010298	1.60546188680097e-6	20860
GCST90004102	7	rs79313675	76823047	G	A	0.11761	0.024662	1.8655203891006e-6	20860
GCST90004102	7	rs58062593	107433740	A	G	0.10538	0.023555	7.72324834457224e-6	20860
GCST90004102	7	rs6464772	140135035	A	G	-0.046046	0.0099771	3.9509360478943e-6	20860
GCST90004102	8	rs11989035	25237801	T	C	0.067468	0.014051	1.58562323083355e-6	20860
GCST90004102	9	rs7870029	120502674	A	G	-0.055362	0.010991	4.76211632739821e-7	20860
GCST90004102	10	rs717068	14653045	T	G	0.043702	0.0097963	8.19785061237577e-6	20860
GCST90004102	11	rs2707111	19869016	T	C	0.055646	0.010504	1.18549574625455e-7	20860
GCST90004102	11	rs140499252	105578102	C	T	-0.35819	0.075491	2.10087396924099e-6	20860
GCST90004102	12	rs11051115	31009946	G	A	-0.050307	0.010972	4.56141934421982e-6	20860
GCST90004102	12	rs34091438	54027852	A	AT	-0.052657	0.011477	4.50090659145616e-6	20860
GCST90004102	12	rs2254755	106773136	G	C	-0.045112	0.009803	4.21114310436318e-6	20860
GCST90004102	14	rs12889671	44570857	C	G	-0.061858	0.013676	6.12491406847483e-6	20860
GCST90004102	15	rs6494511	65372456	T	A	-0.054777	0.0099096	3.2839761925048e-8	20860
GCST90004102	15	rs80169766	80299254	T	G	-0.15302	0.034555	9.5477271616661e-6	20860
GCST90004102	16	rs67887721	6957715	G	T	0.072628	0.01627	8.09282221844374e-6	20860
GCST90004102	16	rs111688805	30448522	C	T	0.064938	0.014157	4.5227231079399e-6	20860
GCST90004102	16	rs4843553	87233185	A	C	0.051059	0.0099369	2.79769263785465e-7	20860
GCST90004102	17	rs10445411	19265797	C	T	0.060571	0.012289	8.32913689371308e-7	20860
GCST90004102	17	rs2269856	29482701	C	T	0.053787	0.010724	5.32843902041199e-7	20860
GCST90004102	17	rs28485918	42993372	A	T	-0.059995	0.010661	1.85267823707227e-8	20860
GCST90004102	17	rs55938136	43798360	A	G	0.062796	0.011719	8.47617666635493e-8	20860
GCST90004102	17	rs2696579	44227393	T	A	0.068527	0.011282	1.2696967267809402e-9	20860
GCST90004102	17	rs11867582	73857306	A	G	0.065848	0.012502	1.40119958494001e-7	20860
GCST90004102	18	rs17823562	42988088	C	A	-0.05918	0.0097741	1.4305399808200702e-9	20860
GCST90004102	18	rs75766025	76323283	C	T	0.11741	0.026349	8.38687171248165e-6	20860
GCST90004102	20	rs6512302	62691550	G	C	0.055124	0.011209	8.81048873008015e-7	20860
GCST90004102	22	rs5994619	33151710	T	C	-0.056759	0.012626	6.97589604332805e-6	20860
