# Supplementary material for: Investigating Bidirectional Causal Relationships Between Imaging‐Derived Brain Phenotypes and Sedative‐Hypnotic Use Disorder: A Mendelian Randomization Study
Source: Addict Biol. 2026 May 28;31(6):e70160. doi: 10.1111/adb.70160 (PMC13239158; doi:10.1111/adb.70160)
Supplement: Supplementary file 5 — Data S1: Supporting Information. [file ADB-31-e70160-s003.zip › Additional file1/IVs for 3935 brain IDPs/Details information for IVs/GCST90005208.csv]

id	chromosome	variant_id	base_pair_location	other_allele	effect_allele	beta	standard_error	p_value	samplesize
GCST90005208	1	rs12140304	41929384	G	A	-0.093538	0.021095	9.28966386779936e-6	21081
GCST90005208	1	rs12563186	88277389	G	C	0.067316	0.014448	3.19447872420869e-6	21081
GCST90005208	1	rs10158849	105405243	G	A	0.069595	0.01425	1.04761087962036e-6	21081
GCST90005208	2	rs73008271	240690991	A	G	-0.091222	0.020121	5.8250545934174e-6	21081
GCST90005208	4	rs73812465	44987003	A	C	0.078774	0.01777	9.3389919274143e-6	21081
GCST90005208	5	rs77246439	5573337	C	T	0.16942	0.037739	7.18290297296526e-6	21081
GCST90005208	5	rs439222	125201575	C	T	0.045089	0.0098888	5.15465970783239e-6	21081
GCST90005208	5	rs183451308	169640968	G	A	-0.25907	0.054456	1.97424024145421e-6	21081
GCST90005208	5	rs35916350	174871354	C	G	0.068029	0.014395	2.30568513694729e-6	21081
GCST90005208	6	rs2885285	159131709	G	A	-0.046708	0.010355	6.50279405472371e-6	21081
GCST90005208	10	rs7914047	85896826	A	T	0.064484	0.013972	3.94729877659786e-6	21081
GCST90005208	12	rs61927438	33381199	G	A	-0.061123	0.013356	4.75335225942805e-6	21081
GCST90005208	12	rs192388832	33384526	T	G	-0.06955	0.013758	4.33311285211838e-7	21081
GCST90005208	13	rs78883984	49493148	G	A	0.14059	0.030405	3.78791303785157e-6	21081
GCST90005208	16	rs12926800	26862233	G	A	0.098648	0.021506	4.523764623325e-6	21081
GCST90005208	19	rs62136092	20123283	A	C	-0.069808	0.014599000000000001	1.75105585747878e-6	21081
GCST90005208	19	rs74933367	30282528	G	A	-0.074785	0.016414	5.23962251905937e-6	21081
GCST90005208	20	rs1797041	23902595	C	G	-0.1592	0.0335	2.02488330653056e-6	21081
GCST90005208	22	rs140510401	35831534	G	A	-0.21994	0.049412	8.58222705054015e-6	21081
