# Supplementary material for: Investigating Bidirectional Causal Relationships Between Imaging‐Derived Brain Phenotypes and Sedative‐Hypnotic Use Disorder: A Mendelian Randomization Study
Source: Addict Biol. 2026 May 28;31(6):e70160. doi: 10.1111/adb.70160 (PMC13239158; doi:10.1111/adb.70160)
Supplement: Supplementary file 5 — Data S1: Supporting Information. [file ADB-31-e70160-s003.zip › Additional file1/IVs for 3935 brain IDPs/Details information for IVs/GCST90002567.csv]

id	chromosome	variant_id	base_pair_location	other_allele	effect_allele	beta	standard_error	p_value	samplesize
GCST90002567	1	rs140353641	22593805	C	A	0.16206	0.036093	7.15648886692699e-6	22133
GCST90002567	1	rs11205817	51573963	T	A	0.11416	0.018148	3.21810344309344e-10	22133
GCST90002567	1	rs12406845	76091190	G	A	-0.056906	0.011387	5.85463736320577e-7	22133
GCST90002567	1	rs3827733	114338589	A	G	0.056572	0.012123	3.08034953654257e-6	22133
GCST90002567	1	rs4652511	174484638	G	A	0.058066	0.01102	1.38229265390614e-7	22133
GCST90002567	1	rs138805395	226269769	T	C	0.14763	0.032891	7.21439637925809e-6	22133
GCST90002567	2	rs150842438	5434194	A	T	-0.26921	0.060873	9.80618314321972e-6	22133
GCST90002567	2	rs12993688	25542173	A	G	-0.044823	0.0097156	3.98107170553497e-6	22133
GCST90002567	2	rs72800543	46774479	A	G	-0.098174	0.022129	9.19178801694491e-6	22133
GCST90002567	2	rs183645237	132906061	G	A	0.29168	0.062922	3.57849158264176e-6	22133
GCST90002567	2	rs1031290	149367295	T	C	0.054956	0.012346	8.58222705054015e-6	22133
GCST90002567	2	rs77123224	207432712	G	A	-0.11949	0.025787	3.61077145100353e-6	22133
GCST90002567	2	rs2360675	208059640	C	A	0.052973	0.009583	3.2801975507699e-8	22133
GCST90002567	2	rs10206884	217747908	T	G	-0.053458	0.0098834	6.40914356644776e-8	22133
GCST90002567	2	rs72966870	221620501	T	C	-0.10204	0.022798	7.65596606911257e-6	22133
GCST90002567	3	rs10804612	132413941	A	C	-0.051564	0.010808	1.84416595379101e-6	22133
GCST90002567	4	rs9654334	59727241	T	C	-0.066635	0.011096	1.93954562408655e-9	22133
GCST90002567	4	rs4516777	66727892	C	G	-0.06314	0.0096766	6.95024317588798e-11	22133
GCST90002567	4	rs35225200	103146888	A	C	0.082804	0.018158	5.13570417848356e-6	22133
GCST90002567	4	rs72698151	174801133	G	A	-0.093904	0.020164	3.22849412171264e-6	22133
GCST90002567	5	rs62367777	104451766	T	G	0.084047	0.016899	6.62064040270461e-7	22133
GCST90002567	5	rs17229266	157528286	T	G	-0.097266	0.015217	1.67224536160164e-10	22133
GCST90002567	5	rs145285169	167549178	T	TTTTTG	-0.051646	0.010437	7.53876143101994e-7	22133
GCST90002567	5	rs3756616	179400847	C	A	-0.051802	0.010395	6.29941180548558e-7	22133
GCST90002567	6	rs603392	8166630	A	G	-0.075052	0.010459	7.43019137896702e-13	22133
GCST90002567	6	rs12202945	8665888	C	A	0.05261	0.010815	1.15425031036467e-6	22133
GCST90002567	6	rs78273613	25866075	A	G	-0.086828	0.015746	3.54323534878385e-8	22133
GCST90002567	6	rs74341229	45762498	A	C	-0.065089	0.013927	2.9771450877106e-6	22133
GCST90002567	6	rs2263208	98591810	G	C	0.052236	0.0099649	1.6028762722943e-7	22133
GCST90002567	6	rs1997858	116009383	C	T	0.043954	0.0095792	4.48848729274598e-6	22133
GCST90002567	6	rs4096447	137669580	A	G	-0.048546	0.0097149	5.86543194290265e-7	22133
GCST90002567	6	rs79721622	144112195	T	C	0.27082	0.056621	1.73740073138577e-6	22133
GCST90002567	7	rs10224067	19614825	C	A	0.065033	0.011748	3.13400727308386e-8	22133
GCST90002567	7	rs73093188	47791775	C	T	0.062116	0.013477	4.07005239440234e-6	22133
GCST90002567	7	rs7788044	67889451	T	C	0.066741	0.014705	5.69114957628841e-6	22133
GCST90002567	7	rs117919748	142739791	T	C	-0.14116	0.028949	1.08968255945617e-6	22133
GCST90002567	7	rs7350040	156170722	C	A	-0.055449	0.009679	1.02470770081564e-8	22133
GCST90002567	8	rs6997922	21247511	C	T	0.053375	0.011704	5.13097619778001e-6	22133
GCST90002567	8	rs4400422	29293526	T	C	0.094688	0.0209	5.91561634175474e-6	22133
GCST90002567	8	rs1786345	101674751	A	C	0.044444	0.0095875	3.57931565565039e-6	22133
GCST90002567	8	rs2466029	128200971	C	G	-0.043459	0.0098002	9.27256742580594e-6	22133
GCST90002567	8	rs6558401	144964455	T	C	0.055944	0.011239	6.48186527474079e-7	22133
GCST90002567	9	rs7027172	109571457	G	A	-0.14625	0.030873	2.1817249589883e-6	22133
GCST90002567	9	rs3891689	119258583	T	C	-0.073956	0.011116	2.93764965196153e-11	22133
GCST90002567	9	rs10819584	132740456	C	T	-0.047424	0.01045	5.70821076171867e-6	22133
GCST90002567	10	rs4558091	50321918	C	T	-0.048525	0.0097588	6.66039521298423e-7	22133
GCST90002567	10	rs6482898	133329784	G	T	0.048185	0.0096519	6.01173737483278e-7	22133
GCST90002567	11	rs1446671	36256542	T	C	0.068795	0.015103	5.26501969376915e-6	22133
GCST90002567	11	rs11039281	47559972	G	A	0.068013	0.013878	9.61612278383664e-7	22133
GCST90002567	11	rs662766	95745273	C	T	-0.046806	0.0095371	9.27897490127332e-7	22133
GCST90002567	11	rs4754163	97459421	C	A	-0.045757	0.010207	7.40627783668155e-6	22133
GCST90002567	11	rs1671812	114495920	T	C	-0.045941	0.0099731	4.11718137993871e-6	22133
GCST90002567	12	rs118158340	29377575	C	A	0.094459	0.020621	4.66015111702184e-6	22133
GCST90002567	12	rs1123680	78241285	A	G	-0.065887	0.011201	4.100152405066131e-9	22133
GCST90002567	12	rs10675153	109957692	A	ATAAGAT	0.044353	0.009581	3.6897759857015e-6	22133
GCST90002567	12	rs28715490	123903626	C	T	0.063434	0.012013	1.29957096566171e-7	22133
GCST90002567	13	rs1231010	28329109	G	A	0.049745	0.010857	4.63126892491875e-6	22133
GCST90002567	13	rs9525927	44842503	G	A	0.054784	0.01226	7.91042832819084e-6	22133
GCST90002567	13	rs9671087	70999988	C	A	0.085535	0.018782	5.29053997209581e-6	22133
GCST90002567	13	rs340570	72866994	T	C	0.061714	0.010785	1.06512358166138e-8	22133
GCST90002567	13	rs12431029	110953848	T	C	0.048049	0.0095835	5.37898087316872e-7	22133
GCST90002567	14	rs74944870	32241035	G	A	0.12882	0.028405	5.78761988349121e-6	22133
GCST90002567	14	rs11158251	59694251	A	G	-0.047482	0.0096218	8.07792841091856e-7	22133
GCST90002567	15	rs62024281	88808983	C	T	0.060158	0.01355	9.057326008982e-6	22133
GCST90002567	17	rs8079995	8982524	A	G	0.0426	0.0094655	6.81082936767638e-6	22133
GCST90002567	17	rs9905515	35261073	G	C	-0.086122	0.01139	4.15910610494022e-14	22133
GCST90002567	17	rs74601234	56172955	C	G	-0.20675	0.045367	5.20954747328555e-6	22133
GCST90002567	17	rs8082109	69001038	T	G	0.044075	0.0096534	5.00380065925266e-6	22133
GCST90002567	18	rs7234186	383336	C	T	0.045461	0.0096217	2.31686111155915e-6	22133
GCST90002567	18	rs11082424	42718558	T	C	-0.046957	0.010585	9.20449571753172e-6	22133
GCST90002567	19	rs35170471	11380442	G	GT	-0.047835	0.010382	4.09543464644396e-6	22133
GCST90002567	19	rs2965272	35002167	G	A	0.048302	0.010511	4.34610285367593e-6	22133
GCST90002567	20	rs2024900	14827827	C	T	0.068383	0.009647	1.3963683610559399e-12	22133
GCST90002567	21	rs373482581	24829108	A	G	-0.050978	0.010671	1.78731047224837e-6	22133
GCST90002567	22	rs6007276	45150810	G	C	0.051815	0.011491	6.5448545587044e-6	22133
GCST90002567	22	rs28562363	46391888	A	G	-0.049934	0.010714	3.17394940856223e-6	22133
