# Supplementary material for: Investigating Bidirectional Causal Relationships Between Imaging‐Derived Brain Phenotypes and Sedative‐Hypnotic Use Disorder: A Mendelian Randomization Study
Source: Addict Biol. 2026 May 28;31(6):e70160. doi: 10.1111/adb.70160 (PMC13239158; doi:10.1111/adb.70160)
Supplement: Supplementary file 5 — Data S1: Supporting Information. [file ADB-31-e70160-s003.zip › Additional file1/IVs for 3935 brain IDPs/Details information for IVs/GCST90003679.csv]

id	chromosome	variant_id	base_pair_location	other_allele	effect_allele	beta	standard_error	p_value	samplesize
GCST90003679	1	rs10914678	33767228	G	T	0.045165	0.0099713	5.9456590329584e-6	21282
GCST90003679	1	rs11585727	35104275	C	T	-0.086518	0.018075	1.70883448624908e-6	21282
GCST90003679	1	rs7554272	68071413	A	G	-0.058466	0.011022	1.14103771631973e-7	21282
GCST90003679	1	rs79696701	75363713	C	G	0.11069	0.022435	8.13766860778787e-7	21282
GCST90003679	2	rs192144450	10332070	C	T	-0.21784	0.047808	5.22877555313441e-6	21282
GCST90003679	2	rs12615758	95671751	G	A	-0.096417	0.021296	6.00067353864116e-6	21282
GCST90003679	2	rs141355057	188081696	T	TTC	-0.047763	0.010688	7.91042832819084e-6	21282
GCST90003679	3	rs12638136	13820226	T	C	-0.04708	0.0097514	1.38835330992905e-6	21282
GCST90003679	3	rs78951535	147956311	T	A	0.1678	0.037563	7.96892978074245e-6	21282
GCST90003679	3	rs76328827	161868652	T	C	0.15634	0.033274	2.63633138582538e-6	21282
GCST90003679	4	rs28360925	38617297	A	T	0.063823	0.011923	8.75185270884335e-8	21282
GCST90003679	4	rs13107325	103188709	C	T	-0.14211	0.018995	7.63835783577689e-14	21282
GCST90003679	5	rs11959007	22956970	C	A	-0.097934	0.021659	6.17163168455584e-6	21282
GCST90003679	6	rs147696863	43734426	G	GGA	-0.047201	0.010406	5.76235486409426e-6	21282
GCST90003679	6	rs16883215	73743070	A	G	0.052291	0.0117	7.886784967745e-6	21282
GCST90003679	7	rs10260018	22167093	G	A	0.048371	0.010052	1.50383434796136e-6	21282
GCST90003679	7	rs151288700	34337826	T	C	0.29704	0.065209	5.26259562080318e-6	21282
GCST90003679	7	rs12537934	111834996	T	A	0.11461	0.025536	7.22104414482046e-6	21282
GCST90003679	8	rs4841222	9656302	C	T	-0.04833	0.010085	1.66035135145851e-6	21282
GCST90003679	8	rs78056006	51610844	T	C	-0.16984	0.035806	2.11592368524095e-6	21282
GCST90003679	8	rs13260032	132451455	A	C	0.043709	0.0097594	7.54918381270283e-6	21282
GCST90003679	9	rs74723742	113356900	T	C	0.17363	0.039194	9.4689102465083e-6	21282
GCST90003679	9	rs550057	136146597	C	T	-0.05525	0.011095	6.41504932510663e-7	21282
GCST90003679	10	rs34603437	69760333	C	CA	-0.047946	0.010668	7.01455298419971e-6	21282
GCST90003679	11	rs28620710	10737293	C	T	-0.048205	0.010878	9.41672743395519e-6	21282
GCST90003679	11	rs7117877	20982792	T	C	-0.055429	0.010894	3.64669968894226e-7	21282
GCST90003679	11	rs1554338	45906830	A	G	-0.090855	0.01976	4.29437533733489e-6	21282
GCST90003679	12	rs11058787	127187231	A	G	0.18762	0.041757	7.05667311248357e-6	21282
GCST90003679	13	rs17089078	54494413	A	T	0.064476	0.014479	8.50746164889698e-6	21282
GCST90003679	13	rs147873449	59843667	A	C	-0.27582	0.060985	6.13620697509689e-6	21282
GCST90003679	16	rs142359748	1932695	C	T	-0.13704	0.030965	9.66941054609122e-6	21282
GCST90003679	16	rs150324687	22728415	A	AC	-0.15745	0.033511	2.63754574088934e-6	21282
GCST90003679	17	rs6503187	1949098	C	G	0.056427	0.011226	5.03500608787905e-7	21282
GCST90003679	17	rs2909506	20255066	C	T	0.049884	0.010039	6.78890919795585e-7	21282
GCST90003679	18	rs12954613	55190626	T	C	0.048504	0.0097635	6.81867514028601e-7	21282
GCST90003679	19	rs73010977	16180837	C	A	-0.069776	0.012964	7.42677043714698e-8	21282
GCST90003679	19	rs7254601	36147315	A	G	0.050223	0.011279	8.51334042543229e-6	21282
GCST90003679	19	rs185605287	57654215	T	A	0.24665	0.054522	6.1037958555853e-6	21282
GCST90003679	21	rs143786717	17267462	T	C	-0.14061	0.031618	8.74379566558508e-6	21282
