# Supplementary material for: Investigating Bidirectional Causal Relationships Between Imaging‐Derived Brain Phenotypes and Sedative‐Hypnotic Use Disorder: A Mendelian Randomization Study
Source: Addict Biol. 2026 May 28;31(6):e70160. doi: 10.1111/adb.70160 (PMC13239158; doi:10.1111/adb.70160)
Supplement: Supplementary file 5 — Data S1: Supporting Information. [file ADB-31-e70160-s003.zip › Additional file1/IVs for 3935 brain IDPs/Details information for IVs/GCST90004116.csv]

id	chromosome	variant_id	base_pair_location	other_allele	effect_allele	beta	standard_error	p_value	samplesize
GCST90004116	1	rs10803459	14464167	T	G	0.61546	0.1373	7.41310241300918e-6	20860
GCST90004116	1	rs147837458	93870179	T	C	-0.08043	0.016935	2.05399792251063e-6	20860
GCST90004116	1	rs76381440	156146546	C	T	0.15114	0.033691	7.29793515214449e-6	20860
GCST90004116	1	rs143042187	220862200	T	C	0.21971	0.048547	6.05480275689862e-6	20860
GCST90004116	1	rs113174554	246669911	G	A	0.10807	0.022702	1.94491219747676e-6	20860
GCST90004116	2	rs7575465	27291661	G	A	-0.049739	0.0098531	4.50297981288089e-7	20860
GCST90004116	2	rs11676434	62796730	A	G	-0.071966	0.015922	6.21870563798752e-6	20860
GCST90004116	2	rs6729711	191720765	G	A	-0.052983	0.011259	2.54448561514663e-6	20860
GCST90004116	2	rs71427715	204609111	C	T	-0.14997	0.031064	1.39155379484467e-6	20860
GCST90004116	2	rs10194082	219188577	C	T	-0.044428	0.0099653	8.30806718701915e-6	20860
GCST90004116	3	rs9830904	13731645	T	C	-0.056683	0.0099932	1.4288939585111e-8	20860
GCST90004116	3	rs34850939	47063910	G	A	-0.048219	0.010307	2.90870716020759e-6	20860
GCST90004116	3	rs4687612	52367932	A	G	-0.064337	0.013973	4.16293854786145e-6	20860
GCST90004116	3	rs35040844	71013935	C	T	0.050336	0.010868	3.65510619992388e-6	20860
GCST90004116	3	rs76252902	81367050	G	A	0.083609	0.01862	7.14990053160001e-6	20860
GCST90004116	3	rs2035264	124499498	T	C	-0.050176	0.010332	1.20475850253495e-6	20860
GCST90004116	3	rs9832919	132184526	A	G	0.046437	0.010212	5.46009249754273e-6	20860
GCST90004116	3	rs342935	146352891	T	C	-0.045727	0.010156	6.75460566633501e-6	20860
GCST90004116	3	rs36116160	183396302	C	CT	-0.065508	0.0114	9.23846887537946e-9	20860
GCST90004116	4	rs6811674	3704648	T	C	-0.047672	0.010123	2.50092115378012e-6	20860
GCST90004116	4	rs140581791	71859922	A	G	0.14882	0.032391	4.36415332326273e-6	20860
GCST90004116	4	rs4283723	139722921	G	A	0.060352	0.011278	8.81454704447221e-8	20860
GCST90004116	5	rs11748929	11370494	C	G	-0.049516	0.010698	3.70339469397536e-6	20860
GCST90004116	5	rs149219372	16873145	C	T	-0.29436	0.062317	2.33184672315709e-6	20860
GCST90004116	5	rs2673911	72057262	A	G	-0.060532999999999997	0.01353	7.71791515585013e-6	20860
GCST90004116	5	rs115946512	72525291	T	G	0.13324	0.03001	9.04482149047591e-6	20860
GCST90004116	5	rs11746859	82770558	A	G	0.046325	0.0098447	2.5474167494428e-6	20860
GCST90004116	5	rs35544841	82862328	G	GA	0.091714	0.012294	8.97428794500747e-14	20860
GCST90004116	6	rs3734537	26422627	C	A	-0.079146	0.014352	3.53834356814722e-8	20860
GCST90004116	6	rs2253718	30900427	T	G	0.057359	0.0099137	7.31981323199807e-9	20860
GCST90004116	6	rs1270942	31918860	A	G	-0.11228	0.014281	3.953666200681271e-15	20860
GCST90004116	6	rs113787267	148677201	A	G	0.12309	0.027441	7.31307453862483e-6	20860
GCST90004116	6	rs76556937	150155464	C	A	-0.10588	0.023942	9.81974024865487e-6	20860
GCST90004116	6	rs11966386	169091726	A	C	0.22319	0.047512	2.6485001386067e-6	20860
GCST90004116	7	rs28529686	530307	A	G	-0.049483	0.010131	1.04568288535814e-6	20860
GCST90004116	7	rs2016325	66323500	T	C	0.044038	0.0098544	7.90314590864471e-6	20860
GCST90004116	7	rs34581141	150810073	A	G	0.051931	0.010592	9.51480736351758e-7	20860
GCST90004116	8	rs11988239	18710447	G	A	0.051052	0.0098826	2.41657345143683e-7	20860
GCST90004116	8	rs2436559	108393683	G	A	-0.052505	0.011865	9.6783205048816e-6	20860
GCST90004116	8	rs55868203	133667201	A	G	-0.13822	0.031273	9.93116048420933e-6	20860
GCST90004116	9	rs13301974	101636340	T	C	-0.05551	0.010689	2.08497091012371e-7	20860
GCST90004116	9	rs838819	111701165	C	T	0.050666	0.0097427	2.00770545969039e-7	20860
GCST90004116	10	rs11593522	18705120	T	C	0.04617	0.0099929	3.85567127557394e-6	20860
GCST90004116	10	rs10883926	105608838	G	A	0.049835	0.009964	5.73323838653841e-7	20860
GCST90004116	11	rs10840422	10491741	A	T	0.05502	0.0098639	2.46376907672177e-8	20860
GCST90004116	11	rs873764	19870947	T	C	0.059035	0.0098793	2.32970000170906e-9	20860
GCST90004116	11	rs1497119	82402908	A	G	-0.079541	0.016087	7.69307559506068e-7	20860
GCST90004116	11	rs60877494	104806792	C	T	0.14613	0.031089	2.61396639490487e-6	20860
GCST90004116	12	rs7972596	59583578	A	G	-0.046052	0.01026	7.20609527789415e-6	20860
GCST90004116	12	rs73190463	74934589	C	A	0.083307	0.017817	2.94645627086504e-6	20860
GCST90004116	12	rs74401239	83329205	A	T	0.15347	0.031767	1.36615507569041e-6	20860
GCST90004116	12	rs3847818	94772262	A	G	-0.046883	0.01058	9.41455940194725e-6	20860
GCST90004116	12	rs77436242	99640159	G	C	-0.12134	0.022493	6.95024317588796e-8	20860
GCST90004116	15	rs35997243	63092900	G	C	0.20947	0.040376	2.14535911581571e-7	20860
GCST90004116	16	rs12928836	416663	C	G	0.044609	0.009877	6.3241185137622e-6	20860
GCST90004116	17	rs8069583	42670493	T	C	-0.049973	0.0098704	4.16485609340742e-7	20860
GCST90004116	17	rs139077859	44335579	G	A	0.093425	0.012374	4.53941616650203e-14	20860
GCST90004116	17	rs387688	75486681	C	T	-0.051897	0.010421	6.40914356644776e-7	20860
GCST90004116	19	rs56311807	3298398	C	G	-0.06913	0.0142	1.13344382297103e-6	20860
GCST90004116	19	rs56394238	45335676	A	G	0.049161	0.0098684	6.35623579937844e-7	20860
GCST90004116	19	rs7255114	53687476	A	C	0.2375	0.051669	4.32016167618143e-6	20860
GCST90004116	20	rs528557	3651742	C	G	0.052994	0.011231	2.38891116388367e-6	20860
GCST90004116	20	rs6031448	42820472	C	G	0.071744	0.015007	1.75913836408266e-6	20860
GCST90004116	20	rs2295448	62729577	C	T	-0.067536	0.013668	7.81987840389497e-7	20860
GCST90004116	22	rs13447295	19507152	C	A	0.10014	0.021542	3.36511569375491e-6	20860
GCST90004116	22	rs2267370	38576826	G	A	0.048853	0.010326	2.24646677599186e-6	20860
