# Supplementary material for: Investigating Bidirectional Causal Relationships Between Imaging‐Derived Brain Phenotypes and Sedative‐Hypnotic Use Disorder: A Mendelian Randomization Study
Source: Addict Biol. 2026 May 28;31(6):e70160. doi: 10.1111/adb.70160 (PMC13239158; doi:10.1111/adb.70160)
Supplement: Supplementary file 5 — Data S1: Supporting Information. [file ADB-31-e70160-s003.zip › Additional file1/IVs for 3935 brain IDPs/Details information for IVs/GCST90004670.csv]

id	chromosome	variant_id	base_pair_location	other_allele	effect_allele	beta	standard_error	p_value	samplesize
GCST90004670	1	rs12043716	74727458	A	G	-0.044831	0.010032	7.90678627999825e-6	21081
GCST90004670	2	rs11674277	108799464	C	A	0.097022	0.021339	5.48024532176851e-6	21081
GCST90004670	3	rs73150952	103212725	C	T	0.077534	0.017405	8.43917514030476e-6	21081
GCST90004670	3	rs62275685	118576274	C	T	0.1538	0.034286	7.30634204896019e-6	21081
GCST90004670	4	rs11735278	62424399	A	G	-0.045734	0.0097593	2.80091545538292e-6	21081
GCST90004670	4	rs7695140	134422027	A	G	0.076221	0.016388	3.32123801325146e-6	21081
GCST90004670	6	rs9467869	26739193	T	C	-0.059377	0.013292	7.96342693989909e-6	21081
GCST90004670	6	rs34354898	87838862	G	T	-0.04466	0.0099223	6.79986045003322e-6	21081
GCST90004670	8	rs1015379	20927811	T	A	0.11742	0.024189	1.21758699284526e-6	21081
GCST90004670	8	rs116903351	60236808	G	A	0.17365	0.038663	7.11541115007433e-6	21081
GCST90004670	8	rs62514466	133561124	C	T	-0.078559	0.017198	4.95108064117666e-6	21081
GCST90004670	8	rs10956986	143886601	G	A	0.047822	0.0099756	1.64664507672064e-6	21081
GCST90004670	10	rs683817	120738653	C	T	0.05036	0.01083	3.34041172954572e-6	21081
GCST90004670	11	rs67257108	10157776	A	G	-0.058892	0.012523	2.5822601906346e-6	21081
GCST90004670	12	rs1530446	20534430	G	A	0.066914	0.014246	2.65766354955431e-6	21081
GCST90004670	15	rs12438923	87773271	A	G	0.046251	0.0098896	2.93359394121412e-6	21081
GCST90004670	16	rs599379	32014623	T	C	-0.18587	0.041193	6.45356962727405e-6	21081
GCST90004670	17	rs9903501	77152100	C	A	-0.12711	0.028166	6.42983754108247e-6	21081
GCST90004670	18	rs12969815	10684914	A	G	-0.04759	0.010042	2.16023003477474e-6	21081
GCST90004670	18	rs117298501	18561895	A	T	0.13247	0.029359	6.45059833284831e-6	21081
GCST90004670	18	rs76632839	65856882	C	T	0.089568	0.019235	3.23444670851447e-6	21081
GCST90004670	19	rs11882467	41754217	G	T	0.047686	0.010768	9.52796164023652e-6	21081
GCST90004670	22	rs181105720	45630235	C	T	-0.24578	0.05405	5.46386549881854e-6	21081
