# Supplementary material for: Investigating Bidirectional Causal Relationships Between Imaging‐Derived Brain Phenotypes and Sedative‐Hypnotic Use Disorder: A Mendelian Randomization Study
Source: Addict Biol. 2026 May 28;31(6):e70160. doi: 10.1111/adb.70160 (PMC13239158; doi:10.1111/adb.70160)
Supplement: Supplementary file 5 — Data S1: Supporting Information. [file ADB-31-e70160-s003.zip › Additional file1/IVs for 3935 brain IDPs/Details information for IVs/GCST90006067.csv]

id	chromosome	variant_id	base_pair_location	other_allele	effect_allele	beta	standard_error	p_value	samplesize
GCST90006067	1	rs74705305	104495725	T	A	-0.09782	0.022069	9.36698877952115e-6	21081
GCST90006067	1	rs116130272	180143452	C	A	-0.19307	0.043558	9.35621084062702e-6	21081
GCST90006067	2	rs144262608	54683182	C	A	0.13387	0.027426	1.06316335750377e-6	21081
GCST90006067	3	rs35975267	54006950	G	T	0.091334	0.020399	7.59276572646525e-6	21081
GCST90006067	3	rs6788230	80261661	C	T	-0.044774	0.0099818	7.31139083483417e-6	21081
GCST90006067	3	rs66954137	161209655	G	C	0.093405	0.021003	8.74782325961286e-6	21081
GCST90006067	3	rs115352161	195533886	G	A	0.20016	0.043288	3.78616904103359e-6	21081
GCST90006067	4	rs144444639	130461920	C	G	-0.20828	0.04503	3.76010523668496e-6	21081
GCST90006067	4	rs4634180	165695432	G	A	0.057549	0.011983	1.57833795385014e-6	21081
GCST90006067	5	rs114191810	152976266	G	C	-0.14176	0.02987	2.08977726445704e-6	21081
GCST90006067	5	rs114498064	161442770	C	T	-0.19331	0.04356	9.13482012457193e-6	21081
GCST90006067	6	rs7772430	39321196	G	T	0.047098	0.0099887	2.4305244822203e-6	21081
GCST90006067	6	rs79675376	82468639	T	A	0.07696	0.016952	5.66239289038253e-6	21081
GCST90006067	6	rs9458480	162619824	C	T	-0.057552	0.011185	2.69277458695896e-7	21081
GCST90006067	7	rs73371972	53727234	T	C	-0.18038	0.039774	5.7889526856566e-6	21081
GCST90006067	8	rs143037248	41595720	T	TGTATCTGA	0.046962	0.01	2.66685866452148e-6	21081
GCST90006067	8	rs113987563	137471775	TA	T	-0.20013	0.045116	9.21297727668556e-6	21081
GCST90006067	9	rs7034028	38413644	G	A	-0.047359	0.010513	6.68190043410554e-6	21081
GCST90006067	9	rs2779600	101300786	A	G	0.052269	0.0098831	1.24394162355831e-7	21081
GCST90006067	9	rs12019412	133866894	G	T	0.049046	0.010629	3.96825890950912e-6	21081
GCST90006067	10	rs17156739	15512600	A	G	-0.10438	0.023573	9.55872571884692e-6	21081
GCST90006067	11	rs117633361	26579899	T	C	0.16738	0.034664	1.38420368156874e-6	21081
GCST90006067	11	rs151119306	31797421	G	A	0.18925	0.040926	3.78181256110951e-6	21081
GCST90006067	13	rs146959773	71668773	A	G	-0.32865	0.066472	7.70193767609795e-7	21081
GCST90006067	14	rs4902120	62729941	C	G	0.052242	0.011362	4.28943409996781e-6	21081
GCST90006067	15	rs5028180	69759009	C	T	0.13296	0.02972	7.72858521860331e-6	21081
GCST90006067	16	rs200183260	75893192	A	AT	0.32496	0.072266	6.93585491592748e-6	21081
GCST90006067	18	rs118018443	12489552	T	C	-0.13831	0.030705	6.68805752684925e-6	21081
GCST90006067	18	rs7236910	42879087	A	G	-0.064145	0.013934	4.18215379914023e-6	21081
GCST90006067	18	rs62089145	67885517	C	T	-0.076086	0.017194	9.6917008394729e-6	21081
GCST90006067	20	rs6010772	61497288	T	C	0.052077	0.011613	7.35021427646794e-6	21081
GCST90006067	22	rs17723309	33746624	G	A	0.084489	0.019028	9.03441424695001e-6	21081
