# Supplementary material for: Investigating Bidirectional Causal Relationships Between Imaging‐Derived Brain Phenotypes and Sedative‐Hypnotic Use Disorder: A Mendelian Randomization Study
Source: Addict Biol. 2026 May 28;31(6):e70160. doi: 10.1111/adb.70160 (PMC13239158; doi:10.1111/adb.70160)
Supplement: Supplementary file 5 — Data S1: Supporting Information. [file ADB-31-e70160-s003.zip › Additional file1/IVs for 3935 brain IDPs/Details information for IVs/GCST90004658.csv]

id	chromosome	variant_id	base_pair_location	other_allele	effect_allele	beta	standard_error	p_value	samplesize
GCST90004658	1	rs12037599	9786845	G	C	-0.12589	0.022478	2.16072750339329e-8	21081
GCST90004658	1	rs10494225	119918103	C	G	-0.082264	0.018384	7.69307559506068e-6	21081
GCST90004658	5	rs2028943	29596136	C	A	-0.047257	0.009847	1.60435325597021e-6	21081
GCST90004658	5	rs13162191	44440877	A	G	-0.054057	0.012012	6.8249582652206e-6	21081
GCST90004658	6	rs78943423	159705122	G	A	0.1303	0.029301	8.74782325961286e-6	21081
GCST90004658	7	rs193127889	4232789	A	G	-0.11823	0.02672	9.69839794206751e-6	21081
GCST90004658	8	rs62501095	23006431	C	T	-0.061137	0.012476	9.62941712971556e-7	21081
GCST90004658	8	rs117429248	36967511	G	A	0.13989	0.031105	6.91830970918936e-6	21081
GCST90004658	9	rs72698552	15097393	C	T	-0.093289	0.019061	9.93573500586845e-7	21081
GCST90004658	9	rs73525361	119812847	T	C	0.076201	0.016799	5.76368184810413e-6	21081
GCST90004658	10	rs3752802	3186307	G	A	-0.047457	0.010629	8.05749417091451e-6	21081
GCST90004658	10	rs77803489	14893495	G	A	0.18114	0.038192	2.12031311673985e-6	21081
GCST90004658	10	rs117873969	107897322	T	A	-0.13824	0.029944	3.9219314633265e-6	21081
GCST90004658	11	rs75121553	28711210	A	G	-0.26442	0.057173	3.76964106646244e-6	21081
GCST90004658	11	rs2023754	124192356	C	T	0.094975	0.019916	1.86594999050225e-6	21081
GCST90004658	12	rs759747	12812881	A	G	0.11618	0.025653	5.95799315598138e-6	21081
GCST90004658	17	rs138879936	59438338	C	G	0.12068	0.027248	9.51261675037113e-6	21081
GCST90004658	18	rs199507620	49942059	T	TGGC	-0.11507	0.025188	4.94196880847838e-6	21081
GCST90004658	22	rs6001006	38503847	C	T	-0.052402	0.011376	4.12382284321731e-6	21081
GCST90004658	22	rs133522	48577209	C	T	-0.044981	0.0098489	4.972788632334e-6	21081
