# Supplementary material for: Investigating Bidirectional Causal Relationships Between Imaging‐Derived Brain Phenotypes and Sedative‐Hypnotic Use Disorder: A Mendelian Randomization Study
Source: Addict Biol. 2026 May 28;31(6):e70160. doi: 10.1111/adb.70160 (PMC13239158; doi:10.1111/adb.70160)
Supplement: Supplementary file 5 — Data S1: Supporting Information. [file ADB-31-e70160-s003.zip › Additional file1/IVs for 3935 brain IDPs/Details information for IVs/GCST90003137.csv]

id	chromosome	variant_id	base_pair_location	other_allele	effect_allele	beta	standard_error	p_value	samplesize
GCST90003137	1	rs116555236	33332616	A	G	0.25439	0.055757	5.08510587935104e-6	21282
GCST90003137	1	rs11429972	44096568	A	ATT	0.047356	0.010344	4.71628455299838e-6	21282
GCST90003137	1	rs72689486	116647621	A	G	0.19544	0.041605	2.64789036911791e-6	21282
GCST90003137	2	rs34223905	10958127	G	C	-0.11539	0.026093	9.81521913225758e-6	21282
GCST90003137	2	rs62158274	98621060	T	A	0.047221	0.010039	2.56862082938287e-6	21282
GCST90003137	2	rs138856383	183835178	C	CATGA	0.06438	0.013807	3.13906276913766e-6	21282
GCST90003137	2	rs6760780	189896038	T	A	-0.077005	0.017236	7.9506017508442e-6	21282
GCST90003137	3	rs6802098	72290053	G	A	-0.044568	0.010022	8.75588401413116e-6	21282
GCST90003137	3	rs2279829	147106319	C	T	-0.080417	0.011678	5.88843655355588e-12	21282
GCST90003137	4	rs2017237	53748515	A	G	-0.050876	0.01137	7.70016444356872e-6	21282
GCST90003137	5	rs12187568	128734008	C	G	0.10204	0.019884	2.89400981706504e-7	21282
GCST90003137	5	rs73295500	134025680	G	A	0.1881	0.040624	3.67366880110304e-6	21282
GCST90003137	5	rs183433021	159358564	G	A	-0.16075	0.036198	9.00326431059722e-6	21282
GCST90003137	5	rs1812351	174038537	G	T	-0.047797	0.0099928	1.73780082874938e-6	21282
GCST90003137	6	rs415929	32189032	T	C	0.051529	0.010661	1.35238392525265e-6	21282
GCST90003137	6	rs2180127	92010010	T	C	0.063814	0.012995	9.1453430312046e-7	21282
GCST90003137	6	rs185603984	116653220	T	C	0.26277	0.055596	2.2998525866862e-6	21282
GCST90003137	6	rs76611955	127090025	A	T	-0.11689	0.024079	1.21534617921719e-6	21282
GCST90003137	6	rs58405103	170343557	G	A	-0.065505	0.011169	4.5614193442198306e-9	21282
GCST90003137	7	rs6461092	14438575	G	A	0.077161	0.016878	4.86519217984954e-6	21282
GCST90003137	7	rs10228486	33254580	C	T	0.055677	0.011224	7.08271880546745e-7	21282
GCST90003137	8	rs74420089	80803622	T	A	0.11478	0.025377	6.12491406847483e-6	21282
GCST90003137	9	rs4742357	7512671	C	A	0.052458	0.0097211	6.87859912308808e-8	21282
GCST90003137	9	rs72752308	97828615	T	A	0.24945	0.056261	9.30679183162653e-6	21282
GCST90003137	10	rs11008795	32432690	G	A	-0.17712	0.037377	2.16421299286887e-6	21282
GCST90003137	11	rs56133765	18828094	C	T	-0.1384	0.029503	2.73652865419247e-6	21282
GCST90003137	11	rs79819805	27382936	A	G	0.076567	0.015872	1.41579377995708e-6	21282
GCST90003137	11	rs2012950	106107883	A	G	-0.08765	0.019155	4.76869998101778e-6	21282
GCST90003137	11	rs11217290	119320879	G	A	-0.049597	0.010818	4.57298734981334e-6	21282
GCST90003137	11	rs7925153	133869383	T	C	-0.045258	0.0097155	3.20700768030363e-6	21282
GCST90003137	12	rs12423286	20643574	A	G	-0.055321	0.01246	9.05107159027519e-6	21282
GCST90003137	12	rs73160175	73786042	G	A	0.1249	0.027566	5.90880965574781e-6	21282
GCST90003137	13	rs17060347	40189028	C	T	-0.11171	0.024871	7.11049769542342e-6	21282
GCST90003137	13	rs73186844	49884372	G	A	-0.20399	0.046093	9.66273346036599e-6	21282
GCST90003137	13	rs2794237	81291208	G	C	0.046808	0.0098873	2.21360435216693e-6	21282
GCST90003137	14	rs4982351	21217816	G	T	0.10049	0.021518	3.02900506816622e-6	21282
GCST90003137	14	rs189315226	44881622	C	T	0.17425	0.039023	8.03711162215398e-6	21282
GCST90003137	14	rs4901906	59654649	C	T	0.10981	0.015007	2.61818300821898e-13	21282
GCST90003137	14	rs12435486	98670849	G	A	-0.05102	0.011402	7.69661920318088e-6	21282
GCST90003137	15	rs7182018	39632269	A	G	-0.18021	0.017	3.4276778654645e-26	21282
GCST90003137	17	rs117277880	947447	C	G	-0.10681	0.023918	8.03156169922656e-6	21282
GCST90003137	17	rs188969848	15766803	G	T	0.16922	0.038203	9.48855326727801e-6	21282
GCST90003137	17	rs2696455	44283571	C	T	-0.060678	0.012845	2.33077311528264e-6	21282
GCST90003137	17	rs7219329	64056386	C	T	0.097434	0.019515	5.99514925848152e-7	21282
GCST90003137	17	rs56305452	65990500	C	A	0.063823	0.011926	8.81860722821754e-8	21282
GCST90003137	21	rs2834245	35046662	C	T	0.046405	0.010383	7.8795243145133e-6	21282
GCST90003137	21	rs2070569	45726694	C	G	0.045001	0.0098902	5.3926222589157e-6	21282
