# Supplementary material for: Investigating Bidirectional Causal Relationships Between Imaging‐Derived Brain Phenotypes and Sedative‐Hypnotic Use Disorder: A Mendelian Randomization Study
Source: Addict Biol. 2026 May 28;31(6):e70160. doi: 10.1111/adb.70160 (PMC13239158; doi:10.1111/adb.70160)
Supplement: Supplementary file 5 — Data S1: Supporting Information. [file ADB-31-e70160-s003.zip › Additional file1/IVs for 3935 brain IDPs/Details information for IVs/GCST90004880.csv]

id	chromosome	variant_id	base_pair_location	other_allele	effect_allele	beta	standard_error	p_value	samplesize
GCST90004880	2	rs62158169	114081827	C	T	0.054284	0.011895	5.05475371359799e-6	21081
GCST90004880	3	rs140946213	189068076	G	A	-0.15952	0.035993	9.3777791341217e-6	21081
GCST90004880	4	rs4689607	7137032	A	G	0.046027	0.009953	3.77833098658886e-6	21081
GCST90004880	4	rs75707505	24577380	T	A	0.099488	0.022206	7.49548949791958e-6	21081
GCST90004880	5	rs7718395	118652574	C	G	0.050813	0.010539	1.43681217703428e-6	21081
GCST90004880	7	rs111742160	147284164	G	T	0.092141	0.019038	1.30797667700893e-6	21081
GCST90004880	8	rs148300208	62186522	C	T	0.27735	0.059827	3.57437406264481e-6	21081
GCST90004880	9	rs10739169	8784446	G	A	-0.046285	0.010447	9.44930789034298e-6	21081
GCST90004880	10	rs11004744	56886698	A	G	0.12637	0.026097	1.29330215133957e-6	21081
GCST90004880	10	rs78684170	131349409	G	A	0.26286	0.058834	7.94328234724282e-6	21081
GCST90004880	11	rs170223	115311573	C	T	-0.044103	0.0098608	7.7714131879368e-6	21081
GCST90004880	12	rs142851648	96771672	C	T	0.17539	0.03965	9.76337566582643e-6	21081
GCST90004880	12	rs232928	113112650	T	C	0.04764	0.0099034	1.51635190078729e-6	21081
GCST90004880	13	rs7331739	36403914	G	C	0.053845	0.010778	5.90065196995666e-7	21081
GCST90004880	16	rs149238635	10935167	C	CT	-0.053124	0.011563	4.36918063385288e-6	21081
GCST90004880	18	rs150420674	3515004	C	T	0.16904	0.037828	7.91407205399484e-6	21081
GCST90004880	18	rs79833218	57265300	A	C	0.16032	0.035397	5.95662143529011e-6	21081
GCST90004880	22	rs79556869	35296402	T	C	0.15309	0.029051	1.37816114014961e-7	21081
