# Supplementary material for: Investigating Bidirectional Causal Relationships Between Imaging‐Derived Brain Phenotypes and Sedative‐Hypnotic Use Disorder: A Mendelian Randomization Study
Source: Addict Biol. 2026 May 28;31(6):e70160. doi: 10.1111/adb.70160 (PMC13239158; doi:10.1111/adb.70160)
Supplement: Supplementary file 5 — Data S1: Supporting Information. [file ADB-31-e70160-s003.zip › Additional file1/IVs for 3935 brain IDPs/Details information for IVs/GCST90005546.csv]

id	chromosome	variant_id	base_pair_location	other_allele	effect_allele	beta	standard_error	p_value	samplesize
GCST90005546	1	rs7414984	22136402	A	G	0.045887	0.0097683	2.65033028972712e-6	21081
GCST90005546	1	rs116823493	88699755	G	T	0.48678	0.108	6.59933234263564e-6	21081
GCST90005546	1	rs11577458	169800382	T	G	-0.22346	0.049597	6.65886177686128e-6	21081
GCST90005546	1	rs10737436	228901650	A	T	0.072412	0.016016	6.18443458227127e-6	21081
GCST90005546	3	rs139999843	133663824	A	AGT	0.044348	0.0099166	7.78753479292476e-6	21081
GCST90005546	3	rs75848956	171628603	A	C	0.11888	0.025886	4.40453433678407e-6	21081
GCST90005546	3	rs7631904	172222756	C	T	-0.053093	0.01201	9.88780743626928e-6	21081
GCST90005546	3	rs79972767	195321840	G	T	0.11328	0.025043	6.11223438898411e-6	21081
GCST90005546	6	rs184756832	115572905	G	A	-0.21013	0.045968	4.87977727286485e-6	21081
GCST90005546	11	rs7947953	10684060	A	G	-0.065902	0.009972	3.9719154946944096e-11	21081
GCST90005546	11	rs11235247	87349407	G	A	-0.15169	0.03165	1.65538875223625e-6	21081
GCST90005546	12	rs12821478	65342354	C	A	-0.13087	0.027601	2.1359938601898e-6	21081
GCST90005546	12	rs34201459	131419193	G	A	0.090749	0.020249	7.44731973905989e-6	21081
GCST90005546	13	rs12875438	35375355	C	A	-0.066441	0.01493	8.6297854776697e-6	21081
GCST90005546	13	rs139931991	44528846	G	T	-0.2241	0.044078	3.72477462486399e-7	21081
GCST90005546	13	rs149377650	108264920	C	T	-0.12362	0.026847	4.15336405489074e-6	21081
GCST90005546	14	rs377337713	57173286	T	TTC	-0.064332	0.014073	4.87191833643679e-6	21081
GCST90005546	16	rs71389867	87656344	A	AC	-0.051191	0.011265	5.53859998277357e-6	21081
GCST90005546	17	rs4451997	32353020	A	G	0.051087	0.01136	6.92627929437363e-6	21081
GCST90005546	17	rs117601101	48693857	G	T	0.15492	0.033701	4.31320400699417e-6	21081
GCST90005546	18	rs72871021	863355	G	A	-0.088719	0.019756	7.1318138667974e-6	21081
GCST90005546	18	rs144837341	40061620	T	TTGTG	-0.10085	0.022261	5.92243086876131e-6	21081
GCST90005546	19	rs35719984	55253521	C	G	-0.077654	0.016095	1.41156213518796e-6	21081
