# Supplementary material for: Investigating Bidirectional Causal Relationships Between Imaging‐Derived Brain Phenotypes and Sedative‐Hypnotic Use Disorder: A Mendelian Randomization Study
Source: Addict Biol. 2026 May 28;31(6):e70160. doi: 10.1111/adb.70160 (PMC13239158; doi:10.1111/adb.70160)
Supplement: Supplementary file 5 — Data S1: Supporting Information. [file ADB-31-e70160-s003.zip › Additional file1/IVs for 3935 brain IDPs/Details information for IVs/GCST90005220.csv]

id	chromosome	variant_id	base_pair_location	other_allele	effect_allele	beta	standard_error	p_value	samplesize
GCST90005220	1	rs114176189	945349	G	A	0.1218	0.025048	1.16707831583793e-6	21081
GCST90005220	1	rs6598863	25902264	A	G	-0.060359	0.01272	2.09555951722781e-6	21081
GCST90005220	2	rs146859626	186679847	T	C	-0.25456	0.052094	1.03371305235058e-6	21081
GCST90005220	3	rs523660	29153605	T	C	-0.089361	0.02003	8.1865326831557e-6	21081
GCST90005220	4	rs1865378	96134839	T	G	0.052633	0.010758	1.00392206590702e-6	21081
GCST90005220	4	rs75426030	183732148	C	T	-0.099208	0.02217	7.68422371100027e-6	21081
GCST90005220	5	rs73144609	85155960	T	C	0.16845	0.034112	7.94877126788724e-7	21081
GCST90005220	6	rs62433416	77449110	C	T	-0.092752	0.01806	2.8340010055091e-7	21081
GCST90005220	7	rs13235715	3763489	T	C	-0.051082	0.01067	1.70098310496945e-6	21081
GCST90005220	7	rs11767503	70125749	A	T	0.060184	0.013308	6.14752070319312e-6	21081
GCST90005220	8	rs7460226	10197718	A	G	0.048833	0.0099484	9.24059635637681e-7	21081
GCST90005220	9	rs2783004	31036460	T	C	0.044911	0.0099222	6.03392628219305e-6	21081
GCST90005220	9	rs2812349	34673913	T	C	0.044351	0.0098789	7.17794291271362e-6	21081
GCST90005220	9	rs1888073	82377443	T	G	0.049957	0.011132	7.2376903707453e-6	21081
GCST90005220	9	rs11792837	138972782	C	A	-0.058364	0.012981	6.95344461825663e-6	21081
GCST90005220	10	rs117041353	36288772	C	G	0.11664	0.023868	1.03181063526759e-6	21081
GCST90005220	10	rs2384187	55064429	G	A	0.071049	0.015968	8.65366342956348e-6	21081
GCST90005220	11	rs17423955	82252191	T	C	-0.075135	0.015381	1.04303768550484e-6	21081
GCST90005220	12	rs146255615	96905469	C	A	0.19041	0.039016	1.06733315426184e-6	21081
GCST90005220	14	rs17529533	99159936	C	T	-0.04698	0.010562	8.70562588741355e-6	21081
GCST90005220	15	rs74678838	42078184	G	A	-0.11611	0.022961	4.29734281153681e-7	21081
GCST90005220	17	rs62079902	53354600	G	A	0.11792	0.023395	4.68381787850244e-7	21081
GCST90005220	18	rs17055278	72349629	T	C	-0.09283	0.019211	1.35987816328452e-6	21081
GCST90005220	22	rs9626466	46264237	A	G	0.22927	0.048701	2.52289978645072e-6	21081
