# Supplementary material for: Investigating Bidirectional Causal Relationships Between Imaging‐Derived Brain Phenotypes and Sedative‐Hypnotic Use Disorder: A Mendelian Randomization Study
Source: Addict Biol. 2026 May 28;31(6):e70160. doi: 10.1111/adb.70160 (PMC13239158; doi:10.1111/adb.70160)
Supplement: Supplementary file 5 — Data S1: Supporting Information. [file ADB-31-e70160-s003.zip › Additional file1/IVs for 3935 brain IDPs/Details information for IVs/GCST90003889.csv]

id	chromosome	variant_id	base_pair_location	other_allele	effect_allele	beta	standard_error	p_value	samplesize
GCST90003889	1	rs115381890	2782210	G	T	0.11395	0.023733	1.58708431655087e-6	20860
GCST90003889	1	rs28442147	38395410	T	A	-0.054938	0.01116	8.59409202953282e-7	20860
GCST90003889	1	rs629619	111738108	C	T	-0.055342	0.012371	7.73392578048997e-6	20860
GCST90003889	1	rs12141652	151716711	A	T	0.071322	0.013182	6.35184658339471e-8	20860
GCST90003889	1	rs788790	202289606	C	A	-0.04495	0.0098138	4.66981848557837e-6	20860
GCST90003889	1	rs866511	207986180	C	T	-0.050706	0.0098221	2.45923482384623e-7	20860
GCST90003889	1	rs7523102	243672074	C	T	0.051525	0.011104	3.49864598452017e-6	20860
GCST90003889	2	rs268058	59892371	C	T	0.074072	0.013172	1.89583265694711e-8	20860
GCST90003889	2	rs66957934	64301775	A	G	-0.047746	0.010345	3.94911699348975e-6	20860
GCST90003889	2	rs10490476	208028086	T	C	-0.067959	0.012776	1.05171967853515e-7	20860
GCST90003889	2	rs36013968	217932679	T	C	0.052452	0.011554	5.66630568409604e-6	20860
GCST90003889	2	rs12471368	229681087	C	T	0.068461	0.014683	3.13978564827282e-6	20860
GCST90003889	3	rs141789561	1119830	C	T	0.21375	0.046769	4.90117263471943e-6	20860
GCST90003889	3	rs1540657	70134007	G	A	-0.074496	0.015472	1.48422588006457e-6	20860
GCST90003889	3	rs7615404	71045288	T	C	0.057571	0.012926	8.48398710985996e-6	20860
GCST90003889	3	rs3928679	183318848	G	A	0.11085	0.023566	2.56684710166787e-6	20860
GCST90003889	3	rs57145447	183941425	C	G	0.054761	0.011175	9.64717151896168e-7	20860
GCST90003889	3	rs4234205	194538559	G	A	0.068417	0.012361	3.15282597595519e-8	20860
GCST90003889	4	rs73249586	21449384	C	A	0.074899	0.016409	5.03732532785502e-6	20860
GCST90003889	4	rs12500531	23725345	G	A	0.16294	0.012785	4.60256573581353e-37	20860
GCST90003889	4	rs1472095	23818077	C	T	0.05876	0.011357	2.31579440322508e-7	20860
GCST90003889	4	rs140213967	24916795	C	T	0.29439	0.044208	2.8248799749157096e-11	20860
GCST90003889	4	rs6531779	85873451	C	T	0.055078	0.0098411	2.21207577646413e-8	20860
GCST90003889	5	rs11737962	64953081	C	T	0.07741	0.011208	5.10504999975407e-12	20860
GCST90003889	5	rs7733216	82857870	T	C	-0.074941	0.012188	7.95609572930023e-10	20860
GCST90003889	5	rs115313378	116006026	A	T	0.17658	0.034513	3.14195528464107e-7	20860
GCST90003889	5	rs146297922	128109299	G	A	0.31262	0.065913	2.11982495280645e-6	20860
GCST90003889	5	rs4150221	139719991	T	C	0.052376	0.011079	2.28717818453152e-6	20860
GCST90003889	5	rs115771029	141441583	C	T	0.2332	0.050747	4.34510224171571e-6	20860
GCST90003889	5	rs152510	141915256	A	G	0.053317	0.011932	7.92318871312692e-6	20860
GCST90003889	6	rs10946818	26371006	G	A	0.064594	0.014098	4.63767168124061e-6	20860
GCST90003889	6	rs2844683	31003436	C	A	-0.047801	0.0099474	1.55560739852291e-6	20860
GCST90003889	6	rs72904019	79258987	C	A	-0.16884	0.036338	3.39859958465667e-6	20860
GCST90003889	7	rs75013327	555402	G	GT	0.047833	0.010004	1.75186243420856e-6	20860
GCST90003889	7	rs10683870	103397205	G	GTTTGT	-0.062337	0.013608	4.65693311026201e-6	20860
GCST90003889	8	rs4841087	8899815	A	G	0.043772	0.0097937	7.88315380521558e-6	20860
GCST90003889	8	rs10092038	30805196	G	A	-0.062402	0.013825	6.40619272626899e-6	20860
GCST90003889	8	rs56127416	74570618	T	A	-0.10652	0.021514	7.43703799062713e-7	20860
GCST90003889	8	rs73379180	145130813	A	T	0.09164	0.017572	1.85353162341481e-7	20860
GCST90003889	9	rs10977039	848543	G	C	-0.0653	0.014067	3.4721621617222e-6	20860
GCST90003889	9	rs36047049	37375472	G	T	0.064403	0.011494	2.1291193159295e-8	20860
GCST90003889	9	rs370888697	42259998	C	G	-0.21211	0.047582	8.3272192598524e-6	20860
GCST90003889	9	rs112170921	125628835	C	A	0.055144	0.010257	7.6913044028661e-8	20860
GCST90003889	10	rs4919094	99090713	C	T	0.05091	0.010484	1.20559100772953e-6	20860
GCST90003889	10	rs2361627	126176043	G	A	-0.043186	0.0097486	9.4710907947016e-6	20860
GCST90003889	12	rs11608316	13416378	G	C	0.053946	0.011705	4.07755661750213e-6	20860
GCST90003889	12	rs111956618	95379491	A	C	-0.067748	0.014789	4.65157470302167e-6	20860
GCST90003889	12	rs186877434	102620288	G	C	-0.11913	0.025332	2.58285484647637e-6	20860
GCST90003889	12	rs142918352	104159540	G	A	-0.2259	0.051099	9.88325498099028e-6	20860
GCST90003889	15	rs3784605	99458327	T	C	0.050493	0.010463	1.40281370456196e-6	20860
GCST90003889	16	rs2158299	2956571	T	G	0.06759	0.014961	6.28347656984477e-6	20860
GCST90003889	16	rs4275849	69832105	G	A	0.04682	0.010151	4.00313282178024e-6	20860
GCST90003889	16	rs17719345	89911681	G	C	0.064661	0.012189	1.13762728582343e-7	20860
GCST90003889	17	rs148799368	1240274	G	A	0.077413	0.017243	7.17794291271362e-6	20860
GCST90003889	17	rs145345040	46608021	C	T	-0.2214	0.046608	2.04550243110936e-6	20860
GCST90003889	17	rs12373157	54404318	A	T	-0.062853	0.014167	9.18332596483581e-6	20860
GCST90003889	18	rs4302120	37722220	A	G	-0.055304	0.0097468	1.41253754462276e-8	20860
GCST90003889	19	rs57644100	3169045	C	G	0.056671	0.01236	4.56562250202236e-6	20860
GCST90003889	19	rs10417333	14160455	A	G	-0.05869	0.012089	1.21338885046498e-6	20860
GCST90003889	19	rs149190709	42840451	C	T	-0.24644	0.055735	9.84917830980818e-6	20860
GCST90003889	19	rs148726046	55555676	G	A	0.14987	0.033454	7.50758054119937e-6	20860
GCST90003889	20	rs6122009	61161749	C	T	0.12719	0.011618	8.16582371358591e-28	20860
GCST90003889	20	rs62206638	61741734	A	T	0.10537	0.023202	5.61823628134228e-6	20860
GCST90003889	21	rs28647707	21841175	C	T	0.19236	0.040011	1.53780050788105e-6	20860
