# Supplementary material for: Investigating Bidirectional Causal Relationships Between Imaging‐Derived Brain Phenotypes and Sedative‐Hypnotic Use Disorder: A Mendelian Randomization Study
Source: Addict Biol. 2026 May 28;31(6):e70160. doi: 10.1111/adb.70160 (PMC13239158; doi:10.1111/adb.70160)
Supplement: Supplementary file 5 — Data S1: Supporting Information. [file ADB-31-e70160-s003.zip › Additional file1/IVs for 3935 brain IDPs/Details information for IVs/GCST90003651.csv]

id	chromosome	variant_id	base_pair_location	other_allele	effect_allele	beta	standard_error	p_value	samplesize
GCST90003651	1	rs6428717	118538358	C	T	0.049906	0.011243	9.09284943853065e-6	21282
GCST90003651	1	rs138662149	204838248	G	A	0.28959	0.064481	7.12196770487378e-6	21282
GCST90003651	2	rs4670637	37164857	T	G	0.048718	0.010119	1.48525150117659e-6	21282
GCST90003651	2	rs9653190	148495576	C	T	-0.049427	0.010581	3.01023222066338e-6	21282
GCST90003651	2	rs3769298	173713951	T	A	-0.17716	0.039362	6.80612623801496e-6	21282
GCST90003651	2	rs7597959	203637873	A	T	0.046593	0.0099144	2.62361436429592e-6	21282
GCST90003651	3	rs6790879	29258177	A	G	-0.045419	0.0098893	4.39946634716046e-6	21282
GCST90003651	3	rs11716046	58017180	A	G	-0.13459	0.029284	4.3311178393104e-6	21282
GCST90003651	4	rs73091039	6654964	C	G	0.06504	0.014166	4.42894207198636e-6	21282
GCST90003651	4	rs301131	53792598	T	G	-0.060304	0.013376	6.56447501951699e-6	21282
GCST90003651	5	rs77247779	158587518	T	G	-0.18872	0.041955	6.88969505481136e-6	21282
GCST90003651	6	rs34099572	31626545	C	CT	0.050035	0.01106	6.1037958555853e-6	21282
GCST90003651	6	rs9275533	32675750	G	C	-0.055835	0.0097577	1.06585959714725e-8	21282
GCST90003651	7	rs3779072	50770629	C	T	0.058002	0.012784	5.73984282224942e-6	21282
GCST90003651	7	rs368704505	75138930	C	T	-0.078238	0.016924	3.80802683344271e-6	21282
GCST90003651	8	rs1562330	27098436	C	T	0.044814	0.0099342	6.48485097144137e-6	21282
GCST90003651	8	rs4587309	132399126	A	C	0.088519	0.01805	9.4514839244073e-7	21282
GCST90003651	9	rs369242916	30787262	C	A	0.1238	0.02798	9.70286524792922e-6	21282
GCST90003651	9	rs62565259	102162570	C	T	0.060962	0.012881	2.22792209218491e-6	21282
GCST90003651	9	rs147697439	129551870	G	A	-0.20379	0.045652	8.08909619409831e-6	21282
GCST90003651	10	rs7902015	18511646	G	A	0.047995	0.010779	8.5310011401759e-6	21282
GCST90003651	10	rs1047425	105345201	C	A	0.052841	0.010467	4.49469265262795e-7	21282
GCST90003651	10	rs1133400	134459388	A	G	0.051548	0.011622	9.23846887537946e-6	21282
GCST90003651	11	rs4442541	10669172	A	G	-0.053496	0.010428	2.92146037387733e-7	21282
GCST90003651	11	rs117379648	131341408	C	T	-0.11894	0.026466	7.024250644645e-6	21282
GCST90003651	12	rs192243378	118230874	C	T	-0.16625	0.036381	4.90794853449556e-6	21282
GCST90003651	13	rs277834	109710082	C	T	-0.049034	0.010483	2.92011530139416e-6	21282
GCST90003651	15	rs11857376	75052927	A	G	-0.04926	0.0099481	7.41139567960076e-7	21282
GCST90003651	16	rs78450932	59151061	C	T	0.21412	0.047156000000000003	5.63507888400139e-6	21282
GCST90003651	17	rs45456097	1372711	C	A	-0.24514	0.05422	6.18016400138416e-6	21282
GCST90003651	17	rs60268691	58590152	C	CA	0.11215	0.02442	4.40554863506553e-6	21282
GCST90003651	18	rs59984731	45132833	T	C	-0.061438	0.013404	4.5983285677e-6	21282
GCST90003651	19	rs117052778	1097461	G	A	0.10585	0.022165	1.80509473713157e-6	21282
GCST90003651	19	rs11670462	46148386	C	T	-0.052269	0.010816	1.35706296962399e-6	21282
