# Supplementary material for: Investigating Bidirectional Causal Relationships Between Imaging‐Derived Brain Phenotypes and Sedative‐Hypnotic Use Disorder: A Mendelian Randomization Study
Source: Addict Biol. 2026 May 28;31(6):e70160. doi: 10.1111/adb.70160 (PMC13239158; doi:10.1111/adb.70160)
Supplement: Supplementary file 5 — Data S1: Supporting Information. [file ADB-31-e70160-s003.zip › Additional file1/IVs for 3935 brain IDPs/Details information for IVs/GCST90005234.csv]

id	chromosome	variant_id	base_pair_location	other_allele	effect_allele	beta	standard_error	p_value	samplesize
GCST90005234	2	rs1020088	150828833	C	T	0.049605	0.010811	4.49262324670293e-6	21081
GCST90005234	3	rs62288574	184320524	G	A	-0.047065	0.0098076	1.60731130751279e-6	21081
GCST90005234	3	rs2448519	195715868	T	C	-0.049	0.010766	5.35920043457775e-6	21081
GCST90005234	4	rs79365255	62918050	T	C	-0.15072	0.033139	5.44753463327543e-6	21081
GCST90005234	5	rs6876778	73789934	C	T	-0.048997	0.01105	9.29180313823661e-6	21081
GCST90005234	5	rs7721175	114053175	T	C	0.13107	0.02948	8.79427414883684e-6	21081
GCST90005234	6	rs35907537	53559043	A	G	0.048739	0.010837	6.91671689289565e-6	21081
GCST90005234	6	rs118025092	118361630	C	A	0.14654	0.032449	6.34015681956584e-6	21081
GCST90005234	7	rs17379997	78220589	G	T	-0.076756	0.015901	1.39476165763999e-6	21081
GCST90005234	8	rs538100	93518426	A	G	0.078771	0.0175	6.79360043039865e-6	21081
GCST90005234	10	rs61854073	45895922	C	T	0.14108	0.031629	8.22242649947071e-6	21081
GCST90005234	10	rs111315950	56919475	A	G	0.10907	0.023721	4.28745919733766e-6	21081
GCST90005234	10	rs112950248	75525407	A	G	0.12059	0.024	5.08627690306437e-7	21081
GCST90005234	13	rs9285261	69326894	C	T	-0.072913	0.015431	2.31419526151125e-6	21081
GCST90005234	13	rs7317627	71964813	T	C	-0.048971	0.0098458	6.61606860555999e-7	21081
GCST90005234	15	rs149003032	63921276	G	C	0.13716	0.030321	6.110827157025e-6	21081
GCST90005234	15	rs12594751	87490067	C	T	-0.045542	0.009998	5.26380751774531e-6	21081
GCST90005234	17	rs141411551	38628681	C	T	0.18317	0.039903	4.44836074889811e-6	21081
GCST90005234	17	rs78589614	49418363	G	A	-0.093648	0.020984	8.13392193567163e-6	21081
GCST90005234	19	rs117183681	34610538	A	G	0.21502	0.03987	7.00648182865412e-8	21081
GCST90005234	20	rs143502161	3084964	T	A	0.10522	0.02334	6.58415429943383e-6	21081
GCST90005234	20	rs117836312	46113217	C	T	0.14039	0.029198000000000002	1.53249829496117e-6	21081
