# Supplementary material for: Investigating Bidirectional Causal Relationships Between Imaging‐Derived Brain Phenotypes and Sedative‐Hypnotic Use Disorder: A Mendelian Randomization Study
Source: Addict Biol. 2026 May 28;31(6):e70160. doi: 10.1111/adb.70160 (PMC13239158; doi:10.1111/adb.70160)
Supplement: Supplementary file 5 — Data S1: Supporting Information. [file ADB-31-e70160-s003.zip › Additional file1/IVs for 3935 brain IDPs/Details information for IVs/GCST90003645.csv]

id	chromosome	variant_id	base_pair_location	other_allele	effect_allele	beta	standard_error	p_value	samplesize
GCST90003645	1	rs77550422	57797417	C	T	0.067857	0.014846	4.88652359342834e-6	21281
GCST90003645	2	rs11403351	68087385	T	TA	0.049178	0.010536	3.06619661601074e-6	21281
GCST90003645	2	rs189297535	132371749	G	T	0.11665	0.024897	2.8151400151333e-6	21281
GCST90003645	2	rs12692191	237499644	T	C	0.069432	0.012342	1.8724058959868e-8	21281
GCST90003645	3	rs142085167	163198347	G	T	-0.27432	0.058044	2.30409297605584e-6	21281
GCST90003645	4	rs73241881	46147930	T	C	-0.056634	0.012547	6.40471781569342e-6	21281
GCST90003645	4	rs13124713	73554072	T	C	-0.046019	0.010126	5.53222710312371e-6	21281
GCST90003645	7	rs74737353	38262844	G	A	0.20344	0.045617	8.24327901675981e-6	21281
GCST90003645	8	rs141175562	15931536	T	C	-0.21659	0.043223	5.46009249754273e-7	21281
GCST90003645	8	rs148520768	34093286	G	T	-0.28942	0.064455	7.15319394075337e-6	21281
GCST90003645	8	rs145176049	51673357	C	T	-0.21798	0.049301	9.84917830980818e-6	21281
GCST90003645	9	rs143274699	78203843	G	A	0.21781	0.048828	8.20918418869903e-6	21281
GCST90003645	9	rs2093839	79106652	C	G	0.060962	0.012025	4.01698305746236e-7	21281
GCST90003645	10	rs1148184	28617268	C	T	0.046392	0.0099066	2.84642667037422e-6	21281
GCST90003645	10	rs12357932	51785124	A	G	-0.068098	0.014317	1.98335292036793e-6	21281
GCST90003645	10	rs76292316	64246009	T	C	0.13531	0.0279	1.24394162355831e-6	21281
GCST90003645	10	rs12784653	133810871	G	C	-0.060951	0.013341	4.9328737449465e-6	21281
GCST90003645	11	rs7113533	74284271	A	G	0.05769	0.012373	3.14123190598618e-6	21281
GCST90003645	12	rs146444906	129723830	T	C	-0.12983	0.029046	7.8777101958568e-6	21281
GCST90003645	14	rs943322	94219112	C	T	-0.15552	0.030724	4.18408019567428e-7	21281
GCST90003645	15	rs11247231	101199080	A	C	-0.044257	0.0097194	5.30640019194775e-6	21281
GCST90003645	16	rs4784296	51479349	G	A	0.051084	0.0097029	1.41709837491403e-7	21281
GCST90003645	16	rs112540547	68844713	A	G	0.096601	0.020675	2.99433233386727e-6	21281
GCST90003645	17	rs62053943	43744203	C	T	0.064833	0.013516	1.62218357593097e-6	21281
GCST90003645	18	rs62081061	1954243	C	T	0.092978	0.020858	8.3310549691761e-6	21281
GCST90003645	19	rs6511990	15081395	T	C	0.046738	0.010459	7.90496588476486e-6	21281
GCST90003645	19	rs4617973	28827561	T	C	-0.054606	0.010321	1.22857026524939e-7	21281
GCST90003645	19	rs10402032	44308298	G	C	0.080893	0.014186	1.19729177760817e-8	21281
GCST90003645	19	rs7252175	46133256	G	A	-0.070627	0.014554	1.22602690267792e-6	21281
GCST90003645	20	rs139959418	8104949	T	C	0.16268	0.034382	2.24388192378277e-6	21281
GCST90003645	20	rs205786	56368336	A	G	-0.056687	0.012387	4.75882790988817e-6	21281
