# Supplementary material for: Investigating Bidirectional Causal Relationships Between Imaging‐Derived Brain Phenotypes and Sedative‐Hypnotic Use Disorder: A Mendelian Randomization Study
Source: Addict Biol. 2026 May 28;31(6):e70160. doi: 10.1111/adb.70160 (PMC13239158; doi:10.1111/adb.70160)
Supplement: Supplementary file 5 — Data S1: Supporting Information. [file ADB-31-e70160-s003.zip › Additional file1/IVs for 3935 brain IDPs/Details information for IVs/GCST90003123.csv]

id	chromosome	variant_id	base_pair_location	other_allele	effect_allele	beta	standard_error	p_value	samplesize
GCST90003123	1	rs58437742	243078231	T	C	-0.082806	0.017161	1.40863994636125e-6	21282
GCST90003123	2	rs146091808	12127732	G	T	0.32653	0.070651	3.82736604809814e-6	21282
GCST90003123	2	rs11124556	37209684	G	T	-0.044175	0.009778	6.28058358813318e-6	21282
GCST90003123	2	rs41288837	85531116	C	T	-0.15233	0.029906	3.54568377461133e-7	21282
GCST90003123	2	rs115648382	97595403	C	T	0.084342	0.018077	3.09528041659398e-6	21282
GCST90003123	2	rs3814394	151344868	G	T	0.043336	0.0097648	9.12430932591198e-6	21282
GCST90003123	2	rs76283588	181312675	A	G	0.13116	0.027112	1.32129563418658e-6	21282
GCST90003123	2	rs71017386	188186387	C	CTT	0.044973	0.0099185	5.81165733962241e-6	21282
GCST90003123	2	rs4006355	220683109	C	T	-0.10978	0.021596	3.73680125382116e-7	21282
GCST90003123	4	rs10938807	20840094	T	C	-0.050695	0.011058	4.57825522791694e-6	21282
GCST90003123	4	rs138860579	126251375	A	ATT	0.045796	0.0098436	3.30065399528508e-6	21282
GCST90003123	5	rs143902820	173228843	C	T	-0.18038	0.039984	6.48037294192291e-6	21282
GCST90003123	5	rs2890787	173410440	G	A	0.11714	0.020451	1.03133557830438e-8	21282
GCST90003123	6	rs10498754	43156160	T	A	-0.091864	0.017695	2.10571698391176e-7	21282
GCST90003123	6	rs1811852	126071575	G	C	-0.052335	0.0097693	8.54476257684183e-8	21282
GCST90003123	6	rs722252	142032339	T	C	0.062852	0.011715	8.1846478813479e-8	21282
GCST90003123	7	rs55970451	67303647	C	G	0.079249	0.017894	9.52796164023652e-6	21282
GCST90003123	7	rs17400881	90602650	A	G	0.060622	0.013413	6.23160618945834e-6	21282
GCST90003123	7	rs6971048	133740236	C	T	0.073751	0.014701	5.29541498416668e-7	21282
GCST90003123	7	rs4726158	152117457	G	A	0.070433	0.014685	1.62629752101341e-6	21282
GCST90003123	8	rs12682349	11245303	C	G	-0.04895	0.0097329	4.96249406079745e-7	21282
GCST90003123	9	rs10973666	38104144	C	G	-0.049474	0.010981	6.65732869378439e-6	21282
GCST90003123	9	rs10868268	87837741	A	G	-0.059692	0.012368	1.40087698395458e-6	21282
GCST90003123	9	rs80201622	138423081	G	A	0.12778	0.027709	4.01883337254183e-6	21282
GCST90003123	10	rs72825770	107279921	G	A	0.15791	0.035453	8.47227414140596e-6	21282
GCST90003123	10	rs11245396	126556015	C	G	-0.045563	0.0099096	4.2933866347043e-6	21282
GCST90003123	11	rs11608088	125662789	G	A	0.13768	0.026902	3.11888958409394e-7	21282
GCST90003123	12	rs4931590	32128522	T	A	0.070339	0.015138	3.3970348320338e-6	21282
GCST90003123	12	rs60619319	112638692	T	C	0.091055	0.016408	2.89734358770132e-8	21282
GCST90003123	13	rs2762204	43776038	T	C	-0.048018	0.010862	9.88553094656939e-6	21282
GCST90003123	14	rs150127368	78355638	A	G	0.1386	0.029786	3.28700223968775e-6	21282
GCST90003123	16	rs4985561	70725326	G	A	-0.079441	0.017726	7.44903474524108e-6	21282
GCST90003123	16	rs1011135	87072785	G	A	-0.044867	0.009816	4.88652359342834e-6	21282
GCST90003123	16	rs72818522	88059144	C	T	0.056402	0.011503	9.50385934011676e-7	21282
GCST90003123	17	rs9890275	4424852	C	T	0.049383	0.010252	1.46994132651385e-6	21282
GCST90003123	19	rs11667876	10215212	A	G	-0.15731	0.03554	9.64050979010747e-6	21282
GCST90003123	19	rs3816046	46118127	C	T	0.056306	0.010337	5.17249405282994e-8	21282
GCST90003123	22	rs111502797	38848572	C	T	-0.20229	0.045774	9.94718053083423e-6	21282
