# Supplementary material for: Investigating Bidirectional Causal Relationships Between Imaging‐Derived Brain Phenotypes and Sedative‐Hypnotic Use Disorder: A Mendelian Randomization Study
Source: Addict Biol. 2026 May 28;31(6):e70160. doi: 10.1111/adb.70160 (PMC13239158; doi:10.1111/adb.70160)
Supplement: Supplementary file 5 — Data S1: Supporting Information. [file ADB-31-e70160-s003.zip › Additional file1/IVs for 3935 brain IDPs/Details information for IVs/GCST90004894.csv]

id	chromosome	variant_id	base_pair_location	other_allele	effect_allele	beta	standard_error	p_value	samplesize
GCST90004894	1	rs12757982	99396696	G	A	-0.072293	0.015719	4.26972594048034e-6	21081
GCST90004894	2	rs12992075	202651954	T	C	0.068384	0.014941	4.74460432060765e-6	21081
GCST90004894	3	rs4955325	30306929	T	A	0.045084	0.0097044	3.41035822653349e-6	21081
GCST90004894	3	rs146354853	118607980	C	CAAG	-0.046608	0.0098341	2.15675095989817e-6	21081
GCST90004894	3	rs4677867	194420583	C	G	0.043928	0.0098869	8.91456179874594e-6	21081
GCST90004894	4	rs28542004	7316202	G	T	-0.046628	0.010518	9.33254300796991e-6	21081
GCST90004894	4	rs79617597	62970752	T	C	-0.17313	0.03794	5.06407349523851e-6	21081
GCST90004894	5	rs253181	60915534	C	A	-0.12921	0.028116	4.33610709449186e-6	21081
GCST90004894	5	rs12186378	82097215	G	A	-0.19714	0.04459	9.86961018729645e-6	21081
GCST90004894	7	rs201612557	48900073	G	GA	0.19726	0.043135	4.8328131006953e-6	21081
GCST90004894	8	rs72679028	102888671	G	A	-0.12385	0.026572	3.16737875944447e-6	21081
GCST90004894	8	rs7010497	133500399	A	G	0.046152	0.010078	4.68813382145266e-6	21081
GCST90004894	9	rs57932662	4816184	G	C	0.14279	0.031923	7.7553249575859e-6	21081
GCST90004894	9	rs74873140	92136621	A	C	0.13155	0.025876	3.72992414752473e-7	21081
GCST90004894	9	rs140793531	115498531	T	TAC	-0.34503	0.077247	7.99097919581098e-6	21081
GCST90004894	11	rs10892836	99038365	A	G	0.04351	0.0098015	9.08029587647883e-6	21081
GCST90004894	12	rs144614537	1549663	C	T	-0.10601	0.023715	7.86502305458658e-6	21081
GCST90004894	13	rs1146978	81911032	G	A	0.11502	0.022238	2.33184672315709e-7	21081
GCST90004894	13	rs11620067	95855157	G	A	-0.072991	0.016051	5.46134987505724e-6	21081
GCST90004894	14	rs2885231	76921566	A	T	-0.0528	0.010652	7.22270704312172e-7	21081
GCST90004894	18	rs62085602	4333961	A	G	-0.090363	0.018453	9.80844136030906e-7	21081
GCST90004894	18	rs117592730	69164991	A	G	0.096853	0.021523	6.83439380986021e-6	21081
GCST90004894	19	rs7246070	7524052	T	A	-0.049243	0.0097371	4.28745919733766e-7	21081
GCST90004894	19	rs75707753	40988666	C	A	0.098673	0.020581	1.64247965967464e-6	21081
