# Supplementary material for: Investigating Bidirectional Causal Relationships Between Imaging‐Derived Brain Phenotypes and Sedative‐Hypnotic Use Disorder: A Mendelian Randomization Study
Source: Addict Biol. 2026 May 28;31(6):e70160. doi: 10.1111/adb.70160 (PMC13239158; doi:10.1111/adb.70160)
Supplement: Supplementary file 5 — Data S1: Supporting Information. [file ADB-31-e70160-s003.zip › Additional file1/IVs for 3935 brain IDPs/Details information for IVs/GCST90005552.csv]

id	chromosome	variant_id	base_pair_location	other_allele	effect_allele	beta	standard_error	p_value	samplesize
GCST90005552	1	rs11587586	6113550	G	A	0.13199	0.028244	2.98263424577877e-6	21081
GCST90005552	1	rs140789939	94137118	C	T	-0.1444	0.031987	6.39145889185814e-6	21081
GCST90005552	1	rs112619648	164083264	C	A	-0.26354	0.050775	2.11787342072371e-7	21081
GCST90005552	2	rs145042949	160421655	T	A	-0.16287	0.035374	4.16293854786145e-6	21081
GCST90005552	3	rs116783576	35700770	A	C	-0.22036	0.049766	9.56312868845996e-6	21081
GCST90005552	3	rs112447871	176635050	C	G	0.12413	0.024443	3.84414711759578e-7	21081
GCST90005552	5	rs252840	5561176	A	G	0.050004	0.011232	8.55263621940467e-6	21081
GCST90005552	5	rs10041820	87535879	A	T	0.073944	0.016284	5.63248443171473e-6	21081
GCST90005552	6	rs1311731	91451097	T	G	-0.062488	0.011515	5.81031931011907e-8	21081
GCST90005552	7	rs17345800	105277793	T	C	-0.04643	0.010221	5.592422830409e-6	21081
GCST90005552	7	rs73164993	135691410	T	C	-0.10946	0.024531	8.16018491019736e-6	21081
GCST90005552	8	rs117489729	119622572	G	T	0.12014	0.027182	9.91973339239082e-6	21081
GCST90005552	10	rs189129781	15670195	G	A	0.24875	0.055047	6.2502875801513e-6	21081
GCST90005552	12	rs7135687	102962922	G	T	0.047057	0.010588	8.86747555654042e-6	21081
GCST90005552	12	rs115851217	132991757	G	C	-0.12305	0.027266	6.42539750037302e-6	21081
GCST90005552	13	rs7986190	96088702	G	A	-0.093037	0.019129	1.16091387012618e-6	21081
GCST90005552	13	rs4771360	100921824	C	T	-0.044157	0.009787	6.46100385254714e-6	21081
GCST90005552	14	rs76274574	71690249	C	T	-0.22939	0.048901	2.73715883575058e-6	21081
GCST90005552	15	rs12916008	31381005	T	G	0.058119	0.01127	2.5304630494614e-7	21081
GCST90005552	16	rs12595944	88094392	C	T	0.073608	0.016237	5.838482731072e-6	21081
GCST90005552	17	rs141697724	79115192	G	A	-0.11419	0.024619	3.53590021100387e-6	21081
GCST90005552	19	rs80223466	10862923	T	G	-0.097813	0.021513	5.48024532176851e-6	21081
GCST90005552	19	rs190261817	20375442	G	A	-0.23725	0.049056	1.33168037626998e-6	21081
GCST90005552	22	rs77366722	44738402	A	G	0.17277	0.03898	9.37346150148173e-6	21081
