# Supplementary material for: Investigating Bidirectional Causal Relationships Between Imaging‐Derived Brain Phenotypes and Sedative‐Hypnotic Use Disorder: A Mendelian Randomization Study
Source: Addict Biol. 2026 May 28;31(6):e70160. doi: 10.1111/adb.70160 (PMC13239158; doi:10.1111/adb.70160)
Supplement: Supplementary file 5 — Data S1: Supporting Information. [file ADB-31-e70160-s003.zip › Additional file1/IVs for 3935 brain IDPs/Details information for IVs/GCST90005963.csv]

id	chromosome	variant_id	base_pair_location	other_allele	effect_allele	beta	standard_error	p_value	samplesize
GCST90005963	1	rs115381890	2782210	G	T	0.1068	0.023607	6.10098560085049e-6	21081
GCST90005963	1	rs35826028	32283750	C	T	0.1208	0.023557	2.95324855405551e-7	21081
GCST90005963	1	rs2251295	182225305	G	A	0.13465	0.027902	1.40378306870724e-6	21081
GCST90005963	1	rs61830184	246006874	G	A	-0.17122	0.037192	4.1744570782629e-6	21081
GCST90005963	2	rs77204790	104735460	G	A	-0.096666	0.019666	8.92688623246789e-7	21081
GCST90005963	2	rs12621203	134981538	A	G	-0.12933	0.028958	8.01124475024897e-6	21081
GCST90005963	2	rs76105840	215603493	C	T	0.080186	0.017847	7.05992357893667e-6	21081
GCST90005963	3	rs75479569	62339604	G	A	0.10586	0.020963	4.46375140604447e-7	21081
GCST90005963	3	rs34671460	81923227	G	A	0.085366	0.019139	8.22810831267932e-6	21081
GCST90005963	3	rs7633500	89497082	G	A	-0.053235	0.010261	2.14190399072212e-7	21081
GCST90005963	3	rs78484392	139650843	A	G	-0.07063	0.015162	3.2047931228494e-6	21081
GCST90005963	4	rs744358	7523509	T	C	0.04986	0.010405	1.66341265037017e-6	21081
GCST90005963	4	rs12641893	56628525	C	T	-0.055832	0.011344	8.64370626426206e-7	21081
GCST90005963	5	rs10454890	81850797	G	A	0.049441	0.010262	1.46251389195779e-6	21081
GCST90005963	5	rs6890460	89200265	T	C	0.065198999999999993	0.014164	4.18408019567428e-6	21081
GCST90005963	6	rs77262091	42721162	G	T	0.10058	0.020639	1.10585961931262e-6	21081
GCST90005963	8	rs35081915	28448209	C	CT	-0.067789	0.014518	3.03878518206118e-6	21081
GCST90005963	9	rs10991985	94323979	T	C	0.1479	0.032503	5.38641734562353e-6	21081
GCST90005963	13	rs9506687	22035802	G	A	0.049598	0.011096	7.86502305458658e-6	21081
GCST90005963	13	rs10870648	31391722	A	G	0.095659	0.020506	3.10598961990566e-6	21081
GCST90005963	14	rs143080671	25643089	G	A	0.22693	0.050284	6.42983754108247e-6	21081
GCST90005963	14	rs59762490	44378499	G	A	0.10656	0.022805	2.99571159242799e-6	21081
GCST90005963	16	rs117659902	77978086	C	T	-0.1598	0.034814	4.45861527948071e-6	21081
GCST90005963	20	rs6050907	2632699	A	C	0.047679	0.0099678	1.7354016258719e-6	21081
GCST90005963	22	rs136805	40018212	T	C	0.05153	0.011621	9.28111171020168e-6	21081
