# Supplementary material for: Investigating Bidirectional Causal Relationships Between Imaging‐Derived Brain Phenotypes and Sedative‐Hypnotic Use Disorder: A Mendelian Randomization Study
Source: Addict Biol. 2026 May 28;31(6):e70160. doi: 10.1111/adb.70160 (PMC13239158; doi:10.1111/adb.70160)
Supplement: Supplementary file 5 — Data S1: Supporting Information. [file ADB-31-e70160-s003.zip › Additional file1/IVs for 3935 brain IDPs/Details information for IVs/GCST90005977.csv]

id	chromosome	variant_id	base_pair_location	other_allele	effect_allele	beta	standard_error	p_value	samplesize
GCST90005977	1	rs115173799	15026399	G	C	0.26387	0.059611	9.62276766092399e-6	21081
GCST90005977	1	rs6656754	90602599	C	G	0.04372	0.0098362	8.84300763535516e-6	21081
GCST90005977	1	rs523941	194065554	G	A	-0.046581	0.010171	4.67627453689287e-6	21081
GCST90005977	2	rs143750930	1680517	G	A	0.20455	0.045752	7.83068943143375e-6	21081
GCST90005977	2	rs74809983	16783500	T	G	0.10697	0.023416	4.94652262675065e-6	21081
GCST90005977	2	rs138625066	185096081	A	T	0.15524	0.0341	5.33580561846033e-6	21081
GCST90005977	3	rs73235062	113061685	A	T	-0.17424	0.036854	2.28402051284046e-6	21081
GCST90005977	3	rs77101567	139484887	T	C	0.19004	0.039834	1.84756616376603e-6	21081
GCST90005977	4	rs35401399	56676289	A	T	-0.077269	0.017359	8.58025114722604e-6	21081
GCST90005977	4	rs76324425	124681447	A	G	-0.14829	0.028937	3.00607630262823e-7	21081
GCST90005977	4	rs2797507	185325356	G	T	0.043574	0.0098012	8.80237770591345e-6	21081
GCST90005977	5	rs188045597	127626606	A	G	0.24075	0.046362	2.09025850885791e-7	21081
GCST90005977	5	rs77515410	149829934	C	T	0.11704	0.025259	3.61409862639613e-6	21081
GCST90005977	6	rs9352248	76658253	G	T	-0.11692	0.024556	1.93731392458196e-6	21081
GCST90005977	7	rs17713172	13362581	C	G	0.052964	0.011197	2.25839550114555e-6	21081
GCST90005977	8	rs187693505	16929542	C	T	-0.1955	0.043619	7.43532574648275e-6	21081
GCST90005977	8	rs117851425	38575002	C	T	-0.16398	0.035733	4.47919531254284e-6	21081
GCST90005977	8	rs6473304	82702235	T	C	0.045883	0.0099839	4.33710563500441e-6	21081
GCST90005977	8	rs7837596	100924271	G	A	0.07019	0.015876	9.87188301068396e-6	21081
GCST90005977	9	rs10815685	7809325	G	A	0.043418	0.0097854	9.16642522419559e-6	21081
GCST90005977	9	rs139424575	139413650	C	T	0.27342	0.05889	3.45780103532306e-6	21081
GCST90005977	11	rs1149594	76465541	T	C	0.15128	0.033515	6.39734835482648e-6	21081
GCST90005977	11	rs7115533	87538406	C	T	-0.05968	0.013214	6.32266249929688e-6	21081
GCST90005977	11	rs12295462	124434006	T	C	-0.055728	0.012227	5.19517283011068e-6	21081
GCST90005977	13	rs150831542	68761901	G	GA	-0.15713	0.029918	1.51879794203181e-7	21081
GCST90005977	13	rs9559979	111744698	A	G	-0.043731	0.0098604	9.25550244763436e-6	21081
GCST90005977	14	rs143878319	28278643	A	T	-0.34575	0.077428	8.03156169922656e-6	21081
GCST90005977	14	rs146223832	94332649	T	C	-0.11812	0.024817	1.95254027129865e-6	21081
GCST90005977	16	rs149300580	70485782	C	T	-0.20457	0.04366	2.80801872811664e-6	21081
GCST90005977	16	rs889730	83257305	C	T	0.051839	0.0099976	2.17821126629343e-7	21081
GCST90005977	22	rs76850054	43486745	T	C	-0.1232	0.02568	1.6169626935123e-6	21081
