# Supplementary material for: Investigating Bidirectional Causal Relationships Between Imaging‐Derived Brain Phenotypes and Sedative‐Hypnotic Use Disorder: A Mendelian Randomization Study
Source: Addict Biol. 2026 May 28;31(6):e70160. doi: 10.1111/adb.70160 (PMC13239158; doi:10.1111/adb.70160)
Supplement: Supplementary file 5 — Data S1: Supporting Information. [file ADB-31-e70160-s003.zip › Additional file1/IVs for 3935 brain IDPs/Details information for IVs/GCST90002956.csv]

id	chromosome	variant_id	base_pair_location	other_allele	effect_allele	beta	standard_error	p_value	samplesize
GCST90002956	1	rs72722649	85721981	C	G	0.12751	0.027417	3.32812783959652e-6	21280
GCST90002956	1	rs115542391	155130126	C	T	0.19555	0.041473	2.43276410922469e-6	21280
GCST90002956	2	rs79825678	41884596	T	C	0.087454	0.018849	3.5107507718483e-6	21280
GCST90002956	2	rs6546647	71101426	C	T	-0.050092	0.011029	5.60402417364185e-6	21280
GCST90002956	2	rs142352850	127405180	G	A	-0.17939	0.040595	9.96552080134768e-6	21280
GCST90002956	3	rs1604004	25068459	A	G	-0.04579	0.010333	9.40589226426993e-6	21280
GCST90002956	3	rs62243984	65724315	T	C	-0.082754	0.018567	8.35218297412602e-6	21280
GCST90002956	3	rs146394641	79024220	A	T	0.19963	0.044017	5.78229174266034e-6	21280
GCST90002956	3	rs6778222	150942169	A	G	-0.049817	0.010391	1.64550800737356e-6	21280
GCST90002956	4	rs113005365	53016034	TTTGTG	T	0.23791	0.053647	9.26403100736399e-6	21280
GCST90002956	4	rs9762022	165469721	C	G	0.048291	0.010718	6.64966857124676e-6	21280
GCST90002956	4	rs112851266	178760439	C	T	0.072935	0.016056	5.5898480174385e-6	21280
GCST90002956	5	rs1308220	74537301	G	A	0.14952	0.032132	3.28473244303068e-6	21280
GCST90002956	6	rs201334611	47731009	C	CT	-0.094904	0.020104	2.36700949468691e-6	21280
GCST90002956	6	rs222462	52888053	A	G	0.05051	0.011237	6.99358729211692e-6	21280
GCST90002956	6	rs201719592	68603181	C	G	0.10827	0.022718	1.8927793970346e-6	21280
GCST90002956	7	rs73158556	145421472	C	T	0.13438	0.030379	9.75888050030289e-6	21280
GCST90002956	8	rs17599420	6211908	G	A	0.078865	0.016464	1.67687233574859e-6	21280
GCST90002956	9	rs1359955	16040879	C	T	0.050072	0.0098214	3.45780103532306e-7	21280
GCST90002956	10	rs72828938	126589139	C	T	-0.064254	0.012574	3.24862812579202e-7	21280
GCST90002956	10	rs3858302	127609717	G	T	-0.079805	0.016359	1.07671310744397e-6	21280
GCST90002956	11	rs4609633	15013360	T	C	-0.051804	0.010835	1.75630525187313e-6	21280
GCST90002956	11	rs75115606	113064937	G	A	0.14938	0.032226	3.58178901348112e-6	21280
GCST90002956	12	rs17157	116175520	A	G	0.052796	0.0097262	5.75439937337157e-8	21280
GCST90002956	13	rs150870510	104645069	A	G	0.14552	0.031047	2.78676277060111e-6	21280
GCST90002956	15	rs138956856	23133583	A	T	-0.13745	0.03066	7.39264752656227e-6	21280
GCST90002956	15	rs79734328	40329903	T	TTGTCG	0.056709	0.012648	7.37224908104337e-6	21280
GCST90002956	15	rs59995686	100349165	A	G	-0.047542	0.010252	3.54813389233575e-6	21280
GCST90002956	17	rs8065684	8515070	C	G	0.048787	0.010913	7.83610054877811e-6	21280
GCST90002956	17	rs11870844	44141279	A	T	0.05258	0.011355	3.66606364249471e-6	21280
GCST90002956	17	rs17658521	55792247	T	A	-0.05136	0.011417	6.87384919590323e-6	21280
GCST90002956	18	rs8088404	5448267	C	T	-0.05009	0.010279	1.10585961931262e-6	21280
GCST90002956	18	rs113946577	77005922	T	C	-0.052684	0.011841	8.65964323360065e-6	21280
GCST90002956	19	rs10424024	1764143	T	A	-0.072368	0.016086	6.87226661584249e-6	21280
GCST90002956	19	rs113508066	15605912	C	T	0.081733	0.017968	5.42250548517243e-6	21280
GCST90002956	22	rs729512	27998016	A	T	0.065842	0.014269	3.97008678112184e-6	21280
