# Supplementary material for: Investigating Bidirectional Causal Relationships Between Imaging‐Derived Brain Phenotypes and Sedative‐Hypnotic Use Disorder: A Mendelian Randomization Study
Source: Addict Biol. 2026 May 28;31(6):e70160. doi: 10.1111/adb.70160 (PMC13239158; doi:10.1111/adb.70160)
Supplement: Supplementary file 5 — Data S1: Supporting Information. [file ADB-31-e70160-s003.zip › Additional file1/IVs for 3935 brain IDPs/Details information for IVs/GCST90003490.csv]

id	chromosome	variant_id	base_pair_location	other_allele	effect_allele	beta	standard_error	p_value	samplesize
GCST90003490	2	rs6734008	963597	C	T	-0.066161	0.012813	2.44624527605128e-7	21282
GCST90003490	2	rs12615758	95671751	G	A	-0.097507	0.021296	4.70327096440777e-6	21282
GCST90003490	3	rs6442409	13835087	T	C	-0.057578	0.010232	1.85182524363818e-8	21282
GCST90003490	3	rs631312	39508968	G	A	0.05085	0.010791	2.46660722915447e-6	21282
GCST90003490	4	rs151233405	55809906	G	T	-0.31138	0.070173	9.15377008362352e-6	21282
GCST90003490	4	rs5859490	76985987	A	AT	0.056526	0.010184	2.88602440975697e-8	21282
GCST90003490	4	rs13135092	103198082	A	G	-0.093898	0.018106	2.16670607001178e-7	21282
GCST90003490	4	rs191102306	120017256	C	T	0.12655	0.027767	5.20235518687304e-6	21282
GCST90003490	5	rs4701651	5019966	T	C	-0.047676	0.0098245	1.22574463204981e-6	21282
GCST90003490	5	rs76612072	147183847	A	G	-0.087288	0.019482	7.48514124645485e-6	21282
GCST90003490	7	rs74629247	109357100	G	A	0.14043	0.02735	2.85495981690041e-7	21282
GCST90003490	8	rs1562330	27098436	C	T	0.053408	0.0099322	7.64187623963468e-8	21282
GCST90003490	9	rs7467421	70502904	C	T	-0.10855	0.024229	7.49721559687471e-6	21282
GCST90003490	9	rs11790491	98725814	C	G	0.075635	0.015746	1.56927841071781e-6	21282
GCST90003490	9	rs2210598	134238629	A	G	0.049314	0.0097089	3.82208199742682e-7	21282
GCST90003490	10	rs9633612	57213690	C	A	0.052731	0.011773	7.53355563733717e-6	21282
GCST90003490	13	rs113516957	87622628	T	A	0.10554	0.022267	2.15377335566217e-6	21282
GCST90003490	13	rs9514952	109644458	C	T	0.055697	0.011847	2.60135725665313e-6	21282
GCST90003490	14	rs1255261	53679238	C	T	0.045217	0.010031	6.58415429943383e-6	21282
GCST90003490	14	rs35063049	104289453	A	T	0.091792	0.02049	7.50585205590237e-6	21282
GCST90003490	16	rs11077167	7318548	A	C	-0.04915	0.0098484	6.06456981510137e-7	21282
GCST90003490	16	rs45591839	24570844	G	A	-0.097782	0.020939	3.03389118419427e-6	21282
GCST90003490	16	rs138285761	61559226	A	G	-0.15235	0.034429	9.68946949978737e-6	21282
GCST90003490	17	rs10438710	2477787	A	G	-0.067945	0.012224	2.75296062615514e-8	21282
GCST90003490	17	rs71369358	12886581	T	TA	0.050661	0.010857	3.08887262651275e-6	21282
GCST90003490	18	rs74419906	54698067	C	T	0.19547	0.039694	8.51726186645918e-7	21282
GCST90003490	19	rs113141632	22848875	C	G	-0.092872	0.020249	4.53106194978558e-6	21282
GCST90003490	19	rs2242523	36231646	C	T	0.04408	0.0097488	6.17163168455584e-6	21282
GCST90003490	19	rs112232074	55905360	G	A	-0.068767	0.014276	1.46757396940058e-6	21282
GCST90003490	22	rs112479121	38195745	T	G	-0.055548	0.012257	5.87218865971303e-6	21282
