# Supplementary material for: Investigating Bidirectional Causal Relationships Between Imaging‐Derived Brain Phenotypes and Sedative‐Hypnotic Use Disorder: A Mendelian Randomization Study
Source: Addict Biol. 2026 May 28;31(6):e70160. doi: 10.1111/adb.70160 (PMC13239158; doi:10.1111/adb.70160)
Supplement: Supplementary file 5 — Data S1: Supporting Information. [file ADB-31-e70160-s003.zip › Additional file1/IVs for 3935 brain IDPs/Details information for IVs/GCST90004499.csv]

id	chromosome	variant_id	base_pair_location	other_allele	effect_allele	beta	standard_error	p_value	samplesize
GCST90004499	1	rs198377	11914151	G	A	-0.068578	0.01424	1.47502710175976e-6	20859
GCST90004499	1	rs2097559	175089048	A	G	0.062675	0.013711	4.87416245443154e-6	20859
GCST90004499	1	rs10753232	180950126	C	T	-0.044822	0.0099438	6.59477525949485e-6	20859
GCST90004499	1	rs6427900	201305104	T	A	0.066527	0.014064	2.25839550114555e-6	20859
GCST90004499	1	rs35029161	207927153	T	C	0.071113	0.015929	8.07606861328975e-6	20859
GCST90004499	2	rs7585113	12027432	A	G	0.082559	0.01377	2.0634787461532e-9	20859
GCST90004499	2	rs71385231	78947823	A	ACT	0.049326	0.010495	2.61818300821899e-6	20859
GCST90004499	3	rs2627932	657141	G	T	0.14901	0.033136	6.92946969842556e-6	20859
GCST90004499	3	rs141487143	102159132	G	T	0.21956	0.046518	2.37410542273496e-6	20859
GCST90004499	3	rs73175093	172700447	A	G	-0.18432	0.040885	6.57052390963553e-6	20859
GCST90004499	4	rs6855246	103112470	A	G	-0.097097	0.01909	3.68128973642531e-7	20859
GCST90004499	4	rs4862340	185124305	G	A	-0.085766	0.0099858	9.397233105646359e-18	20859
GCST90004499	4	rs4340826	186594332	A	G	-0.069533	0.015352	5.95525003041283e-6	20859
GCST90004499	5	rs71609347	16950391	G	A	-0.062015	0.013089	2.17320151939997e-6	20859
GCST90004499	5	rs17205972	82859065	G	T	-0.081484	0.012289	3.41979442513709e-11	20859
GCST90004499	5	rs72780223	126173354	A	G	0.10353	0.021248	1.11019687362348e-6	20859
GCST90004499	6	rs35511257	32545392	G	C	0.08754	0.018107	1.34462134153449e-6	20859
GCST90004499	6	rs41268938	32606616	A	T	0.085231	0.012031	1.44211535152487e-12	20859
GCST90004499	6	rs146149679	88499802	C	G	0.12228	0.027514	8.86339287327935e-6	20859
GCST90004499	6	rs332635	124749725	A	G	0.05234	0.011765	8.68560350348776e-6	20859
GCST90004499	6	rs275350	151016058	C	G	-0.051809	0.0099222	1.79143064840602e-7	20859
GCST90004499	7	rs367864292	143236500	C	T	-0.17801	0.035268	4.52064079648501e-7	20859
GCST90004499	7	rs4024435	151937458	C	A	0.062981	0.01253	5.03500608787905e-7	20859
GCST90004499	8	rs7823808	11836622	C	T	0.046573	0.0098505	2.28191782068065e-6	20859
GCST90004499	8	rs3132880	101673916	C	T	-0.073165	0.0099949	2.56448403651772e-13	20859
GCST90004499	8	rs55705857	130645692	A	G	-0.13087	0.021514	1.2011576179375802e-9	20859
GCST90004499	9	rs4498613	96505639	A	C	-0.056496	0.012677	8.3675824428145e-6	20859
GCST90004499	9	rs10980694	113784557	T	C	0.07937	0.014835	8.87769049411735e-8	20859
GCST90004499	10	rs4880619	3686485	T	C	0.048931	0.010756	5.41252605515154e-6	20859
GCST90004499	10	rs117967063	25261805	G	A	0.12221	0.0266	4.36415332326273e-6	20859
GCST90004499	11	rs35353171	13112718	C	CAAA	-0.043802	0.0098766	9.25763385120825e-6	20859
GCST90004499	11	rs2380759	66647430	T	G	-0.053344	0.010873	9.35836543583529e-7	20859
GCST90004499	12	rs28853082	72253397	G	T	0.12107	0.026228	3.93278314568341e-6	20859
GCST90004499	12	rs7136806	80103770	A	C	0.19459	0.042591	4.93400971187958e-6	20859
GCST90004499	12	rs9739560	118461574	T	A	-0.067359	0.010016	1.79473362683252e-11	20859
GCST90004499	13	rs28411370	50571301	C	G	-0.06789	0.014646	3.58343886814277e-6	20859
GCST90004499	13	rs4773366	112044551	G	A	0.065345	0.0135	1.30526892880865e-6	20859
GCST90004499	14	rs28597903	20681543	G	A	-0.0693	0.01552	8.03896244857125e-6	20859
GCST90004499	14	rs77525808	24536718	C	T	-0.081613	0.018463	9.90147738776604e-6	20859
GCST90004499	14	rs77319708	35265262	T	G	-0.18872	0.042033	7.16803306516052e-6	20859
GCST90004499	14	rs7154841	72073422	A	G	0.052294	0.011505	5.51823256756565e-6	20859
GCST90004499	16	rs11642070	9688055	A	G	0.046276	0.0098122	2.41880022314785e-6	20859
GCST90004499	16	rs9941004	23017240	G	A	0.087005	0.019639	9.45801503371012e-6	20859
GCST90004499	16	rs1948948	51442679	C	T	0.066885	0.0098545	1.1748975549395298e-11	20859
GCST90004499	17	rs2447090	2298974	A	G	0.048777	0.010276	2.08113378698016e-6	20859
GCST90004499	17	rs5819674	19431158	G	GA	-0.048565	0.010254	2.19381499189791e-6	20859
GCST90004499	17	rs11080149	29623288	C	T	-0.082055	0.014166	7.03720171722058e-9	20859
GCST90004499	17	rs2526374	56435885	G	T	0.047337	0.010229	3.72134556003871e-6	20859
GCST90004499	19	rs10402247	18522805	A	C	-0.058963	0.012253	1.50279589470611e-6	20859
GCST90004499	21	rs118108194	42857755	A	G	0.29426	0.064644	5.34195222929311e-6	20859
GCST90004499	22	rs425011	18293192	G	A	0.057263	0.010701	8.83486667395857e-8	20859
