# Supplementary material for: Investigating Bidirectional Causal Relationships Between Imaging‐Derived Brain Phenotypes and Sedative‐Hypnotic Use Disorder: A Mendelian Randomization Study
Source: Addict Biol. 2026 May 28;31(6):e70160. doi: 10.1111/adb.70160 (PMC13239158; doi:10.1111/adb.70160)
Supplement: Supplementary file 5 — Data S1: Supporting Information. [file ADB-31-e70160-s003.zip › Additional file1/IVs for 3935 brain IDPs/Details information for IVs/GCST90005787.csv]

id	chromosome	variant_id	base_pair_location	other_allele	effect_allele	beta	standard_error	p_value	samplesize
GCST90005787	1	rs59769877	59346172	C	A	-0.13958	0.03158	9.91973339239082e-6	21081
GCST90005787	1	rs192871850	100415744	G	T	0.24231	0.051602	2.67177572711795e-6	21081
GCST90005787	1	rs142350992	184240935	G	A	-0.15871	0.034523	4.30724920981975e-6	21081
GCST90005787	2	rs34776676	41963073	G	T	-0.13334	0.029413	5.8371385255051e-6	21081
GCST90005787	2	rs78271315	134077171	C	A	-0.15074	0.03386	8.56051711720095e-6	21081
GCST90005787	2	rs114934559	188690012	C	T	0.20274	0.043318	2.88336750678026e-6	21081
GCST90005787	2	rs12474181	203531935	T	A	0.051067	0.011342	6.74994136121949e-6	21081
GCST90005787	2	rs16861701	221596539	G	A	-0.082869	0.01834	6.25748763354441e-6	21081
GCST90005787	3	rs9813034	137281630	T	G	-0.045648	0.010326	9.8900844502106508e-06	21081
GCST90005787	4	rs2712000	39137082	G	T	0.0544	0.011526	2.37793511410135e-6	21081
GCST90005787	5	rs11740908	25133846	G	T	-0.046838	0.010495	8.13392193567163e-6	21081
GCST90005787	6	rs78538272	75336486	A	G	-0.11887	0.026865	9.70733461153507e-6	21081
GCST90005787	6	rs3778224	161608089	T	C	-0.043992	0.0098605	8.18276351348179e-6	21081
GCST90005787	7	rs272656	24146427	G	C	0.046249	0.010257	6.54334772373758e-6	21081
GCST90005787	7	rs13237851	78508654	A	G	0.34081	0.073515	3.57519718745026e-6	21081
GCST90005787	8	rs76542442	94365859	C	T	0.087254	0.01915	5.23600436585751e-6	21081
GCST90005787	8	rs7841313	113588215	T	C	-0.056352	0.012475	6.29796147929517e-6	21081
GCST90005787	9	rs117443347	362803	C	T	0.16533	0.036856	7.30129674945966e-6	21081
GCST90005787	9	rs10901149	135129937	A	C	-0.050472	0.011376	9.18755601666062e-6	21081
GCST90005787	10	rs74127180	28296845	C	A	0.074326	0.016176	4.35411604915063e-6	21081
GCST90005787	10	rs9420319	123100262	G	C	-0.044658	0.01	8.02047334800666e-6	21081
GCST90005787	10	rs7092433	135043802	C	A	-0.066708	0.014283	3.02273448003866e-6	21081
GCST90005787	11	rs113817100	10894859	C	T	-0.17288	0.036919	2.85101826750391e-6	21081
GCST90005787	11	rs61917769	125167982	G	C	-0.15492	0.034961	9.41455940194725e-6	21081
GCST90005787	12	rs10777158	77835446	G	T	0.050448	0.011373	9.22571427154763e-6	21081
GCST90005787	12	rs138608355	111559204	G	A	-0.16599	0.036624	5.86408153276476e-6	21081
GCST90005787	15	rs783520	83279505	G	A	-0.046565	0.010077	3.84768933893789e-6	21081
GCST90005787	15	rs893616	90327410	T	C	0.04531	0.0098116	3.8976245309772e-6	21081
GCST90005787	17	rs1904280	21705447	T	C	-0.046657	0.010146	4.28055419586204e-6	21081
GCST90005787	17	rs117338553	76935405	C	T	0.12971	0.029221	9.08447847026776e-6	21081
GCST90005787	18	rs79893057	10321962	T	C	0.07491	0.016204	3.80364520328555e-6	21081
GCST90005787	18	rs139279650	45809137	G	A	0.27324	0.056163	1.15239137719949e-6	21081
GCST90005787	20	rs77392745	61608347	G	A	-0.13424	0.026106	2.73841963426436e-7	21081
