# Supplementary material for: Investigating Bidirectional Causal Relationships Between Imaging‐Derived Brain Phenotypes and Sedative‐Hypnotic Use Disorder: A Mendelian Randomization Study
Source: Addict Biol. 2026 May 28;31(6):e70160. doi: 10.1111/adb.70160 (PMC13239158; doi:10.1111/adb.70160)
Supplement: Supplementary file 5 — Data S1: Supporting Information. [file ADB-31-e70160-s003.zip › Additional file1/IVs for 3935 brain IDPs/Details information for IVs/GCST90005793.csv]

id	chromosome	variant_id	base_pair_location	other_allele	effect_allele	beta	standard_error	p_value	samplesize
GCST90005793	1	rs79320888	53332741	C	T	-0.24026	0.053269	6.51178420546181e-6	21081
GCST90005793	1	rs4511169	76772996	G	C	-0.06546	0.014782	9.54333128308536e-6	21081
GCST90005793	2	rs55706926	1449140	A	G	-0.079702	0.017173	3.48818893407329e-6	21081
GCST90005793	2	rs73227385	20699524	C	T	0.083121	0.017838	3.18419752172613e-6	21081
GCST90005793	3	rs696517	136067655	T	C	-0.060871	0.012184	5.90472940406987e-7	21081
GCST90005793	3	rs76599149	195974648	T	G	-0.10413	0.02119	8.99290488401186e-7	21081
GCST90005793	4	rs73236408	19124052	T	C	0.051991	0.011466	5.81299567725388e-6	21081
GCST90005793	5	rs297946	162990623	A	G	0.050485	0.0099456	3.88597497954394e-7	21081
GCST90005793	6	rs28522858	14964586	A	T	0.25878	0.057118	5.91289272693748e-6	21081
GCST90005793	6	rs9365601	164139843	G	A	-0.044678	0.0098414	5.66108922633216e-6	21081
GCST90005793	8	rs4556085	34524530	G	C	0.077805	0.017047	5.04545108382737e-6	21081
GCST90005793	9	rs373160195	137487946	A	ACACGTG	-0.23183	0.051968	8.19596320481845e-6	21081
GCST90005793	10	rs35921807	118268968	C	T	0.12469	0.027964	8.27942163712334e-6	21081
GCST90005793	11	rs117352652	63045777	C	T	0.15883	0.033681	2.42437613352508e-6	21081
GCST90005793	12	rs11052127	32801233	T	C	-0.049039	0.0098349	6.20440301191381e-7	21081
GCST90005793	12	rs36150936	88342784	C	CA	0.12367	0.027971	9.85598423156595e-6	21081
GCST90005793	13	rs149785128	51119335	T	G	0.16062	0.035497	6.07575146105741e-6	21081
GCST90005793	13	rs147850392	114788723	G	GA	0.067417	0.01474	4.81947797625127e-6	21081
GCST90005793	14	rs8011709	27900058	A	C	0.049429	0.010396	2.00078305215239e-6	21081
GCST90005793	14	rs114816240	28521870	A	C	-0.082016	0.017652	3.40251462027023e-6	21081
GCST90005793	19	rs16992471	4640295	T	G	0.048821	0.0098102	6.52379040998209e-7	21081
GCST90005793	20	rs59832829	42238602	A	T	0.088134	0.019847	9.01363567078142e-6	21081
GCST90005793	20	rs6099875	56577726	G	C	-0.12879	0.026785	1.5321454648109e-6	21081
GCST90005793	21	rs58255612	27776923	T	C	-0.12346	0.027077	5.15703406302645e-6	21081
GCST90005793	22	rs5992914	18440772	A	T	0.18843	0.039723	2.11202959746102e-6	21081
