# Supplementary material for: Investigating Bidirectional Causal Relationships Between Imaging‐Derived Brain Phenotypes and Sedative‐Hypnotic Use Disorder: A Mendelian Randomization Study
Source: Addict Biol. 2026 May 28;31(6):e70160. doi: 10.1111/adb.70160 (PMC13239158; doi:10.1111/adb.70160)
Supplement: Supplementary file 5 — Data S1: Supporting Information. [file ADB-31-e70160-s003.zip › Additional file1/IVs for 3935 brain IDPs/Details information for IVs/GCST90002942.csv]

id	chromosome	variant_id	base_pair_location	other_allele	effect_allele	beta	standard_error	p_value	samplesize
GCST90002942	1	rs12184257	16637737	C	T	-0.062275	0.0099983	4.79622998644458e-10	21282
GCST90002942	1	rs2176063	105185083	C	T	-0.052976	0.011859	7.96709507808649e-6	21282
GCST90002942	1	rs34217665	175427914	G	A	0.061942	0.013266	3.04088502567628e-6	21282
GCST90002942	1	rs35820128	223814402	C	T	-0.071508	0.0159	6.91512444331922e-6	21282
GCST90002942	2	rs115516386	79941889	T	G	-0.13557	0.030347	7.95976049056286e-6	21282
GCST90002942	2	rs7426273	104522279	T	G	0.063583	0.013125	1.2796759265078e-6	21282
GCST90002942	2	rs4477859	160595127	G	A	0.043889	0.0097604	6.94064768994338e-6	21282
GCST90002942	3	rs6787279	57163751	T	C	0.060059	0.012984	3.75577874655772e-6	21282
GCST90002942	4	rs183013934	62632918	A	G	0.24034	0.053443	6.92309035921882e-6	21282
GCST90002942	4	rs36055662	73420619	T	C	0.067214	0.0142	2.22075168345075e-6	21282
GCST90002942	4	rs13151725	122027143	T	C	0.051391	0.011143	4.0095903122772e-6	21282
GCST90002942	4	rs12647503	169532292	A	G	0.057663	0.011043	1.78895740435219e-7	21282
GCST90002942	5	rs77853646	35595975	T	C	-0.11664	0.025337	4.18022828954033e-6	21282
GCST90002942	5	rs3923894	82136605	T	A	0.045252	0.010097	7.44731973905989e-6	21282
GCST90002942	5	rs7728751	82843609	G	A	-0.064511	0.01204	8.48984966515619e-8	21282
GCST90002942	6	rs145389180	34183832	C	G	-0.085062	0.017955	2.17770977235316e-6	21282
GCST90002942	6	rs2206994	62207411	C	G	-0.18502	0.041728	9.29608315715038e-6	21282
GCST90002942	6	rs6916728	170545507	A	T	0.061045	0.013634	7.59801243515852e-6	21282
GCST90002942	7	rs222320	10229251	G	C	0.097911	0.020384	1.57036280433355e-6	21282
GCST90002942	7	rs214890	110737774	A	G	0.06976	0.015712	9.04273908311783e-6	21282
GCST90002942	7	rs2347694	134380776	G	A	0.053775	0.01099	9.99769767998157e-7	21282
GCST90002942	8	rs118077865	10319044	A	G	0.16058	0.036117	8.78820137717169e-6	21282
GCST90002942	8	rs35560447	22638770	C	T	-0.11806	0.025132	2.64667125127335e-6	21282
GCST90002942	8	rs2436860	103742049	A	G	0.076385	0.016734	5.03037081084625e-6	21282
GCST90002942	8	rs10283100	120596023	A	G	0.10436	0.021191	8.50550295897096e-7	21282
GCST90002942	10	rs592456	6435374	C	T	0.074149	0.016046	3.83972392635377e-6	21282
GCST90002942	10	rs7077860	69040360	A	G	0.086877	0.019036	5.05242644940156e-6	21282
GCST90002942	10	rs3924176	73648865	A	C	-0.045133	0.0097419	3.62660286244888e-6	21282
GCST90002942	11	rs2513992	102964636	T	C	-0.050163	0.011069	5.87489352529777e-6	21282
GCST90002942	12	rs7398658	4916133	A	G	0.047592	0.010552	6.51328377182316e-6	21282
GCST90002942	12	rs1978730	106480246	C	A	-0.0639	0.014004	5.07341046037298e-6	21282
GCST90002942	13	rs117549033	52074862	T	C	0.16856	0.031302	7.32824533138904e-8	21282
GCST90002942	13	rs9545471	81127249	T	C	0.043182	0.0097303	9.13271699664817e-6	21282
GCST90002942	13	rs2131940	110956393	A	G	0.048001	0.010423	4.14667501515699e-6	21282
GCST90002942	14	rs2922656	85081491	A	C	0.051114	0.010935	2.96483138952435e-6	21282
GCST90002942	14	rs4905906	100325465	T	G	0.05443	0.010568	2.62180266151044e-7	21282
GCST90002942	15	rs117959595	27360951	T	C	-0.17446	0.037194	2.74220551539316e-6	21282
GCST90002942	15	rs10627721	38581430	G	GAA	-0.08116	0.015965	3.73164223664703e-7	21282
GCST90002942	16	rs118154869	30479065	C	T	0.1657	0.032326	2.98675775503349e-7	21282
GCST90002942	17	rs8067527	43813186	G	A	0.048729	0.0098969	8.56051711720095e-7	21282
GCST90002942	18	rs13381540	41263806	G	T	0.060033	0.011779	3.4905993220483e-7	21282
GCST90002942	18	rs11664369	57739072	C	T	-0.051771	0.011003	2.55387713577932e-6	21282
GCST90002942	18	rs62103445	68058947	G	A	0.04465	0.010091	9.70063133783956e-6	21282
GCST90002942	20	rs6038247	5669583	C	T	0.076974	0.016397	2.68905695002925e-6	21282
GCST90002942	22	rs13056313	49742419	G	A	0.098724	0.021579	4.78960832497788e-6	21282
