# Supplementary material for: Investigating Bidirectional Causal Relationships Between Imaging‐Derived Brain Phenotypes and Sedative‐Hypnotic Use Disorder: A Mendelian Randomization Study
Source: Addict Biol. 2026 May 28;31(6):e70160. doi: 10.1111/adb.70160 (PMC13239158; doi:10.1111/adb.70160)
Supplement: Supplementary file 5 — Data S1: Supporting Information. [file ADB-31-e70160-s003.zip › Additional file1/IVs for 3935 brain IDPs/Details information for IVs/GCST90003484.csv]

id	chromosome	variant_id	base_pair_location	other_allele	effect_allele	beta	standard_error	p_value	samplesize
GCST90003484	1	rs112543484	79032972	A	G	-0.19615	0.043968	8.18841791900512e-6	21282
GCST90003484	1	rs144511093	184714134	T	G	0.16676	0.037309	7.87227034551168e-6	21282
GCST90003484	1	rs2841591	215205774	C	G	0.04371	0.0096957	6.5720370028709e-6	21282
GCST90003484	2	rs111785286	37555514	A	T	0.11016	0.022485	9.69616506049464e-7	21282
GCST90003484	2	rs28714615	158022813	A	G	0.090704	0.020293	7.87589649486847e-6	21282
GCST90003484	3	rs4577441	197001440	G	A	0.077556	0.017288	7.29457510254569e-6	21282
GCST90003484	4	rs2385906	8033861	C	T	0.051402	0.010933	2.60075834096442e-6	21282
GCST90003484	6	rs2246871	31481146	C	A	0.04775	0.010088	2.22535857804652e-6	21282
GCST90003484	7	rs7803885	85206433	C	T	0.054557	0.012238	8.30806718701915e-6	21282
GCST90003484	8	rs189845289	31228363	A	C	0.18525	0.041005	6.28492356037752e-6	21282
GCST90003484	8	rs73679437	54102658	T	G	0.089586	0.020103	8.37915067438409e-6	21282
GCST90003484	9	rs12554469	124221678	C	T	0.067202	0.014466	3.41428680757969e-6	21282
GCST90003484	10	rs2961618	4850639	G	A	-0.044576	0.009859	6.1773185859152e-6	21282
GCST90003484	10	rs148725470	15353548	T	G	-0.28249	0.063019	7.40968933913698e-6	21282
GCST90003484	10	rs719909	91345696	C	T	0.058449	0.012986	6.80769358693742e-6	21282
GCST90003484	12	rs148440118	111385963	A	C	-0.27299	0.057462	2.03938865960861e-6	21282
GCST90003484	12	rs11059789	129091805	G	T	0.05751	0.012738	6.36648910200372e-6	21282
GCST90003484	13	rs1022889	95513006	G	A	-0.045529	0.010084	6.37088843617527e-6	21282
GCST90003484	15	rs146176243	30481726	G	C	-0.364	0.079807	5.12035414938307e-6	21282
GCST90003484	16	rs372312836	69166366	G	GC	-0.05269	0.010781	1.03014889258244e-6	21282
GCST90003484	17	rs11077659	71077284	C	G	-0.047615	0.010506	5.87218865971303e-6	21282
GCST90003484	18	rs12606195	3127336	T	C	-0.073957	0.016098	4.37219979957455e-6	21282
GCST90003484	18	rs111893676	73884794	T	C	-0.11256	0.021836	2.5603539060042e-7	21282
GCST90003484	19	rs440677	11285390	G	A	-0.046425	0.010047	3.84414711759578e-6	21282
GCST90003484	19	rs183388514	36171530	T	G	0.048764	0.0097435	5.63767453135264e-7	21282
GCST90003484	20	rs6095352	47511792	T	C	-0.047243	0.010331	4.83392602516085e-6	21282
GCST90003484	21	rs59839663	34379958	C	T	-0.048505	0.01002	1.30076846613954e-6	21282
GCST90003484	22	rs73187250	50634552	G	A	-0.064306	0.014312	7.05017666853984e-6	21282
