# Supplementary material for: Investigating Bidirectional Causal Relationships Between Imaging‐Derived Brain Phenotypes and Sedative‐Hypnotic Use Disorder: A Mendelian Randomization Study
Source: Addict Biol. 2026 May 28;31(6):e70160. doi: 10.1111/adb.70160 (PMC13239158; doi:10.1111/adb.70160)
Supplement: Supplementary file 5 — Data S1: Supporting Information. [file ADB-31-e70160-s003.zip › Additional file1/IVs for 3935 brain IDPs/Details information for IVs/GCST90004300.csv]

id	chromosome	variant_id	base_pair_location	other_allele	effect_allele	beta	standard_error	p_value	samplesize
GCST90004300	1	rs1981080	43759733	T	G	0.047508	0.01012	2.68905695002925e-6	20860
GCST90004300	1	rs116273703	51028154	A	G	0.12402	0.026045	1.93330333449661e-6	20860
GCST90004300	1	rs138753196	188833578	T	TG	0.15182	0.030949	9.38858191873097e-7	20860
GCST90004300	1	rs6659463	202322757	T	A	0.0889	0.019048	3.07326492920429e-6	20860
GCST90004300	2	rs17476488	17238712	T	C	-0.10099	0.022519	7.35021427646794e-6	20860
GCST90004300	2	rs7577798	224029542	C	A	0.044321	0.0099614	8.65964323360065e-6	20860
GCST90004300	3	rs77865103	13707804	C	T	0.057061	0.012681	6.83439380986021e-6	20860
GCST90004300	3	rs2278756	125844718	G	A	-0.044302	0.0099482	8.4996295944962e-6	20860
GCST90004300	5	rs2731848	82510547	C	T	0.044291	0.0099197	8.04822297588503e-6	20860
GCST90004300	5	rs3852188	82858014	C	G	0.11343	0.01232	3.6728230049808595e-20	20860
GCST90004300	5	rs171632	139941318	A	G	0.051396	0.010747	1.74461659813301e-6	20860
GCST90004300	5	rs56339382	160232081	T	C	0.065201	0.013012	5.46009249754273e-7	20860
GCST90004300	6	rs1233587	28719755	A	T	-0.052588	0.010735	9.71404251728768e-7	20860
GCST90004300	6	rs6937133	39800014	A	G	-0.062883	0.011505	4.65800553220029e-8	20860
GCST90004300	7	rs7777484	2814271	A	G	-0.044899	0.010005	7.23435805850635e-6	20860
GCST90004300	7	rs12700000	18904337	T	C	-0.049498	0.010483	2.35233949338895e-6	20860
GCST90004300	7	rs12700182	20389516	G	C	0.047976	0.0099649	1.48593564228701e-6	20860
GCST90004300	7	rs6953397	55103199	T	C	-0.046048	0.010089	5.04080619102669e-6	20860
GCST90004300	7	rs113878583	106811222	C	T	0.096781	0.021207	5.05824662003114e-6	20860
GCST90004300	7	rs1452913	134508066	T	C	-0.047517	0.010033	2.19381499189791e-6	20860
GCST90004300	7	rs4128399	151498679	T	C	-0.069469	0.013324	1.86766938564439e-7	20860
GCST90004300	8	rs62493016	12989691	C	T	-0.051255	0.010771	1.96200450392565e-6	20860
GCST90004300	8	rs4732621	27947534	A	G	0.044395	0.0099666	8.45668200099355e-6	20860
GCST90004300	8	rs2978102	101679411	A	G	0.055549	0.0098166	1.54596621938667e-8	20860
GCST90004300	9	rs79773517	6512321	C	T	-0.12553	0.028145	8.23189836921396e-6	20860
GCST90004300	9	rs72748148	113677241	G	A	0.053849	0.011905	6.12491406847483e-6	20860
GCST90004300	9	rs58454192	137748579	G	T	0.17466	0.038738	6.55994200664745e-6	20860
GCST90004300	10	rs7919809	18652984	C	G	0.044275	0.0097508	5.63897280334949e-6	20860
GCST90004300	10	rs911547	105639421	G	A	-0.066445	0.014247	3.12248240622327e-6	20860
GCST90004300	11	rs547248	62663659	C	T	-0.050851	0.010812	2.57632115700257e-6	20860
GCST90004300	11	rs17148514	85526399	C	T	-0.056233	0.011439	8.9022543801021e-7	20860
GCST90004300	11	rs2305013	120340060	A	T	-0.10217	0.022331	4.77859253151546e-6	20860
GCST90004300	12	rs145844663	15903864	C	T	-0.16892	0.036134	2.96141996539436e-6	20860
GCST90004300	12	rs73059234	16183757	G	C	-0.08935	0.019752	6.11645802954662e-6	20860
GCST90004300	12	rs7304470	95066388	G	A	-0.043787	0.0098	7.93414256777125e-6	20860
GCST90004300	12	rs1946384	116080723	T	C	0.044899	0.009803	4.67519790884508e-6	20860
GCST90004300	13	rs9543453	74343862	T	C	0.058921	0.012996	5.82103217770871e-6	20860
GCST90004300	14	rs34720103	21559311	G	A	0.10288	0.022918	7.19614656326581e-6	20860
GCST90004300	15	rs34234767	59933136	T	TC	-0.046025	0.010406	9.79039017448052e-6	20860
GCST90004300	16	rs1505106	20550624	G	C	-0.051577	0.011633	9.30893504637728e-6	20860
GCST90004300	16	rs7197215	51449978	A	G	-0.072142	0.0098786	2.91742701400117e-13	20860
GCST90004300	16	rs112730611	89951460	C	T	-0.062288	0.012964	1.55955250282695e-6	20860
GCST90004300	17	rs2289671	42988959	T	C	-0.04816	0.0098385	9.90375754969247e-7	20860
GCST90004300	17	rs1563304	44874453	C	T	0.05901	0.012806	4.0878975211112e-6	20860
GCST90004300	17	rs899290	79387536	C	G	-0.058212	0.011712	6.74372729759806e-7	20860
GCST90004300	19	rs376457	44412757	C	G	0.044073	0.0098015	6.94224601714119e-6	20860
GCST90004300	21	rs8126551	36547718	G	A	-0.24939	0.055206	6.29216351287986e-6	20860
GCST90004300	22	rs2267160	30952941	C	T	-0.051757	0.01002	2.42102904673618e-7	20860
