# Supplementary material for: Investigating Bidirectional Causal Relationships Between Imaging‐Derived Brain Phenotypes and Sedative‐Hypnotic Use Disorder: A Mendelian Randomization Study
Source: Addict Biol. 2026 May 28;31(6):e70160. doi: 10.1111/adb.70160 (PMC13239158; doi:10.1111/adb.70160)
Supplement: Supplementary file 5 — Data S1: Supporting Information. [file ADB-31-e70160-s003.zip › Additional file1/IVs for 3935 brain IDPs/Details information for IVs/GCST90002771.csv]

id	chromosome	variant_id	base_pair_location	other_allele	effect_allele	beta	standard_error	p_value	samplesize
GCST90002771	1	rs1537487	36142315	A	G	0.26985	0.057821	3.07468054593964e-6	21282
GCST90002771	1	rs79923112	161128644	G	C	-0.1908	0.041817	5.07925480365021e-6	21282
GCST90002771	2	rs4670759	37899715	G	C	-0.044313	0.0099789	9.01156044339704e-6	21282
GCST90002771	2	rs182284067	42275245	G	A	0.069339	0.013258	1.71277375657561e-7	21282
GCST90002771	2	rs972337	60331399	C	T	-0.049151	0.0099246	7.38754262993636e-7	21282
GCST90002771	2	rs888278	65999623	G	T	-0.052581	0.0099483	1.26677650534463e-7	21282
GCST90002771	2	rs10170514	216279936	A	T	0.047463	0.010479	5.95250816780947e-6	21282
GCST90002771	2	rs34380167	217325317	C	CCAAA	0.057732	0.011156	2.30091195185176e-7	21282
GCST90002771	3	rs6793085	3142423	C	T	0.044034	0.0096983	5.64546864929989e-6	21282
GCST90002771	3	rs147707222	186786963	G	A	-0.2013	0.044706	6.74062241139007e-6	21282
GCST90002771	4	rs115326164	79699627	A	C	0.1946	0.041446	2.67855149453233e-6	21282
GCST90002771	4	rs62339593	160468317	G	T	-0.048677	0.010301	2.30887276010763e-6	21282
GCST90002771	5	rs12187568	128734008	C	G	0.095861	0.019886	1.44145138575821e-6	21282
GCST90002771	6	rs79485747	40750876	A	T	-0.20105	0.044078	5.11681835540307e-6	21282
GCST90002771	6	rs58321169	126868567	C	T	0.074405	0.010928	1.0115794542599e-11	21282
GCST90002771	7	rs1534795	26399870	G	A	-0.060531	0.012496	1.28085509453628e-6	21282
GCST90002771	7	rs10434916	156677804	C	G	-0.10932	0.02437	7.29793515214449e-6	21282
GCST90002771	8	rs10503406	10108972	C	T	0.048614	0.01009	1.46015849681179e-6	21282
GCST90002771	8	rs112467786	20256451	GA	G	0.048505	0.010761	6.6008520700216e-6	21282
GCST90002771	11	rs7125354	8097765	G	A	0.048393	0.010911	9.25124111252551e-6	21282
GCST90002771	11	rs12421995	44331309	G	A	0.059155	0.0097747	1.45545908058197e-9	21282
GCST90002771	11	rs12805319	122032548	G	T	0.0595	0.013018	4.88764888661581e-6	21282
GCST90002771	12	rs4931090	28858508	T	C	0.049329	0.010137	1.14472192237846e-6	21282
GCST90002771	12	rs79560576	45501233	C	T	0.12829	0.028853	8.77404787956753e-6	21282
GCST90002771	12	rs56065706	107197479	T	C	-0.12514	0.027195	4.21405306391286e-6	21282
GCST90002771	13	rs4770184	22185708	C	T	-0.056653	0.01264	7.43190244074345e-6	21282
GCST90002771	13	rs4769301	24571800	G	A	-0.048296	0.010448	3.81416959666939e-6	21282
GCST90002771	13	rs113476939	30357676	G	A	-0.19769	0.044157	7.60676500766227e-6	21282
GCST90002771	13	rs17071090	74517392	A	G	0.097149	0.02184	8.69961433065267e-6	21282
GCST90002771	13	rs9523082	91450199	T	C	-0.052243	0.010419	5.36290371800858e-7	21282
GCST90002771	14	rs4899147	65295954	T	G	0.072341	0.014455	5.64157024432984e-7	21282
GCST90002771	14	rs138314265	76449460	C	T	-0.12922	0.029223	9.82652582829532e-6	21282
GCST90002771	15	rs34335685	56245184	C	CT	-0.044525	0.0098367	6.03253707926613e-6	21282
GCST90002771	15	rs1345957	96018577	C	T	-0.050838	0.010447	1.14551294144554e-6	21282
GCST90002771	16	rs74552709	61885116	C	A	-0.12019	0.027115	9.36052052721458e-6	21282
GCST90002771	16	rs55814097	81356319	A	G	-0.11639	0.025989	7.56310273906106e-6	21282
GCST90002771	18	rs80157773	59398467	T	C	-0.15921	0.034733	4.59515325169775e-6	21282
GCST90002771	19	rs35557922	32023179	A	G	0.15012	0.029668	4.23155509716616e-7	21282
GCST90002771	22	rs13057356	18459041	C	T	0.074041	0.016754	9.94947121750992e-6	21282
GCST90002771	22	rs8137052	39867661	C	G	-0.054645	0.011663	2.81384389371249e-6	21282
GCST90002771	22	rs28360632	41023464	A	G	0.077418	0.016358	2.23048855937761e-6	21282
