# Supplementary material for: Investigating Bidirectional Causal Relationships Between Imaging‐Derived Brain Phenotypes and Sedative‐Hypnotic Use Disorder: A Mendelian Randomization Study
Source: Addict Biol. 2026 May 28;31(6):e70160. doi: 10.1111/adb.70160 (PMC13239158; doi:10.1111/adb.70160)
Supplement: Supplementary file 5 — Data S1: Supporting Information. [file ADB-31-e70160-s003.zip › Additional file1/IVs for 3935 brain IDPs/Details information for IVs/GCST90005778.csv]

id	chromosome	variant_id	base_pair_location	other_allele	effect_allele	beta	standard_error	p_value	samplesize
GCST90005778	2	rs17389443	42511092	C	G	0.3065	0.06901	8.98462592570686e-6	21081
GCST90005778	2	rs6722461	57970943	A	G	0.044645	0.0099408	7.12524824752267e-6	21081
GCST90005778	2	rs11679035	171077310	C	T	-0.051659	0.011189	3.91651685591211e-6	21081
GCST90005778	4	rs1500802	169789254	G	C	-0.065397	0.01356	1.42495122818881e-6	21081
GCST90005778	5	rs11958171	31027763	C	T	-0.16828	0.036729	4.63873966756031e-6	21081
GCST90005778	5	rs76606683	31896610	A	G	-0.099395	0.021883	5.60144401928535e-6	21081
GCST90005778	5	rs112200366	65148354	A	T	-0.10548	0.022555	2.93764965196153e-6	21081
GCST90005778	5	rs6881329	123914631	G	C	0.047145	0.0097524	1.34617028553561e-6	21081
GCST90005778	6	rs74322648	19598450	G	A	-0.13376	0.029826	7.34344759558867e-6	21081
GCST90005778	6	rs3806157	32373801	T	G	-0.050039	0.010089	7.11541115007433e-7	21081
GCST90005778	7	rs117730393	1580879	G	A	0.12924	0.027557	2.75232680651918e-6	21081
GCST90005778	7	rs13225994	3778937	T	C	0.059581	0.013323	7.78932814553672e-6	21081
GCST90005778	7	rs148322529	16128233	C	T	0.18748	0.040329	3.36201773454379e-6	21081
GCST90005778	8	rs72655561	60482794	C	T	0.11935	0.026862	8.9166146887954e-6	21081
GCST90005778	9	rs1066038	1560673	C	T	0.048804	0.010342	2.38561303993091e-6	21081
GCST90005778	9	rs7047022	98974144	A	G	0.048471	0.009841	8.48398710985997e-7	21081
GCST90005778	10	rs12780474	16716432	A	C	-0.053991	0.011975	6.55692173720848e-6	21081
GCST90005778	10	rs773981	34776350	C	T	-0.047666	0.01025	3.33503195871642e-6	21081
GCST90005778	11	rs149215816	58679926	C	G	-0.30647	0.066277	3.78529734375596e-6	21081
GCST90005778	12	rs35211843	95718633	G	T	-0.06933	0.014792	2.78997299740826e-6	21081
GCST90005778	12	rs140195673	130740601	G	A	-0.11342000000000001	0.025669	9.98389488702327e-6	21081
GCST90005778	16	rs62066387	58846185	T	A	0.04742	0.010661	8.70963589956081e-6	21081
GCST90005778	16	rs8059641	79830299	C	T	0.049149	0.010811	5.48908555607044e-6	21081
GCST90005778	18	rs72917407	44275969	G	A	0.19969	0.042352	2.43220400907382e-6	21081
GCST90005778	18	rs73005311	59337079	T	C	-0.070152	0.014834	2.26829742622447e-6	21081
GCST90005778	19	rs625005	14377691	C	T	-0.044952	0.0099129	5.80229759981874e-6	21081
GCST90005778	20	rs77742001	16726350	C	T	-0.090283	0.020382	9.49073833896476e-6	21081
