# Supplementary material for: Investigating Bidirectional Causal Relationships Between Imaging‐Derived Brain Phenotypes and Sedative‐Hypnotic Use Disorder: A Mendelian Randomization Study
Source: Addict Biol. 2026 May 28;31(6):e70160. doi: 10.1111/adb.70160 (PMC13239158; doi:10.1111/adb.70160)
Supplement: Supplementary file 5 — Data S1: Supporting Information. [file ADB-31-e70160-s003.zip › Additional file1/IVs for 3935 brain IDPs/Details information for IVs/GCST90003309.csv]

id	chromosome	variant_id	base_pair_location	other_allele	effect_allele	beta	standard_error	p_value	samplesize
GCST90003309	1	rs148940119	93575100	C	T	0.093438	0.020516	5.28201949769997e-6	21282
GCST90003309	1	rs2066320	160275434	A	G	-0.10222	0.021326	1.65272272994873e-6	21282
GCST90003309	3	rs4681768	57958238	A	C	-0.058578	0.012928	5.90336994639882e-6	21282
GCST90003309	3	rs1225068	131679304	G	A	0.046698	0.010474	8.28895916273106e-6	21282
GCST90003309	3	rs1394041	147096847	C	A	0.082243	0.01503	4.50609143573098e-8	21282
GCST90003309	4	rs79133070	36990484	T	C	0.16219	0.035111	3.87346824556442e-6	21282
GCST90003309	4	rs7660566	62481231	G	T	0.051178	0.011192	4.83726633653254e-6	21282
GCST90003309	5	rs266422	72105250	A	G	-0.052164	0.010252	3.64921961009471e-7	21282
GCST90003309	6	rs73036391	168762408	A	G	-0.17534	0.035774	9.5917974678797e-7	21282
GCST90003309	7	rs4388362	26021320	C	T	-0.048416	0.010684	5.88301559988882e-6	21282
GCST90003309	7	rs146955780	83779923	T	C	0.088671	0.019154	3.68892648118996e-6	21282
GCST90003309	7	rs116647506	105927626	A	G	-0.1626	0.035984	6.26036997672643e-6	21282
GCST90003309	8	rs73245356	30468428	C	T	-0.084805	0.018649	5.46386549881854e-6	21282
GCST90003309	9	rs4407994	19199115	G	C	0.050509	0.0098983	3.37520378967926e-7	21282
GCST90003309	9	rs118073576	136820216	G	A	0.13887	0.030225	4.35812818560731e-6	21282
GCST90003309	11	rs182115813	44313599	C	T	-0.17873	0.040383	9.6582846316206e-6	21282
GCST90003309	11	rs11220709	126883894	A	G	-0.053967	0.011408	2.2506087344336e-6	21282
GCST90003309	11	rs587170	128703991	A	G	0.05161	0.0099266	2.02022620415876e-7	21282
GCST90003309	12	rs76552705	5461189	T	G	0.077072	0.017207	7.53702576688426e-6	21282
GCST90003309	12	rs79551589	10826073	A	G	0.30455	0.066854	5.25654032006987e-6	21282
GCST90003309	12	rs16933100	28765347	A	G	-0.046506	0.010067	3.86901131655109e-6	21282
GCST90003309	12	rs117402400	111257005	A	C	0.29281	0.056342	2.04267841627554e-7	21282
GCST90003309	13	rs138446868	47223875	G	A	0.27096	0.059762	5.81835211048072e-6	21282
GCST90003309	13	rs7989033	81535181	T	C	0.052482	0.011783	8.47617666635493e-6	21282
GCST90003309	13	rs548485	92116160	A	G	0.073166	0.016559	9.99079389984462e-6	21282
GCST90003309	14	rs2616788	98399092	C	A	0.048275	0.010285	2.69960360861501e-6	21282
GCST90003309	15	rs10400832	31361821	C	T	0.057904	0.012379	2.92347914438769e-6	21282
GCST90003309	15	rs182623225	81777912	A	G	0.15264	0.034197	8.10214478981769e-6	21282
GCST90003309	19	rs10423923	53332039	T	G	-0.04678	0.0098396	2.00493362724773e-6	21282
GCST90003309	21	rs138901085	18558228	C	T	0.17586	0.038307	4.44221935471055e-6	21282
