# Supplementary material for: Investigating Bidirectional Causal Relationships Between Imaging‐Derived Brain Phenotypes and Sedative‐Hypnotic Use Disorder: A Mendelian Randomization Study
Source: Addict Biol. 2026 May 28;31(6):e70160. doi: 10.1111/adb.70160 (PMC13239158; doi:10.1111/adb.70160)
Supplement: Supplementary file 5 — Data S1: Supporting Information. [file ADB-31-e70160-s003.zip › Additional file1/IVs for 3935 brain IDPs/Details information for IVs/GCST90004466.csv]

id	chromosome	variant_id	base_pair_location	other_allele	effect_allele	beta	standard_error	p_value	samplesize
GCST90004466	1	rs7513411	56931353	T	G	0.056521	0.012249	3.96734528931654e-6	20859
GCST90004466	1	rs113021797	190373819	T	C	0.12281	0.025198	1.10306219406665e-6	20859
GCST90004466	3	rs142588140	155831241	C	G	0.42915	0.093181	4.13809064816725e-6	20859
GCST90004466	4	rs73827398	78265729	A	T	0.40009	0.0898	8.41976557609176e-6	20859
GCST90004466	4	rs6834780	183062663	C	G	-0.0792	0.017382	5.22997966182155e-6	20859
GCST90004466	5	rs10473903	85922934	C	T	-0.18391	0.039265	2.8326962002809e-6	20859
GCST90004466	5	rs72800393	134357536	G	T	0.073886	0.015666	2.41490471806165e-6	20859
GCST90004466	6	rs62393405	14359572	A	G	0.17089	0.036506	2.87144167979081e-6	20859
GCST90004466	6	rs55777621	30584133	G	A	0.11705	0.026066	7.14167364109734e-6	20859
GCST90004466	6	rs1293467	44769204	C	G	0.046388	0.0099096	2.87078058202469e-6	20859
GCST90004466	7	rs117387225	5817281	G	A	-0.18864	0.033982	2.87276433208084e-8	20859
GCST90004466	7	rs17866999	90196985	C	A	-0.091776	0.020518	7.75175432069081e-6	20859
GCST90004466	7	rs66871562	120795371	A	G	0.04606	0.0099903	4.0411037451349e-6	20859
GCST90004466	7	rs202025692	133978544	C	T	0.6495	0.14235	5.08276464068373e-6	20859
GCST90004466	8	rs202209619	12230034	T	C	-0.089022	0.018933	2.59238798529136e-6	20859
GCST90004466	8	rs13266042	74309881	C	T	-0.048231	0.010891	9.54552896932862e-6	20859
GCST90004466	8	rs117789765	131553327	T	G	0.40518	0.088238	4.41672134412977e-6	20859
GCST90004466	9	rs139886647	3773837	C	G	0.21241	0.046968	6.14893638512627e-6	20859
GCST90004466	9	rs191778521	72051133	C	A	0.11771	0.023783	7.51276838572268e-7	20859
GCST90004466	10	rs3789952	98180644	C	T	-0.06553	0.013064	5.31863270772679e-7	20859
GCST90004466	12	rs117568988	28520854	A	G	-0.11671	0.026301	9.1453430312046e-6	20859
GCST90004466	12	rs2252325	104251116	G	C	0.068848	0.014058	9.78813611335182e-7	20859
GCST90004466	13	rs201053924	24546229	G	T	-0.1771	0.036957	1.66111614760001e-6	20859
GCST90004466	13	rs77051932	29843744	G	A	-0.1447	0.031767	5.26987118996723e-6	20859
GCST90004466	13	rs144430353	74166384	T	C	0.14938	0.033553	8.54673030766978e-6	20859
GCST90004466	14	rs113444262	32022804	T	A	-0.23093	0.045898	4.90794853449556e-7	20859
GCST90004466	14	rs78091158	80876669	T	G	-0.1584	0.034747	5.17845253600024e-6	20859
GCST90004466	14	rs1462251	98200889	T	A	-0.045236	0.0098495	4.40149284286815e-6	20859
GCST90004466	15	rs11857461	58319690	C	T	0.051464	0.0098285	1.65576996346953e-7	20859
GCST90004466	15	rs1442817	98779001	T	C	-0.04435	0.009972	8.73373479142321e-6	20859
GCST90004466	17	rs412430	37737094	C	G	-0.052867	0.011325	3.05844024651055e-6	20859
GCST90004466	18	rs369066554	66612359	C	CCACACACACA	0.048787	0.010688	5.03268791570667e-6	20859
GCST90004466	21	rs199650881	15390256	A	AT	-0.056949	0.012193	3.01925643087196e-6	20859
GCST90004466	22	rs131905	47442060	A	C	0.046282	0.010295	6.98071648633028e-6	20859
