# Supplementary material for: Investigating Bidirectional Causal Relationships Between Imaging‐Derived Brain Phenotypes and Sedative‐Hypnotic Use Disorder: A Mendelian Randomization Study
Source: Addict Biol. 2026 May 28;31(6):e70160. doi: 10.1111/adb.70160 (PMC13239158; doi:10.1111/adb.70160)
Supplement: Supplementary file 5 — Data S1: Supporting Information. [file ADB-31-e70160-s003.zip › Additional file1/IVs for 3935 brain IDPs/Details information for IVs/GCST90006271.csv]

id	chromosome	variant_id	base_pair_location	other_allele	effect_allele	beta	standard_error	p_value	samplesize
GCST90006271	2	rs117704702	36549084	T	C	-0.30943	0.06065	3.39234489541443e-7	21081
GCST90006271	2	rs72827267	49250184	G	A	-0.1749	0.038048	4.31817262623727e-6	21081
GCST90006271	2	rs55919135	117401068	G	A	0.045618	0.010229	8.24707606127078e-6	21081
GCST90006271	2	rs150601873	175757545	T	C	-0.22755	0.049619	4.54673874061135e-6	21081
GCST90006271	3	rs35791065	110942757	G	A	0.11099	0.025101	9.84237708779116e-6	21081
GCST90006271	3	rs140906665	134251168	A	C	-0.23851	0.051807	4.17061403126722e-6	21081
GCST90006271	3	rs116525852	151443878	G	A	0.1298	0.028689	6.09536897240169e-6	21081
GCST90006271	4	rs62303264	27349915	G	A	-0.092613	0.018555	6.04505142865345e-7	21081
GCST90006271	4	rs116074672	63303164	T	C	-0.19497	0.042677	4.93741918249682e-6	21081
GCST90006271	4	rs145154932	155311055	G	A	-0.21401	0.046312	3.84060815725811e-6	21081
GCST90006271	4	rs146608144	188040447	T	A	-0.1629	0.035694	5.05010025670316e-6	21081
GCST90006271	5	rs36046591	102537285	A	G	0.097679	0.021734	7.01778404914989e-6	21081
GCST90006271	5	rs4957995	111300851	G	A	-0.080445	0.01796	7.5300871054759e-6	21081
GCST90006271	6	rs9466364	22456143	C	T	-0.056631	0.011897	1.94760104994242e-6	21081
GCST90006271	6	rs2312929	76194007	C	T	-0.046336	0.0099283	3.07326492920429e-6	21081
GCST90006271	6	rs75210624	112692276	C	T	0.13459	0.030157	8.11895248935676e-6	21081
GCST90006271	6	rs77492816	134818418	T	A	-0.10152	0.022695	7.75353943359598e-6	21081
GCST90006271	9	rs59767716	33572268	T	C	-0.17437	0.03809	4.72715671173616e-6	21081
GCST90006271	10	rs11258443	13583831	A	G	0.047702	0.010137	2.54507157206951e-6	21081
GCST90006271	10	rs2447306	100361922	T	C	0.067309	0.014082	1.76522471745256e-6	21081
GCST90006271	12	rs112653186	2502213	C	A	0.18148	0.037004	9.44713235727136e-7	21081
GCST90006271	14	rs137954141	85756500	A	C	-0.19425	0.041255	2.51130811486805e-6	21081
GCST90006271	16	rs2974835	1255030	A	G	-0.049123	0.010479	2.77971326775929e-6	21081
GCST90006271	17	rs111942199	47500566	C	T	0.070805	0.015443	4.56877741185817e-6	21081
