# Supplementary material for: Investigating Bidirectional Causal Relationships Between Imaging‐Derived Brain Phenotypes and Sedative‐Hypnotic Use Disorder: A Mendelian Randomization Study
Source: Addict Biol. 2026 May 28;31(6):e70160. doi: 10.1111/adb.70160 (PMC13239158; doi:10.1111/adb.70160)
Supplement: Supplementary file 5 — Data S1: Supporting Information. [file ADB-31-e70160-s003.zip › Additional file1/IVs for 3935 brain IDPs/Details information for IVs/GCST90006265.csv]

id	chromosome	variant_id	base_pair_location	other_allele	effect_allele	beta	standard_error	p_value	samplesize
GCST90006265	1	rs12033342	5152362	C	A	0.075189	0.016185	3.41035822653349e-6	21081
GCST90006265	1	rs12130064	80119354	C	T	-0.054954	0.012036	5.0061055252882e-6	21081
GCST90006265	1	rs943401	199417581	T	G	0.059611	0.012731	2.85233151229901e-6	21081
GCST90006265	3	rs7431265	59447708	C	G	0.059437	0.013191	6.64048805774573e-6	21081
GCST90006265	3	rs13096340	71947469	T	G	0.052217	0.011187	3.06760897691793e-6	21081
GCST90006265	3	rs143655350	84183636	A	G	-0.14508	0.029288	7.34006659156042e-7	21081
GCST90006265	4	rs72711502	189293962	G	A	-0.052056	0.010421	5.91970411646088e-7	21081
GCST90006265	5	rs62348735	31496852	G	T	0.11504	0.025297	5.45506588170373e-6	21081
GCST90006265	5	rs619100	78411822	C	G	0.046239	0.0098836	2.91004697783771e-6	21081
GCST90006265	5	rs76270037	82026716	G	A	0.23865	0.050849	2.70582683764882e-6	21081
GCST90006265	7	rs71570591	87584632	G	A	-0.076361	0.016803	5.53732481981212e-6	21081
GCST90006265	10	rs75143981	125145832	G	A	-0.23746	0.049403	1.5463222322497e-6	21081
GCST90006265	15	rs1386166	53589480	G	A	0.045646	0.0098549	3.64669968894227e-6	21081
GCST90006265	15	rs12899628	79019544	C	T	-0.13314	0.030131	9.98159627491725e-6	21081
GCST90006265	15	rs41350349	99285380	G	A	-0.056011	0.012344	5.72400494134464e-6	21081
GCST90006265	16	rs61589895	13225488	G	GA	-0.08005	0.018014	8.88791719884821e-6	21081
GCST90006265	16	rs187139576	51882395	G	T	-0.55011	0.11825	3.30293479396034e-6	21081
GCST90006265	17	rs139167725	7805659	G	C	-0.21381	0.039057	4.44119661365589e-8	21081
GCST90006265	17	rs80018508	32702998	T	C	-0.071722	0.016118	8.63773746529184e-6	21081
GCST90006265	18	rs112927279	43139	T	C	0.4838	0.10188	2.06300366731071e-6	21081
GCST90006265	19	rs80115769	4883883	T	C	0.22848	0.047162	1.27761499397079e-6	21081
GCST90006265	19	rs35028576	17158287	A	G	-0.045049	0.009874	5.08627690306437e-6	21081
GCST90006265	19	rs10414029	54875094	C	G	0.043988	0.0098835	8.60399204144179e-6	21081
