# Supplementary material for: Investigating Bidirectional Causal Relationships Between Imaging‐Derived Brain Phenotypes and Sedative‐Hypnotic Use Disorder: A Mendelian Randomization Study
Source: Addict Biol. 2026 May 28;31(6):e70160. doi: 10.1111/adb.70160 (PMC13239158; doi:10.1111/adb.70160)
Supplement: Supplementary file 5 — Data S1: Supporting Information. [file ADB-31-e70160-s003.zip › Additional file1/IVs for 3935 brain IDPs/Details information for IVs/GCST90004472.csv]

id	chromosome	variant_id	base_pair_location	other_allele	effect_allele	beta	standard_error	p_value	samplesize
GCST90004472	1	rs78286526	101814920	C	G	-0.14583	0.032963	9.73195293592278e-6	20859
GCST90004472	1	rs61827881	173804470	C	T	-0.050984	0.010882	2.81773404932023e-6	20859
GCST90004472	1	rs111371365	197536773	T	C	-0.14042	0.015929	1.28528665994362e-18	20859
GCST90004472	1	rs12725078	206623685	G	T	-0.05056	0.010975	4.11339106152455e-6	20859
GCST90004472	1	rs4658558	243505841	A	G	-0.046456	0.010046	3.77920107961879e-6	20859
GCST90004472	2	rs10181727	27171245	C	T	-0.06094	0.010139	1.88321541318916e-9	20859
GCST90004472	2	rs1221198	81976874	G	A	0.046156	0.0098839	3.03389118419427e-6	20859
GCST90004472	2	rs7580010	109965455	G	A	0.059087	0.013208	7.72858521860331e-6	20859
GCST90004472	2	rs12465241	113291385	G	A	0.058064	0.01188	1.02920052719443e-6	20859
GCST90004472	2	rs13028438	203851291	A	G	0.18584	0.026886	4.90907876152604e-12	20859
GCST90004472	3	rs145179906	5271487	A	AAT	-0.19105	0.040721	2.72583773892853e-6	20859
GCST90004472	3	rs13092508	39507945	A	G	-0.047312	0.010545	7.27444726711484e-6	20859
GCST90004472	3	rs138801589	89561919	A	AGT	0.055004	0.01111	7.4404636619192e-7	20859
GCST90004472	3	rs34409293	171546161	A	AT	0.065031	0.013517	1.51286438819293e-6	20859
GCST90004472	4	rs58223035	3904691	A	T	0.056754	0.012746	8.5211851137923e-6	20859
GCST90004472	4	rs11935174	78235321	G	T	-0.049711	0.010932	5.46386549881854e-6	20859
GCST90004472	4	rs116075308	184649752	G	A	0.20425	0.045477	7.1170497226792e-6	20859
GCST90004472	5	rs6895462	101258083	C	T	0.046626	0.010101	3.93731353700851e-6	20859
GCST90004472	5	rs372954897	140835427	ATTAT	A	0.050965	0.011444	8.48789503007244e-6	20859
GCST90004472	5	rs144383413	179064286	G	A	-0.064832	0.014284	5.68852930843841e-6	20859
GCST90004472	6	rs9476531	14276691	T	G	-0.047434	0.010295	4.10109660874812e-6	20859
GCST90004472	6	rs1264310	30873605	C	A	0.066018	0.013523	1.05730430374218e-6	20859
GCST90004472	6	rs35897718	35071114	T	TA	0.047442	0.010687	9.07193646515089e-6	20859
GCST90004472	7	rs10951971	5927686	A	G	-0.055558	0.012012	3.76357001693673e-6	20859
GCST90004472	7	rs1942646	15864517	C	T	0.10093	0.022664	8.50158693187437e-6	20859
GCST90004472	7	rs38403	30531653	T	C	0.045127	0.0099748	6.09958095872239e-6	20859
GCST90004472	7	rs139918724	112380192	G	A	0.21443	0.047635	6.78578350950407e-6	20859
GCST90004472	7	rs4725995	150819169	C	T	-0.069669	0.010622	5.5462571295791004e-11	20859
GCST90004472	8	rs7833959	1757391	G	T	0.047949	0.0099735999999999991	1.53815464030304e-6	20859
GCST90004472	8	rs2721149	145723419	T	G	0.04711	0.0098796	1.86982085773665e-6	20859
GCST90004472	9	rs34017544	16270578	C	A	-0.093356	0.018774	6.65579596367229e-7	20859
GCST90004472	9	rs10970286	31324237	T	C	0.047947	0.0098512	1.14051237000724e-6	20859
GCST90004472	9	rs7875228	90140459	A	G	-0.046711	0.0098117	1.94177989440975e-6	20859
GCST90004472	9	rs56988496	95826195	G	A	0.064937	0.014356	6.12209409068257e-6	20859
GCST90004472	10	rs7918332	112323154	G	A	0.089428	0.019504	4.56562250202236e-6	20859
GCST90004472	11	rs11606703	10468712	G	A	-0.053696	0.0098482	5.02689715369067e-8	20859
GCST90004472	11	rs2625312	19903757	G	A	-0.077143	0.011935	1.04447969119336e-10	20859
GCST90004472	11	rs6485690	46798631	A	G	0.04977	0.010381	1.64512915877097e-6	20859
GCST90004472	11	rs9667292	89046793	C	T	-0.079974	0.017396	4.30526610491711e-6	20859
GCST90004472	12	rs10778819	82042522	G	A	-0.045794	0.0099485	4.18793565117918e-6	20859
GCST90004472	12	rs77436242	99640159	G	C	0.12742	0.022491	1.48593564228701e-8	20859
GCST90004472	12	rs111837539	106942935	G	A	0.073984	0.01394	1.12434605391249e-7	20859
GCST90004472	12	rs233701	113012149	G	C	0.046789	0.010438	7.40968933913698e-6	20859
GCST90004472	12	rs7138581	132406666	G	C	0.072314	0.01627	8.85319438697477e-6	20859
GCST90004472	13	rs9318038	72437085	C	T	0.051787	0.011649	8.80643228418064e-6	20859
GCST90004472	14	rs34902169	33298823	T	TA	0.049797	0.010768	3.77659140145266e-6	20859
GCST90004472	14	rs141732440	77781562	G	A	-0.1348	0.03003	7.20277751238341e-6	20859
GCST90004472	14	rs3784239	105629947	C	T	0.04995	0.010141	8.48398710985997e-7	20859
GCST90004472	15	rs117325217	28534777	C	T	0.15395	0.034296	7.20277751238341e-6	20859
GCST90004472	15	rs2723356	72113528	C	T	-0.062108	0.012107	2.92415237784334e-7	20859
GCST90004472	16	rs71378512	410178	G	A	-0.1181	0.025276	2.99778167158238e-6	20859
GCST90004472	16	rs147649248	27793563	G	A	-0.17305	0.038962	8.97428794500749e-6	20859
GCST90004472	16	rs1029673	89813966	T	G	-0.048996	0.011022	8.8165769026219e-6	20859
GCST90004472	17	rs9897794	28296327	T	G	0.050945	0.009811	2.09218459495037e-7	20859
GCST90004472	17	rs6503451	43948347	T	C	-0.057021	0.010682	9.49948365876345e-8	20859
GCST90004472	17	rs112359189	74051514	C	T	-0.1544	0.031321	8.31189407445619e-7	20859
GCST90004472	18	rs1787163	9621841	C	T	0.056449	0.012312	4.56982953285961e-6	20859
GCST90004472	18	rs470385	74666201	G	A	0.067131	0.013782	1.11840731773986e-6	20859
GCST90004472	19	rs71332126	18474925	G	T	0.05454	0.011351	1.55919344393225e-6	20859
GCST90004472	20	rs528557	3651742	C	G	-0.051636	0.011231	4.29833242521565e-6	20859
GCST90004472	21	rs4817526	34464012	A	G	-0.047223	0.010408	5.73059874053733e-6	20859
GCST90004472	22	rs11089435	30618706	T	A	-0.047241	0.010023	2.45414376313743e-6	20859
GCST90004472	22	rs184568395	50720874	A	C	-0.19555	0.041214	2.10135776904675e-6	20859
