# Supplementary material for: Investigating Bidirectional Causal Relationships Between Imaging‐Derived Brain Phenotypes and Sedative‐Hypnotic Use Disorder: A Mendelian Randomization Study
Source: Addict Biol. 2026 May 28;31(6):e70160. doi: 10.1111/adb.70160 (PMC13239158; doi:10.1111/adb.70160)
Supplement: Supplementary file 5 — Data S1: Supporting Information. [file ADB-31-e70160-s003.zip › Additional file1/IVs for 3935 brain IDPs/Details information for IVs/GCST90004314.csv]

id	chromosome	variant_id	base_pair_location	other_allele	effect_allele	beta	standard_error	p_value	samplesize
GCST90004314	1	rs77775246	19099417	G	A	-0.077409	0.017065	5.76235486409426e-6	20860
GCST90004314	1	rs72678875	59332116	G	A	-0.077088	0.016835	4.69569629338359e-6	20860
GCST90004314	1	rs6687019	114625578	T	C	0.057821	0.013055	9.50823703700986e-6	20860
GCST90004314	1	rs113764071	116866804	A	C	-0.049681	0.011096	7.60151225499387e-6	20860
GCST90004314	1	rs72702251	155004880	G	A	0.12516	0.026572	2.49115069656386e-6	20860
GCST90004314	1	rs2365715	156615114	A	G	-0.048437	0.010531	4.26088683582789e-6	20860
GCST90004314	2	rs13018263	103092270	T	C	-0.061232	0.012123	4.43302315750427e-7	20860
GCST90004314	2	rs114907519	205590646	A	G	0.12633	0.027355	3.89224348164442e-6	20860
GCST90004314	2	rs116089925	229728350	C	T	0.1409	0.030761	4.66766844979403e-6	20860
GCST90004314	3	rs13082214	13835007	C	T	0.048718	0.0099262	9.26829823379349e-7	20860
GCST90004314	3	rs147996720	183374894	T	TG	-0.062204	0.011137	2.36428594240175e-8	20860
GCST90004314	3	rs147996720	183374894	T	TGCA	-0.065129	0.011248	7.120327999992011e-9	20860
GCST90004314	4	rs9999406	54381345	T	C	-0.053388	0.0099936	9.27683858430673e-8	20860
GCST90004314	4	rs1508669	85844790	A	T	-0.047945	0.009848	1.13266113807679e-6	20860
GCST90004314	4	rs2597538	121746702	C	G	-0.048066	0.010568	5.44251957833205e-6	20860
GCST90004314	5	rs112877582	3002638	G	A	0.061074	0.013533	6.42835718671385e-6	20860
GCST90004314	5	rs33599	82774904	A	G	0.085758	0.011134	1.3963683610559401e-14	20860
GCST90004314	5	rs1833890	82798758	G	A	-0.38195	0.073023	1.7064752742216e-7	20860
GCST90004314	5	rs67827860	82860485	C	T	0.17789	0.012289	2.91742701400119e-47	20860
GCST90004314	5	rs145425527	110443687	G	C	0.33665	0.075554	8.4042700709994e-6	20860
GCST90004314	5	rs3776089	139727260	G	A	0.066046	0.011155	3.2546178349804505e-9	20860
GCST90004314	5	rs12657454	159648289	G	A	0.04879	0.0098514	7.38074158420103e-7	20860
GCST90004314	5	rs7443346	180121991	G	A	0.064816	0.011033	4.30229315938796e-9	20860
GCST90004314	6	rs389884	31940897	A	G	-0.077984	0.014292	4.91133999646998e-8	20860
GCST90004314	6	rs60979593	57669993	G	A	-0.069913	0.015432	5.91970411646088e-6	20860
GCST90004314	6	rs9481189	112113938	T	C	-0.071541	0.014262	5.3125129290366e-7	20860
GCST90004314	6	rs225748	142563242	G	C	0.057189	0.011894	1.53320419903491e-6	20860
GCST90004314	7	rs75013327	555402	G	GT	-0.058359	0.010001	5.4512989568891e-9	20860
GCST90004314	7	rs67248060	18899163	C	T	-0.053039	0.010222	2.13943945159728e-7	20860
GCST90004314	7	rs2240826	38319339	A	G	-0.069594	0.014997	3.49462033726886e-6	20860
GCST90004314	7	rs117964521	63674464	T	G	0.19984	0.041238	1.26911214444519e-6	20860
GCST90004314	7	rs174073	89992918	T	C	-0.043422	0.0098076	9.58738129884533e-6	20860
GCST90004314	8	rs7830194	25009932	G	A	0.12008	0.026887	8.01124475024897e-6	20860
GCST90004314	8	rs118050509	33904041	A	G	-0.084765	0.01891	7.41822497180732e-6	20860
GCST90004314	8	rs72633798	43242758	A	G	-0.081389	0.018232	8.08351037390069e-6	20860
GCST90004314	8	rs75358481	50140494	A	T	-0.1112	0.021948	4.08413416171077e-7	20860
GCST90004314	8	rs1693564	101681163	T	C	0.050903	0.009928	2.966880130021e-7	20860
GCST90004314	8	rs376174202	122469208	T	C	0.051566	0.011467	6.92946969842556e-6	20860
GCST90004314	8	rs55705857	130645692	A	G	0.1115	0.021519	2.22126308929842e-7	20860
GCST90004314	9	rs34843229	33527477	G	A	0.052814	0.011622	5.53987543938594e-6	20860
GCST90004314	9	rs62565779	86574938	A	G	0.051915	0.010866	1.78484291649801e-6	20860
GCST90004314	10	rs11592307	62972492	C	T	0.10661	0.022455	2.0691882329489e-6	20860
GCST90004314	10	rs4933372	87317636	C	T	-0.11723	0.026227	7.86140191148129e-6	20860
GCST90004314	10	rs2361625	126175164	C	G	0.04584	0.0097153	2.39276473852775e-6	20860
GCST90004314	11	rs939924	257308	T	C	-0.076408	0.017063	7.57355877274438e-6	20860
GCST90004314	11	rs2303865	44636833	G	A	0.064888	0.014435	6.98393196540885e-6	20860
GCST90004314	11	rs12418906	82394205	C	T	-0.077476	0.015612	7.00809531646794e-7	20860
GCST90004314	12	rs10746288	77261098	G	C	0.28914	0.060527	1.79143064840602e-6	20860
GCST90004314	12	rs61938202	95511225	G	T	-0.059344	0.013118	6.1066074047883e-6	20860
GCST90004314	12	rs59999571	118440372	C	G	0.048967	0.010129	1.34431176667131e-6	20860
GCST90004314	12	rs73232727	128168306	A	G	0.055185	0.011978	4.10582088969914e-6	20860
GCST90004314	13	rs117905980	51253453	C	A	0.14615	0.032512	6.98714892561126e-6	20860
GCST90004314	13	rs9521520	110457029	G	A	-0.046302	0.010365	7.96526079783779e-6	20860
GCST90004314	13	rs4773140	110954237	A	G	0.052431	0.011346	3.84414711759578e-6	20860
GCST90004314	14	rs112496092	75700675	C	T	-0.068033	0.012449	4.67735141287198e-8	20860
GCST90004314	15	rs4924523	41255370	A	T	0.057672	0.0098328	4.550928370849541e-9	20860
GCST90004314	15	rs2249195	61958029	A	C	-0.047408	0.0098996	1.68849585948675e-6	20860
GCST90004314	16	rs4984741	1025464	G	A	0.051004	0.011242	5.74248672628783e-6	20860
GCST90004314	16	rs62012265	1105201	C	T	-0.084604	0.018114	3.01995172040202e-6	20860
GCST90004314	16	rs7196814	51449760	A	G	-0.06149	0.0098812	4.97164373725243e-10	20860
GCST90004314	17	rs8065661	42670569	A	G	-0.054657	0.0098691	3.09243087044157e-8	20860
GCST90004314	17	rs34432450	65880259	T	C	0.05768	0.012403	3.33042762308746e-6	20860
GCST90004314	18	rs604797	315404	G	A	-0.044	0.0099184	9.2023765480567e-6	20860
GCST90004314	18	rs183652174	5715587	T	A	0.22642	0.04907	3.97008678112184e-6	20860
GCST90004314	18	rs12458118	53276116	T	A	-0.0435	0.0098054	9.19813967269626e-6	20860
GCST90004314	19	rs1476505	19035370	G	C	0.056314	0.012246	4.27956867530053e-6	20860
GCST90004314	19	rs2927468	45357939	A	G	0.044397	0.0099105	7.51103870601786e-6	20860
GCST90004314	21	rs200389011	22807340	A	C	0.14842	0.03067	1.31280432856887e-6	20860
GCST90004314	21	rs57462585	37675803	C	T	-0.06496	0.013926	3.11243291876751e-6	20860
GCST90004314	22	rs9608859	30667277	T	C	-0.057593	0.0099169	6.4313182363545e-9	20860
GCST90004314	22	rs1004764	38474852	G	A	-0.051609	0.010095	3.21440059652438e-7	20860
