# Supplementary material for: Investigating Bidirectional Causal Relationships Between Imaging‐Derived Brain Phenotypes and Sedative‐Hypnotic Use Disorder: A Mendelian Randomization Study
Source: Addict Biol. 2026 May 28;31(6):e70160. doi: 10.1111/adb.70160 (PMC13239158; doi:10.1111/adb.70160)
Supplement: Supplementary file 5 — Data S1: Supporting Information. [file ADB-31-e70160-s003.zip › Additional file1/IVs for 3935 brain IDPs/Details information for IVs/GCST90002765.csv]

id	chromosome	variant_id	base_pair_location	other_allele	effect_allele	beta	standard_error	p_value	samplesize
GCST90002765	1	rs3789586	51054322	C	T	0.075758	0.013621	2.70333582636177e-8	21282
GCST90002765	1	rs11161512	85496484	T	C	0.057709	0.012783	6.37822741639239e-6	21282
GCST90002765	1	rs7531089	183403843	C	G	-0.054242	0.0097236	2.45640515432472e-8	21282
GCST90002765	1	rs1141714	221912361	T	C	-0.050585	0.010363	1.06145112090524e-6	21282
GCST90002765	1	rs7533453	227576220	C	A	0.052808	0.011457	4.06536926975733e-6	21282
GCST90002765	1	rs9428966	243667900	T	G	0.051178	0.010984	3.19447872420869e-6	21282
GCST90002765	2	rs55795022	16386265	T	A	-0.079031	0.013099	1.6311729092278401e-9	21282
GCST90002765	2	rs1430038	16611452	C	A	0.063932	0.011845	6.83754188933792e-8	21282
GCST90002765	2	rs139537302	27521167	A	G	-0.13362	0.028905	3.81416959666939e-6	21282
GCST90002765	2	rs13388394	33764176	A	G	0.13617	0.024311	2.15426933740424e-8	21282
GCST90002765	2	rs79063784	73243074	G	A	-0.065371	0.014105	3.60080829173483e-6	21282
GCST90002765	2	rs17037578	88990266	C	T	-0.047456	0.010555	6.96305779602932e-6	21282
GCST90002765	2	rs34526934	177007805	A	T	0.062857	0.010979	1.04785212871359e-8	21282
GCST90002765	2	rs71409092	177223809	AT	A	-0.10008	0.018975	1.34493098768813e-7	21282
GCST90002765	2	rs4673491	200669108	G	A	-0.072009	0.013293	6.11786655821133e-8	21282
GCST90002765	2	rs16863657	223164518	A	G	-0.080964	0.014712	3.76703798983909e-8	21282
GCST90002765	2	rs4675793	241815591	C	T	0.1657	0.036497	5.65197197817602e-6	21282
GCST90002765	3	rs9829721	3622611	C	T	-0.067882	0.012356	3.97923877634225e-8	21282
GCST90002765	3	rs148172843	39401929	G	A	0.17232	0.036454	2.29297859182482e-6	21282
GCST90002765	3	rs391459	41116506	T	A	-0.046475	0.0098027	2.13993213245594e-6	21282
GCST90002765	3	rs17010085	72708844	G	C	-0.078833	0.01199	4.98884487460013e-11	21282
GCST90002765	3	rs580606	193542675	A	G	0.066536	0.0098492	1.4621771744567198e-11	21282
GCST90002765	4	rs6849711	15150488	C	T	-0.078144	0.011216	3.33426412763235e-12	21282
GCST90002765	4	rs2231142	89052323	G	T	-0.089739	0.015108	2.8966765264871e-9	21282
GCST90002765	4	rs4693345	94738890	T	C	-0.055897	0.0098451	1.38356637897178e-8	21282
GCST90002765	4	rs9685238	139581543	T	C	0.044004	0.0098077	7.27109803159661e-6	21282
GCST90002765	4	rs192325780	162755097	G	T	-0.18975	0.040645	3.05070349782252e-6	21282
GCST90002765	5	rs2935620	2685567	G	A	0.054054	0.010208	1.20198763486989e-7	21282
GCST90002765	5	rs28342	64968615	G	A	-0.059068	0.010462	1.66494541579528e-8	21282
GCST90002765	5	rs59272933	118301531	A	G	-0.069312	0.015013	3.91651685591211e-6	21282
GCST90002765	5	rs140757681	132525901	C	T	-0.18431	0.039312	2.76949126680968e-6	21282
GCST90002765	5	rs7731137	154005654	T	G	0.054746	0.011598	2.36809979387379e-6	21282
GCST90002765	5	rs149094488	179075017	C	G	-0.074392	0.016594	7.39434994255187e-6	21282
GCST90002765	6	rs10458096	6839393	G	A	-0.046192	0.0098423	2.70707320392136e-6	21282
GCST90002765	6	rs3799537	7871527	C	T	0.12442	0.016919	1.99986186963274e-13	21282
GCST90002765	6	rs9460775	22675806	G	A	0.048235	0.010113	1.85737672905297e-6	21282
GCST90002765	6	rs9475432	55715504	C	A	-0.05306	0.0096537	3.9219314633265e-8	21282
GCST90002765	6	rs4946935	109000742	A	G	0.087855	0.01069	2.1827299118430001e-16	21282
GCST90002765	6	rs9688452	149979900	G	A	0.065444	0.010106	9.638290236239699e-11	21282
GCST90002765	6	rs73027873	158654010	C	T	-0.064716	0.013857	3.02482323239124e-6	21282
GCST90002765	7	rs57196315	6280753	A	G	0.11354	0.02213	2.91339922257017e-7	21282
GCST90002765	7	rs12536500	50808033	T	C	0.058491	0.011208	1.81718858478441e-7	21282
GCST90002765	7	rs4947953	54988758	G	A	-0.054953	0.010864	4.26481306545034e-7	21282
GCST90002765	7	rs940808	55279470	G	C	-0.062052	0.011095	2.25995608443437e-8	21282
GCST90002765	7	rs11433166	92673716	C	CT	-0.050058	0.010208	9.4710907947016e-7	21282
GCST90002765	8	rs17053612	25261281	C	T	-0.044931	0.010143	9.48418463300898e-6	21282
GCST90002765	8	rs116942934	63721034	C	T	-0.224	0.050025	7.58577575029184e-6	21282
GCST90002765	8	rs72666777	69587840	A	C	-0.17949	0.039241	4.81504111655667e-6	21282
GCST90002765	8	rs377435094	90835056	G	GT	0.048594	0.010329	2.55917509090989e-6	21282
GCST90002765	8	rs7833202	103921553	C	G	0.046478	0.010383	7.62956891161533e-6	21282
GCST90002765	8	rs2721943	116637999	C	T	0.051801	0.0098689	1.54454298740142e-7	21282
GCST90002765	8	rs2173537	129047325	G	A	-0.071787	0.013375	8.07235030248838e-8	21282
GCST90002765	9	rs10810172	14529623	T	C	0.055717	0.011121	5.48782179291458e-7	21282
GCST90002765	9	rs7864052	14757877	A	C	-0.046432	0.0098897	2.68349011596799e-6	21282
GCST90002765	9	rs62555371	22107238	A	T	0.065515	0.014557	6.81082936767638e-6	21282
GCST90002765	9	rs10983068	118918479	C	T	-0.093562	0.0099224	4.53941616650203e-21	21282
GCST90002765	9	rs10983236	119330060	T	G	0.045693	0.0097833	3.02343057051134e-6	21282
GCST90002765	10	rs139074210	90534210	A	C	0.23963	0.04762	4.89102632124594e-7	21282
GCST90002765	10	rs4919090	99088419	C	G	-0.045333	0.0098814	4.5081670454146e-6	21282
GCST90002765	10	rs2637650	133981422	C	T	0.054916	0.011338	1.28439912195265e-6	21282
GCST90002765	11	rs11605232	10468501	T	C	-0.050795	0.0097532	1.92619388592495e-7	21282
GCST90002765	11	rs12788188	69003581	T	A	0.07308	0.009746	6.714288529259521e-14	21282
GCST90002765	12	rs11614785	50880422	C	G	-0.049756	0.010271	1.28056020070379e-6	21282
GCST90002765	12	rs11111088	102324872	T	C	-0.11599	0.0096954	7.0794578438414e-33	21282
GCST90002765	12	rs17439974	102668833	T	A	0.04672	0.010444	7.74461797802519e-6	21282
GCST90002765	12	rs34305367	107030168	C	CAA	0.091888	0.0143	1.33844336764991e-10	21282
GCST90002765	12	rs4964502	107334768	T	C	0.11364	0.017041	2.6485001386067e-11	21282
GCST90002765	13	rs688872	98966317	A	G	0.045097	0.010206	9.9747036133962e-6	21282
GCST90002765	13	rs4773127	110786778	G	T	-0.16605	0.031919	1.98838281039675e-7	21282
GCST90002765	14	rs112280351	55155672	G	A	-0.045974	0.010273	7.67714953769028e-6	21282
GCST90002765	14	rs11396572	75190531	C	CA	0.063389	0.0099427	1.86208713666287e-10	21282
GCST90002765	14	rs61993018	101109895	G	A	-0.080989	0.018159	8.24327901675981e-6	21282
GCST90002765	14	rs1763207	101712986	T	A	-0.05829	0.013108	8.74983775227436e-6	21282
GCST90002765	16	rs9934917	52805899	A	G	0.072351	0.0097301	1.07894672222983e-13	21282
GCST90002765	16	rs76839250	90051269	A	G	0.09165	0.016545	3.06760897691793e-8	21282
GCST90002765	17	rs2447091	2296014	T	C	0.053208	0.0099715	9.59842553582906e-8	21282
GCST90002765	17	rs76846981	27202885	T	C	0.073709	0.016376	6.80142635603857e-6	21282
GCST90002765	17	rs60642411	29390671	G	A	0.069783	0.013929	5.48782179291458e-7	21282
GCST90002765	17	rs754593	44054696	G	A	0.047398	0.0098569	1.53038253217744e-6	21282
GCST90002765	17	rs62064564	46664979	C	T	-0.085552	0.013556	2.82292929077978e-10	21282
GCST90002765	17	rs17820301	53872849	A	G	-0.27305	0.039892	7.88860117618555e-12	21282
GCST90002765	18	rs72900310	34837806	G	A	0.057011	0.012877	9.58958912914738e-6	21282
GCST90002765	19	rs72999876	12626928	T	A	0.053274	0.0098606	6.63437475793171e-8	21282
GCST90002765	19	rs112292196	38871349	T	A	0.10231	0.018921	6.4758980046495e-8	21282
GCST90002765	20	rs116851888	5761225	G	A	0.10659	0.023219	4.44836074889811e-6	21282
GCST90002765	20	rs7263402	6017257	A	C	0.10988	0.023312	2.45244908607202e-6	21282
GCST90002765	20	rs17226258	12951527	A	T	0.063003	0.012844	9.40589226426993e-7	21282
GCST90002765	20	rs6138536	25182648	A	G	-0.054653	0.0097505	2.10571698391176e-8	21282
GCST90002765	20	rs56122340	29962109	A	G	-0.053847	0.011011	1.01461201286958e-6	21282
GCST90002765	20	rs112347623	49154761	T	TA	-0.056451	0.010353	5.01764579036709e-8	21282
GCST90002765	20	rs4142009	58304921	T	C	-0.088944	0.019854	7.50239627907464e-6	21282
GCST90002765	20	rs12479469	61145196	G	A	-0.063083	0.010426	1.4685880838064e-9	21282
GCST90002765	21	rs9980650	41390179	G	A	0.045128	0.010129	8.42558375339826e-6	21282
GCST90002765	22	rs12484113	18940568	C	T	-0.049542	0.010811	4.62061730197084e-6	21282
GCST90002765	22	rs28609483	46407286	A	G	-0.047207	0.0098719	1.74783326241822e-6	21282
