# Supplementary material for: Investigating Bidirectional Causal Relationships Between Imaging‐Derived Brain Phenotypes and Sedative‐Hypnotic Use Disorder: A Mendelian Randomization Study
Source: Addict Biol. 2026 May 28;31(6):e70160. doi: 10.1111/adb.70160 (PMC13239158; doi:10.1111/adb.70160)
Supplement: Supplementary file 5 — Data S1: Supporting Information. [file ADB-31-e70160-s003.zip › Additional file1/IVs for 3935 brain IDPs/Details information for IVs/GCST90002995.csv]

id	chromosome	variant_id	base_pair_location	other_allele	effect_allele	beta	standard_error	p_value	samplesize
GCST90002995	1	rs4112336	4582833	C	A	0.095602	0.021532	9.03857570660176e-6	21282
GCST90002995	1	rs60206411	19966039	C	T	0.061809	0.011441	6.64966857124676e-8	21282
GCST90002995	2	rs74813157	119181035	C	T	-0.059862	0.013271	6.49381631576211e-6	21282
GCST90002995	2	rs10176123	156437365	T	A	0.083225	0.018774	9.34329368257315e-6	21282
GCST90002995	3	rs139992073	20295100	T	C	-0.07021	0.015573	6.5629636672922e-6	21282
GCST90002995	3	rs9868783	190655758	A	T	0.045759	0.0098597	3.48738584135219e-6	21282
GCST90002995	4	rs10645904	160144358	T	TCTTA	0.045382	0.01	5.71084009530016e-6	21282
GCST90002995	5	rs71576897	19149882	A	G	0.044678	0.010091	9.58738129884533e-6	21282
GCST90002995	5	rs1471289	92685426	C	G	0.057449	0.011927	1.47061841540456e-6	21282
GCST90002995	5	rs116253556	154765854	G	A	-0.24265	0.050104	1.28795295541997e-6	21282
GCST90002995	6	rs2235144	20099913	T	C	-0.084208	0.01905	9.90147738776604e-6	21282
GCST90002995	7	rs38297	70074441	T	C	-0.046453	0.01046	9.00533762750649e-6	21282
GCST90002995	7	rs200441404	108882694	G	GT	0.24917	0.052952	2.5474167494428e-6	21282
GCST90002995	7	rs2272095	140158851	C	G	-0.049943	0.011028	5.96760404972349e-6	21282
GCST90002995	8	rs60097033	41194973	C	T	-0.043694	0.0098484	9.18332596483581e-6	21282
GCST90002995	8	rs7838071	117502646	C	T	-0.046675	0.0098048	1.94446441644813e-6	21282
GCST90002995	8	rs10955841	118946541	G	A	-0.048553	0.010302	2.45414376313743e-6	21282
GCST90002995	9	rs279888	978833	G	A	-0.043795	0.009833	8.47422517923305e-6	21282
GCST90002995	9	rs7854333	19580745	C	T	0.06614	0.014662	6.48634433548239e-6	21282
GCST90002995	9	rs693370	22446297	G	A	0.084159	0.014964	1.88799134909629e-8	21282
GCST90002995	9	rs4877645	83719367	T	C	-0.050269	0.0097384	2.4654715760611e-7	21282
GCST90002995	10	rs882849	3123433	T	C	0.044895	0.010015	7.40116352782222e-6	21282
GCST90002995	10	rs190862095	18287908	A	T	-0.46503	0.10413	8.02416776308584e-6	21282
GCST90002995	10	rs11196203	114805860	C	A	0.071312	0.013424	1.09420828803668e-7	21282
GCST90002995	11	rs75298795	27696319	C	T	0.062792	0.014044	7.82167920475605e-6	21282
GCST90002995	11	rs200248532	115317066	G	GA	0.094495	0.021132	7.80009693716501e-6	21282
GCST90002995	12	rs77491394	28256120	G	T	0.11052	0.024305	5.46134987505724e-6	21282
GCST90002995	12	rs4964197	104230499	C	T	0.07393	0.014222	2.02814966447857e-7	21282
GCST90002995	13	rs34655675	85864296	T	TG	-0.18552	0.039042	2.02861671696629e-6	21282
GCST90002995	13	rs10444605	107186983	A	G	-0.045944	0.0097277	2.33776041227469e-6	21282
GCST90002995	14	rs74826997	59628609	T	C	0.16543	0.014727	3.40408189701001e-29	21282
GCST90002995	16	rs62038334	12262064	C	T	-0.051848	0.01117	3.47936507649094e-6	21282
GCST90002995	17	rs2010251	64203725	T	C	-0.05745	0.012719	6.30376478829487e-6	21282
GCST90002995	19	rs112219355	54337689	C	A	0.15288	0.032976	3.57272838151929e-6	21282
GCST90002995	20	rs12625329	62709274	G	A	-0.044539	0.0097863	5.36537399519851e-6	21282
GCST90002995	21	rs79221681	16223886	C	T	0.084199	0.018566	5.7889526856566e-6	21282
GCST90002995	22	rs13057224	40692606	G	A	0.11527	0.025443	5.92106733564661e-6	21282
