# Supplementary material for: Investigating Bidirectional Causal Relationships Between Imaging‐Derived Brain Phenotypes and Sedative‐Hypnotic Use Disorder: A Mendelian Randomization Study
Source: Addict Biol. 2026 May 28;31(6):e70160. doi: 10.1111/adb.70160 (PMC13239158; doi:10.1111/adb.70160)
Supplement: Supplementary file 5 — Data S1: Supporting Information. [file ADB-31-e70160-s003.zip › Additional file1/IVs for 3935 brain IDPs/Details information for IVs/GCST90003453.csv]

id	chromosome	variant_id	base_pair_location	other_allele	effect_allele	beta	standard_error	p_value	samplesize
GCST90003453	1	rs345254	108517011	G	A	0.052769	0.010932	1.39572545770677e-6	21282
GCST90003453	1	rs113344258	159366354	G	A	-0.15183	0.030621	7.16143410212903e-7	21282
GCST90003453	1	rs116404339	202371965	G	A	0.16355	0.035499	4.10960423251549e-6	21282
GCST90003453	2	rs10490657	37178255	C	T	0.052376	0.010308	3.78181256110951e-7	21282
GCST90003453	2	rs55820590	64933708	G	C	0.047239	0.010609	8.51922326428547e-6	21282
GCST90003453	2	rs74563323	121537790	C	A	0.09855	0.022146	8.6258122295348e-6	21282
GCST90003453	2	rs77954084	152240794	C	T	-0.11802	0.025859	5.04545108382737e-6	21282
GCST90003453	2	rs73041379	185463535	G	A	0.049608	0.011167	8.94128627502953e-6	21282
GCST90003453	3	rs1708104	39534742	T	C	0.05228	0.010793	1.28174018355409e-6	21282
GCST90003453	3	rs2222688	74086175	C	T	0.043811	0.0098276	8.31763771102671e-6	21282
GCST90003453	3	rs73203065	127471345	C	A	0.14468	0.031575	4.63233543677956e-6	21282
GCST90003453	4	rs34242098	146956984	A	G	0.052579	0.0099443	1.25342975458298e-7	21282
GCST90003453	4	rs35749285	164732748	G	A	0.17169	0.036539	2.6314795540202e-6	21282
GCST90003453	5	rs116572702	158685991	A	T	0.1661	0.037334	8.67161524091831e-6	21282
GCST90003453	6	rs1110446	30070937	C	T	0.052351	0.011139	2.62301032430877e-6	21282
GCST90003453	6	rs10498754	43156160	T	A	0.084602	0.017697	1.75954346729746e-6	21282
GCST90003453	6	rs57171098	94049307	T	A	-0.074104	0.016306	5.53095340740311e-6	21282
GCST90003453	6	rs9348092	166588221	A	G	-0.061751	0.013543	5.15110022459507e-6	21282
GCST90003453	6	rs374638048	168222640	T	TAC	0.051031	0.011526	9.57855505959883e-6	21282
GCST90003453	7	rs12699931	18013293	C	G	-0.047543	0.0096783	9.06358474958075e-7	21282
GCST90003453	7	rs10269392	36376399	T	A	-0.043917	0.0098712	8.67161524091831e-6	21282
GCST90003453	8	rs1048527	26229693	T	G	0.07935	0.017859	8.91456179874594e-6	21282
GCST90003453	9	rs11144760	71626695	G	A	0.04329	0.0097799	9.62941712971556e-6	21282
GCST90003453	9	rs80141287	104315695	A	G	-0.18839	0.038949	1.3286175963958e-6	21282
GCST90003453	9	rs71505224	136613548	G	A	0.089154	0.020048	8.74580923075201e-6	21282
GCST90003453	10	rs9804184	64238165	T	C	-0.09319	0.020095	3.54568377461133e-6	21282
GCST90003453	10	rs4747218	73675229	C	T	0.055109	0.011394	1.32953568997911e-6	21282
GCST90003453	11	rs10891622	98200344	G	C	-0.047084	0.01052	7.6630207227392e-6	21282
GCST90003453	12	rs35323066	93296516	TA	T	0.057078	0.012031	2.10668692573941e-6	21282
GCST90003453	13	rs7333053	23412640	C	T	0.066666	0.014755	6.26758164459211e-6	21282
GCST90003453	15	rs77072967	66955650	C	A	0.069795	0.015682	8.60201112713023e-6	21282
GCST90003453	15	rs74029188	93257330	G	C	-0.073616	0.01638	7.02101660240315e-6	21282
GCST90003453	16	rs17673564	8262867	A	G	-0.10069	0.022155	5.53095340740311e-6	21282
GCST90003453	17	rs17886760	7570978	T	C	0.11491	0.02486	3.82120203183735e-6	21282
GCST90003453	17	rs187771148	19738587	C	T	-0.19594	0.043416	6.42243917670431e-6	21282
GCST90003453	17	rs4630591	44192568	C	T	0.094523	0.012063	4.8752849010338706e-15	21282
GCST90003453	18	rs34484416	50639158	A	C	0.12881	0.027029	1.89452351435659e-6	21282
GCST90003453	19	rs12460853	46115714	T	C	-0.04436	0.0099873	8.97222177672878e-6	21282
GCST90003453	20	rs137958328	50114140	T	G	0.28805	0.061688	3.03878518206118e-6	21282
GCST90003453	21	rs117830344	28768604	C	T	0.1932	0.03906	7.61903555049371e-7	21282
