# Supplementary material for: Investigating Bidirectional Causal Relationships Between Imaging‐Derived Brain Phenotypes and Sedative‐Hypnotic Use Disorder: A Mendelian Randomization Study
Source: Addict Biol. 2026 May 28;31(6):e70160. doi: 10.1111/adb.70160 (PMC13239158; doi:10.1111/adb.70160)
Supplement: Supplementary file 5 — Data S1: Supporting Information. [file ADB-31-e70160-s003.zip › Additional file1/IVs for 3935 brain IDPs/Details information for IVs/GCST90005022.csv]

id	chromosome	variant_id	base_pair_location	other_allele	effect_allele	beta	standard_error	p_value	samplesize
GCST90005022	1	rs12146114	49034264	G	A	0.095551	0.020965	5.19995996533516e-6	21081
GCST90005022	1	rs200720835	145581623	A	ATTTCTT	-0.11853	0.026715	9.18121166931535e-6	21081
GCST90005022	2	rs13402194	3716998	C	T	0.048031	0.010794	8.63972660684391e-6	21081
GCST90005022	2	rs28540890	128966557	A	G	0.11439	0.025743	8.8981556842882e-6	21081
GCST90005022	2	rs114539291	137954486	A	C	-0.33412	0.074796	7.97076490590298e-6	21081
GCST90005022	2	rs192583044	169527676	C	A	0.23888	0.052456	5.29541498416668e-6	21081
GCST90005022	4	rs116454777	39677714	C	A	-0.18609	0.04109	5.96211021366655e-6	21081
GCST90005022	4	rs4864382	137972171	G	A	-0.16043	0.034113	2.58107128964594e-6	21081
GCST90005022	5	rs112060985	12942002	A	G	0.12504	0.024668	4.03645392967605e-7	21081
GCST90005022	5	rs72776834	81335825	G	A	-0.11379	0.02428	2.79898131963436e-6	21081
GCST90005022	6	rs4870094	152658670	C	T	-0.099282	0.022334	8.82266928217716e-6	21081
GCST90005022	7	rs55703903	11943388	C	T	0.066936	0.01364	9.30679183162653e-7	21081
GCST90005022	7	rs7788676	14061054	T	C	0.061242	0.013825	9.48200107019505e-6	21081
GCST90005022	7	rs6957669	138387779	G	A	0.054156	0.012064	7.19614656326581e-6	21081
GCST90005022	8	rs73558434	25066818	G	C	0.14543	0.032445	7.41651705902193e-6	21081
GCST90005022	8	rs141508025	76367987	G	T	-0.1214	0.02644	4.42180921074269e-6	21081
GCST90005022	9	rs80029027	8191030	G	T	0.11623	0.026097	8.47812860287505e-6	21081
GCST90005022	9	rs56740916	79705431	T	C	0.051265	0.01154	8.94128627502953e-6	21081
GCST90005022	11	rs117127571	95026880	T	C	-0.11514	0.025548	6.61759218705661e-6	21081
GCST90005022	12	rs60920344	81838146	A	C	-0.097908	0.021248	4.09354906329559e-6	21081
GCST90005022	12	rs71466483	130594090	C	T	-0.16332	0.035775	5.01880127903241e-6	21081
GCST90005022	13	rs111580246	24726741	C	T	0.23451	0.0504	3.29078872012173e-6	21081
GCST90005022	15	rs79404406	97001633	T	C	0.18615	0.035319	1.37467489044926e-7	21081
GCST90005022	15	rs56168932	98839951	A	G	-0.066227	0.014503	4.99114285165618e-6	21081
GCST90005022	17	rs9455	48771135	G	T	0.048227	0.010254	2.57869512956588e-6	21081
GCST90005022	19	rs34731234	45913704	G	C	0.1656	0.035871	3.92283462539521e-6	21081
GCST90005022	20	rs148555282	45272121	G	C	-0.18324	0.040719	6.82810199846873e-6	21081
GCST90005022	22	rs62238841	23807720	G	A	-0.083507	0.017047	9.72299360257922e-7	21081
GCST90005022	22	rs4084296	48686182	C	A	-0.046422	0.010336	7.11049769542342e-6	21081
