# Supplementary material for: Investigating Bidirectional Causal Relationships Between Imaging‐Derived Brain Phenotypes and Sedative‐Hypnotic Use Disorder: A Mendelian Randomization Study
Source: Addict Biol. 2026 May 28;31(6):e70160. doi: 10.1111/adb.70160 (PMC13239158; doi:10.1111/adb.70160)
Supplement: Supplementary file 5 — Data S1: Supporting Information. [file ADB-31-e70160-s003.zip › Additional file1/IVs for 3935 brain IDPs/Details information for IVs/GCST90005744.csv]

id	chromosome	variant_id	base_pair_location	other_allele	effect_allele	beta	standard_error	p_value	samplesize
GCST90005744	1	rs12117200	84471674	A	G	-0.098703	0.021449	4.21599415398428e-6	21081
GCST90005744	2	rs72854301	147635844	T	G	0.17661	0.039177	6.58112288238899e-6	21081
GCST90005744	2	rs6730593	157651639	C	T	0.049353	0.010798	4.89215265134418e-6	21081
GCST90005744	2	rs183799540	191179016	T	C	0.19138	0.041532	4.0878975211112e-6	21081
GCST90005744	2	rs114840225	196884124	A	G	0.25903	0.055122	2.62724152646886e-6	21081
GCST90005744	2	rs79630665	221238702	T	C	-0.18425	0.033191	2.87210292979783e-8	21081
GCST90005744	3	rs12493930	116795694	A	G	0.088604	0.018193	1.12253528189017e-6	21081
GCST90005744	4	rs114075596	61132678	T	C	0.16003	0.032483	8.42752403912837e-7	21081
GCST90005744	4	rs12509336	111847833	T	C	0.11028	0.024392	6.18728327553235e-6	21081
GCST90005744	4	rs62345599	186372304	T	C	-0.046413	0.010394	8.02601560872626e-6	21081
GCST90005744	5	rs3763000	150469391	T	C	0.044432	0.0098284	6.19583723077655e-6	21081
GCST90005744	6	rs190591780	166297190	C	T	0.16387	0.034965	2.79511705399184e-6	21081
GCST90005744	9	rs10813973	33414243	C	T	0.049321	0.010611	3.36744103637713e-6	21081
GCST90005744	10	rs11257096	11492581	C	T	-0.055276	0.01235	7.65772912341822e-6	21081
GCST90005744	11	rs117320075	22505493	G	A	-0.2107	0.046521	5.95662143529011e-6	21081
GCST90005744	11	rs11233813	83636021	C	T	-0.091482	0.018574	8.49180475036314e-7	21081
GCST90005744	12	rs142207747	34597790	C	T	0.11859	0.026181	5.93881777892778e-6	21081
GCST90005744	12	rs1849779	43674787	C	T	-0.049352	0.010282	1.5999263828686e-6	21081
GCST90005744	12	rs11173520	60949943	A	G	0.085994	0.019242	7.90132635154131e-6	21081
GCST90005744	12	rs11832823	94240773	G	A	0.0448	0.0099963	7.445605127728e-6	21081
GCST90005744	13	rs73251368	83920474	T	C	0.15672	0.034889	7.09904615855288e-6	21081
GCST90005744	13	rs192195880	84152358	G	A	0.39717	0.077649	3.16519156722626e-7	21081
GCST90005744	16	rs3114387	80823412	A	G	0.052606	0.011813	8.49571627156121e-6	21081
GCST90005744	20	rs117973647	30342037	C	T	-0.12833	0.028873	8.84911827892122e-6	21081
