# Supplementary material for: Investigating Bidirectional Causal Relationships Between Imaging‐Derived Brain Phenotypes and Sedative‐Hypnotic Use Disorder: A Mendelian Randomization Study
Source: Addict Biol. 2026 May 28;31(6):e70160. doi: 10.1111/adb.70160 (PMC13239158; doi:10.1111/adb.70160)
Supplement: Supplementary file 5 — Data S1: Supporting Information. [file ADB-31-e70160-s003.zip › Additional file1/IVs for 3935 brain IDPs/Details information for IVs/GCST90003335.csv]

id	chromosome	variant_id	base_pair_location	other_allele	effect_allele	beta	standard_error	p_value	samplesize
GCST90003335	1	rs12123683	37653258	G	A	0.058973	0.013231	8.35218297412602e-6	21277
GCST90003335	1	rs190841461	161938156	C	T	0.25319	0.051179	7.58926993362782e-7	21277
GCST90003335	1	rs56073884	167516537	G	T	0.057024	0.01228	3.44191388268429e-6	21277
GCST90003335	3	rs113042345	43059138	T	G	-0.12379	0.026936	4.33610709449186e-6	21277
GCST90003335	3	rs4895120	104647183	T	C	-0.043454	0.0096985	7.48686496236267e-6	21277
GCST90003335	3	rs938113	116847722	C	G	-0.066653	0.014878	7.504123968558e-6	21277
GCST90003335	3	rs2279829	147106319	C	T	0.067296	0.011683	8.51138038202376e-9	21277
GCST90003335	4	rs114217117	82692019	G	A	-0.20678	0.043633	2.1612250865714e-6	21277
GCST90003335	4	rs2035901	145521867	A	G	-0.046218	0.009772	2.26412291400066e-6	21277
GCST90003335	5	rs62349569	17852476	T	C	-0.12665	0.027506	4.16389721025164e-6	21277
GCST90003335	5	rs188054271	34422574	C	T	0.1645	0.035928	4.70760483256583e-6	21277
GCST90003335	5	rs6879703	92455748	G	A	-0.065365	0.01455	7.08108813693838e-6	21277
GCST90003335	5	rs11448454	170813316	T	TA	0.052542	0.010992	1.76441198858062e-6	21277
GCST90003335	6	rs140551001	89701852	A	G	-0.10735	0.024259	9.69393269300256e-6	21277
GCST90003335	6	rs79659139	153350046	G	A	0.18487	0.041378	7.93962517269857e-6	21277
GCST90003335	9	rs1333784	20124615	T	C	-0.065183	0.012594	2.29034022172212e-7	21277
GCST90003335	9	rs116847450	27650828	G	A	-0.14639	0.031272	2.869458843075e-6	21277
GCST90003335	10	rs1542811	29241449	G	A	-0.046969	0.009981	2.5438997931298e-6	21277
GCST90003335	10	rs11244519	127182267	T	C	0.043461	0.0096695	7.00486871231682e-6	21277
GCST90003335	11	rs117827876	69382922	A	T	-0.1497	0.031256	1.68151211237672e-6	21277
GCST90003335	13	rs7139829	96136052	T	C	0.044994	0.0098285	4.72280484392232e-6	21277
GCST90003335	13	rs112000225	107519350	C	A	0.058075	0.01154	4.88314926809835e-7	21277
GCST90003335	14	rs17734756	62531976	C	T	0.056355	0.012681	8.87360310778668e-6	21277
GCST90003335	15	rs1080066	39634222	A	G	-0.090612	0.016986	9.68500836147543e-8	21277
GCST90003335	17	rs146593635	2816796	T	G	0.27452	0.057419	1.75549662962123e-6	21277
GCST90003335	18	rs1613739	21242304	C	G	0.059032	0.012744	3.63915036127207e-6	21277
GCST90003335	19	rs12979548	48093689	G	A	0.11609	0.02618	9.28752508989063e-6	21277
GCST90003335	20	rs11086806	40146737	T	G	-0.049653	0.010173	1.06291858327569e-6	21277
GCST90003335	21	rs2826383	21922210	A	G	-0.045277	0.01007	6.95664753528351e-6	21277
GCST90003335	22	rs7288099	17968364	C	T	-0.056585	0.012373	4.8250298005971e-6	21277
