# Supplementary material for: Investigating Bidirectional Causal Relationships Between Imaging‐Derived Brain Phenotypes and Sedative‐Hypnotic Use Disorder: A Mendelian Randomization Study
Source: Addict Biol. 2026 May 28;31(6):e70160. doi: 10.1111/adb.70160 (PMC13239158; doi:10.1111/adb.70160)
Supplement: Supplementary file 5 — Data S1: Supporting Information. [file ADB-31-e70160-s003.zip › Additional file1/IVs for 3935 brain IDPs/Details information for IVs/GCST90005750.csv]

id	chromosome	variant_id	base_pair_location	other_allele	effect_allele	beta	standard_error	p_value	samplesize
GCST90005750	2	rs116617188	4648034	A	T	-0.166	0.034477	1.48490954875024e-6	21081
GCST90005750	2	rs6715182	45507516	A	G	0.073708	0.016461	7.58577575029184e-6	21081
GCST90005750	4	rs114961696	89120118	A	G	-0.2291	0.051091	7.35529337867272e-6	21081
GCST90005750	4	rs6821075	184654217	G	A	0.082875	0.017982	4.07474091379871e-6	21081
GCST90005750	6	rs146397730	80131331	T	C	-0.27239	0.057888	2.54859014837373e-6	21081
GCST90005750	6	rs150751310	111362888	C	T	-0.095162	0.019708	1.38420368156874e-6	21081
GCST90005750	7	rs6957566	43201282	G	A	-0.044626	0.009982	7.83790508535616e-6	21081
GCST90005750	8	rs115523629	5064234	G	T	-0.069675	0.01561	8.10774348666074e-6	21081
GCST90005750	8	rs4131819	39212435	T	C	-0.11034	0.023473	2.61035756034079e-6	21081
GCST90005750	8	rs11781420	128465342	G	A	0.095796	0.021601	9.25976574561246e-6	21081
GCST90005750	9	rs2150192	4487024	A	G	-0.044017	0.0098421	7.77857422127151e-6	21081
GCST90005750	9	rs41276789	116060068	C	G	0.19387	0.041426	2.88801869351406e-6	21081
GCST90005750	10	rs7098808	14547529	C	T	-0.099646	0.021627	4.09920841877005e-6	21081
GCST90005750	12	rs118104258	8209460	G	A	0.138	0.030708	7.03234226907659e-6	21081
GCST90005750	12	rs1796349	42927587	C	T	0.046202	0.010194	5.87489352529777e-6	21081
GCST90005750	14	rs67306848	40874071	T	G	-0.065343	0.01456	7.2276980360217e-6	21081
GCST90005750	14	rs188200811	92085799	G	A	0.33668	0.073347	4.45245972791741e-6	21081
GCST90005750	15	rs34787083	69241838	A	T	-0.092489	0.020812	8.87769049411735e-6	21081
GCST90005750	15	rs145080383	100417858	C	CA	-0.14452	0.031223	3.70254205400135e-6	21081
GCST90005750	18	rs144546207	1730321	G	GGGGATTAA	-0.12354	0.02756	7.41993327789944e-6	21081
GCST90005750	20	rs6028182	37522583	A	G	-0.10696	0.022491	1.99113176123851e-6	21081
GCST90005750	22	rs742027	48652976	G	A	0.048959	0.010689	4.6741215286715e-6	21081
