# Supplementary material for: Investigating Bidirectional Causal Relationships Between Imaging‐Derived Brain Phenotypes and Sedative‐Hypnotic Use Disorder: A Mendelian Randomization Study
Source: Addict Biol. 2026 May 28;31(6):e70160. doi: 10.1111/adb.70160 (PMC13239158; doi:10.1111/adb.70160)
Supplement: Supplementary file 5 — Data S1: Supporting Information. [file ADB-31-e70160-s003.zip › Additional file1/IVs for 3935 brain IDPs/Details information for IVs/GCST90003321.csv]

id	chromosome	variant_id	base_pair_location	other_allele	effect_allele	beta	standard_error	p_value	samplesize
GCST90003321	1	rs815102	116405844	A	G	-0.078256	0.017589	8.66562716976714e-6	21282
GCST90003321	2	rs670217	4548643	C	G	0.057355	0.012108	2.18222737756591e-6	21282
GCST90003321	2	rs7557421	46207618	G	A	0.0947	0.020599	4.30229315938797e-6	21282
GCST90003321	2	rs115866233	54820213	T	C	-0.12152	0.025379	1.69550861187326e-6	21282
GCST90003321	2	rs2422241	119043036	G	A	0.045922	0.0099336	3.80715010380177e-6	21282
GCST90003321	2	rs62174886	185375371	G	C	-0.19706	0.044369	8.98255737729417e-6	21282
GCST90003321	2	rs75730339	241791407	C	T	-0.076952	0.016598	3.56779588288562e-6	21282
GCST90003321	3	rs2160815	184925946	T	A	0.066626	0.014922	8.05193017308308e-6	21282
GCST90003321	4	rs6817134	113416583	T	C	-0.054866	0.00978	2.04785875896321e-8	21282
GCST90003321	4	rs199587345	145318429	C	G	0.04802	0.010375	3.70766084000311e-6	21282
GCST90003321	5	rs34339400	165668115	A	G	-0.048319	0.0097863	7.97443642412681e-7	21282
GCST90003321	6	rs9266718	31349788	C	T	-0.049862	0.01047	1.9244206125417e-6	21282
GCST90003321	6	rs77101688	66868538	A	G	0.18336	0.040432	5.7889526856566e-6	21282
GCST90003321	7	rs13242770	73139499	C	T	-0.045238	0.010199	9.23846887537946e-6	21282
GCST90003321	8	rs80117247	130639301	A	T	0.13458	0.028482	2.31419526151125e-6	21282
GCST90003321	9	rs117280272	32739501	C	T	0.15058	0.03156	1.84289248897056e-6	21282
GCST90003321	9	rs12377840	32739952	C	T	0.14675	0.031475	3.14412642025879e-6	21282
GCST90003321	9	rs10868505	89530133	G	A	-0.056113	0.010834	2.24698410364016e-7	21282
GCST90003321	9	rs139950135	98288023	C	T	-0.21535	0.046937	4.49883432456539e-6	21282
GCST90003321	10	rs10762834	80783710	G	T	0.045551	0.0098801	4.04296517075965e-6	21282
GCST90003321	10	rs4919418	101792441	A	C	0.045581000000000003	0.0099058	4.21987901687157e-6	21282
GCST90003321	11	rs55801004	44822583	T	C	-0.082712	0.01871	9.88553094656939e-6	21282
GCST90003321	11	rs4753412	92375910	C	T	-0.048022	0.010315	3.25012451886183e-6	21282
GCST90003321	12	rs12229918	65762058	G	C	-0.052219	0.010144	2.65705167035507e-7	21282
GCST90003321	12	rs192200084	111470985	G	A	0.20188	0.044261	5.11681835540307e-6	21282
GCST90003321	14	rs12890942	31771021	T	C	-0.059953	0.011285	1.09269762718891e-7	21282
GCST90003321	15	rs12439497	49406214	G	C	0.062076	0.013637	5.34564359396971e-6	21282
GCST90003321	15	rs138019802	79904209	G	A	-0.33391	0.070966	2.55152601090967e-6	21282
GCST90003321	16	rs12447223	47215956	G	A	-0.14068	0.030344	3.57190582511197e-6	21282
GCST90003321	17	rs55938136	43798360	A	G	-0.052146	0.011606	7.05667311248357e-6	21282
GCST90003321	17	rs62071452	44477277	C	T	-0.072401	0.012462	6.3503841850404e-9	21282
GCST90003321	17	rs59297684	64089498	G	A	0.07824	0.0158	7.40968933913698e-7	21282
GCST90003321	20	rs146992851	53844341	A	G	-0.1494	0.03276	5.13215778474056e-6	21282
GCST90003321	22	rs1557533	36631593	A	G	0.044244	0.0097266	5.42625251329014e-6	21282
GCST90003321	22	rs12484231	50520636	G	A	-0.061383	0.012141	4.32115654470299e-7	21282
