# Supplementary material for: Investigating Bidirectional Causal Relationships Between Imaging‐Derived Brain Phenotypes and Sedative‐Hypnotic Use Disorder: A Mendelian Randomization Study
Source: Addict Biol. 2026 May 28;31(6):e70160. doi: 10.1111/adb.70160 (PMC13239158; doi:10.1111/adb.70160)
Supplement: Supplementary file 5 — Data S1: Supporting Information. [file ADB-31-e70160-s003.zip › Additional file1/IVs for 3935 brain IDPs/Details information for IVs/GCST90005988.csv]

id	chromosome	variant_id	base_pair_location	other_allele	effect_allele	beta	standard_error	p_value	samplesize
GCST90005988	1	rs7418296	19131080	G	A	-0.051965	0.011565	7.04855349225208e-6	21081
GCST90005988	2	rs145157152	179722724	C	T	-0.19526	0.041214	2.1757049509258e-6	21081
GCST90005988	3	rs10084764	2759622	G	A	0.066997	0.014601	4.49365783054085e-6	21081
GCST90005988	4	rs113817573	80576324	C	A	0.12003	0.026746	7.24102421792413e-6	21081
GCST90005988	4	rs4481212	94796577	A	C	-0.052943	0.010677	7.15978531081961e-7	21081
GCST90005988	4	rs10027441	182069573	G	C	0.057764	0.012508	3.89224348164442e-6	21081
GCST90005988	5	rs368666030	15721932	T	TTTTA	0.067866	0.014241	1.89670592121114e-6	21081
GCST90005988	5	rs140430012	67521550	G	A	0.26887	0.058362	4.10960423251549e-6	21081
GCST90005988	5	rs140933166	83499331	C	T	-0.25427	0.056434	6.65579596367229e-6	21081
GCST90005988	5	rs1820038	120695067	G	A	0.051225	0.01043	9.11800865274662e-7	21081
GCST90005988	6	rs9356127	164038574	A	C	0.10318	0.022658	5.29907419094754e-6	21081
GCST90005988	7	rs7799577	97623394	T	G	-0.044217	0.0099849	9.54333128308536e-6	21081
GCST90005988	8	rs139517166	67072591	G	GGTGT	0.11853	0.024301	1.08218123748032e-6	21081
GCST90005988	8	rs10105164	67085267	C	T	0.10973	0.023122	2.09122133015529e-6	21081
GCST90005988	8	rs77148061	108623555	C	T	-0.17952	0.038158	2.55740788582677e-6	21081
GCST90005988	11	rs5792119	58404021	T	TA	0.045358	0.0099461	5.13688685422725e-6	21081
GCST90005988	11	rs4945410	80157258	G	A	-0.097185	0.021327	5.2203545510331e-6	21081
GCST90005988	12	rs112832672	103422441	T	C	0.062216	0.013699	5.6104797603247e-6	21081
GCST90005988	13	rs3903948	80619400	T	C	-0.063711	0.013853	4.26579518801593e-6	21081
GCST90005988	14	rs10498294	28215682	T	A	-0.41876	0.091523	4.77749234659094e-6	21081
GCST90005988	14	rs74382458	97845474	A	G	-0.15233	0.033269	4.70652099128134e-6	21081
GCST90005988	16	rs11150360	81207335	A	C	-0.047173	0.010657	9.6272001297332e-6	21081
