# Supplementary material for: Investigating Bidirectional Causal Relationships Between Imaging‐Derived Brain Phenotypes and Sedative‐Hypnotic Use Disorder: A Mendelian Randomization Study
Source: Addict Biol. 2026 May 28;31(6):e70160. doi: 10.1111/adb.70160 (PMC13239158; doi:10.1111/adb.70160)
Supplement: Supplementary file 5 — Data S1: Supporting Information. [file ADB-31-e70160-s003.zip › Additional file1/IVs for 3935 brain IDPs/Details information for IVs/GCST90006259.csv]

id	chromosome	variant_id	base_pair_location	other_allele	effect_allele	beta	standard_error	p_value	samplesize
GCST90006259	1	rs11549668	156084760	C	T	0.19188	0.041869	4.61317574560379e-6	21081
GCST90006259	1	rs601526	195153883	G	A	0.056622	0.01146	7.83249272191255e-7	21081
GCST90006259	2	rs13403239	153467097	A	G	-0.045513	0.0099523	4.83392602516085e-6	21081
GCST90006259	3	rs34122197	32281067	T	C	-0.096576	0.020186	1.72782598050786e-6	21081
GCST90006259	3	rs36070206	139453424	A	G	0.05181	0.010206	3.87346824556442e-7	21081
GCST90006259	4	rs4689592	7080325	A	T	0.057758	0.012664	5.12625256970284e-6	21081
GCST90006259	5	rs150554892	21098802	C	T	0.17085	0.036493	2.8615411789812e-6	21081
GCST90006259	5	rs34274502	152031043	A	G	-0.056204	0.011771	1.80925591025382e-6	21081
GCST90006259	6	rs77275232	151018546	G	A	-0.10789	0.023205	3.34811217386054e-6	21081
GCST90006259	6	rs80153909	158217167	T	C	0.14551	0.032329	6.80612623801496e-6	21081
GCST90006259	7	rs71557416	29574603	C	CTGATTTAG	-0.045306	0.010058	6.69576187175689e-6	21081
GCST90006259	7	rs75629691	75530359	A	G	0.12692	0.028563	8.89201117857948e-6	21081
GCST90006259	8	rs4737599	63043895	C	T	-0.074601	0.016732	8.29086798586446e-6	21081
GCST90006259	9	rs2381631	7526908	A	G	0.046756	0.010424	7.30970751868601e-6	21081
GCST90006259	10	rs7917444	58442434	G	A	0.067235	0.014708	4.87640760611883e-6	21081
GCST90006259	11	rs7935631	130233637	T	A	-0.17252	0.031721	5.43000213065738e-8	21081
GCST90006259	12	rs7308414	4044776	A	G	0.060198	0.013277	5.8170125396269e-6	21081
GCST90006259	13	rs117622221	79138976	C	T	-0.15532	0.033249	3.010925432053e-6	21081
GCST90006259	13	rs201222548	112962999	A	C	0.17607	0.038708	5.43000213065738e-6	21081
GCST90006259	16	rs143317329	7479771	C	T	0.21652	0.046435	3.13689513015838e-6	21081
GCST90006259	17	rs141766043	43559298	C	T	0.25956	0.057164	5.63767453135264e-6	21081
GCST90006259	19	rs376987	35850893	G	A	0.053555	0.011946	7.38924387034474e-6	21081
