# Supplementary material for: Investigating Bidirectional Causal Relationships Between Imaging‐Derived Brain Phenotypes and Sedative‐Hypnotic Use Disorder: A Mendelian Randomization Study
Source: Addict Biol. 2026 May 28;31(6):e70160. doi: 10.1111/adb.70160 (PMC13239158; doi:10.1111/adb.70160)
Supplement: Supplementary file 5 — Data S1: Supporting Information. [file ADB-31-e70160-s003.zip › Additional file1/IVs for 3935 brain IDPs/Details information for IVs/GCST90002981.csv]

id	chromosome	variant_id	base_pair_location	other_allele	effect_allele	beta	standard_error	p_value	samplesize
GCST90002981	1	rs115370014	82464956	T	G	0.30004	0.055242	5.65327354266071e-8	21282
GCST90002981	1	rs7549456	225626429	C	T	0.04616	0.010379	8.74379566558508e-6	21282
GCST90002981	2	rs10180264	183512726	A	G	0.052266	0.010147	2.61818300821899e-7	21282
GCST90002981	3	rs115345472	4985273	G	A	0.12411	0.027077	4.59515325169775e-6	21282
GCST90002981	3	rs77056904	15798926	A	C	-0.16177	0.036346	8.59211339452084e-6	21282
GCST90002981	3	rs9811816	89659958	T	C	-0.078774	0.01702	3.70595379217955e-6	21282
GCST90002981	3	rs62273098	125146303	C	T	-0.073049	0.013616	8.17523037943649e-8	21282
GCST90002981	3	rs552305	177295215	C	T	0.060315	0.010001	1.65958690743756e-9	21282
GCST90002981	3	rs9868818	195602154	C	A	-0.048088	0.010794	8.43334757764276e-6	21282
GCST90002981	4	rs13127352	13805889	T	C	0.045722	0.010329	9.62498364017517e-6	21282
GCST90002981	4	rs2231164	89015857	C	T	-0.064399	0.014165	5.49161395552637e-6	21282
GCST90002981	4	rs199781700	108663135	A	T	0.77249	0.17242	7.49721559687471e-6	21282
GCST90002981	4	rs150894436	173761491	G	A	0.13093	0.027862	2.62784654083849e-6	21282
GCST90002981	5	rs141609217	42683329	C	T	-0.25169	0.051593	1.07795343307111e-6	21282
GCST90002981	5	rs2409838	60204410	A	T	0.049701	0.0099417	5.80096172522703e-7	21282
GCST90002981	5	rs59718085	159579197	G	C	0.058296	0.013149	9.31536765238574e-6	21282
GCST90002981	7	rs957960	18877408	C	A	0.051542	0.01009	3.2839761925048e-7	21282
GCST90002981	7	rs17202203	37466564	T	C	0.047626	0.010617	7.30634204896019e-6	21282
GCST90002981	7	rs117153597	97793566	G	A	0.18411	0.039426	3.03389118419427e-6	21282
GCST90002981	7	rs4726459	139459895	A	G	0.055988	0.012335	5.68591024698856e-6	21282
GCST90002981	7	rs1882041	155605953	G	A	0.058276	0.012944	6.76082975391982e-6	21282
GCST90002981	8	rs12677457	4296370	C	G	-0.048796	0.010191	1.69238824443642e-6	21282
GCST90002981	8	rs7814181	35128872	C	T	-0.053321	0.01143	3.10742031038859e-6	21282
GCST90002981	8	rs117821796	69919177	C	T	0.23714	0.051772	4.66659380314288e-6	21282
GCST90002981	9	rs4313276	68169700	C	A	-0.084947	0.017684	1.56783371729573e-6	21282
GCST90002981	11	rs140987739	103064397	C	T	-0.19133	0.040608	2.47229334606234e-6	21282
GCST90002981	12	rs10744694	5908203	C	T	0.044323	0.0097429	5.41252605515154e-6	21282
GCST90002981	12	rs35176781	70424787	C	T	0.16502	0.034569	1.82221660566879e-6	21282
GCST90002981	13	rs116962929	78474858	A	C	0.15328	0.033039	3.51803373773702e-6	21282
GCST90002981	14	rs72664584	34262701	A	G	-0.10021	0.020759	1.39379852311282e-6	21282
GCST90002981	14	rs2274794	57283934	C	T	-0.048151	0.010312	3.03668678846579e-6	21282
GCST90002981	14	rs74826997	59628609	T	C	-0.10442	0.014754	1.51356124843621e-12	21282
GCST90002981	15	rs11072963	81218306	T	C	-0.05286	0.011673	5.97585429715572e-6	21282
GCST90002981	18	rs142912166	50707085	G	T	-0.13543	0.028553	2.11982495280645e-6	21282
GCST90002981	19	rs72976620	3544628	G	A	0.071625	0.016131	9.03025470328006e-6	21282
GCST90002981	19	rs74279124	13105126	A	AGT	-0.05228	0.010579	7.80548691466238e-7	21282
GCST90002981	20	rs6080388	16731100	T	C	-0.048972	0.010368	2.33399542271947e-6	21282
