# Supplementary material for: Investigating Bidirectional Causal Relationships Between Imaging‐Derived Brain Phenotypes and Sedative‐Hypnotic Use Disorder: A Mendelian Randomization Study
Source: Addict Biol. 2026 May 28;31(6):e70160. doi: 10.1111/adb.70160 (PMC13239158; doi:10.1111/adb.70160)
Supplement: Supplementary file 5 — Data S1: Supporting Information. [file ADB-31-e70160-s003.zip › Additional file1/IVs for 3935 brain IDPs/Details information for IVs/GCST90004328.csv]

id	chromosome	variant_id	base_pair_location	other_allele	effect_allele	beta	standard_error	p_value	samplesize
GCST90004328	1	rs139794528	65275172	A	AAAAT	0.062768	0.013542	3.59087262369451e-6	20859
GCST90004328	2	rs112074350	15781221	G	T	0.098242	0.021613	5.51315242739588e-6	20859
GCST90004328	2	rs11464083	96778665	T	TA	-0.05032	0.010643	2.28191782068065e-6	20859
GCST90004328	2	rs147209560	108513933	C	T	-0.2966	0.065893	6.79360043039865e-6	20859
GCST90004328	2	rs7565313	232054514	A	G	-0.079619	0.012161	6.01173737483278e-11	20859
GCST90004328	3	rs201043725	151718935	T	C	-0.12325	0.027481	7.32993291651779e-6	20859
GCST90004328	3	rs192333142	181880072	A	G	0.20806	0.042491	9.82200158774254e-7	20859
GCST90004328	4	rs138155878	8774987	A	G	0.10145	0.018372	3.39468905380079e-8	20859
GCST90004328	4	rs114270314	173489964	C	T	0.19754	0.043449	5.48529513941204e-6	20859
GCST90004328	5	rs160183	82811833	T	C	0.046441	0.010251	5.92515887706677e-6	20859
GCST90004328	5	rs79371940	169336466	G	A	0.15639	0.033634	3.34502986826014e-6	20859
GCST90004328	6	rs71560106	19871393	C	T	0.071942999999999993	0.016203	9.04273908311783e-6	20859
GCST90004328	6	rs3734537	26422627	C	A	0.06888	0.014355	1.61064563517827e-6	20859
GCST90004328	6	rs3132685	29945949	G	A	0.084014	0.014318000000000001	4.489520924135671e-9	20859
GCST90004328	7	rs147505326	6881367	C	T	-0.10173	0.021793	3.05914455948641e-6	20859
GCST90004328	7	rs41348	28716848	A	G	0.044929	0.010046	7.78394932626727e-6	20859
GCST90004328	7	rs138055159	41604916	T	C	0.30287	0.055966	6.31102644505406e-8	20859
GCST90004328	8	rs635594	8613387	C	T	-0.047502	0.010156	2.92684686237879e-6	20859
GCST90004328	8	rs196868	24769595	T	C	0.07837	0.016144	1.21506636763342e-6	20859
GCST90004328	8	rs3104999	96555479	G	A	0.046333	0.010276	6.55239394015981e-6	20859
GCST90004328	10	rs7900512	17651146	T	C	-0.04769	0.010628	7.25270478091247e-6	20859
GCST90004328	10	rs7078065	65394453	A	G	0.05631	0.012674	8.91456179874594e-6	20859
GCST90004328	10	rs10998952	71521964	C	T	0.17663	0.03511	4.92606343349577e-7	20859
GCST90004328	11	rs112330217	466966	G	C	-0.11338	0.02145	1.26299025606994e-7	20859
GCST90004328	12	rs77543709	27016294	C	T	-0.14491	0.030821	2.59776583022943e-6	20859
GCST90004328	13	rs78158477	32683696	C	T	-0.097457	0.019815	8.79224942549478e-7	20859
GCST90004328	13	rs540115	112736637	C	G	0.10708	0.023357	4.57825522791694e-6	20859
GCST90004328	14	rs10150299	39797633	G	A	-0.11286	0.021245	1.09420828803668e-7	20859
GCST90004328	15	rs870352	24573380	A	G	0.055695	0.011612	1.6266720329719e-6	20859
GCST90004328	15	rs12910034	55191951	A	T	-0.052258	0.011559	6.19155877593877e-6	20859
GCST90004328	15	rs58201389	75446835	G	A	-0.050903	0.010406	1.00785951441503e-6	20859
GCST90004328	16	rs17211226	55180656	G	A	-0.10821	0.024481	9.91288344947892e-6	20859
GCST90004328	17	rs4795917	32745024	G	A	-0.06062	0.013713	9.89464005130076e-6	20859
GCST90004328	17	rs199491	44515243	C	T	-0.066898	0.011762	1.30677254057999e-8	20859
GCST90004328	18	rs140546131	7427923	C	G	0.21784	0.047867	5.3727916560651e-6	20859
GCST90004328	18	rs470934	74697958	G	T	0.062315	0.013441	3.56943929198846e-6	20859
GCST90004328	21	rs8128692	15894583	A	C	-0.073793	0.014238	2.20546413639275e-7	20859
