# Supplementary material for: Investigating Bidirectional Causal Relationships Between Imaging‐Derived Brain Phenotypes and Sedative‐Hypnotic Use Disorder: A Mendelian Randomization Study
Source: Addict Biol. 2026 May 28;31(6):e70160. doi: 10.1111/adb.70160 (PMC13239158; doi:10.1111/adb.70160)
Supplement: Supplementary file 5 — Data S1: Supporting Information. [file ADB-31-e70160-s003.zip › Additional file1/IVs for 3935 brain IDPs/Details information for IVs/GCST90003447.csv]

id	chromosome	variant_id	base_pair_location	other_allele	effect_allele	beta	standard_error	p_value	samplesize
GCST90003447	1	rs28705752	836896	T	C	0.050243	0.010965	4.63020265860309e-6	21282
GCST90003447	1	rs72684722	71125630	A	C	-0.10471	0.021052	6.60997778653822e-7	21282
GCST90003447	1	rs12082882	227114592	T	A	-0.046842	0.009705	1.39862085574527e-6	21282
GCST90003447	2	rs62142021	35662793	A	G	0.049436	0.010736	4.15336405489074e-6	21282
GCST90003447	2	rs60751147	75280440	G	A	-0.069829	0.014603	1.74743085526732e-6	21282
GCST90003447	3	rs62258974	104552861	G	A	0.18925	0.041616	5.45757861091271e-6	21282
GCST90003447	4	rs75561536	7431352	C	T	0.1273	0.027768	4.57720116705086e-6	21282
GCST90003447	5	rs140788882	76595067	T	TTTTG	-0.054511	0.011585	2.55152601090967e-6	21282
GCST90003447	7	rs10241864	4464274	G	C	0.049099	0.010497	2.92078776020715e-6	21282
GCST90003447	8	rs144280840	68068009	G	T	0.42019	0.094452	8.68160455611995e-6	21282
GCST90003447	8	rs1693561	101680884	G	C	0.049345	0.010033	8.80846027362259e-7	21282
GCST90003447	9	rs200400299	114453723	G	GT	-0.16345	0.032341	4.36415332326273e-7	21282
GCST90003447	10	rs4962639	128565567	A	C	-0.046028	0.009766	2.4552741983788e-6	21282
GCST90003447	11	rs17503142	14998776	C	G	-0.16113	0.035301	5.03500608787905e-6	21282
GCST90003447	11	rs185131480	101960493	A	G	0.12974	0.0252	2.65277245862147e-7	21282
GCST90003447	11	rs10892322	118902749	C	T	-0.045177	0.0096005	2.54624389075763e-6	21282
GCST90003447	13	rs12184528	34978658	T	C	-0.18531	0.040664	5.21554864034876e-6	21282
GCST90003447	13	rs7318944	52175974	T	C	-0.17858	0.040299	9.40805830036588e-6	21282
GCST90003447	15	rs147985255	87314656	T	TG	0.11818	0.026375	7.47825035045565e-6	21282
GCST90003447	17	rs242555	43991514	A	T	-0.27095	0.058236	3.29761538015919e-6	21282
GCST90003447	20	rs2073193	2644407	C	G	-0.048375	0.010857	8.41395141645195e-6	21282
GCST90003447	20	rs6131739	15908028	T	C	-0.15021	0.032228	3.17029736695272e-6	21282
GCST90003447	20	rs117563837	58947131	T	G	0.243	0.046999	2.35776219596125e-7	21282
