# Supplementary material for: Investigating Bidirectional Causal Relationships Between Imaging‐Derived Brain Phenotypes and Sedative‐Hypnotic Use Disorder: A Mendelian Randomization Study
Source: Addict Biol. 2026 May 28;31(6):e70160. doi: 10.1111/adb.70160 (PMC13239158; doi:10.1111/adb.70160)
Supplement: Supplementary file 5 — Data S1: Supporting Information. [file ADB-31-e70160-s003.zip › Additional file1/IVs for 3935 brain IDPs/Details information for IVs/GCST90002759.csv]

id	chromosome	variant_id	base_pair_location	other_allele	effect_allele	beta	standard_error	p_value	samplesize
GCST90002759	1	rs79251145	64278409	A	G	0.25172	0.056098	7.25938784607024e-6	21282
GCST90002759	1	rs12042482	83082091	T	A	0.054825	0.012122	6.13479422388129e-6	21282
GCST90002759	1	rs12565182	93861589	T	G	0.046145	0.010102999999999999	4.96249406079745e-6	21282
GCST90002759	1	rs2210490	104425659	A	G	-0.053582	0.010977	1.06242920387113e-6	21282
GCST90002759	1	rs112197892	191941460	G	A	0.14493	0.030536	2.08689212391433e-6	21282
GCST90002759	1	rs28665607	228112716	G	A	-0.078361	0.017729	9.91973339239082e-6	21282
GCST90002759	2	rs376598050	26628521	CT	C	0.051558	0.010985	2.70458104521703e-6	21282
GCST90002759	2	rs111838930	57503150	C	T	0.069649	0.01388	5.26259562080318e-7	21282
GCST90002759	2	rs2861029	120903178	C	G	-0.056772	0.010592	8.42170452198279e-8	21282
GCST90002759	3	rs6802389	8790883	G	C	-0.15103	0.032001	2.37793511410135e-6	21282
GCST90002759	3	rs146626653	22975905	C	T	-0.15933	0.034059	2.91474120147248e-6	21282
GCST90002759	3	rs73075470	55537050	C	T	0.061775	0.0115	7.87589649486847e-8	21282
GCST90002759	3	rs62268946	76194352	T	C	0.057271	0.0097638	4.54150712632554e-9	21282
GCST90002759	3	rs9864261	89190894	T	C	0.081942	0.014882	3.70766084000311e-8	21282
GCST90002759	3	rs56227319	136231578	T	TA	0.045562	0.0099242	4.43608643931433e-6	21282
GCST90002759	3	rs145414836	158147861	C	CA	0.04779	0.010199	2.80414198545369e-6	21282
GCST90002759	3	rs4624605	190640121	G	T	0.045726	0.010089	5.86543194290265e-6	21282
GCST90002759	3	rs4308324	190640134	A	T	0.04594	0.010091	5.33334895487621e-6	21282
GCST90002759	3	rs74712405	190655760	A	T	0.049379	0.010239	1.42757850442176e-6	21282
GCST90002759	4	rs4859691	77457407	G	C	0.045472	0.010007	5.5462571295791e-6	21282
GCST90002759	4	rs111887171	82470304	G	T	0.078022	0.01741	7.4541821337899e-6	21282
GCST90002759	4	rs28395359	89090448	A	G	0.056024	0.010604	1.28262588418095e-7	21282
GCST90002759	5	rs60079990	1039947	C	T	0.48185	0.10627	5.81835211048072e-6	21282
GCST90002759	5	rs6869935	90003131	A	G	0.081489	0.012946	3.14702360170566e-10	21282
GCST90002759	5	rs7727195	149487941	G	A	0.058809	0.012744	3.95913216728166e-6	21282
GCST90002759	5	rs681568	178778824	C	T	0.05811	0.012589	3.93368880673202e-6	21282
GCST90002759	6	rs34555420	26090270	G	T	-0.086456	0.015993	6.52228842465639e-8	21282
GCST90002759	6	rs3132625	30347720	A	G	-0.098163	0.013535	4.22668614265602e-13	21282
GCST90002759	6	rs4541712	76046468	C	T	-0.061527	0.01067	8.205404590022871e-9	21282
GCST90002759	6	rs79169504	92398804	G	A	0.16491	0.037162	9.14113241470251e-6	21282
GCST90002759	6	rs58848005	104743924	T	C	-0.17817	0.03807	2.88469565238136e-6	21282
GCST90002759	6	rs188444849	112235495	T	C	-0.078261	0.017322	6.27913759680094e-6	21282
GCST90002759	7	rs13228863	7201709	T	C	0.047522	0.010001	2.0304860027168e-6	21282
GCST90002759	7	rs6462975	40383159	A	T	-0.058603	0.012399	2.2998525866862e-6	21282
GCST90002759	7	rs144358474	67863530	G	C	0.15708	0.032534	1.38707517796682e-6	21282
GCST90002759	7	rs13244143	115169148	C	A	-0.11666	0.02594	6.91671689289565e-6	21282
GCST90002759	9	rs372745896	90752616	C	G	0.14049	0.031102	6.30812077907696e-6	21282
GCST90002759	9	rs77607486	135938870	G	T	-0.19143	0.043024	8.65764950660374e-6	21282
GCST90002759	11	rs116890427	14009214	G	A	-0.14661	0.032977	8.80440476164676e-6	21282
GCST90002759	11	rs35693769	31051686	A	AT	0.064186000000000007	0.0099291	1.03872360242262e-10	21282
GCST90002759	11	rs61887626	41024947	T	C	-0.080129	0.016403	1.0423174293933e-6	21282
GCST90002759	11	rs150716344	64270418	T	C	-0.5092	0.11008	3.75750874490488e-6	21282
GCST90002759	12	rs11571467	1024770	G	A	-0.34839	0.076066	4.6741215286715e-6	21282
GCST90002759	12	rs10743794	32633108	G	T	-0.052486	0.011552	5.56929214485799e-6	21282
GCST90002759	12	rs367697738	91913305	A	C	-0.13108	0.029356	8.03526122185618e-6	21282
GCST90002759	13	rs55971546	103718308	C	T	0.1111	0.024116	4.11433831387081e-6	21282
GCST90002759	14	rs194763	69211175	T	C	0.060758	0.012403	9.71180603383294e-7	21282
GCST90002759	14	rs1951572	100315282	G	A	0.053106	0.010745	7.77499288015973e-7	21282
GCST90002759	15	rs151089893	37451012	T	C	0.10478	0.023588	8.95777191219215e-6	21282
GCST90002759	15	rs351184	74598258	G	A	0.046135	0.010187	5.97035286583837e-6	21282
GCST90002759	16	rs39875	2268737	A	G	-0.064517	0.011191	8.266087535038541e-9	21282
GCST90002759	17	rs9899056	48186942	G	A	-0.044163	0.0099244	8.63177278799813e-6	21282
GCST90002759	17	rs145187684	76865707	A	G	0.12576	0.026059	1.40345987292118e-6	21282
GCST90002759	20	rs6059911	33142197	T	G	0.064585	0.012569	2.79447352859712e-7	21282
GCST90002759	22	rs9612049	43747709	C	T	0.051836	0.01121	3.78355455123231e-6	21282
