# Supplementary material for: Investigating Bidirectional Causal Relationships Between Imaging‐Derived Brain Phenotypes and Sedative‐Hypnotic Use Disorder: A Mendelian Randomization Study
Source: Addict Biol. 2026 May 28;31(6):e70160. doi: 10.1111/adb.70160 (PMC13239158; doi:10.1111/adb.70160)
Supplement: Supplementary file 5 — Data S1: Supporting Information. [file ADB-31-e70160-s003.zip › Additional file1/IVs for 3935 brain IDPs/Details information for IVs/GCST90005036.csv]

id	chromosome	variant_id	base_pair_location	other_allele	effect_allele	beta	standard_error	p_value	samplesize
GCST90005036	1	rs10903058	24544750	C	T	0.052703	0.010576	6.3008624656644e-7	21081
GCST90005036	1	rs7534034	110303128	C	T	-0.11816	0.024281	1.14445837075871e-6	21081
GCST90005036	1	rs6427118	168069048	A	G	0.14547	0.032903	9.86506611023099e-6	21081
GCST90005036	2	rs6729189	9335408	T	G	0.075133	0.01683	8.07792841091856e-6	21081
GCST90005036	2	rs3771256	20404779	A	T	-0.053422	0.010526	3.90660948345936e-7	21081
GCST90005036	2	rs7595189	78324063	G	C	0.076442	0.017098	7.83610054877811e-6	21081
GCST90005036	2	rs79011541	129014652	C	T	0.48603	0.10397	2.9641487904584e-6	21081
GCST90005036	3	rs143209740	112245575	T	C	-0.19825	0.042566	3.22181055517711e-6	21081
GCST90005036	3	rs11543123	182880495	C	A	-0.054449	0.012263	9.04482149047591e-6	21081
GCST90005036	3	rs34058098	186654411	A	G	0.098302	0.02092	2.6314795540202e-6	21081
GCST90005036	4	rs147032118	39698565	C	T	-0.26492	0.053789	8.49180475036314e-7	21081
GCST90005036	4	rs74890238	155863949	C	T	0.072653	0.016158	6.94864300748828e-6	21081
GCST90005036	5	rs70954682	20683425	C	CT	-0.051398	0.011414	6.72976656284318e-6	21081
GCST90005036	5	rs250378	53537599	G	T	0.052864	0.011332	3.10313021475341e-6	21081
GCST90005036	6	rs34297671	23271698	A	G	0.045741	0.0098412	3.37364980873768e-6	21081
GCST90005036	6	rs11154001	121499247	T	C	0.045491	0.0098823	4.18408019567428e-6	21081
GCST90005036	7	rs6583516	49136923	A	T	0.044605	0.0098898	6.51328377182316e-6	21081
GCST90005036	8	rs55694684	31859236	T	C	0.074899	0.015871	2.38396568586534e-6	21081
GCST90005036	9	rs137886380	16760472	G	C	-0.20098	0.041854	1.58161217700803e-6	21081
GCST90005036	10	rs877396	118429123	T	C	-0.058412	0.010892	8.27370439016575e-8	21081
GCST90005036	11	rs147699278	44450603	T	A	-0.27141	0.059048	4.32314696910883e-6	21081
GCST90005036	12	rs76491438	75298413	C	T	-0.19186	0.039217	1.00461579027839e-6	21081
GCST90005036	13	rs1928021	36773944	T	C	0.055327	0.010892	3.81504794279438e-7	21081
GCST90005036	13	rs79448042	67232033	C	T	-0.13229	0.029775	8.92072188725269e-6	21081
GCST90005036	19	rs113400009	48766024	G	C	-0.15603	0.03339	2.98469528830134e-6	21081
