# Supplementary material for: Investigating Bidirectional Causal Relationships Between Imaging‐Derived Brain Phenotypes and Sedative‐Hypnotic Use Disorder: A Mendelian Randomization Study
Source: Addict Biol. 2026 May 28;31(6):e70160. doi: 10.1111/adb.70160 (PMC13239158; doi:10.1111/adb.70160)
Supplement: Supplementary file 5 — Data S1: Supporting Information. [file ADB-31-e70160-s003.zip › Additional file1/IVs for 3935 brain IDPs/Details information for IVs/GCST90006258.csv]

id	chromosome	variant_id	base_pair_location	other_allele	effect_allele	beta	standard_error	p_value	samplesize
GCST90006258	2	rs80142105	64691032	G	T	-0.099382	0.022479	9.86733788718562e-6	21081
GCST90006258	2	rs145237612	152847001	G	A	0.27954	0.062416	7.55092227665434e-6	21081
GCST90006258	2	rs60943176	186261429	A	G	-0.044438	0.0098109	5.94702822917261e-6	21081
GCST90006258	3	rs10511409	122127789	C	T	-0.050239	0.011289	8.61787122040412e-6	21081
GCST90006258	4	rs10026927	178680711	T	G	0.051136	0.011289	5.93608348191371e-6	21081
GCST90006258	6	rs2457349	20085672	T	C	0.048365	0.010811	7.72680585095702e-6	21081
GCST90006258	8	rs6473213	51454089	A	G	-0.071483	0.016052	8.4996295944962e-6	21081
GCST90006258	8	rs16896806	123165047	C	T	-0.093644	0.021161	9.6783205048816e-6	21081
GCST90006258	9	rs80034796	90654843	T	C	-0.18893	0.039882	2.18222737756591e-6	21081
GCST90006258	10	rs10736872	128045680	C	T	0.045998	0.010134	5.68329239138338e-6	21081
GCST90006258	11	rs7101476	15864520	A	C	0.047764	0.010597	6.602372147378e-6	21081
GCST90006258	11	rs12420383	69954210	G	C	-0.054109	0.012048	7.12524824752267e-6	21081
GCST90006258	14	rs4641648	54643363	G	A	-0.052679	0.010213	2.51999686210924e-7	21081
GCST90006258	16	rs149064781	7549724	T	C	0.22868	0.050747	6.63284731255022e-6	21081
