# Supplementary material for: Investigating Bidirectional Causal Relationships Between Imaging‐Derived Brain Phenotypes and Sedative‐Hypnotic Use Disorder: A Mendelian Randomization Study
Source: Addict Biol. 2026 May 28;31(6):e70160. doi: 10.1111/adb.70160 (PMC13239158; doi:10.1111/adb.70160)
Supplement: Supplementary file 5 — Data S1: Supporting Information. [file ADB-31-e70160-s003.zip › Additional file1/IVs for 3935 brain IDPs/Details information for IVs/GCST90005989.csv]

id	chromosome	variant_id	base_pair_location	other_allele	effect_allele	beta	standard_error	p_value	samplesize
GCST90005989	1	rs12035032	242663607	T	C	-0.047088	0.010369	5.6285949928273e-6	21081
GCST90005989	2	rs372515880	112142072	G	A	0.050652	0.011307	7.51622894018206e-6	21081
GCST90005989	4	rs12163901	49617850	C	T	-0.27043	0.059837	6.23160618945834e-6	21081
GCST90005989	4	rs75779637	157169656	C	A	0.13015	0.029282	8.8470809287053e-6	21081
GCST90005989	6	rs201412806	19429989	C	CA	-0.12817	0.027949	4.54778578643692e-6	21081
GCST90005989	6	rs9345681	66441517	G	A	0.052814	0.01035	3.37598104855426e-7	21081
GCST90005989	6	rs191639061	103763040	T	C	0.12007	0.025454	2.40547030498809e-6	21081
GCST90005989	7	rs143789930	55289042	G	C	0.047668	0.010702	8.46057734384287e-6	21081
GCST90005989	7	rs4728991	91329311	G	A	0.071889	0.016132	8.38108026727164e-6	21081
GCST90005989	10	rs117156560	101237412	T	C	0.074747	0.015919	2.67793480625971e-6	21081
GCST90005989	10	rs2939924	132491701	C	T	0.044276	0.0097618	5.77297929648235e-6	21081
GCST90005989	12	rs10842147	23429296	A	G	0.048867	0.01058	3.88597497954394e-6	21081
GCST90005989	12	rs61926094	67016131	C	A	-0.054656	0.011247	1.18467711758148e-6	21081
GCST90005989	12	rs5745816	118457751	G	A	0.12494	0.026464	2.36102181595966e-6	21081
GCST90005989	14	rs111554639	70593619	CA	C	0.056407	0.012402	5.44377290906648e-6	21081
GCST90005989	15	rs112833594	39562953	T	C	-0.14969	0.032951	5.58084550405414e-6	21081
GCST90005989	16	rs7204039	807953	T	C	-0.054782	0.011968	4.73260218609003e-6	21081
GCST90005989	19	rs11671845	50443846	G	A	0.089737	0.019725	5.41003406863468e-6	21081
GCST90005989	19	rs60337359	54851735	G	A	-0.1634	0.032841	6.56447501951699e-7	21081
GCST90005989	21	rs2000450	31131445	C	T	-0.059668	0.01291	3.8291290212081e-6	21081
