# Supplementary material for: Investigating Bidirectional Causal Relationships Between Imaging‐Derived Brain Phenotypes and Sedative‐Hypnotic Use Disorder: A Mendelian Randomization Study
Source: Addict Biol. 2026 May 28;31(6):e70160. doi: 10.1111/adb.70160 (PMC13239158; doi:10.1111/adb.70160)
Supplement: Supplementary file 5 — Data S1: Supporting Information. [file ADB-31-e70160-s003.zip › Additional file1/IVs for 3935 brain IDPs/Details information for IVs/GCST90003320.csv]

id	chromosome	variant_id	base_pair_location	other_allele	effect_allele	beta	standard_error	p_value	samplesize
GCST90003320	1	rs17518517	223488310	T	C	0.053373	0.011862	6.85172620134949e-6	21282
GCST90003320	1	rs10910473	234731068	G	A	0.056283	0.011805	1.87542629121676e-6	21282
GCST90003320	2	rs4832598	18702917	G	A	-0.047214	0.0096468	9.94260073952956e-7	21282
GCST90003320	2	rs192837451	103335719	C	T	0.13688	0.030043	5.24203601008463e-6	21282
GCST90003320	2	rs34035427	143674279	T	A	-0.08817	0.019254	4.6924537413644e-6	21282
GCST90003320	3	rs138495348	14070122	G	C	-0.19122	0.041925	5.12271270264539e-6	21282
GCST90003320	3	rs1372426	77332022	A	G	-0.044999	0.0098786	5.26138400287851e-6	21282
GCST90003320	3	rs374507859	98557972	T	C	0.054796	0.011791	3.38142687473827e-6	21282
GCST90003320	3	rs114037258	124413803	T	C	0.14798	0.032609	5.7095252771528e-6	21282
GCST90003320	3	rs2084841	132565483	G	A	0.11345	0.024902	5.24203601008463e-6	21282
GCST90003320	3	rs13073933	183320038	G	A	-0.058324	0.012935	6.5448545587044e-6	21282
GCST90003320	3	rs7617588	186079990	T	C	0.063305	0.014064	6.79047258205188e-6	21282
GCST90003320	4	rs66535512	140496564	C	T	-0.060594	0.012791	2.17871287572025e-6	21282
GCST90003320	5	rs1561410	10794345	T	C	-0.079635	0.017355	4.48745389933132e-6	21282
GCST90003320	5	rs186070685	55150500	G	A	-0.17606	0.038711	5.44377290906648e-6	21282
GCST90003320	5	rs79626732	122007711	G	A	0.072922	0.013354	4.79843924063899e-8	21282
GCST90003320	5	rs11957362	168483490	T	C	0.09263	0.020015	3.71449689797622e-6	21282
GCST90003320	6	rs1612847	1391833	C	G	-0.057124	0.011932	1.70059148422409e-6	21282
GCST90003320	6	rs140551001	89701852	A	G	-0.11481	0.024257	2.22484622928627e-6	21282
GCST90003320	6	rs1490384	126851160	C	T	0.047224	0.0096543	1.00762747290145e-6	21282
GCST90003320	7	rs10236102	19647439	G	C	0.063899	0.010435	9.31107875467829e-10	21282
GCST90003320	7	rs61510369	72071600	C	CA	0.079316	0.016912	2.74915989655104e-6	21282
GCST90003320	7	rs56205120	148925645	C	T	0.064597	0.013999	3.96460569061278e-6	21282
GCST90003320	8	rs117107106	4142510	G	A	0.17195	0.0374	4.29536426764887e-6	21282
GCST90003320	8	rs16867692	102430331	A	G	-0.057132	0.012451	4.49055479355517e-6	21282
GCST90003320	8	rs11774829	105978368	T	A	0.080642	0.016322	7.83971003749198e-7	21282
GCST90003320	8	rs964506	120672933	T	A	-0.046172	0.010317	7.66478540162591e-6	21282
GCST90003320	9	rs1552936	78851406	G	A	0.059508	0.013301	7.71969247610251e-6	21282
GCST90003320	9	rs11793604	129791911	A	G	-0.060972	0.012737	1.70451175246847e-6	21282
GCST90003320	9	rs11537529	131790531	C	T	-0.045597	0.0098	3.29533825473596e-6	21282
GCST90003320	10	rs111332913	4263548	G	A	0.20489	0.045223	5.91425437756223e-6	21282
GCST90003320	10	rs10828248	21824619	A	G	-0.05832	0.010167	9.808441360309061e-9	21282
GCST90003320	10	rs11199560	122542659	C	T	0.074607	0.014848	5.08627690306437e-7	21282
GCST90003320	11	rs190101262	983573	T	C	0.097477	0.019857	9.22359021688246e-7	21282
GCST90003320	11	rs7109575	72463435	G	A	-0.059513	0.013431	9.41889596522842e-6	21282
GCST90003320	11	rs661626	88657584	A	C	0.13662	0.025167	5.74910181567503e-8	21282
GCST90003320	12	rs4759276	57526646	G	A	0.044725	0.010053	8.67361218401464e-6	21282
GCST90003320	13	rs61966099	81181452	C	T	0.056809	0.011641	1.06856267459996e-6	21282
GCST90003320	14	rs6572856	53154691	A	C	-0.090707	0.017763	3.30826278855698e-7	21282
GCST90003320	14	rs2809110	98398302	A	G	0.05051	0.010208	7.55440040567618e-7	21282
GCST90003320	15	rs16940712	59027139	A	G	0.13428	0.03007	8.02971257669863e-6	21282
GCST90003320	16	rs113489743	24757116	TCC	T	-0.069816	0.015443	6.19013328096725e-6	21282
GCST90003320	16	rs142603722	52444350	C	CA	-0.09467	0.020452	3.69572799739443e-6	21282
GCST90003320	16	rs308924	77770350	G	A	-0.24994	0.055832	7.62254505406106e-6	21282
GCST90003320	16	rs34349919	82834177	C	G	-0.083893	0.018944	9.53454559672456e-6	21282
GCST90003320	17	rs369234167	44611782	T	C	-0.061914	0.013073	2.19230008148053e-6	21282
GCST90003320	18	rs111688812	4591422	C	T	-0.080891	0.01739	3.31207376019798e-6	21282
GCST90003320	19	rs243372	4432973	G	A	-0.045084	0.0097191	3.52614364306859e-6	21282
GCST90003320	21	rs369641789	34205310	C	CT	0.074639	0.015616	1.76766515092823e-6	21282
