# Supplementary material for: Investigating Bidirectional Causal Relationships Between Imaging‐Derived Brain Phenotypes and Sedative‐Hypnotic Use Disorder: A Mendelian Randomization Study
Source: Addict Biol. 2026 May 28;31(6):e70160. doi: 10.1111/adb.70160 (PMC13239158; doi:10.1111/adb.70160)
Supplement: Supplementary file 5 — Data S1: Supporting Information. [file ADB-31-e70160-s003.zip › Additional file1/IVs for 3935 brain IDPs/Details information for IVs/GCST90005751.csv]

id	chromosome	variant_id	base_pair_location	other_allele	effect_allele	beta	standard_error	p_value	samplesize
GCST90005751	1	rs79226216	46975450	C	A	-0.14652	0.031971	4.61211364491703e-6	21081
GCST90005751	1	rs76529929	52690614	G	A	0.17497	0.036216	1.36521169506645e-6	21081
GCST90005751	1	rs56670212	217949042	T	G	0.05436	0.011807	4.17061403126722e-6	21081
GCST90005751	2	rs13034406	30747001	C	G	-0.054938	0.011613	2.25164541674462e-6	21081
GCST90005751	2	rs6704887	71277454	A	G	-0.21943	0.041288	1.07919518749823e-7	21081
GCST90005751	2	rs1048084	86002303	A	G	-0.044954	0.0099175	5.85328943832558e-6	21081
GCST90005751	3	rs17257088	55106977	C	T	-0.11343	0.02543	8.21296552834555e-6	21081
GCST90005751	4	rs148994108	31205211	G	T	0.30829	0.065052	2.16023003477474e-6	21081
GCST90005751	4	rs59926274	149089396	C	T	0.059661	0.01255	2.00955547658892e-6	21081
GCST90005751	5	rs34384040	24296035	GA	G	0.050344	0.010006	4.90343022791896e-7	21081
GCST90005751	5	rs79702404	71925617	A	C	0.055364	0.011038	5.33089342236701e-7	21081
GCST90005751	6	rs192745305	11520350	C	T	0.21029	0.04316	1.11019687362348e-6	21081
GCST90005751	6	rs117847269	78542175	T	C	-0.19879	0.044679	8.65764950660374e-6	21081
GCST90005751	6	rs34050874	162301426	T	C	0.06783	0.014609	3.45302720505641e-6	21081
GCST90005751	7	rs141006819	117476535	A	G	-0.1713	0.037352	4.53941616650203e-6	21081
GCST90005751	8	rs151308342	4861080	A	G	0.16423	0.036776	8.02601560872626e-6	21081
GCST90005751	9	rs4507823	9245367	C	G	-0.078067	0.017217	5.80898158867295e-6	21081
GCST90005751	12	rs141485282	85225282	A	G	0.25292	0.052585	1.52124792900804e-6	21081
GCST90005751	12	rs2304548	109795166	T	G	-0.046554	0.010104	4.10109660874812e-6	21081
GCST90005751	12	rs73160234	130305800	A	T	0.069232	0.015548	8.51922326428547e-6	21081
GCST90005751	13	rs184652565	41112624	A	G	0.52171	0.11712	8.45084234919652e-6	21081
GCST90005751	13	rs4884880	70842730	G	A	-0.051204	0.01077	2.00401053375766e-6	21081
GCST90005751	14	rs146750777	32072098	T	C	0.26052	0.057812	6.63284731255022e-6	21081
GCST90005751	14	rs149714112	51648253	A	G	0.24258	0.051027	2.00724322164329e-6	21081
GCST90005751	19	rs145334694	40475704	T	C	-0.14751	0.029505	5.7889526856566e-7	21081
GCST90005751	20	rs62186924	1560222	G	T	0.18444	0.040977	6.79829490454955e-6	21081
