# Supplementary material for: Investigating Bidirectional Causal Relationships Between Imaging‐Derived Brain Phenotypes and Sedative‐Hypnotic Use Disorder: A Mendelian Randomization Study
Source: Addict Biol. 2026 May 28;31(6):e70160. doi: 10.1111/adb.70160 (PMC13239158; doi:10.1111/adb.70160)
Supplement: Supplementary file 5 — Data S1: Supporting Information. [file ADB-31-e70160-s003.zip › Additional file1/IVs for 3935 brain IDPs/Details information for IVs/GCST90005037.csv]

id	chromosome	variant_id	base_pair_location	other_allele	effect_allele	beta	standard_error	p_value	samplesize
GCST90005037	1	rs2504780	27710876	T	A	0.074609	0.016519	6.31829646691898e-6	21081
GCST90005037	1	rs116266882	209128395	G	A	0.116	0.026056	8.55066712884684e-6	21081
GCST90005037	2	rs74903589	64860681	C	T	0.13686	0.029953	4.92492929605027e-6	21081
GCST90005037	2	rs62187620	177295449	G	A	0.069755	0.015515	6.96626514110769e-6	21081
GCST90005037	3	rs62247799	46567871	C	T	-0.069671	0.014666	2.04032804907972e-6	21081
GCST90005037	4	rs4689553	6827160	A	T	-0.078366	0.016842	3.29230453333407e-6	21081
GCST90005037	4	rs143853998	27815122	G	C	-0.17589	0.039405	8.10214478981769e-6	21081
GCST90005037	5	rs73033416	8461561	T	C	-0.1967	0.043734	6.90716769324191e-6	21081
GCST90005037	9	rs7029011	119851800	C	T	-0.067989	0.015275	8.59013521505396e-6	21081
GCST90005037	10	rs10827226	33559319	T	C	-0.063762	0.014199	7.14002939927844e-6	21081
GCST90005037	10	rs58716618	80956690	G	A	0.13086	0.027884	2.7076966023305e-6	21081
GCST90005037	12	rs1806195	13723392	T	G	-0.04956	0.009782	4.0878975211112e-7	21081
GCST90005037	12	rs60664308	50414127	A	AT	0.27232	0.057596	2.27981706428029e-6	21081
GCST90005037	14	rs7154859	97477999	G	T	0.093843	0.021234	9.94031163465777e-6	21081
GCST90005037	15	rs72763088	101413497	A	T	0.047266	0.010225	3.80890376498135e-6	21081
GCST90005037	16	rs148330780	4082693	G	T	-0.22779	0.046943	1.22800461798879e-6	21081
GCST90005037	17	rs28377011	78806027	T	C	0.081685	0.018175	7.01132340686736e-6	21081
GCST90005037	18	rs12607202	9988939	G	A	-0.062275	0.01199	2.0801756100986e-7	21081
GCST90005037	19	rs150628107	12998641	A	C	-0.27494	0.059564	3.93822024133837e-6	21081
GCST90005037	21	rs74504504	19988666	C	T	0.21533	0.046631	3.9039118250766e-6	21081
