# Supplementary material for: Investigating Bidirectional Causal Relationships Between Imaging‐Derived Brain Phenotypes and Sedative‐Hypnotic Use Disorder: A Mendelian Randomization Study
Source: Addict Biol. 2026 May 28;31(6):e70160. doi: 10.1111/adb.70160 (PMC13239158; doi:10.1111/adb.70160)
Supplement: Supplementary file 5 — Data S1: Supporting Information. [file ADB-31-e70160-s003.zip › Additional file1/IVs for 3935 brain IDPs/Details information for IVs/GCST90002758.csv]

id	chromosome	variant_id	base_pair_location	other_allele	effect_allele	beta	standard_error	p_value	samplesize
GCST90002758	1	rs3122324	92678052	C	T	-0.056485	0.012081	2.95120922666638e-6	21282
GCST90002758	1	rs12408634	107579540	G	A	-0.052747	0.010219	2.47058613603843e-7	21282
GCST90002758	1	rs12138319	242916481	C	T	-0.084967	0.016294	1.85866020268854e-7	21282
GCST90002758	2	rs60197846	18859619	G	A	-0.05561	0.012048	3.93731353700851e-6	21282
GCST90002758	2	rs13022468	24673053	T	C	-0.04519	0.010224	9.91744955231414e-6	21282
GCST90002758	2	rs6740322	43561929	A	C	0.054249	0.0119	5.17606831950568e-6	21282
GCST90002758	2	rs74642295	112716111	A	T	-0.19171	0.041791	4.51751912676304e-6	21282
GCST90002758	2	rs11681963	120542815	G	A	-0.049416	0.010643	3.45143739335856e-6	21282
GCST90002758	2	rs56393470	225204726	G	A	0.052894	0.011442	3.80627357601206e-6	21282
GCST90002758	3	rs4687677	52893187	T	A	0.074984	0.016125	3.33656815138526e-6	21282
GCST90002758	3	rs62254240	69100400	G	T	-0.078089	0.015609	5.6924601627871e-7	21282
GCST90002758	4	rs61793020	19867035	G	A	-0.046472	0.0097713	1.98838281039675e-6	21282
GCST90002758	4	rs115328907	48648283	T	A	-0.10466	0.023235	6.69730380541896e-6	21282
GCST90002758	4	rs74904971	89050026	C	A	-0.071515	0.01511	2.2284351492703e-6	21282
GCST90002758	5	rs141835056	117982448	A	AATAT	-0.046018	0.0096752	1.98426649848464e-6	21282
GCST90002758	5	rs6870786	175158352	C	G	-0.47414	0.10451	5.73984282224942e-6	21282
GCST90002758	6	rs3734537	26422627	C	A	-0.068529	0.01418	1.35487740437975e-6	21282
GCST90002758	6	rs1419183	28242794	A	C	-0.074365	0.012916	8.657649506603741e-9	21282
GCST90002758	7	rs55826011	139482788	C	T	0.060319	0.013098	4.14476584037939e-6	21282
GCST90002758	8	rs73187229	3585857	G	A	0.1737	0.039256	9.70063133783956e-6	21282
GCST90002758	8	rs57916145	20875154	C	T	-0.1124	0.02305	1.0876771376310001e-06	21282
GCST90002758	8	rs113326762	53317683	C	G	-0.18792	0.042078	8.01308961991313e-6	21282
GCST90002758	8	rs1028779	139076802	A	G	0.04807	0.010207	2.5014970784601e-6	21282
GCST90002758	10	rs787018	26849409	A	T	0.056445	0.012534	6.72976656284318e-6	21282
GCST90002758	10	rs82612	119295929	G	A	0.090654	0.018213	6.48933209534169e-7	21282
GCST90002758	10	rs80208958	129176617	G	T	-0.18001	0.0394	4.93514594040883e-6	21282
GCST90002758	11	rs3829225	1482851	T	C	-0.051438	0.010566	1.13396591334766e-6	21282
GCST90002758	11	rs6485244	41066640	T	C	-0.064504	0.012286	1.53355727299582e-7	21282
GCST90002758	11	rs79801428	116494264	G	A	-0.065574	0.014585	6.96305779602932e-6	21282
GCST90002758	11	rs61910342	132976589	G	A	-0.086454	0.019384	8.23758672761876e-6	21282
GCST90002758	12	rs3851634	106812902	T	C	-0.047678	0.010664	7.82528205066613e-6	21282
GCST90002758	13	rs73164757	23671282	C	T	-0.060606	0.013594	8.30424206152315e-6	21282
GCST90002758	13	rs116972348	114017189	C	T	-0.082761	0.017298	1.7258378919902e-6	21282
GCST90002758	15	rs549196	47623717	T	C	0.055698	0.011743	2.11982495280645e-6	21282
GCST90002758	15	rs60959573	83822261	T	C	-0.099874	0.022359	7.97994687267977e-6	21282
GCST90002758	16	rs13332165	1827522	T	G	0.082017	0.014873	3.54078861368498e-8	21282
GCST90002758	16	rs6540086	87853820	T	G	-0.056016	0.012554	8.15642787132788e-6	21282
GCST90002758	17	rs3785879	43985636	C	A	-0.045645	0.0097782	3.05984903465499e-6	21282
GCST90002758	18	rs77614246	39712323	G	A	0.19711	0.042236	3.07538859881318e-6	21282
GCST90002758	20	rs13043956	2097143	C	A	0.077704	0.015937	1.09144033644876e-6	21282
