# Supplementary material for: Investigating Bidirectional Causal Relationships Between Imaging‐Derived Brain Phenotypes and Sedative‐Hypnotic Use Disorder: A Mendelian Randomization Study
Source: Addict Biol. 2026 May 28;31(6):e70160. doi: 10.1111/adb.70160 (PMC13239158; doi:10.1111/adb.70160)
Supplement: Supplementary file 5 — Data S1: Supporting Information. [file ADB-31-e70160-s003.zip › Additional file1/IVs for 3935 brain IDPs/Details information for IVs/GCST90003446.csv]

id	chromosome	variant_id	base_pair_location	other_allele	effect_allele	beta	standard_error	p_value	samplesize
GCST90003446	1	rs2501261	22411177	A	G	0.055955	0.01144	1.01041550052821e-6	21282
GCST90003446	1	rs150888090	61244540	A	T	0.061562	0.012878	1.76157038313926e-6	21282
GCST90003446	3	rs13062287	54820146	T	C	0.063382	0.013581	3.07326492920429e-6	21282
GCST90003446	5	rs1965669	97361789	G	A	-0.05672	0.012816	9.66495864314213e-6	21282
GCST90003446	5	rs140094106	139469587	T	C	-0.17076	0.038011	7.07782792609002e-6	21282
GCST90003446	6	rs75542923	136036653	T	C	0.25307	0.056487	7.49894209332456e-6	21282
GCST90003446	7	rs117578530	42153755	C	G	-0.19946	0.043012	3.55058570312624e-6	21282
GCST90003446	7	rs74636229	57131423	G	A	0.084637	0.018687	5.95250816780947e-6	21282
GCST90003446	8	rs74912547	27753919	C	T	-0.12144	0.025935	2.85430251378658e-6	21282
GCST90003446	8	rs146518017	62843541	T	C	-0.30119	0.066976	6.92787431274518e-6	21282
GCST90003446	9	rs146266330	34834134	A	G	0.13242	0.02834	2.99502188375113e-6	21282
GCST90003446	9	rs117239719	109767187	C	T	-0.23924	0.05334	7.32149887534065e-6	21282
GCST90003446	10	rs736456	124012547	A	G	-0.071492	0.015574	4.44631267469108e-6	21282
GCST90003446	11	rs473830	107231038	A	G	-0.15555	0.034983	8.77606841136619e-6	21282
GCST90003446	12	rs1860002	2413803	C	T	0.043599	0.009835	9.3389919274143e-6	21282
GCST90003446	12	rs2171126	94167220	C	T	-0.048242	0.0097163	6.92149644226648e-7	21282
GCST90003446	13	rs11412529	24753736	G	GC	-0.055956	0.012601	9.01571137605957e-6	21282
GCST90003446	13	rs9512428	27433351	G	C	0.059305	0.013294	8.20162673151552e-6	21282
GCST90003446	14	rs160460	59072964	A	G	0.044018	0.0098136	7.31475863014726e-6	21282
GCST90003446	15	rs112855900	82246388	C	T	0.092846	0.020386	5.28323586767e-6	21282
GCST90003446	16	rs76846399	61453208	T	C	0.17701	0.03971	8.3310549691761e-6	21282
GCST90003446	19	rs7251952	46133251	C	T	-0.07557	0.014609	2.32809125766501e-7	21282
GCST90003446	20	rs486515	818075	T	C	0.14881	0.033371	8.26608753503856e-6	21282
GCST90003446	20	rs6047148	2143227	C	T	0.10905	0.023616	3.90571005693757e-6	21282
GCST90003446	20	rs229995	49727356	A	G	0.045348	0.0098456	4.13047501990161e-6	21282
GCST90003446	21	rs7276994	22374765	C	T	-0.043495	0.0097255	7.77857422127151e-6	21282
GCST90003446	22	rs41279973	31329641	T	C	0.064039	0.014206	6.58263841640901e-6	21282
