# Supplementary material for: Investigating Bidirectional Causal Relationships Between Imaging‐Derived Brain Phenotypes and Sedative‐Hypnotic Use Disorder: A Mendelian Randomization Study
Source: Addict Biol. 2026 May 28;31(6):e70160. doi: 10.1111/adb.70160 (PMC13239158; doi:10.1111/adb.70160)
Supplement: Supplementary file 5 — Data S1: Supporting Information. [file ADB-31-e70160-s003.zip › Additional file1/IVs for 3935 brain IDPs/Details information for IVs/GCST90004329.csv]

id	chromosome	variant_id	base_pair_location	other_allele	effect_allele	beta	standard_error	p_value	samplesize
GCST90004329	1	rs55867221	11845222	T	C	0.073457	0.015854	3.61992856224239e-6	20859
GCST90004329	1	rs58432198	51256091	C	T	-0.079849	0.015528	2.73968101353103e-7	20859
GCST90004329	1	rs1926310	65188498	G	C	0.070832	0.01159	1.0057730630017401e-9	20859
GCST90004329	1	rs7548345	83480915	T	G	0.22945	0.046672	8.8961070440923e-7	20859
GCST90004329	1	rs2365715	156615114	A	G	0.071966	0.010525	8.27942163712333e-12	20859
GCST90004329	2	rs491721	70652228	T	C	-0.050233	0.0098421	3.35737614242955e-7	20859
GCST90004329	2	rs145475960	103130361	T	A	-0.13784	0.030019	4.41977336115582e-6	20859
GCST90004329	2	rs13018870	153487352	C	T	-0.080516	0.017287	3.22032719816754e-6	20859
GCST90004329	2	rs34380167	217325317	C	CCAAA	0.054088	0.011278	1.63192426510562e-6	20859
GCST90004329	2	rs141366068	225736355	C	T	0.19045	0.04278	8.55854621220825e-6	20859
GCST90004329	3	rs11128657	13833084	C	T	-0.048693	0.0099656	1.03585746458268e-6	20859
GCST90004329	3	rs59285107	45642181	C	A	0.045842	0.01028	8.26228173743598e-6	20859
GCST90004329	3	rs9839612	152698730	C	T	0.072588	0.014746	8.60399204144179e-7	20859
GCST90004329	3	rs61022409	184066607	C	G	0.10309	0.021507	1.65082105748903e-6	20859
GCST90004329	4	rs34494851	38613107	C	G	-0.079515	0.010175	5.7676646339225e-15	20859
GCST90004329	4	rs6554068	54032319	G	A	-0.07353	0.010067	2.89067988236548e-13	20859
GCST90004329	4	rs2288338	83274634	C	T	0.055925	0.011475	1.10357028996401e-6	20859
GCST90004329	5	rs57403343	43502947	T	C	0.047958	0.0098946	1.26328110380736e-6	20859
GCST90004329	5	rs2591453	82717885	A	G	-0.074461	0.010177	2.63633138582538e-13	20859
GCST90004329	5	rs3852188	82858014	C	G	-0.16484	0.012293	7.83429642766209e-41	20859
GCST90004329	5	rs2617280	121778880	C	A	0.048339	0.010156	1.95164130028583e-6	20859
GCST90004329	5	rs12522425	126166667	A	G	0.098779	0.021201	3.19447872420869e-6	20859
GCST90004329	5	rs4150197	139726292	C	T	0.14631	0.01116	4.06443329165214e-39	20859
GCST90004329	5	rs4624755	179564141	C	T	-0.048346	0.0098763	9.89691863869102e-7	20859
GCST90004329	6	rs806794	26200677	A	G	-0.074064	0.011069	2.2698648518838197e-11	20859
GCST90004329	6	rs3130740	29138949	A	G	0.059562	0.010798	3.50913438358553e-8	20859
GCST90004329	6	rs188444849	112235495	T	C	0.090521	0.017525	2.42437613352508e-7	20859
GCST90004329	6	rs476644	118161124	C	T	0.048479	0.010926	9.16853611461923e-6	20859
GCST90004329	6	rs200866618	158709538	A	AT	-0.064744	0.014109	4.48229049996621e-6	20859
GCST90004329	7	rs113510314	544984	T	C	0.061496	0.010547	5.5962872738197e-9	20859
GCST90004329	7	rs142181534	561450	G	A	-0.20336	0.039455	2.56921234428406e-7	20859
GCST90004329	7	rs77126132	54966738	G	A	-0.13389	0.016945000000000002	2.88403150312661e-15	20859
GCST90004329	7	rs6945081	55302777	A	G	0.061752	0.013632	5.92925324579999e-6	20859
GCST90004329	8	rs4610751	9452088	C	A	0.0501	0.010896	4.29042189238886e-6	20859
GCST90004329	8	rs6474422	42705702	T	C	-0.050257	0.010561	1.9606496672266e-6	20859
GCST90004329	8	rs3132880	101673916	C	T	-0.048125	0.010002	1.50868995924996e-6	20859
GCST90004329	8	rs12542794	120838393	C	G	0.04668	0.010458	8.10214478981769e-6	20859
GCST90004329	8	rs55705857	130645692	A	G	-0.16578	0.021503	1.3182567385564e-14	20859
GCST90004329	8	rs4073900	144977279	T	C	0.073134	0.0097928	8.45278845160289e-14	20859
GCST90004329	9	rs10120688	22056499	G	A	0.085025	0.0098396	5.9566214352900795e-18	20859
GCST90004329	9	rs62565779	86574938	A	G	-0.052495	0.010866	1.36772882559585e-6	20859
GCST90004329	10	rs72770541	14740041	T	A	0.12033	0.026705	6.64660699071074e-6	20859
GCST90004329	10	rs2361625	126175164	C	G	-0.044149	0.0097162	5.55648312837126e-6	20859
GCST90004329	11	rs9651654	1640024	C	T	-0.055447	0.011592	1.7386012999071e-6	20859
GCST90004329	11	rs202180602	44635558	G	C	-0.067341	0.014483	3.34348977972379e-6	20859
GCST90004329	11	rs549394	79050521	G	T	0.053639	0.012066	8.82266928217716e-6	20859
GCST90004329	12	rs148955585	32591544	G	GTT	-0.047365	0.010482	6.26036997672643e-6	20859
GCST90004329	12	rs74112805	76133139	T	C	-0.068747	0.015354	7.59801243515852e-6	20859
GCST90004329	12	rs10849649	119817228	T	C	-0.048951	0.010737	5.17130317916962e-6	20859
GCST90004329	13	rs73452319	30066495	T	A	-0.056799	0.012602	6.60389257478545e-6	20859
GCST90004329	13	rs4907584	113727614	T	C	-0.047425	0.010583	7.46276902018144e-6	20859
GCST90004329	14	rs8014204	75322794	G	A	0.048491	0.0097545	6.70810728799227e-7	20859
GCST90004329	15	rs17229020	33283650	T	C	-0.10111	0.022745	8.82063802136673e-6	20859
GCST90004329	16	rs145089091	97941	T	G	-0.070687	0.013721	2.60255550182625e-7	20859
GCST90004329	16	rs117078265	119006	A	C	-0.15573	0.025909	1.8775866989193503e-9	20859
GCST90004329	16	rs11863963	1030154	G	C	-0.049703	0.010109	8.86339287327935e-7	20859
GCST90004329	16	rs7206290	1145283	A	G	-0.069618	0.015312	5.48655832071744e-6	20859
GCST90004329	16	rs11864847	25749186	T	C	0.045547	0.0099888	5.14872860140548e-6	20859
GCST90004329	17	rs8075530	7968368	A	C	0.048531	0.0098763	8.9970472234933e-7	20859
GCST90004329	17	rs7213044	42672025	G	A	0.051826	0.0098716	1.53603106838503e-7	20859
GCST90004329	17	rs7216522	43108705	A	G	-0.045457	0.0099252	4.67735141287198e-6	20859
GCST90004329	17	rs62062271	44091988	T	C	-0.10507	0.011687	2.6853444456585e-19	20859
GCST90004329	18	rs150606919	24413442	T	C	0.16448	0.037114	9.392906516184e-6	20859
GCST90004329	19	rs7255672	13950321	T	C	-0.05204	0.01071	1.1890496789851e-6	20859
GCST90004329	19	rs3859439	49224389	T	C	-0.045598	0.010038	5.58856105553944e-6	20859
GCST90004329	20	rs6120997	34186953	T	C	0.046454	0.010186	5.13215778474056e-6	20859
GCST90004329	20	rs147296029	42779896	C	T	-0.18985	0.041684	5.28323586767e-6	20859
GCST90004329	20	rs13040134	51907883	A	G	0.045143	0.0099743	6.0464435134476e-6	20859
GCST90004329	21	rs13046814	34401377	T	G	-0.047178	0.010184	3.63496304546082e-6	20859
GCST90004329	22	rs2267158	30950360	T	C	0.082771	0.010577	5.308844442309881e-15	20859
GCST90004329	22	rs5753609	31819212	A	G	-0.051424	0.010558	1.12046939881781e-6	20859
GCST90004329	22	rs2018980	38450620	A	G	0.094584	0.010113	9.35405674147552e-21	20859
