# Supplementary material for: Investigating Bidirectional Causal Relationships Between Imaging‐Derived Brain Phenotypes and Sedative‐Hypnotic Use Disorder: A Mendelian Randomization Study
Source: Addict Biol. 2026 May 28;31(6):e70160. doi: 10.1111/adb.70160 (PMC13239158; doi:10.1111/adb.70160)
Supplement: Supplementary file 5 — Data S1: Supporting Information. [file ADB-31-e70160-s003.zip › Additional file1/IVs for 3935 brain IDPs/Details information for IVs/GCST90002980.csv]

id	chromosome	variant_id	base_pair_location	other_allele	effect_allele	beta	standard_error	p_value	samplesize
GCST90002980	1	rs36053481	8080612	A	AT	0.04772	0.010732	8.77000821143634e-6	21282
GCST90002980	1	rs138042746	42427201	T	C	0.33623	0.070722	2.00447202736516e-6	21282
GCST90002980	1	rs115827712	219416302	G	A	-0.21739	0.047109	3.96186798370326e-6	21282
GCST90002980	1	rs517246	244448513	C	A	0.073062	0.016515	9.73419405890729e-6	21282
GCST90002980	2	rs13012375	4561186	G	A	0.043245	0.0097743	9.72299360257922e-6	21282
GCST90002980	2	rs4670575	36848380	G	A	-0.047067	0.010542	8.06491881595098e-6	21282
GCST90002980	2	rs1349899	221230167	C	T	0.046225	0.0099571	3.46497415828929e-6	21282
GCST90002980	5	rs6867851	92182752	G	C	0.063276	0.0098643	1.44111951752011e-10	21282
GCST90002980	6	rs11290235	12945019	AT	A	0.050509	0.011361	8.80846027362259e-6	21282
GCST90002980	6	rs9345124	92002569	A	C	0.06363	0.012944	8.91250938133746e-7	21282
GCST90002980	7	rs11771687	155248621	C	T	0.045076	0.0099038	5.36043457816143e-6	21282
GCST90002980	8	rs12541064	37706267	C	A	0.045502	0.009924	4.56457134961405e-6	21282
GCST90002980	8	rs7829419	41161759	T	C	-0.052143	0.010454	6.14752070319312e-7	21282
GCST90002980	8	rs77857345	43836974	G	C	0.099057	0.021019	2.45923482384623e-6	21282
GCST90002980	9	rs10818834	126317324	T	C	-0.053861	0.011023	1.03633460443104e-6	21282
GCST90002980	10	rs1417001	99620132	T	C	-0.047078	0.01001	2.57988293604037e-6	21282
GCST90002980	11	rs7105544	93870115	T	C	-0.043568	0.0098463	9.70063133783956e-6	21282
GCST90002980	11	rs3825045	114073200	C	T	-0.05988	0.012993	4.07286485827242e-6	21282
GCST90002980	12	rs117528794	28567675	C	A	0.197	0.040323	1.0394413751488e-6	21282
GCST90002980	14	rs1955454	29226194	T	G	0.049823	0.0098174	3.90930900596229e-7	21282
GCST90002980	14	rs1954326	53850353	C	G	0.05017	0.010728	2.93359394121412e-6	21282
GCST90002980	14	rs11158250	59625980	A	G	0.058303	0.012239	1.91425592502109e-6	21282
GCST90002980	14	rs33958046	89089361	C	CT	-0.048586	0.010478	3.55877064848793e-6	21282
GCST90002980	15	rs4924345	39639898	A	C	-0.15472	0.017853	4.7863009232263796e-18	21282
GCST90002980	15	rs4322612	68770595	C	A	-0.049754	0.01039	1.68888469479092e-6	21282
GCST90002980	16	rs1947772	77888164	C	T	-0.10445	0.021729	1.54489867251544e-6	21282
GCST90002980	18	rs9947971	61970053	C	T	-0.1483	0.031196	2.00909281260873e-6	21282
GCST90002980	18	rs117749748	74246616	G	C	-0.13282	0.028793	3.99300634223163e-6	21282
GCST90002980	19	rs68175985	13109763	G	A	-0.072236	0.013282	5.42750209796317e-8	21282
GCST90002980	19	rs56177954	13941022	A	C	-0.12768	0.025024	3.38142687473827e-7	21282
GCST90002980	20	rs6129859	40155153	G	A	0.069053	0.015309	6.50279405472371e-6	21282
