# Supplementary material for: Investigating Bidirectional Causal Relationships Between Imaging‐Derived Brain Phenotypes and Sedative‐Hypnotic Use Disorder: A Mendelian Randomization Study
Source: Addict Biol. 2026 May 28;31(6):e70160. doi: 10.1111/adb.70160 (PMC13239158; doi:10.1111/adb.70160)
Supplement: Supplementary file 5 — Data S1: Supporting Information. [file ADB-31-e70160-s003.zip › Additional file1/IVs for 3935 brain IDPs/Details information for IVs/GCST90005023.csv]

id	chromosome	variant_id	base_pair_location	other_allele	effect_allele	beta	standard_error	p_value	samplesize
GCST90005023	1	rs111530113	98668299	C	T	0.046133	0.010376	8.78617805197603e-6	21081
GCST90005023	1	rs1490336	218256976	A	T	0.47841	0.10229	2.92886935502902e-6	21081
GCST90005023	1	rs150318325	247866966	G	A	-0.2169	0.047774	5.65197197817602e-6	21081
GCST90005023	2	rs4603718	19506042	A	G	0.063305	0.01359	3.2107020105619e-6	21081
GCST90005023	2	rs6723837	80907314	C	T	0.044084	0.0099572	9.58738129884533e-6	21081
GCST90005023	4	rs74382487	86346697	G	A	0.10989	0.023291	2.39441817286338e-6	21081
GCST90005023	5	rs11741797	43379792	A	G	-0.04834	0.0099546	1.20586863727985e-6	21081
GCST90005023	5	rs153565	112250376	A	T	0.04958	0.010118	9.64050979010747e-7	21081
GCST90005023	5	rs368072412	147842728	C	T	0.056948	0.012683	7.14990053160001e-6	21081
GCST90005023	6	rs7776401	513279	G	A	-0.17458	0.039427	9.55872571884692e-6	21081
GCST90005023	6	rs114032013	37232248	C	G	0.12636	0.026417	1.73620099190142e-6	21081
GCST90005023	6	rs11970472	51314853	G	A	0.048384	0.010246	2.34584871064495e-6	21081
GCST90005023	7	rs849737	12795321	T	C	0.052655	0.011895	9.61390884463815e-6	21081
GCST90005023	12	rs141830796	123266935	T	C	0.28489	0.061951	4.27661347479728e-6	21081
GCST90005023	15	rs12915122	42428458	C	T	0.044522	0.0099231	7.27277245655823e-6	21081
GCST90005023	18	rs184165574	69470984	C	A	0.066951	0.015094	9.23208937082158e-6	21081
GCST90005023	19	rs56305818	47210395	C	T	-0.067509	0.015168	8.59607112019483e-6	21081
GCST90005023	19	rs183552722	53899549	G	A	0.22244	0.04786	3.37442670975413e-6	21081
GCST90005023	20	rs74606597	58032571	T	C	0.12643	0.025805	9.69616506049464e-7	21081
