# Supplementary material for: Investigating Bidirectional Causal Relationships Between Imaging‐Derived Brain Phenotypes and Sedative‐Hypnotic Use Disorder: A Mendelian Randomization Study
Source: Addict Biol. 2026 May 28;31(6):e70160. doi: 10.1111/adb.70160 (PMC13239158; doi:10.1111/adb.70160)
Supplement: Supplementary file 5 — Data S1: Supporting Information. [file ADB-31-e70160-s003.zip › Additional file1/IVs for 3935 brain IDPs/Details information for IVs/GCST90003452.csv]

id	chromosome	variant_id	base_pair_location	other_allele	effect_allele	beta	standard_error	p_value	samplesize
GCST90003452	1	rs2483246	3349636	A	G	0.070972	0.014248	6.37382301438347e-7	21282
GCST90003452	1	rs4660401	39557688	G	A	0.047923	0.0097767	9.56973694587658e-7	21282
GCST90003452	1	rs66864104	58539350	T	G	0.074251	0.012773	6.21441139166848e-9	21282
GCST90003452	1	rs2336644	108524440	A	G	-0.055783	0.011797	2.27562135163129e-6	21282
GCST90003452	1	rs6697362	115236579	A	T	-0.051725	0.011674	9.43408967323041e-6	21282
GCST90003452	1	rs1442440	222239534	T	C	-0.048156	0.01012	1.96336027683605e-6	21282
GCST90003452	2	rs62121461	3273065	G	C	-0.099588	0.02203	6.20011864208724e-6	21282
GCST90003452	2	rs115416158	36185623	G	C	0.17972	0.038237	2.61637505598582e-6	21282
GCST90003452	2	rs115716878	39141144	G	A	0.11716	0.026475	9.68500836147543e-6	21282
GCST90003452	2	rs116320289	56962898	A	G	0.21389	0.04379	1.0447202192208e-6	21282
GCST90003452	2	rs78783493	97668945	C	T	-0.083196	0.016909	8.71164159824532e-7	21282
GCST90003452	2	rs13407582	123427582	G	A	-0.055516	0.012512	9.16431481976648e-6	21282
GCST90003452	2	rs72872128	164700459	T	C	-0.14167	0.03086	4.44119661365589e-6	21282
GCST90003452	2	rs140607760	239631151	C	T	-0.1469	0.033081	9.01778755934155e-6	21282
GCST90003452	3	rs4685022	13832611	A	G	-0.0658	0.010263	1.47027983198284e-10	21282
GCST90003452	3	rs814752	65783033	A	T	0.061958	0.012655	9.85144642804035e-7	21282
GCST90003452	3	rs9821791	132777482	A	G	0.045404	0.0097597	3.30293479396034e-6	21282
GCST90003452	3	rs60028768	160318999	G	A	-0.046127	0.010267	7.07294042404575e-6	21282
GCST90003452	4	rs144962658	64384046	T	G	0.17712	0.039311	6.65273156201742e-6	21282
GCST90003452	4	rs73846596	128461702	T	C	-0.049564	0.010829	4.74241985260245e-6	21282
GCST90003452	5	rs147736745	50935841	T	TA	0.060333	0.013295	5.71215521623043e-6	21282
GCST90003452	5	rs115395402	64024326	T	C	-0.18849	0.040134	2.66317680704052e-6	21282
GCST90003452	6	rs9467220	24550964	T	C	0.049083	0.010935	7.21273539433761e-6	21282
GCST90003452	6	rs146389056	143962350	A	G	0.12268	0.0277	9.52357486191919e-6	21282
GCST90003452	7	rs79785058	18092691	C	A	0.072537	0.015734	4.04575891697443e-6	21282
GCST90003452	7	rs4724180	43172287	G	A	-0.053928	0.011099	1.18987132916004e-6	21282
GCST90003452	7	rs6963062	53193047	T	A	0.15717	0.03372	3.16810815932805e-6	21282
GCST90003452	7	rs150758613	103538039	T	C	0.28526	0.05715	6.03948629376379e-7	21282
GCST90003452	8	rs77690628	26189223	T	A	0.081267	0.017859	5.38021957189113e-6	21282
GCST90003452	8	rs6469063	107379371	T	A	-0.046428	0.010065	3.99116791820092e-6	21282
GCST90003452	8	rs2844240	110624586	C	T	-0.050607	0.011419	9.38858191873097e-6	21282
GCST90003452	10	rs10995803	65844676	A	G	-0.10652	0.022094	1.43714305335639e-6	21282
GCST90003452	14	rs150244394	66439010	G	GT	0.23916	0.048216	7.09904615855288e-7	21282
GCST90003452	14	rs17602628	99167164	G	A	0.146	0.026473	3.52776786618874e-8	21282
GCST90003452	16	rs59286026	69075424	A	G	-0.062956	0.012225	2.6314795540202e-7	21282
GCST90003452	17	rs16960454	19720838	T	C	0.053144	0.01119	2.05541726417666e-6	21282
GCST90003452	17	rs78826239	44290850	T	A	0.093295	0.012534	1.02093948370768e-13	21282
GCST90003452	17	rs62085878	66383141	A	G	0.055192	0.011994	4.21211286754067e-6	21282
GCST90003452	17	rs4789333	74626099	G	C	-0.068485	0.01449	2.30197180498536e-6	21282
GCST90003452	18	rs11664798	9855466	A	G	-0.070015	0.015792	9.31965852565843e-6	21282
GCST90003452	18	rs149317432	28414513	A	T	0.17186	0.037589	4.8551203524228e-6	21282
GCST90003452	18	rs12960725	74509666	C	T	0.043771	0.0096849	6.23304123501945e-6	21282
GCST90003452	19	rs8101493	46131929	A	C	-0.061481	0.009993	7.76962395992138e-10	21282
GCST90003452	21	rs78209064	41917971	T	C	0.14201	0.031446	6.33577870671255e-6	21282
GCST90003452	22	rs174334	18014921	T	C	-0.046417	0.010053	3.90750911710561e-6	21282
