# Supplementary material for: Investigating Bidirectional Causal Relationships Between Imaging‐Derived Brain Phenotypes and Sedative‐Hypnotic Use Disorder: A Mendelian Randomization Study
Source: Addict Biol. 2026 May 28;31(6):e70160. doi: 10.1111/adb.70160 (PMC13239158; doi:10.1111/adb.70160)
Supplement: Supplementary file 5 — Data S1: Supporting Information. [file ADB-31-e70160-s003.zip › Additional file1/IVs for 3935 brain IDPs/Details information for IVs/GCST90002994.csv]

id	chromosome	variant_id	base_pair_location	other_allele	effect_allele	beta	standard_error	p_value	samplesize
GCST90002994	1	rs144495419	41995354	T	C	-0.14185	0.031277	5.78628738817953e-6	21282
GCST90002994	1	rs3915589	218444678	A	T	0.053158	0.011665	5.2119471110508e-6	21282
GCST90002994	4	rs143741475	114112977	A	G	-0.34751	0.070517	8.37143674435155e-7	21282
GCST90002994	6	rs12524556	20206244	C	G	0.066863	0.012451	7.95792789897093e-8	21282
GCST90002994	6	rs112495148	153255884	C	T	0.16362	0.033798	1.2998702373886e-6	21282
GCST90002994	7	rs12700497	23928092	A	G	-0.057017	0.012458	4.75335225942805e-6	21282
GCST90002994	7	rs58257365	134538456	T	C	-0.055174	0.012468	9.6783205048816e-6	21282
GCST90002994	8	rs35378838	21138249	G	C	0.21559	0.043552	7.47480728175663e-7	21282
GCST90002994	8	rs2697670	90914865	A	C	-0.052589	0.011458	4.46477934112996e-6	21282
GCST90002994	9	rs7859374	1915115	C	A	-0.092159	0.020342	5.91834121113182e-6	21282
GCST90002994	11	rs112711459	72949918	G	A	-0.18663	0.040992	5.32475953612995e-6	21282
GCST90002994	12	rs79946801	126198416	C	T	-0.17783	0.039947	8.56248847606355e-6	21282
GCST90002994	13	rs1325802	43203492	G	A	0.12469	0.026307	2.15179057033975e-6	21282
GCST90002994	14	rs149795560	27734808	G	T	-0.10283	0.020656	6.46397993999534e-7	21282
GCST90002994	15	rs28621516	64156314	G	A	-0.064492	0.012404	2.01883116322166e-7	21282
GCST90002994	15	rs1548076	70226623	G	A	-0.22329	0.043971	3.84060815725811e-7	21282
GCST90002994	17	rs12952756	71530601	T	C	0.046371	0.0097654	2.06205383773561e-6	21282
GCST90002994	19	rs147662493	2528978	C	T	-0.18861	0.042229	8.00202677119333e-6	21282
GCST90002994	20	rs55873835	4671108	T	C	-0.091627	0.020447	7.46276902018144e-6	21282
GCST90002994	20	rs2756261	4706310	T	C	0.047553	0.0098368	1.34648028838785e-6	21282
GCST90002994	21	rs66843314	26207910	T	G	-0.050131	0.011083	6.1206845887046e-6	21282
