# Supplementary material for: Investigating Bidirectional Causal Relationships Between Imaging‐Derived Brain Phenotypes and Sedative‐Hypnotic Use Disorder: A Mendelian Randomization Study
Source: Addict Biol. 2026 May 28;31(6):e70160. doi: 10.1111/adb.70160 (PMC13239158; doi:10.1111/adb.70160)
Supplement: Supplementary file 5 — Data S1: Supporting Information. [file ADB-31-e70160-s003.zip › Additional file1/IVs for 3935 brain IDPs/Details information for IVs/GCST90003334.csv]

id	chromosome	variant_id	base_pair_location	other_allele	effect_allele	beta	standard_error	p_value	samplesize
GCST90003334	1	rs6699073	5719531	G	A	0.21931	0.047306	3.57355112734903e-6	21282
GCST90003334	1	rs17162549	27682530	C	G	-0.12564	0.026354	1.87888413793044e-6	21282
GCST90003334	1	rs2094039	70066557	C	T	-0.053934	0.01196	6.53130552647473e-6	21282
GCST90003334	1	rs7549825	98554409	A	G	-0.047466	0.01063	8.04451748552132e-6	21282
GCST90003334	1	rs2308251	118116705	A	ATGGCTC	0.059365	0.01259	2.42940544202042e-6	21282
GCST90003334	1	rs61828873	231356134	G	A	-0.10541	0.023456	7.03558152818183e-6	21282
GCST90003334	2	rs670217	4548643	C	G	0.061982	0.012107	3.08673964568386e-7	21282
GCST90003334	2	rs7424010	12034600	A	G	0.058961	0.012169	1.27291674619356e-6	21282
GCST90003334	2	rs34602802	42941688	G	T	0.13238	0.028829	4.41570447353312e-6	21282
GCST90003334	2	rs116085760	43399269	C	G	-0.67561	0.15212	8.98669495047526e-6	21282
GCST90003334	2	rs113107817	96972104	C	T	0.14936	0.03303	6.1588552911534e-6	21282
GCST90003334	3	rs12489828	52567014	G	T	-0.053115	0.009708	4.52064079648501e-8	21282
GCST90003334	3	rs6784223	65770865	A	C	-0.10596	0.023563	6.92946969842556e-6	21282
GCST90003334	3	rs1496523	89013058	G	T	-0.072722	0.013206	3.69913345670349e-8	21282
GCST90003334	3	rs202185432	170768740	T	TA	-0.046421	0.01003	3.71107729492926e-6	21282
GCST90003334	5	rs16872962	42940303	T	C	-0.14169	0.029071	1.10204670396303e-6	21282
GCST90003334	5	rs113197924	86978264	C	T	-0.1832	0.041279	9.11800865274662e-6	21282
GCST90003334	5	rs7736624	92955057	T	C	0.066453	0.014134	2.59716774140201e-6	21282
GCST90003334	5	rs113880625	130381035	A	T	0.069284	0.012613	3.99944749761098e-8	21282
GCST90003334	5	rs145872544	174343764	G	A	-0.27827	0.055778	6.12209409068257e-7	21282
GCST90003334	7	rs10240987	20150675	A	G	0.051911	0.010334	5.11446251596305e-7	21282
GCST90003334	7	rs113846109	64026971	G	T	0.092939	0.020401	5.25291048450048e-6	21282
GCST90003334	7	rs61283864	128021720	G	A	-0.070424	0.01561	6.46844664171723e-6	21282
GCST90003334	8	rs116969181	102397739	G	T	0.16439	0.037013	8.98255737729417e-6	21282
GCST90003334	11	rs33926926	110557733	G	C	-0.061033	0.012173	5.37526648786745e-7	21282
GCST90003334	12	rs73128247	64963901	G	T	0.21775	0.046209	2.46660722915447e-6	21282
GCST90003334	12	rs982935	127450493	G	A	0.05337	0.011398	2.85364536200497e-6	21282
GCST90003334	14	rs10672346	21722268	A	AAAGT	-0.052684	0.010164	2.20140526082814e-7	21282
GCST90003334	14	rs66481544	33155345	G	A	0.046729	0.010466	8.0612056386389e-6	21282
GCST90003334	15	rs28702519	93087359	A	T	-0.054682	0.012344	9.48636869866469e-6	21282
GCST90003334	16	rs202187933	30138012	C	CT	0.049175	0.011043	8.51138038202376e-6	21282
GCST90003334	17	rs142050683	17850095	A	G	0.14549	0.031732	4.56457134961405e-6	21282
GCST90003334	17	rs34970489	57033816	A	AC	-0.048005	0.0099435	1.39027271648398e-6	21282
GCST90003334	19	rs73006822	13109955	C	T	0.069196	0.01366	4.10393052461016e-7	21282
GCST90003334	19	rs62126227	17383602	C	T	-0.046201	0.0098977	3.06196343369068e-6	21282
GCST90003334	19	rs62103393	31053167	G	C	0.067239	0.014679	4.66337134746993e-6	21282
GCST90003334	20	rs4911158	33239512	T	C	-0.044883	0.01004	7.8559733226099e-6	21282
GCST90003334	20	rs6022786	52447303	A	G	0.045434	0.0098799	4.27759831482038e-6	21282
GCST90003334	22	rs2076711	47064837	A	C	-0.047948	0.010784	8.79022516830884e-6	21282
