# Supplementary material for: Investigating Bidirectional Causal Relationships Between Imaging‐Derived Brain Phenotypes and Sedative‐Hypnotic Use Disorder: A Mendelian Randomization Study
Source: Addict Biol. 2026 May 28;31(6):e70160. doi: 10.1111/adb.70160 (PMC13239158; doi:10.1111/adb.70160)
Supplement: Supplementary file 5 — Data S1: Supporting Information. [file ADB-31-e70160-s003.zip › Additional file1/IVs for 3935 brain IDPs/Details information for IVs/GCST90005745.csv]

id	chromosome	variant_id	base_pair_location	other_allele	effect_allele	beta	standard_error	p_value	samplesize
GCST90005745	2	rs143951375	2588837	C	G	0.30631	0.064913	2.38726153234149e-6	21081
GCST90005745	2	rs74874677	74177777	A	G	-0.1486	0.03277	5.8049702719687e-6	21081
GCST90005745	2	rs10932250	209060563	C	T	0.098152	0.021121	3.38688148563476e-6	21081
GCST90005745	2	rs111369435	238137460	G	A	-0.23905	0.04849	8.29468695095263e-7	21081
GCST90005745	3	rs60020355	18520604	T	A	-0.055853	0.012447	7.25771650267429e-6	21081
GCST90005745	4	rs6824303	29241920	C	T	-0.054063	0.011733	4.09166434829046e-6	21081
GCST90005745	4	rs146289858	103361761	T	C	0.1777	0.03907	5.4375091402984704e-06	21081
GCST90005745	4	rs10021338	157267440	A	G	-0.061759	0.012332	5.53987543938594e-7	21081
GCST90005745	5	rs170459	2564390	A	T	-0.061999	0.013348	3.42373387626453e-6	21081
GCST90005745	5	rs114841303	44347862	C	A	0.125	0.026468	2.34476865610148e-6	21081
GCST90005745	6	rs142672380	9174841	G	A	-0.3794	0.079831	2.02162220908892e-6	21081
GCST90005745	6	rs77627858	132047523	A	G	0.19598	0.043527	6.75305053995079e-6	21081
GCST90005745	7	rs2392269	34497518	C	T	0.044751	0.010046	8.44889669484521e-6	21081
GCST90005745	7	rs77668044	139111085	T	A	-0.060922	0.013173	3.77485261724059e-6	21081
GCST90005745	7	rs199942032	149872900	T	TG	-0.14707	0.032978	8.24707606127078e-6	21081
GCST90005745	8	rs4131973	125402418	C	T	-0.13921	0.029411	2.2222862543282e-6	21081
GCST90005745	8	rs28666962	141015064	G	A	0.11974	0.023763	4.72280484392232e-7	21081
GCST90005745	9	rs10816268	1006535	T	C	-0.068708	0.015375	7.90496588476486e-6	21081
GCST90005745	9	rs145820767	70000798	G	A	0.26892	0.060261	8.13954259097267e-6	21081
GCST90005745	10	rs73392055	118382182	C	T	0.066612	0.014033	2.07969668710369e-6	21081
GCST90005745	11	rs79195348	8088769	C	G	-0.092146	0.020705	8.61787122040412e-6	21081
GCST90005745	11	rs151181118	19083657	G	T	-0.28736	0.064607	8.72167702203095e-6	21081
GCST90005745	11	rs117987654	134054015	G	A	-0.29268	0.063027	3.44349930763338e-6	21081
GCST90005745	14	rs142852705	26523940	T	C	0.15575	0.033976	4.58247389928456e-6	21081
GCST90005745	15	rs146525603	98927728	T	C	-0.19841	0.044667	8.96189806861614e-6	21081
GCST90005745	16	rs11643404	1916418	T	C	0.090542	0.019108	2.16720502996424e-6	21081
GCST90005745	16	rs78359556	81407581	C	T	-0.3177	0.066653	1.88755667306853e-6	21081
GCST90005745	18	rs9950612	73798544	A	G	-0.049554	0.010274	1.42298394457933e-6	21081
GCST90005745	21	rs235389	46153368	T	C	-0.075337	0.015604	1.38771409679755e-6	21081
GCST90005745	22	rs8138849	42220719	T	G	-0.064349	0.013975	4.16006388477621e-6	21081
