# Supplementary material for: Investigating Bidirectional Causal Relationships Between Imaging‐Derived Brain Phenotypes and Sedative‐Hypnotic Use Disorder: A Mendelian Randomization Study
Source: Addict Biol. 2026 May 28;31(6):e70160. doi: 10.1111/adb.70160 (PMC13239158; doi:10.1111/adb.70160)
Supplement: Supplementary file 5 — Data S1: Supporting Information. [file ADB-31-e70160-s003.zip › Additional file1/IVs for 3935 brain IDPs/Details information for IVs/GCST90004473.csv]

id	chromosome	variant_id	base_pair_location	other_allele	effect_allele	beta	standard_error	p_value	samplesize
GCST90004473	1	rs10752739	3572732	A	G	0.045722	0.0097878	3.01161880307882e-6	20859
GCST90004473	1	rs2280078	150600181	C	T	-0.048531	0.010305	2.49689339200737e-6	20859
GCST90004473	1	rs3795503	180905694	C	T	0.056926	0.010563	7.15154704659282e-8	20859
GCST90004473	1	rs7514200	215137615	C	T	0.13272	0.021209	3.97923877634225e-10	20859
GCST90004473	2	rs59216835	19180552	A	C	-0.07087	0.01384	3.07255736526745e-7	20859
GCST90004473	2	rs115517554	54580075	T	C	-0.1413	0.029243	1.36207179529909e-6	20859
GCST90004473	2	rs116089343	146371222	G	A	-0.13502	0.03019	7.7714131879368e-6	20859
GCST90004473	3	rs58268942	87364240	A	G	-0.081119	0.015846	3.09599321330917e-7	20859
GCST90004473	3	rs1540819	116727815	T	C	-0.044969	0.009857	5.09213606791151e-6	20859
GCST90004473	3	rs115823871	132291055	C	T	-0.078641	0.017512	7.13674205122475e-6	20859
GCST90004473	3	rs77551757	178797137	A	G	0.083924	0.018426	5.27715681764812e-6	20859
GCST90004473	6	rs762460	31359394	C	T	0.06321	0.011853	9.7678729019269e-8	20859
GCST90004473	6	rs112782605	33496513	G	A	-0.11436	0.025803	9.37993869618489e-6	20859
GCST90004473	6	rs587592	65276741	G	A	-0.049746	0.010782	3.97832262823296e-6	20859
GCST90004473	6	rs11751039	125388200	G	C	-0.046984	0.0098169	1.71316818271581e-6	20859
GCST90004473	6	rs7451236	149504792	G	A	-0.054899	0.010437	1.45512398732424e-7	20859
GCST90004473	7	rs798508	2783815	C	G	-0.058552	0.010728	4.87416245443154e-8	20859
GCST90004473	7	rs11983979	73694498	G	C	-0.11529	0.02546	5.97310294812138e-6	20859
GCST90004473	7	rs76819991	154018209	A	G	-0.1736	0.039123	9.15377008362352e-6	20859
GCST90004473	8	rs7840344	10726464	T	G	-0.052463	0.010154	2.40380923874633e-7	20859
GCST90004473	9	rs58377864	81780968	C	T	-0.17175	0.03707	3.6215959848602e-6	20859
GCST90004473	9	rs4556147	113651161	A	T	0.068377	0.011804	7.03072319883833e-9	20859
GCST90004473	10	rs12779865	21829162	T	C	0.059109	0.01041	1.3791134690236e-8	20859
GCST90004473	11	rs4909945	10673739	T	C	-0.047665	0.01054	6.15176872709868e-6	20859
GCST90004473	11	rs76080611	32825841	C	T	-0.10052	0.021288	2.35125645041772e-6	20859
GCST90004473	11	rs3802785	44995441	C	T	0.064504	0.012287	1.53850885427641e-7	20859
GCST90004473	11	rs36103144	45872839	G	T	0.12759	0.027354	3.11530089597376e-6	20859
GCST90004473	11	rs2072114	61605215	A	G	-0.070451	0.01493	2.39001155148473e-6	20859
GCST90004473	11	rs117152406	83740153	T	G	-0.16868	0.036543	3.9345946763408e-6	20859
GCST90004473	11	rs11234305	84854732	T	C	-0.057021	0.012227	3.13040119009623e-6	20859
GCST90004473	12	rs11179652	41453822	G	A	0.716	0.13694	1.7262353266051e-7	20859
GCST90004473	12	rs12146713	106476805	T	C	-0.15577	0.016676	1.0471285480508999e-20	20859
GCST90004473	12	rs7310615	111865049	C	G	0.049329	0.0098507	5.5552038481374e-7	20859
GCST90004473	13	rs9570680	62903314	C	G	0.068395	0.014948	4.77749234659094e-6	20859
GCST90004473	13	rs35183317	114195948	T	C	-0.18692	0.0418	7.79830110523259e-6	20859
GCST90004473	14	rs8016504	33308021	C	A	-0.043996	0.0098577	8.11895248935676e-6	20859
GCST90004473	14	rs6574188	75106960	A	G	0.049414	0.0097892	4.50712912109109e-7	20859
GCST90004473	15	rs2342118	85693016	G	A	-0.053411	0.010553	4.20532921218042e-7	20859
GCST90004473	16	rs35332951	49879988	G	A	0.067946	0.013654	6.53581875113074e-7	20859
GCST90004473	16	rs11076203	57820857	G	A	-0.060592	0.013554	7.8487410348873e-6	20859
GCST90004473	16	rs67785750	86605975	C	T	-0.063206	0.012444	3.82296216565919e-7	20859
GCST90004473	16	rs4843555	87231160	T	C	-0.091568	0.009924	3.04088502567628e-20	20859
GCST90004473	18	rs7504740	45497478	C	A	-0.046568	0.0099019	2.58107128964594e-6	20859
GCST90004473	18	rs12964435	60894307	T	C	-0.056396	0.012451	5.9497675675898e-6	20859
GCST90004473	20	rs200399593	3333532	T	TTA	0.13927	0.03018	3.9636929115081e-6	20859
GCST90004473	22	rs111669277	25046409	A	G	-0.063574	0.013573	2.83465363348967e-6	20859
