# Supplementary material for: Investigating Bidirectional Causal Relationships Between Imaging‐Derived Brain Phenotypes and Sedative‐Hypnotic Use Disorder: A Mendelian Randomization Study
Source: Addict Biol. 2026 May 28;31(6):e70160. doi: 10.1111/adb.70160 (PMC13239158; doi:10.1111/adb.70160)
Supplement: Supplementary file 5 — Data S1: Supporting Information. [file ADB-31-e70160-s003.zip › Additional file1/IVs for 3935 brain IDPs/Details information for IVs/GCST90006264.csv]

id	chromosome	variant_id	base_pair_location	other_allele	effect_allele	beta	standard_error	p_value	samplesize
GCST90006264	2	rs201097206	38539849	A	T	0.22308	0.049179	5.76500913769854e-6	21081
GCST90006264	3	rs7631795	3920222	G	A	-0.15702	0.034225	4.50297981288089e-6	21081
GCST90006264	3	rs145582228	39426385	C	T	-0.28334	0.059408999999999997	1.86122981126794e-6	21081
GCST90006264	4	rs113337989	16465512	C	G	-0.22386	0.050371	8.86543397989174e-6	21081
GCST90006264	4	rs4835419	148496817	C	G	0.048397	0.010554	4.54778578643692e-6	21081
GCST90006264	5	rs13163884	53685324	A	C	0.051477	0.011253	4.8017550301398e-6	21081
GCST90006264	7	rs2965405	21754734	C	T	-0.046049	0.0099391	3.62493313460957e-6	21081
GCST90006264	10	rs3829915	3161148	G	C	-0.053279	0.010685	6.20583179299061e-7	21081
GCST90006264	10	rs901681	45934529	T	G	0.044806	0.0097162	4.02161044334213e-6	21081
GCST90006264	10	rs181138677	51755305	T	G	-0.18967	0.040223	2.4271689070387e-6	21081
GCST90006264	10	rs7896211	124048905	C	A	-0.054236	0.010707	4.10393052461016e-7	21081
GCST90006264	11	rs140375257	37229358	A	G	-0.083516	0.018694	7.9506017508442e-6	21081
GCST90006264	11	rs10790910	99560030	G	A	-0.050308	0.011008	4.89666056610402e-6	21081
GCST90006264	14	rs6575839	101686433	A	C	0.044645	0.010064	9.20025786648233e-6	21081
GCST90006264	18	rs2564480	57207150	T	G	0.060864	0.013119	3.51884388820958e-6	21081
GCST90006264	19	rs714395	9246205	C	T	0.079351	0.014369	3.38688148563477e-8	21081
