# Supplementary material for: Investigating Bidirectional Causal Relationships Between Imaging‐Derived Brain Phenotypes and Sedative‐Hypnotic Use Disorder: A Mendelian Randomization Study
Source: Addict Biol. 2026 May 28;31(6):e70160. doi: 10.1111/adb.70160 (PMC13239158; doi:10.1111/adb.70160)
Supplement: Supplementary file 5 — Data S1: Supporting Information. [file ADB-31-e70160-s003.zip › Additional file1/IVs for 3935 brain IDPs/Details information for IVs/GCST90002764.csv]

id	chromosome	variant_id	base_pair_location	other_allele	effect_allele	beta	standard_error	p_value	samplesize
GCST90002764	1	rs6577393	6968412	A	G	0.043614	0.0097939	8.50550295897096e-6	21282
GCST90002764	1	rs7534398	7767464	T	A	-0.05895	0.012252	1.50730104416313e-6	21282
GCST90002764	1	rs2807359	22490209	C	T	-0.086946	0.019213	6.06317355705252e-6	21282
GCST90002764	1	rs191855678	41726644	T	C	-0.2178	0.049222	9.7050996724549e-6	21282
GCST90002764	1	rs4926394	150405177	C	G	-0.045528	0.010258	9.10751719787155e-6	21282
GCST90002764	1	rs74891807	181289299	C	T	0.17282	0.037488	4.05321834859322e-6	21282
GCST90002764	1	rs34777319	183311157	CT	C	0.045643	0.010276	8.97635458909379e-6	21282
GCST90002764	1	rs12027563	243746499	C	T	0.055392	0.011301	9.58738129884533e-7	21282
GCST90002764	2	rs72794281	23893265	G	A	-0.072036	0.014483	6.60997778653822e-7	21282
GCST90002764	2	rs78599355	27590038	G	C	-0.13478	0.028565	2.39056193534463e-6	21282
GCST90002764	2	rs3754553	46769135	T	C	0.048616	0.0096916	5.31128981855013e-7	21282
GCST90002764	2	rs116495011	130686169	A	T	0.14075	0.030544	4.08883890267698e-6	21282
GCST90002764	2	rs71428065	146451559	A	G	0.19765	0.044049	7.26273168760684e-6	21282
GCST90002764	2	rs4673491	200669108	G	A	-0.06982	0.013293	1.51600278805367e-7	21282
GCST90002764	2	rs16856877	217927499	G	A	-0.077289	0.011883	7.979946872679749e-11	21282
GCST90002764	2	rs7287	233547366	C	A	0.059613	0.012868	3.63412616064223e-6	21282
GCST90002764	2	rs77285869	237579969	C	T	0.22137	0.047212	2.76630460689751e-6	21282
GCST90002764	3	rs6805996	32804762	A	G	-0.11289	0.025399	8.84504404755262e-6	21282
GCST90002764	3	rs3733134	49939503	C	T	-0.04508	0.0097696	3.96643187946858e-6	21282
GCST90002764	3	rs78099445	66002959	G	A	-0.097795000000000007	0.021194	3.9655186799168e-6	21282
GCST90002764	3	rs201913062	124397521	T	TAA	-0.18874	0.040994	4.16485609340741e-6	21282
GCST90002764	4	rs138169694	28806047	A	C	0.16324	0.036718	8.79832499441866e-6	21282
GCST90002764	4	rs74414641	62952505	A	G	0.12221	0.025343	1.42988134448138e-6	21282
GCST90002764	4	rs115615282	78079197	A	G	0.14985	0.030131	6.63132021883553e-7	21282
GCST90002764	4	rs4571357	78819981	C	T	-0.048657	0.010572	4.19855648197377e-6	21282
GCST90002764	4	rs6841162	133188640	G	A	0.084899	0.019141	9.2363418841963e-6	21282
GCST90002764	4	rs35114660	152725959	G	A	0.080946	0.017865	5.90336994639882e-6	21282
GCST90002764	5	rs114041637	7300575	T	C	-0.11454	0.023835	1.55524924791747e-6	21282
GCST90002764	5	rs16893969	64858889	C	A	0.083706	0.011127	5.5590425727040305e-14	21282
GCST90002764	5	rs71583086	117952862	T	C	-0.11967	0.026342	5.57956061482176e-6	21282
GCST90002764	5	rs6899256	140177437	T	G	-0.050757	0.010073	4.72063041263591e-7	21282
GCST90002764	5	rs78475513	157483467	A	G	-0.12312	0.026788	4.33211523087223e-6	21282
GCST90002764	5	rs11749949	158923828	C	A	0.060296	0.013231	5.20954747328555e-6	21282
GCST90002764	6	rs9505097	7255650	C	T	0.054289	0.012071	6.90716769324191e-6	21282
GCST90002764	6	rs9267097	31415333	G	A	0.045731	0.010075	5.68591024698856e-6	21282
GCST90002764	6	rs768023	108876002	G	A	0.075473	0.0099763	4.0271703432546e-14	21282
GCST90002764	6	rs1739358	126019736	G	A	0.068166	0.0098834	5.45757861091271e-12	21282
GCST90002764	6	rs2297339	135375991	G	A	0.044613	0.0098345	5.75439937337157e-6	21282
GCST90002764	6	rs35262877	143192754	T	TA	0.049497	0.010752	4.17734168724878e-6	21282
GCST90002764	6	rs9688452	149979900	G	A	0.056709	0.010108	2.04691590227046e-8	21282
GCST90002764	7	rs35353752	45497263	C	T	-0.11006	0.02098	1.57108614967396e-7	21282
GCST90002764	7	rs314364	100416332	T	A	-0.043335	0.0097082	8.09654995908194e-6	21282
GCST90002764	7	rs111724094	101778851	T	TTG	0.059227	0.010545	1.97378570817131e-8	21282
GCST90002764	7	rs143425138	110490456	G	A	0.17632	0.037097	2.0179016711532e-6	21282
GCST90002764	8	rs34362465	3401092	A	G	-0.074006	0.016674	9.1033239967991e-6	21282
GCST90002764	8	rs7845169	52585862	T	C	0.049008	0.011013	8.6258122295348e-6	21282
GCST90002764	8	rs7832775	71377074	C	T	-0.050468	0.010438	1.34029377341831e-6	21282
GCST90002764	8	rs377435094	90835056	G	GT	0.050244	0.010329	1.15531390391571e-6	21282
GCST90002764	8	rs2247355	103876780	C	T	0.071168	0.012571	1.52194865090365e-8	21282
GCST90002764	8	rs34783980	144724450	C	G	-0.10141	0.021572	2.60195631026315e-6	21282
GCST90002764	9	rs7037389	21170364	C	T	-0.049493	0.0097667	4.06349752903903e-7	21282
GCST90002764	9	rs944800	22050898	A	G	-0.049443	0.010337	1.73660081298299e-6	21282
GCST90002764	9	rs10983068	118918479	C	T	-0.049975	0.0099372	4.96821063331392e-7	21282
GCST90002764	9	rs200966143	125948821	G	GA	-0.18848	0.0355	1.11147577106051e-7	21282
GCST90002764	9	rs139321348	131392805	A	C	0.2291	0.04959	3.86278023011496e-6	21282
GCST90002764	10	rs7076523	99089296	T	C	-0.053966	0.0098759	4.69569629338359e-8	21282
GCST90002764	11	rs11604662	67268048	G	A	-0.046388	0.010224	5.73720013549351e-6	21282
GCST90002764	11	rs1193132	69293826	T	C	-0.063186	0.012959	1.09093782531538e-6	21282
GCST90002764	11	rs79237105	82331857	C	CT	-0.063499	0.013668	3.409573052932e-6	21282
GCST90002764	11	rs117400551	83639461	G	A	-0.20695	0.046549	8.79832499441866e-6	21282
GCST90002764	11	rs75869904	95397386	T	C	0.18017	0.036886	1.04423921854317e-6	21282
GCST90002764	11	rs496547	118576463	A	T	0.056827	0.010209	2.63390435274731e-8	21282
GCST90002764	11	rs1298252	134629983	C	T	-0.071631	0.015929	6.92787431274518e-6	21282
GCST90002764	12	rs7963611	9720484	A	C	0.23393	0.051818	6.3855748507884e-6	21282
GCST90002764	12	rs2066827	12871099	T	G	-0.05573	0.011506	1.28439912195265e-6	21282
GCST90002764	12	rs11171225	39613115	G	T	-0.072374	0.01598	5.95525003041283e-6	21282
GCST90002764	12	rs5798135	50617271	C	CA	0.05959	0.011979	6.58415429943383e-7	21282
GCST90002764	12	rs186537413	102828079	C	T	-0.12867	0.024994	2.65521687787266e-7	21282
GCST90002764	12	rs4964483	107099057	T	C	0.055836	0.010187	4.2736603149693e-8	21282
GCST90002764	12	rs10847242	123079020	T	G	0.053947	0.010106	9.49510999202198e-8	21282
GCST90002764	13	rs9559360	109172453	T	C	0.058584	0.012094	1.28144508594579e-6	21282
GCST90002764	14	rs1555497	30022235	T	C	0.044306	0.0097161	5.14162028135436e-6	21282
GCST90002764	14	rs36035154	34457047	A	G	-0.068965	0.013256	1.9856376547487e-7	21282
GCST90002764	14	rs28703642	56151603	G	T	0.048546	0.010865	7.93779721690117e-6	21282
GCST90002764	14	rs55815886	69254299	G	A	-0.10034	0.018459	5.52331738887285e-8	21282
GCST90002764	15	rs143896067	58210431	C	CCTA	0.049833	0.0098287	4.00682154182211e-7	21282
GCST90002764	15	rs12591998	78523816	C	T	0.050753	0.0098574	2.64606190285295e-7	21282
GCST90002764	15	rs12905388	83501511	C	T	0.044382	0.0099911	8.95158623927242e-6	21282
GCST90002764	15	rs7402982	99193269	A	G	-0.052359	0.0099842	1.58489319246111e-7	21282
GCST90002764	16	rs250527	3479219	T	C	-0.067242	0.014308	2.62119903863524e-6	21282
GCST90002764	16	rs12925285	52707665	G	A	0.043524	0.009818	9.3389919274143e-6	21282
GCST90002764	16	rs9922086	81393779	A	T	-0.048708	0.0097077	5.27837206781577e-7	21282
GCST90002764	16	rs35025581	89543073	C	T	0.054971	0.010251	8.28895916273106e-8	21282
GCST90002764	17	rs9913973	27195871	G	T	-0.056395	0.011221	5.05242644940156e-7	21282
GCST90002764	17	rs8075441	27948049	A	G	-0.048283	0.0097533	7.46105085193063e-7	21282
GCST90002764	17	rs35604698	30945657	C	CT	0.046083	0.010102	5.09682825905428e-6	21282
GCST90002764	18	rs7233421	55917594	C	A	-0.077016	0.01686	4.95108064117666e-6	21282
GCST90002764	19	rs1363119	18444809	A	G	0.054911	0.0097942	2.09025850885791e-8	21282
GCST90002764	19	rs183388514	36171530	T	G	-0.051159	0.0097429	1.52862162802727e-7	21282
GCST90002764	20	rs2179638	25205031	C	G	-0.063223	0.01268	6.20440301191381e-7	21282
GCST90002764	20	rs12479469	61145196	G	A	-0.048699	0.01043	3.04228572748096e-6	21282
GCST90002764	22	rs134014	28036850	T	G	0.055136	0.012018	4.50712912109109e-6	21282
