# Supplementary material for: Investigating Bidirectional Causal Relationships Between Imaging‐Derived Brain Phenotypes and Sedative‐Hypnotic Use Disorder: A Mendelian Randomization Study
Source: Addict Biol. 2026 May 28;31(6):e70160. doi: 10.1111/adb.70160 (PMC13239158; doi:10.1111/adb.70160)
Supplement: Supplementary file 5 — Data S1: Supporting Information. [file ADB-31-e70160-s003.zip › Additional file1/IVs for 3935 brain IDPs/Details information for IVs/GCST90004315.csv]

id	chromosome	variant_id	base_pair_location	other_allele	effect_allele	beta	standard_error	p_value	samplesize
GCST90004315	1	rs75996766	19097382	G	A	-0.075917	0.016842	6.59022132318857e-6	20860
GCST90004315	1	rs72678875	59332116	G	A	-0.082271	0.016833	1.02943753665927e-6	20860
GCST90004315	1	rs55996399	93151678	C	T	0.081146	0.017709	4.63020265860309e-6	20860
GCST90004315	1	rs6687019	114625578	T	C	0.05798	0.013055	8.98462592570686e-6	20860
GCST90004315	1	rs2365715	156615114	A	G	-0.048257	0.010531	4.62487500822402e-6	20860
GCST90004315	1	rs1502358	217324932	G	A	-0.049666	0.010498	2.24646677599186e-6	20860
GCST90004315	2	rs178131	33282461	C	G	0.045056	0.01016	9.27470275918869e-6	20860
GCST90004315	2	rs13018263	103092270	T	C	-0.057046	0.012124	2.55035126027534e-6	20860
GCST90004315	2	rs10928654	139202151	G	A	0.050767	0.010058	4.51647904929112e-7	20860
GCST90004315	2	rs4673814	201108133	G	A	0.049226	0.009861	6.02420857574625e-7	20860
GCST90004315	2	rs3739053	239045940	C	T	0.05173	0.011322	4.92719783211613e-6	20860
GCST90004315	3	rs73064471	45976746	C	T	0.067022	0.014833	6.2618116461569e-6	20860
GCST90004315	3	rs148027238	78130790	G	A	0.14043	0.029053	1.34989503505598e-6	20860
GCST90004315	3	rs6805601	156860460	G	T	-0.047255	0.01057	7.83971003749198e-6	20860
GCST90004315	3	rs75302623	174088999	C	T	-0.069368	0.015517	7.84512738820292e-6	20860
GCST90004315	3	rs147996720	183374894	T	TG	-0.058156	0.011138	1.79473362683252e-7	20860
GCST90004315	3	rs147996720	183374894	T	TGCA	-0.061226	0.011249	5.30151506678459e-8	20860
GCST90004315	4	rs2412397	54109623	C	T	0.056377	0.010119	2.5603539060042e-8	20860
GCST90004315	4	rs1508669	85844790	A	T	-0.050701	0.0098473	2.64606190285295e-7	20860
GCST90004315	4	rs2597538	121746702	C	G	-0.050192	0.010568	2.05210699145127e-6	20860
GCST90004315	4	rs6820013	185137645	C	G	0.04767	0.0099665	1.7386012999071e-6	20860
GCST90004315	5	rs33599	82774904	A	G	0.088516	0.011133	1.9498445997580403e-15	20860
GCST90004315	5	rs7732125	82791814	A	G	-0.11899	0.025931	4.48022680412866e-6	20860
GCST90004315	5	rs67827860	82860485	C	T	0.17783	0.012289	3.16227766016838e-47	20860
GCST90004315	5	rs3776089	139727260	G	A	0.061463	0.011156	3.64418150788861e-8	20860
GCST90004315	5	rs10039089	159651712	A	G	-0.04476	0.0099224	6.48634433548239e-6	20860
GCST90004315	5	rs6859905	167262709	A	G	-0.064433	0.014335	6.99841996002273e-6	20860
GCST90004315	5	rs7443346	180121991	G	A	0.061758	0.011034	2.2080047330189e-8	20860
GCST90004315	6	rs2237206	16424039	A	C	-0.051141	0.011518	9.04273908311783e-6	20860
GCST90004315	6	rs3129787	29048689	A	T	-0.059698	0.010831	3.59666509346148e-8	20860
GCST90004315	6	rs115310850	31823256	C	A	0.24235	0.051399	2.4310841956013e-6	20860
GCST90004315	6	rs225748	142563242	G	C	0.059213	0.011894	6.45654229034655e-7	20860
GCST90004315	7	rs9801322	564240	A	G	0.073809	0.013189	2.21870723720895e-8	20860
GCST90004315	7	rs7794241	18913380	C	A	-0.058444	0.01036	1.71198517670286e-8	20860
GCST90004315	7	rs181756978	66462547	G	A	0.18389	0.041223	8.20162673151552e-6	20860
GCST90004315	7	rs6951894	89893945	A	G	-0.044147	0.0098896	8.08537188525547e-6	20860
GCST90004315	7	rs66603119	141747915	T	A	0.058972	0.012921	5.04428945952414e-6	20860
GCST90004315	8	rs118050509	33904041	A	G	-0.087445	0.01891	3.78094186683297e-6	20860
GCST90004315	8	rs75358481	50140494	A	T	-0.10228	0.02195	3.18859969338638e-6	20860
GCST90004315	8	rs1693564	101681163	T	C	0.050802	0.009928	3.13040119009623e-7	20860
GCST90004315	8	rs55705857	130645692	A	G	0.11853	0.021518	3.66268862758783e-8	20860
GCST90004315	9	rs62565779	86574938	A	G	0.049873	0.010866	4.46580751293351e-6	20860
GCST90004315	9	rs17330807	87521207	T	C	0.19991	0.044242	6.25748763354441e-6	20860
GCST90004315	9	rs1409682	113665419	G	A	0.053019	0.011921	8.73373479142321e-6	20860
GCST90004315	9	rs72763994	114956054	G	A	-0.064176	0.014271	6.92946969842556e-6	20860
GCST90004315	10	rs72771310	16779196	C	T	0.14257	0.031392	5.61177176977315e-6	20860
GCST90004315	10	rs11592307	62972492	C	T	0.1125	0.022453	5.47520015303768e-7	20860
GCST90004315	10	rs12774419	91202800	C	T	0.05716	0.012187	2.74473234347854e-6	20860
GCST90004315	10	rs1977820	105694644	A	C	0.044795	0.010012	7.71436174283913e-6	20860
GCST90004315	10	rs11245319	126314294	G	C	-0.0619	0.01355	4.94766173681676e-6	20860
GCST90004315	11	rs4440994	46344354	C	T	0.1726	0.035995	1.63757047688358e-6	20860
GCST90004315	12	rs73232727	128168306	A	G	0.055834	0.011978	3.15936643568252e-6	20860
GCST90004315	14	rs7150622	75723538	T	G	-0.059193	0.011502	2.68040241156547e-7	20860
GCST90004315	15	rs112742241	41438561	C	T	-0.061709	0.010146	1.20475850253495e-9	20860
GCST90004315	15	rs3848125	61957236	G	A	0.04867	0.0099178	9.30250688232129e-7	20860
GCST90004315	15	rs1498505	67367365	C	T	-0.04832	0.0099122	1.09723587811191e-6	20860
GCST90004315	16	rs10903001	1097140	G	A	-0.078158	0.014903	1.58270509343104e-7	20860
GCST90004315	16	rs7197215	51449978	A	G	-0.059678	0.0098826	1.57979232648838e-9	20860
GCST90004315	17	rs59575949	4170218	G	GT	0.053495	0.012106	9.96322641954418e-6	20860
GCST90004315	17	rs370961818	42986286	G	A	-0.066005	0.013343	7.59976214361037e-7	20860
GCST90004315	17	rs79993364	65848577	C	CCT	0.061415	0.012436	7.9359696819577e-7	20860
GCST90004315	19	rs10419316	15627823	G	A	-0.049234	0.010601	3.4308363277495e-6	20860
GCST90004315	19	rs7256200	45415935	G	T	0.066225	0.014706	6.73286644859685e-6	20860
GCST90004315	20	rs144048648	7882160	G	A	-0.19115	0.03952	1.32953568997911e-6	20860
GCST90004315	20	rs2259797	62272248	T	C	-0.087809	0.017334	4.10204102986607e-7	20860
GCST90004315	21	rs200389011	22807340	A	C	0.14201	0.030672	3.67959483014785e-6	20860
GCST90004315	21	rs200239783	37677331	C	CA	-0.090157	0.019868	5.71741872917554e-6	20860
GCST90004315	22	rs2267161	30953295	C	T	-0.054905	0.010634	2.45244908607202e-7	20860
GCST90004315	22	rs142739979	38483155	T	TTCATGGGTG	0.060641	0.010481	7.324871326650411e-9	20860
