# Supplementary material for: Investigating Bidirectional Causal Relationships Between Imaging‐Derived Brain Phenotypes and Sedative‐Hypnotic Use Disorder: A Mendelian Randomization Study
Source: Addict Biol. 2026 May 28;31(6):e70160. doi: 10.1111/adb.70160 (PMC13239158; doi:10.1111/adb.70160)
Supplement: Supplementary file 5 — Data S1: Supporting Information. [file ADB-31-e70160-s003.zip › Additional file1/IVs for 3935 brain IDPs/Details information for IVs/GCST90002770.csv]

id	chromosome	variant_id	base_pair_location	other_allele	effect_allele	beta	standard_error	p_value	samplesize
GCST90002770	2	rs7566996	48725407	T	G	-0.047892	0.01038	3.97832262823296e-6	21282
GCST90002770	2	rs58697619	207577584	G	A	0.19242	0.040056	1.56675107010815e-6	21282
GCST90002770	4	rs192697439	70439035	C	T	-0.28997	0.057467	4.55302463346001e-7	21282
GCST90002770	5	rs7728751	82843609	G	A	0.054388	0.012042	6.31975147595244e-6	21282
GCST90002770	5	rs75469192	110056980	T	C	0.12547	0.027567	5.35549970840113e-6	21282
GCST90002770	5	rs57534150	132287354	A	G	0.045318	0.010015	6.06736329588506e-6	21282
GCST90002770	6	rs142896907	17697962	A	C	0.20322	0.045216	7.00809531646794e-6	21282
GCST90002770	6	rs1937781	38689875	C	T	0.047268	0.010414	5.68591024698856e-6	21282
GCST90002770	6	rs13215163	44635118	G	A	-0.095745	0.021423	7.886784967745e-6	21282
GCST90002770	6	rs4869727	151675666	A	G	-0.053348	0.011876	7.08761306451183e-6	21282
GCST90002770	7	rs148648572	13399550	G	A	-0.20767	0.045685	5.50554098484795e-6	21282
GCST90002770	10	rs201007058	102098556	T	C	-0.18049	0.038893	3.49462033726886e-6	21282
GCST90002770	11	rs506163	92154516	G	T	-0.07012	0.015781	8.90635496386988e-6	21282
GCST90002770	14	rs78746159	58464790	T	C	-0.074596	0.016558	6.66960324824356e-6	21282
GCST90002770	15	rs79572061	29596830	G	A	-0.11178	0.024433	4.78740313663417e-6	21282
GCST90002770	15	rs55873332	51849246	T	TA	-0.044501	0.0098248	5.94429015197695e-6	21282
GCST90002770	15	rs4774388	61466998	C	T	0.069784	0.014012	6.39734835482648e-7	21282
