# Supplementary material for: Investigating Bidirectional Causal Relationships Between Imaging‐Derived Brain Phenotypes and Sedative‐Hypnotic Use Disorder: A Mendelian Randomization Study
Source: Addict Biol. 2026 May 28;31(6):e70160. doi: 10.1111/adb.70160 (PMC13239158; doi:10.1111/adb.70160)
Supplement: Supplementary file 5 — Data S1: Supporting Information. [file ADB-31-e70160-s003.zip › Additional file1/IVs for 3935 brain IDPs/Details information for IVs/GCST90004301.csv]

id	chromosome	variant_id	base_pair_location	other_allele	effect_allele	beta	standard_error	p_value	samplesize
GCST90004301	1	rs116825053	207187779	C	A	-0.18826	0.042307	8.63376055597439e-6	20860
GCST90004301	2	rs114905364	40666604	A	G	0.22586	0.048801	3.71193190044141e-6	20860
GCST90004301	2	rs3917285	102781166	T	A	-0.082118	0.017389	2.34584871064495e-6	20860
GCST90004301	2	rs7593336	145836429	G	A	-0.045585	0.010114	6.602372147378e-6	20860
GCST90004301	4	rs3897839	57399252	T	C	0.051403	0.010953	2.70707320392136e-6	20860
GCST90004301	4	rs75313768	74821992	T	C	-0.16631	0.034614	1.55955250282695e-6	20860
GCST90004301	5	rs10052710	82860025	T	G	0.11231	0.012247	5.1522864458175597e-20	20860
GCST90004301	6	rs2844543	31347204	A	T	0.046863	0.0098158	1.81593374883535e-6	20860
GCST90004301	6	rs138144743	52685932	A	G	0.22503	0.050924	9.96552080134768e-6	20860
GCST90004301	6	rs74891492	106127508	A	G	0.13284	0.02923	5.53222710312371e-6	20860
GCST90004301	6	rs186543847	135008866	A	G	0.12518	0.026564	2.46320183823516e-6	20860
GCST90004301	7	rs80246513	112295398	T	C	0.11029	0.022323	7.85416462614541e-7	20860
GCST90004301	7	rs4128399	151498679	T	C	-0.061536	0.013326	3.90121602952676e-6	20860
GCST90004301	8	rs190675184	8083227	C	T	-0.13655	0.030376	6.98393196540885e-6	20860
GCST90004301	8	rs35904853	78759083	C	CT	0.046628	0.010197	4.84730112624366e-6	20860
GCST90004301	9	rs62581382	134440289	T	C	-0.14501	0.028315	3.06125847171977e-7	20860
GCST90004301	10	rs1359412	9651964	T	C	0.10021	0.021968	5.10975409054676e-6	20860
GCST90004301	10	rs10651651	59825363	C	CTG	-0.056474	0.011752	1.55596563160507e-6	20860
GCST90004301	10	rs9419958	105675946	T	C	-0.070888	0.014591	1.19288890705687e-6	20860
GCST90004301	11	rs10832767	17359017	A	G	0.091462	0.019632	3.1988951096914e-6	20860
GCST90004301	11	rs76096007	62472251	G	A	-0.10217	0.021984	3.37987002861989e-6	20860
GCST90004301	13	rs78837484	44379935	A	G	0.18441	0.03577	2.55564190106414e-7	20860
GCST90004301	13	rs61972168	48320678	A	G	-0.1619	0.032367	5.72136954652327e-7	20860
GCST90004301	13	rs9559759	110925809	C	T	0.062812	0.01414	8.95777191219215e-6	20860
GCST90004301	14	rs4982588	22718330	A	G	-0.04663	0.0098607	2.27300295329098e-6	20860
GCST90004301	15	rs72737713	41345128	G	A	-0.075158	0.015712	1.73580126287145e-6	20860
GCST90004301	16	rs7197215	51449978	A	G	-0.058208	0.009883	3.92825796716279e-9	20860
GCST90004301	20	rs57610231	8289963	G	A	0.059848	0.01349	9.19390474803981e-6	20860
GCST90004301	20	rs2259797	62272248	T	C	-0.082558	0.017335	1.92486377778253e-6	20860
GCST90004301	22	rs74815778	30870249	A	C	-0.076435	0.017264	9.58296716306374e-6	20860
