# Supplementary material for: Investigating Bidirectional Causal Relationships Between Imaging‐Derived Brain Phenotypes and Sedative‐Hypnotic Use Disorder: A Mendelian Randomization Study
Source: Addict Biol. 2026 May 28;31(6):e70160. doi: 10.1111/adb.70160 (PMC13239158; doi:10.1111/adb.70160)
Supplement: Supplementary file 5 — Data S1: Supporting Information. [file ADB-31-e70160-s003.zip › Additional file1/IVs for 3935 brain IDPs/Details information for IVs/GCST90006270.csv]

id	chromosome	variant_id	base_pair_location	other_allele	effect_allele	beta	standard_error	p_value	samplesize
GCST90006270	2	rs76670054	239874745	G	A	-0.13127	0.028974	5.90880965574781e-6	21081
GCST90006270	4	rs140032222	111334802	G	C	-0.19525	0.043805	8.34449387082843e-6	21081
GCST90006270	4	rs200485218	158106479	A	ATG	-0.17996	0.037454	1.55919344393225e-6	21081
GCST90006270	5	rs78690175	118130214	C	T	0.12294	0.026212	2.74662899241596e-6	21081
GCST90006270	5	rs138930987	140610748	G	A	0.24708	0.050099	8.20540459002289e-7	21081
GCST90006270	7	rs73679276	14085917	G	A	-0.14836	0.029221	3.8618908944899e-7	21081
GCST90006270	7	rs75334230	68600542	A	C	0.14813	0.033066	7.50758054119937e-6	21081
GCST90006270	8	rs2897573	3587957	T	C	-0.049603	0.010937	5.77829885628221e-6	21081
GCST90006270	8	rs77856204	71962473	T	G	-0.14355	0.03176	6.2172738929396e-6	21081
GCST90006270	8	rs77017257	101042302	A	G	0.11061	0.023291	2.05825889054206e-6	21081
GCST90006270	8	rs2981253	107883140	A	T	-0.044959	0.0097332	3.87614486700241e-6	21081
GCST90006270	10	rs7922930	105557691	A	G	0.072061	0.015208	2.16870259934546e-6	21081
GCST90006270	10	rs75928822	132676123	G	C	0.10283	0.022675	5.7916192108312e-6	21081
GCST90006270	11	rs118080683	36108905	C	T	0.16129	0.034284	2.56212314682901e-6	21081
GCST90006270	12	rs11043916	18344211	T	C	0.095128	0.02096	5.69639373341184e-6	21081
GCST90006270	13	rs201029361	100439004	T	TTTCTAG	-0.059189	0.013278	8.32338531653148e-6	21081
GCST90006270	14	rs117300666	26234338	G	C	0.21479	0.048353	8.95364765549594e-6	21081
GCST90006270	14	rs28748065	95750461	A	G	-0.094152	0.020615	4.96935473780307e-6	21081
GCST90006270	15	rs141672186	59332028	G	T	0.096799	0.020981	3.98015513542672e-6	21081
GCST90006270	16	rs7200253	132167	T	C	0.057732	0.012528	4.0878975211112e-6	21081
GCST90006270	18	rs1557355	47491963	T	C	-0.046393	0.01033	7.12196770487378e-6	21081
GCST90006270	19	rs140668391	13709538	T	A	0.27157	0.05899	4.17349598465317e-6	21081
GCST90006270	20	rs78389827	3662240	G	A	-0.074377	0.016824	9.88325498099028e-6	21081
