# Supplementary material for: Investigating Bidirectional Causal Relationships Between Imaging‐Derived Brain Phenotypes and Sedative‐Hypnotic Use Disorder: A Mendelian Randomization Study
Source: Addict Biol. 2026 May 28;31(6):e70160. doi: 10.1111/adb.70160 (PMC13239158; doi:10.1111/adb.70160)
Supplement: Supplementary file 5 — Data S1: Supporting Information. [file ADB-31-e70160-s003.zip › Additional file1/IVs for 3935 brain IDPs/Details information for IVs/GCST90004467.csv]

id	chromosome	variant_id	base_pair_location	other_allele	effect_allele	beta	standard_error	p_value	samplesize
GCST90004467	1	rs2473321	22390577	T	C	0.054208	0.011334	1.7386012999071e-6	20859
GCST90004467	1	rs60991261	53565860	C	T	0.098313	0.022245	9.94489037154793e-6	20859
GCST90004467	1	rs2151391	56916499	A	G	-0.07565	0.01573	1.52510589584334e-6	20859
GCST90004467	1	rs12027749	113890247	A	T	-0.069283	0.015524	8.13204924654152e-6	20859
GCST90004467	2	rs35795155	19268232	T	G	-0.064309	0.01006	1.66456209207923e-10	20859
GCST90004467	2	rs703322	19489966	C	T	0.044519	0.0099773	8.16206407854935e-6	20859
GCST90004467	2	rs6720602	27380523	G	A	-0.047401	0.009771	1.23594743344451e-6	20859
GCST90004467	2	rs2942884	101323578	G	A	0.048531	0.0098583	8.59211339452084e-7	20859
GCST90004467	2	rs116816356	166446868	C	G	-0.22308	0.044538	5.52331738887285e-7	20859
GCST90004467	2	rs11443564	204445015	C	CA	-0.051055	0.01068	1.76319359682383e-6	20859
GCST90004467	3	rs1687226	183948766	T	C	-0.054525	0.010879	5.43750914029848e-7	20859
GCST90004467	4	rs142180261	119218292	C	T	0.17045	0.034641	8.69761140103007e-7	20859
GCST90004467	4	rs147951406	119302078	G	A	0.15577	0.0346	6.76705957674191e-6	20859
GCST90004467	4	rs60681183	146265275	G	A	0.067469	0.012434	5.81835211048072e-8	20859
GCST90004467	4	rs35536011	171952585	T	C	-0.42935	0.09671	9.06149802231998e-6	20859
GCST90004467	5	rs169250	6450203	C	A	0.04436	0.0099808	8.85115609830836e-6	20859
GCST90004467	5	rs13176239	107183602	G	C	-0.052185	0.011257	3.57766769936111e-6	20859
GCST90004467	6	rs4134967	20487597	G	A	-0.12554	0.024771	4.05508535448384e-7	20859
GCST90004467	6	rs149302078	22264834	T	C	0.15798	0.035468	8.464474480977e-6	20859
GCST90004467	6	rs149672618	152598399	C	T	-0.056168	0.012191	4.10015240506613e-6	20859
GCST90004467	6	rs67692590	169310262	T	G	0.053182	0.012001	9.40372672686481e-6	20859
GCST90004467	7	rs10241336	19610215	T	C	0.044991	0.010132	9.02817564966256e-6	20859
GCST90004467	7	rs2410812	100933792	G	C	-0.058373	0.012061	1.3085791612451e-6	20859
GCST90004467	7	rs798903	120919495	C	T	0.044406	0.0098333	6.34015681956584e-6	20859
GCST90004467	7	rs182763132	155238305	G	A	-0.16182	0.036172	7.72858521860331e-6	20859
GCST90004467	8	rs7837383	11814759	C	G	-0.053305	0.010668	5.88301559988882e-7	20859
GCST90004467	8	rs9314381	29531797	G	A	-0.053352	0.011231	2.04503149098986e-6	20859
GCST90004467	8	rs716942	30454132	C	G	0.069454	0.013664	3.74714069514403e-7	20859
GCST90004467	8	rs7815993	129951769	C	T	0.045829	0.010141	6.24165845090974e-6	20859
GCST90004467	9	rs13296276	15768683	G	A	0.060244	0.0098112	8.38687171248165e-10	20859
GCST90004467	9	rs728242	83447633	G	A	-0.044316	0.009766	5.71610239641614e-6	20859
GCST90004467	9	rs112412041	98336993	G	A	-0.078411	0.017547	7.91589454624262e-6	20859
GCST90004467	9	rs7029708	104246489	G	A	0.046327	0.010023	3.82296216565919e-6	20859
GCST90004467	10	rs5784791	50317533	A	AT	0.04799	0.010328	3.3970348320338e-6	20859
GCST90004467	10	rs2094486	94955666	C	T	-0.048164	0.0098386	9.88325498099028e-7	20859
GCST90004467	11	rs2875238	130282078	T	C	-0.050384	0.010224	8.36950937171159e-7	20859
GCST90004467	12	rs149491544	118148574	T	C	-0.41147	0.084681	1.18850222743702e-6	20859
GCST90004467	13	rs72474277	27945202	T	C	0.17957	0.039043	4.26383116900079e-6	20859
GCST90004467	13	rs7999749	102263382	G	A	0.052818	0.011191	2.37903044588063e-6	20859
GCST90004467	14	rs4981620	26851113	G	A	0.15584	0.033266	2.82033047380154e-6	20859
GCST90004467	14	rs2368580	95827079	C	T	-0.045928	0.010008	4.47507172047656e-6	20859
GCST90004467	15	rs2441925	57562024	G	T	-0.045186	0.0099569	5.70821076171867e-6	20859
GCST90004467	16	rs8047268	6441935	G	T	-0.046116	0.0099612	3.68722805887122e-6	20859
GCST90004467	16	rs376115188	28466138	A	G	0.087268	0.018885	3.83883989902769e-6	20859
GCST90004467	17	rs78138308	7387357	G	A	0.06132	0.013498	5.57956061482176e-6	20859
GCST90004467	17	rs187959271	46115222	C	A	0.081323	0.016385	6.98232404077172e-7	20859
GCST90004467	19	rs231237	36249521	G	A	-0.048773	0.010027	1.15824384231738e-6	20859
GCST90004467	19	rs62111385	36622585	A	G	-0.059795	0.011785	3.93187769314697e-7	20859
GCST90004467	20	rs6107882	6814743	T	C	0.069899	0.014818	2.40657832011161e-6	20859
GCST90004467	20	rs6040421	11170469	A	G	0.046317	0.0097897	2.24698410364016e-6	20859
