# Supplementary material for: Investigating Bidirectional Causal Relationships Between Imaging‐Derived Brain Phenotypes and Sedative‐Hypnotic Use Disorder: A Mendelian Randomization Study
Source: Addict Biol. 2026 May 28;31(6):e70160. doi: 10.1111/adb.70160 (PMC13239158; doi:10.1111/adb.70160)
Supplement: Supplementary file 5 — Data S1: Supporting Information. [file ADB-31-e70160-s003.zip › Additional file1/IVs for 3935 brain IDPs/Details information for IVs/GCST90003308.csv]

id	chromosome	variant_id	base_pair_location	other_allele	effect_allele	beta	standard_error	p_value	samplesize
GCST90003308	1	rs627548	147056608	C	A	-0.079737	0.016483	1.32312233311337e-6	21282
GCST90003308	2	rs114785923	3643387	G	A	0.1438	0.032467	9.51261675037113e-6	21282
GCST90003308	2	rs11900314	42291658	C	G	0.054147	0.012022	6.70347509172732e-6	21282
GCST90003308	2	rs17007939	72432925	G	C	0.076148	0.015789	1.42429516497329e-6	21282
GCST90003308	2	rs17668248	104957652	A	G	-0.24503	0.052095	2.57335676442611e-6	21282
GCST90003308	3	rs2252667	9333095	A	T	-0.056941	0.011358	5.39386409904491e-7	21282
GCST90003308	3	rs148328734	152284504	T	C	0.23952	0.050601	2.21972922495428e-6	21282
GCST90003308	4	rs111882017	4913841	G	T	0.14786	0.033018	7.57007182299965e-6	21282
GCST90003308	5	rs79814900	169447566	G	A	-0.12221	0.0269	5.57314060463726e-6	21282
GCST90003308	7	rs36199906	30134465	A	G	-0.17102	0.03756	5.30640019194775e-6	21282
GCST90003308	7	rs7810458	38697130	G	A	-0.21252	0.04555	3.09741929921658e-6	21282
GCST90003308	7	rs79280395	157734210	A	G	-0.13514	0.030395	8.78617805197603e-6	21282
GCST90003308	8	rs7825892	22063075	T	A	0.059186	0.013267	8.19218969322868e-6	21282
GCST90003308	8	rs4739485	37102895	C	T	0.047989	0.010285	3.09314301094896e-6	21282
GCST90003308	8	rs10086563	142294424	T	C	-0.047537	0.010521	6.26902497476165e-6	21282
GCST90003308	9	rs118031671	10521068	T	G	-0.19106	0.040765	2.79254384123734e-6	21282
GCST90003308	9	rs10811479	21139009	A	T	-0.060709	0.013389	5.8170125396269e-6	21282
GCST90003308	9	rs581854	135972557	A	G	0.064127	0.014027	4.86855409657712e-6	21282
GCST90003308	11	rs73006765	119647330	G	A	0.12859	0.023875	7.27947401324267e-8	21282
GCST90003308	14	rs10483833	71165244	T	C	-0.14566	0.030414	1.68655302538874e-6	21282
GCST90003308	15	rs77965329	39677900	T	C	-0.079262	0.017795	8.46837341322241e-6	21282
GCST90003308	15	rs34173815	73231047	T	C	-0.051259	0.011492	8.21674860976434e-6	21282
GCST90003308	15	rs289470	98208510	G	C	-0.048339	0.010074	1.60990407621571e-6	21282
GCST90003308	16	rs4489991	85510959	G	C	0.045232	0.009741	3.44587881444335e-6	21282
GCST90003308	17	rs57312077	43799850	A	AGCGGTGG	0.047705	0.010679	7.97076490590298e-6	21282
GCST90003308	19	rs28609569	459382	G	C	-0.059449	0.012584	2.32594799353611e-6	21282
GCST90003308	20	rs2618647	17882452	A	G	-0.046986	0.0097137	1.3270888490465e-6	21282
GCST90003308	21	rs35630641	41813031	A	AG	0.049582	0.010779	4.2491298208112e-6	21282
