# Supplementary material for: Investigating Bidirectional Causal Relationships Between Imaging‐Derived Brain Phenotypes and Sedative‐Hypnotic Use Disorder: A Mendelian Randomization Study
Source: Addict Biol. 2026 May 28;31(6):e70160. doi: 10.1111/adb.70160 (PMC13239158; doi:10.1111/adb.70160)
Supplement: Supplementary file 5 — Data S1: Supporting Information. [file ADB-31-e70160-s003.zip › Additional file1/IVs for 3935 brain IDPs/Details information for IVs/GCST90005779.csv]

id	chromosome	variant_id	base_pair_location	other_allele	effect_allele	beta	standard_error	p_value	samplesize
GCST90005779	3	rs10048946	157597464	A	T	0.083145	0.017151	1.25776643245125e-6	21081
GCST90005779	3	rs13082956	168130003	G	A	-0.075445	0.01685	7.59101762881253e-6	21081
GCST90005779	4	rs4865444	1624125	C	G	0.04593	0.010199	6.72976656284318e-6	21081
GCST90005779	4	rs142416094	20288412	A	G	-0.26839	0.059108	5.64157024432984e-6	21081
GCST90005779	4	rs1952306	49122406	C	G	0.067471	0.014126	1.79721485654766e-6	21081
GCST90005779	5	rs1860209	133004310	T	G	-0.047755	0.0098169	1.15557995540213e-6	21081
GCST90005779	5	rs1115494	165366834	C	T	0.044356	0.0099963	9.16009546844429e-6	21081
GCST90005779	6	rs73358711	3358279	A	T	-0.094917	0.019985	2.05257956095253e-6	21081
GCST90005779	6	rs62404466	21068331	A	C	0.078531	0.01757	7.87408321145215e-6	21081
GCST90005779	10	rs113206526	77008746	G	A	-0.14277	0.031267	4.99689242630594e-6	21081
GCST90005779	10	rs2080648	113686419	C	T	-0.19144	0.036729	1.88321541318916e-7	21081
GCST90005779	11	rs72643562	61894874	G	T	0.10852	0.023835	5.31618395073963e-6	21081
GCST90005779	11	rs12276887	77785626	T	C	0.046097	0.0098152	2.66317680704052e-6	21081
GCST90005779	12	rs11182367	44387655	A	G	-0.053653	0.012124	9.67609224577727e-6	21081
GCST90005779	14	rs145149013	26056776	C	T	-0.19844	0.039879	6.53882930004742e-7	21081
GCST90005779	14	rs4902468	67899267	C	T	-0.11656	0.026137	8.25087485478808e-6	21081
GCST90005779	18	rs367024	10398673	C	T	-0.061033	0.013169	3.59915043999954e-6	21081
GCST90005779	18	rs146702575	57449715	G	T	-0.24454	0.055304	9.84011105761134e-6	21081
GCST90005779	19	rs148198611	3733064	C	T	-0.12073	0.024792	1.126678482071e-6	21081
GCST90005779	19	rs4023899	54725835	G	C	-0.089997	0.019939	6.40766797649436e-6	21081
GCST90005779	20	rs57001576	894378	A	G	0.13074	0.026969	1.25863556687644e-6	21081
