# Supplementary material for: Investigating Bidirectional Causal Relationships Between Imaging‐Derived Brain Phenotypes and Sedative‐Hypnotic Use Disorder: A Mendelian Randomization Study
Source: Addict Biol. 2026 May 28;31(6):e70160. doi: 10.1111/adb.70160 (PMC13239158; doi:10.1111/adb.70160)
Supplement: Supplementary file 5 — Data S1: Supporting Information. [file ADB-31-e70160-s003.zip › Additional file1/IVs for 3935 brain IDPs/Details information for IVs/GCST90005792.csv]

id	chromosome	variant_id	base_pair_location	other_allele	effect_allele	beta	standard_error	p_value	samplesize
GCST90005792	1	rs1371	118406208	A	C	0.071086	0.01453	1.00392206590702e-6	21081
GCST90005792	2	rs62147110	33656776	A	C	-0.049614	0.010879	5.12861383991365e-6	21081
GCST90005792	2	rs78205907	76978668	A	G	0.10878	0.024247	7.28282710693132e-6	21081
GCST90005792	2	rs6730871	191715717	G	A	0.071293	0.016	8.39653301579875e-6	21081
GCST90005792	3	rs334547	119839869	G	A	0.070121	0.01536	5.01995703378947e-6	21081
GCST90005792	3	rs62279390	154351356	C	T	-0.08999	0.019509	3.99852669680733e-6	21081
GCST90005792	5	rs34809216	150609847	C	T	0.080725	0.016945000000000002	1.90985325856624e-6	21081
GCST90005792	6	rs2747652	152437016	T	C	-0.047161	0.0097738	1.40831563236653e-6	21081
GCST90005792	7	rs7786872	52989764	G	C	-0.054517	0.012148	7.23435805850635e-6	21081
GCST90005792	8	rs16870112	104122246	C	T	-0.2421	0.052016	3.26888769247272e-6	21081
GCST90005792	9	rs139351340	138619254	C	CCT	-0.065157	0.014475	6.79203632617184e-6	21081
GCST90005792	11	rs116855606	41529851	G	A	0.2742	0.060232	5.33212104726979e-6	21081
GCST90005792	11	rs4362167	74949711	C	G	0.13719	0.029565	3.49784048425141e-6	21081
GCST90005792	11	rs11234973	86830928	A	T	-0.081922	0.016636	8.5310011401759e-7	21081
GCST90005792	11	rs7941321	118702910	A	G	-0.062476	0.012906	1.30076846613954e-6	21081
GCST90005792	12	rs1861932	68886533	T	C	0.06533	0.014726	9.20025786648233e-6	21081
GCST90005792	12	rs7958659	96811664	C	G	0.052588	0.011024	1.85182524363818e-6	21081
GCST90005792	12	rs75631413	128844390	C	T	-0.060467	0.012341	9.67609224577727e-7	21081
GCST90005792	13	rs72642180	84882930	C	T	-0.14678	0.032461	6.16453041959877e-6	21081
GCST90005792	14	rs77585539	47624069	T	C	-0.098865	0.02103	2.60435390455169e-6	21081
GCST90005792	15	rs8029761	58103195	C	T	-0.046839	0.0099193	2.35017390609139e-6	21081
GCST90005792	16	rs112813493	80676305	G	T	-0.09684	0.020609	2.63329794367551e-6	21081
GCST90005792	18	rs111640099	23735131	G	A	0.16634	0.037616	9.82878873000031e-6	21081
GCST90005792	19	rs143784637	41645655	C	T	0.187	0.041934	8.2679910911787e-6	21081
