# Supplementary material for: Investigating Bidirectional Causal Relationships Between Imaging‐Derived Brain Phenotypes and Sedative‐Hypnotic Use Disorder: A Mendelian Randomization Study
Source: Addict Biol. 2026 May 28;31(6):e70160. doi: 10.1111/adb.70160 (PMC13239158; doi:10.1111/adb.70160)
Supplement: Supplementary file 5 — Data S1: Supporting Information. [file ADB-31-e70160-s003.zip › Additional file1/IVs for 3935 brain IDPs/Details information for IVs/GCST90003485.csv]

id	chromosome	variant_id	base_pair_location	other_allele	effect_allele	beta	standard_error	p_value	samplesize
GCST90003485	1	rs2803343	2010733	C	T	-0.049519	0.010705	3.75059352911114e-6	21282
GCST90003485	1	rs682571	39895281	G	A	-0.084893	0.017027	6.22443591603289e-7	21282
GCST90003485	1	rs7535124	209336481	T	C	0.072705	0.015445	2.52580605483196e-6	21282
GCST90003485	2	rs10929753	11670305	A	T	-0.047103	0.0098199	1.62442625419354e-6	21282
GCST90003485	2	rs35628191	27004254	C	T	0.04615	0.0098603	2.8813764348397e-6	21282
GCST90003485	2	rs4670638	37164911	C	G	0.060018	0.010119	3.0507034978225203e-9	21282
GCST90003485	2	rs141270765	48857064	G	T	0.090046	0.020371	9.90375754969247e-6	21282
GCST90003485	2	rs7579844	144593691	A	G	0.046526	0.0097429	1.8055104234107e-6	21282
GCST90003485	2	rs72925483	158452054	C	T	-0.18371	0.041449	9.37346150148173e-6	21282
GCST90003485	2	rs13002901	238973703	T	C	-0.066644	0.014164	2.55211358913023e-6	21282
GCST90003485	3	rs2728053	2610025	C	A	-0.046615	0.010488	8.85115609830836e-6	21282
GCST90003485	3	rs938162	59221463	G	C	-0.045264	0.0096672	2.85495981690041e-6	21282
GCST90003485	3	rs73172555	174252637	C	T	-0.096508	0.021405	6.56145266302906e-6	21282
GCST90003485	4	rs12645801	36068571	A	T	0.047225	0.010287	4.43812980308139e-6	21282
GCST90003485	4	rs13107325	103188709	C	T	-0.096272	0.019009	4.1257223711672e-7	21282
GCST90003485	5	rs1807232	2259153	A	G	0.050823	0.011404	8.37529282126883e-6	21282
GCST90003485	5	rs7700781	33210720	C	T	-0.047245	0.010358	5.12035414938307e-6	21282
GCST90003485	5	rs11740535	39101939	A	C	-0.045286	0.0099342	5.17726029050643e-6	21282
GCST90003485	6	rs17676725	25259353	A	G	-0.12071	0.025951	3.31131121482591e-6	21282
GCST90003485	6	rs10498754	43156160	T	A	0.091942	0.017695	2.05589059598414e-7	21282
GCST90003485	7	rs11419621	13274967	C	CA	-0.055634	0.012257	5.68852930843841e-6	21282
GCST90003485	7	rs1544455	26636111	G	A	0.047997	0.010147	2.25787554622837e-6	21282
GCST90003485	8	rs111607204	9239738	A	T	-0.09579	0.02033	2.47058613603843e-6	21282
GCST90003485	8	rs76752934	26513525	G	A	0.093676	0.020402	4.42384599808886e-6	21282
GCST90003485	8	rs10109979	38801639	A	G	0.050839	0.010331	8.66961875758216e-7	21282
GCST90003485	8	rs1563579	110462358	G	A	-0.044878	0.009997	7.18786646068881e-6	21282
GCST90003485	10	rs7921150	3684328	G	A	-0.064509	0.012975	6.67882401366539e-7	21282
GCST90003485	10	rs12414602	71254765	G	A	-0.077674000000000007	0.015011	2.30674718872007e-7	21282
GCST90003485	10	rs11187236	94746240	G	A	0.065066	0.013371	1.14656848387529e-6	21282
GCST90003485	10	rs7069047	97109247	G	A	-0.054301	0.011518	2.43781081836875e-6	21282
GCST90003485	10	rs11196542	115694445	T	C	-0.049918	0.01119	8.19973845457475e-6	21282
GCST90003485	11	rs189182586	29422954	C	T	-0.10728	0.023191	3.7523211390275e-6	21282
GCST90003485	11	rs145120067	129615653	G	A	0.2324	0.050425	4.07380277804113e-6	21282
GCST90003485	12	rs10848105	130954131	C	T	0.050194	0.010506	1.78484291649801e-6	21282
GCST90003485	13	rs9596876	54515420	A	G	-0.048658	0.010959	9.04065715519658e-6	21282
GCST90003485	15	rs12904134	74592862	G	A	-0.046262	0.0099261	3.1717576790677e-6	21282
GCST90003485	16	rs11075779	70723314	C	T	-0.044156	0.009736	5.78229174266034e-6	21282
GCST90003485	17	rs734957	2612584	G	A	0.064559	0.012247	1.36646968074047e-7	21282
GCST90003485	17	rs2696537	44352621	A	G	0.063648	0.011827	7.46276902018143e-8	21282
GCST90003485	18	rs113865579	34742193	G	GTTTTTTTTTCCCC	-0.070134	0.014472	1.26765186585784e-6	21282
GCST90003485	19	rs111440278	14723757	T	A	-0.098159	0.021229	3.78791303785157e-6	21282
GCST90003485	19	rs2619200	36286534	C	T	0.046096	0.010102999999999999	5.07691625888248e-6	21282
GCST90003485	22	rs5759502	23225028	G	T	0.054503	0.011948	5.10387465387311e-6	21282
GCST90003485	22	rs1557555	44763475	C	T	0.045487	0.010035	5.85328943832558e-6	21282
