# Supplementary material for: Investigating Bidirectional Causal Relationships Between Imaging‐Derived Brain Phenotypes and Sedative‐Hypnotic Use Disorder: A Mendelian Randomization Study
Source: Addict Biol. 2026 May 28;31(6):e70160. doi: 10.1111/adb.70160 (PMC13239158; doi:10.1111/adb.70160)
Supplement: Supplementary file 5 — Data S1: Supporting Information. [file ADB-31-e70160-s003.zip › Additional file1/IVs for 3935 brain IDPs/Details information for IVs/GCST90002943.csv]

id	chromosome	variant_id	base_pair_location	other_allele	effect_allele	beta	standard_error	p_value	samplesize
GCST90002943	1	rs12735194	34972471	C	G	-0.088566	0.018995	3.13978564827282e-6	21282
GCST90002943	1	rs13374459	39571211	T	C	-0.046779	0.009857	2.09122133015529e-6	21282
GCST90002943	1	rs1334331	88441066	C	A	0.048339	0.010284	2.61396639490487e-6	21282
GCST90002943	1	rs6666295	224386660	C	T	-0.042951	0.0097045	9.64939311805581e-6	21282
GCST90002943	2	rs12713372	58377014	T	C	-0.04552	0.0098159	3.55058570312624e-6	21282
GCST90002943	2	rs11894546	150057912	A	T	0.045251	0.0098506	4.37925263541926e-6	21282
GCST90002943	4	rs11730121	39041940	T	A	-0.15052	0.032317	3.21958577579011e-6	21282
GCST90002943	4	rs114606377	39172136	G	A	0.19738	0.039831	7.27779804536824e-7	21282
GCST90002943	4	rs149660068	151893185	G	T	-0.17775	0.039254	5.98136079781274e-6	21282
GCST90002943	5	rs34867029	60439785	TTTTGTGTG	T	0.049624	0.010632	3.07043565073006e-6	21282
GCST90002943	6	rs17260290	116881347	A	G	0.082038	0.018075	5.68721962694819e-6	21282
GCST90002943	7	rs11771197	21570586	T	A	-0.08996	0.019795	5.53477537457161e-6	21282
GCST90002943	7	rs188409919	68460491	C	T	0.23206	0.051849	7.65772912341822e-6	21282
GCST90002943	8	rs117760855	41266407	T	G	0.12569	0.028076	7.6155276627404e-6	21282
GCST90002943	11	rs11037218	43051858	C	T	0.069023	0.015277	6.26902497476165e-6	21282
GCST90002943	11	rs1164671	49329521	T	C	-0.056177	0.012453	6.48933209534169e-6	21282
GCST90002943	12	rs149241821	61517909	G	A	0.1963	0.043923	7.88860117618555e-6	21282
GCST90002943	12	rs10861034	79257469	A	G	-0.055318	0.012166	5.47393958674595e-6	21282
GCST90002943	13	rs17063141	75198150	A	G	0.090922	0.020405	8.40233513907692e-6	21282
GCST90002943	14	rs78341299	69028284	C	A	0.077207	0.016967	5.38269782516288e-6	21282
GCST90002943	14	rs7148700	84866331	A	G	0.048258	0.0096874	6.35916362824404e-7	21282
GCST90002943	15	rs11072173	70721093	A	G	-0.05953	0.011727	3.88239751205764e-7	21282
GCST90002943	16	rs71378538	854249	G	A	-0.21208	0.047978	9.90831944892769e-6	21282
GCST90002943	16	rs145585542	88010077	A	G	0.15129	0.033804	7.66655048689174e-6	21282
GCST90002943	17	rs58505740	17323839	G	T	0.065105	0.014127	4.07567926559489e-6	21282
GCST90002943	17	rs2061217	18208802	G	A	-0.05031	0.010014	5.10740150357195e-7	21282
GCST90002943	17	rs11447952	61576356	C	CT	0.050186	0.0106	2.2080047330189e-6	21282
GCST90002943	19	rs113596170	6996305	C	A	0.071083	0.01492	1.90721652059391e-6	21282
GCST90002943	19	rs117888569	31924082	G	A	-0.29687	0.061249	1.26328110380736e-6	21282
GCST90002943	20	rs6078490	12223912	C	T	0.046556	0.010239	5.47141932476378e-6	21282
GCST90002943	20	rs60508251	45931889	C	T	0.072826	0.015397	2.26047651846834e-6	21282
