# Supplementary material for: Investigating Bidirectional Causal Relationships Between Imaging‐Derived Brain Phenotypes and Sedative‐Hypnotic Use Disorder: A Mendelian Randomization Study
Source: Addict Biol. 2026 May 28;31(6):e70160. doi: 10.1111/adb.70160 (PMC13239158; doi:10.1111/adb.70160)
Supplement: Supplementary file 5 — Data S1: Supporting Information. [file ADB-31-e70160-s003.zip › Additional file1/IVs for 3935 brain IDPs/Details information for IVs/GCST90003491.csv]

id	chromosome	variant_id	base_pair_location	other_allele	effect_allele	beta	standard_error	p_value	samplesize
GCST90003491	1	rs115710272	96021278	A	G	0.17178	0.038754	9.35621084062702e-6	21282
GCST90003491	1	rs4652696	182270803	A	G	-0.078582	0.015484	3.90571005693757e-7	21282
GCST90003491	1	rs10157694	200427888	C	T	-0.079135	0.01568	4.53106194978558e-7	21282
GCST90003491	2	rs114365921	13569668	G	T	0.19208	0.038856	7.73570678774938e-7	21282
GCST90003491	2	rs817540	33488958	C	T	0.061842	0.013166	2.65338335238234e-6	21282
GCST90003491	2	rs13431289	49367544	G	T	-0.056029	0.010465	8.69560893254596e-8	21282
GCST90003491	2	rs17045435	54174258	A	G	0.085763	0.018409	3.20258009462903e-6	21282
GCST90003491	2	rs11693881	188040101	A	G	-0.16365	0.035994	5.48150734017656e-6	21282
GCST90003491	3	rs34457487	39510305	G	A	0.045194	0.0099322	5.38765775685413e-6	21282
GCST90003491	3	rs9871413	106980756	A	G	-0.11474	0.023724	1.32953568997911e-6	21282
GCST90003491	3	rs9832107	181954745	G	A	-0.055686	0.012582	9.6582846316206e-6	21282
GCST90003491	4	rs7658010	82356917	A	C	-0.045082	0.010133	8.67760744991146e-6	21282
GCST90003491	4	rs13107325	103188709	C	T	-0.15557000000000001	0.01899	2.71643926883908e-16	21282
GCST90003491	5	rs62370692	33280402	C	A	0.04691	0.0098373	1.86723938838295e-6	21282
GCST90003491	5	rs74728614	75463490	G	T	-0.16118	0.036448	9.82200158774254e-6	21282
GCST90003491	5	rs26582	87950290	G	A	-0.048855	0.010676	4.75773227541204e-6	21282
GCST90003491	5	rs2974619	114470013	T	G	-0.045576	0.0098778	3.9719154946944e-6	21282
GCST90003491	6	rs12195807	24805627	T	G	-0.047461	0.0099711	1.9502936197623e-6	21282
GCST90003491	6	rs71570626	63793667	C	A	0.067768	0.014832	4.92719783211613e-6	21282
GCST90003491	7	rs1544455	26636111	G	A	0.045769	0.010148	6.50728757754878e-6	21282
GCST90003491	7	rs7794547	64458493	T	C	0.063934	0.013938	4.52168183234498e-6	21282
GCST90003491	7	rs10262207	158400183	T	C	-0.047826	0.010421	4.46683592150963e-6	21282
GCST90003491	8	rs1562330	27098436	C	T	0.04825	0.0099334	1.19811912319003e-6	21282
GCST90003491	8	rs3133922	110685598	C	T	0.046955	0.0098147	1.72862185702034e-6	21282
GCST90003491	9	rs62530718	8645544	C	A	0.23812	0.052894	6.7717357107869e-6	21282
GCST90003491	9	rs35714325	30685791	A	G	-0.090826	0.02001	5.68067574106773e-6	21282
GCST90003491	9	rs12376030	72405026	C	G	-0.047974	0.0098997	1.26881995421561e-6	21282
GCST90003491	9	rs1534533	94645971	T	A	0.055134	0.010471	1.41123714841185e-7	21282
GCST90003491	9	rs71511547	125649849	T	C	-0.051511	0.010994	2.8099591088425e-6	21282
GCST90003491	9	rs2163055	126381687	T	C	-0.049542	0.010841	4.90794853449556e-6	21282
GCST90003491	10	rs12360017	15169240	T	A	-0.13896	0.030801	6.47142615748583e-6	21282
GCST90003491	10	rs4451672	46186801	T	C	-0.048819	0.010102999999999999	1.36113123433131e-6	21282
GCST90003491	10	rs11190934	103088683	A	C	-0.050773	0.010993	3.88329157004955e-6	21282
GCST90003491	10	rs12570947	109569850	T	C	-0.062317	0.013959	8.07235030248838e-6	21282
GCST90003491	11	rs202180602	44635558	G	C	-0.075301	0.01436	1.58744979829576e-7	21282
GCST90003491	12	rs10849101	4701047	C	T	-0.066356	0.014738	6.75149577160642e-6	21282
GCST90003491	12	rs3858610	94579471	G	A	-0.050308	0.011374	9.77462264049589e-6	21282
GCST90003491	12	rs77816737	107120190	C	T	-0.12842	0.028675	7.56310273906106e-6	21282
GCST90003491	13	rs9521094	109561570	G	A	-0.048108	0.0099076	1.20837018202693e-6	21282
GCST90003491	15	rs2947493	41375694	G	A	0.051069	0.0097925	1.85395846398331e-7	21282
GCST90003491	15	rs12904134	74592862	G	A	-0.045217	0.0099264	5.26259562080318e-6	21282
GCST90003491	15	rs8029032	98442532	T	G	-0.047195	0.010128	3.18053368832952e-6	21282
GCST90003491	16	rs117404835	6588644	G	A	0.15506	0.034733	8.07049178911866e-6	21282
GCST90003491	17	rs734957	2612584	G	A	0.062888	0.012247	2.84839359153236e-7	21282
GCST90003491	17	rs35927156	42707932	T	A	-0.047194	0.0097697	1.37025059712424e-6	21282
GCST90003491	17	rs117778193	45224921	T	C	0.086184	0.018813	4.65264589099902e-6	21282
GCST90003491	17	rs112112336	73554927	A	G	-0.067582	0.014148	1.7934942968627e-6	21282
GCST90003491	18	rs147168840	34382796	G	A	0.068324	0.014898	4.54150712632554e-6	21282
GCST90003491	19	rs146479586	6978249	C	T	0.22185	0.049425	7.20609527789415e-6	21282
GCST90003491	19	rs184708055	15285284	C	T	0.2043	0.044988	5.62341325190349e-6	21282
GCST90003491	20	rs11087689	620510	A	G	0.052941	0.011889	8.50550295897096e-6	21282
GCST90003491	20	rs6089752	61154393	C	T	0.047214	0.0097198	1.19729177760817e-6	21282
GCST90003491	21	rs67202942	46863801	C	G	-0.086974	0.016509	1.39155379484467e-7	21282
GCST90003491	22	rs73398041	26152165	T	G	0.07827	0.016888	3.59666509346148e-6	21282
