# Supplementary material for: Investigating Bidirectional Causal Relationships Between Imaging‐Derived Brain Phenotypes and Sedative‐Hypnotic Use Disorder: A Mendelian Randomization Study
Source: Addict Biol. 2026 May 28;31(6):e70160. doi: 10.1111/adb.70160 (PMC13239158; doi:10.1111/adb.70160)
Supplement: Supplementary file 5 — Data S1: Supporting Information. [file ADB-31-e70160-s003.zip › Additional file1/IVs for 3935 brain IDPs/Details information for IVs/GCST90002957.csv]

id	chromosome	variant_id	base_pair_location	other_allele	effect_allele	beta	standard_error	p_value	samplesize
GCST90002957	2	rs4296389	21142994	C	T	-0.050216	0.011339	9.53454559672456e-6	21282
GCST90002957	2	rs149480158	70222149	A	T	-0.22196	0.046043	1.44045601024638e-6	21282
GCST90002957	2	rs115814535	82508415	G	T	0.11396	0.024422	3.08531847680638e-6	21282
GCST90002957	2	rs3948501	150067376	A	G	-0.045278	0.009749	3.43162639796468e-6	21282
GCST90002957	3	rs141420595	180802833	C	T	-0.26613	0.060232	9.99079389984462e-6	21282
GCST90002957	4	rs145052534	1767357	G	A	0.17752	0.037659	2.44455605318343e-6	21282
GCST90002957	4	rs114138732	27643532	G	T	-0.15404	0.033919	5.61823628134228e-6	21282
GCST90002957	4	rs34047201	84024237	T	TA	0.0449	0.010088	8.59607112019483e-6	21282
GCST90002957	4	rs35288266	186722130	C	T	0.049044	0.010874	6.51028498434861e-6	21282
GCST90002957	5	rs55881998	64733223	G	A	-0.069398	0.014998	3.72734849690333e-6	21282
GCST90002957	5	rs114468556	92870246	T	A	0.11765	0.022855	2.66256365851297e-7	21282
GCST90002957	6	rs4317454	3253091	C	T	-0.064232	0.012917	6.65886177686128e-7	21282
GCST90002957	7	rs118007896	9005695	T	C	-0.27851	0.053661	2.12031311673985e-7	21282
GCST90002957	8	rs7016521	5501337	T	G	0.066604	0.015024	9.32824620253989e-6	21282
GCST90002957	9	rs13298691	109320074	G	T	-0.053321	0.011063	1.44677168324772e-6	21282
GCST90002957	10	rs78829965	80745964	C	T	-0.10423	0.023107	6.49232123143214e-6	21282
GCST90002957	11	rs35277283	103675345	A	G	0.044924	0.010003	7.12196770487378e-6	21282
GCST90002957	12	rs11110042	100186724	C	T	0.059841	0.011198	9.18332596483581e-8	21282
GCST90002957	14	rs76110563	57232723	G	A	-0.13574	0.028245	1.55095786692872e-6	21282
GCST90002957	15	rs12916690	60984270	T	C	-0.053191	0.011678	5.27108476236395e-6	21282
GCST90002957	17	rs10852923	2086355	T	G	0.046311	0.0097393	1.99710086602818e-6	21282
GCST90002957	17	rs1635288	43756969	A	G	0.051213	0.011231	5.14635807013727e-6	21282
