# Supplementary material for: Investigating Bidirectional Causal Relationships Between Imaging‐Derived Brain Phenotypes and Sedative‐Hypnotic Use Disorder: A Mendelian Randomization Study
Source: Addict Biol. 2026 May 28;31(6):e70160. doi: 10.1111/adb.70160 (PMC13239158; doi:10.1111/adb.70160)
Supplement: Supplementary file 5 — Data S1: Supporting Information. [file ADB-31-e70160-s003.zip › Additional file1/IVs for 3935 brain IDPs/Details information for IVs/GCST90005786.csv]

id	chromosome	variant_id	base_pair_location	other_allele	effect_allele	beta	standard_error	p_value	samplesize
GCST90005786	1	rs141578193	221281553	T	TAC	-0.050949	0.01045	1.09294925908474e-6	21081
GCST90005786	2	rs12611559	4571715	T	A	-0.049189	0.011036	8.34449387082843e-6	21081
GCST90005786	3	rs143829469	35980796	C	T	-0.18742	0.039226	1.78196840681642e-6	21081
GCST90005786	3	rs112384705	152126204	T	C	0.12527	0.02762	5.77962951195466e-6	21081
GCST90005786	5	rs115912224	7094404	C	T	0.19658	0.041355	2.01187039514943e-6	21081
GCST90005786	5	rs272737	33414646	A	G	0.05788	0.012247	2.30409297605584e-6	21081
GCST90005786	5	rs115987213	57644054	C	T	-0.17133	0.036794	3.23742711634235e-6	21081
GCST90005786	6	rs9352352	77282764	G	A	0.051643	0.010887	2.11446256165259e-6	21081
GCST90005786	7	rs368834362	61244759	G	C	0.11476	0.022733	4.50090659145616e-7	21081
GCST90005786	7	rs35354925	134660420	C	T	0.12267	0.026782	4.66659380314288e-6	21081
GCST90005786	8	rs149578882	1379906	A	T	0.25389	0.05255	1.36552608287007e-6	21081
GCST90005786	8	rs1519067	60320429	G	T	0.10284	0.022075	3.20258009462903e-6	21081
GCST90005786	9	rs57007271	17586042	A	T	0.060529	0.01246	1.19398810446427e-6	21081
GCST90005786	9	rs59061293	29390493	C	T	0.052433	0.011533	5.48908555607044e-6	21081
GCST90005786	10	rs16934704	33914159	T	C	-0.089056	0.018747	2.04361932108447e-6	21081
GCST90005786	10	rs12766741	105438331	G	A	0.094952	0.020767999999999998	4.85623841391426e-6	21081
GCST90005786	16	rs8053671	82439421	C	T	-0.10159	0.022292	5.21314734439981e-6	21081
GCST90005786	17	rs73977637	7221539	G	C	-0.10583	0.023243	5.31618395073963e-6	21081
GCST90005786	17	rs144570726	74175806	A	C	-0.23844	0.050302	2.14881981440347e-6	21081
GCST90005786	18	rs117926413	60913959	T	C	-0.28841	0.058838	9.56753368618242e-7	21081
GCST90005786	21	rs79745874	25079084	T	A	0.21668	0.047696	5.57699172375677e-6	21081
