# Supplementary material for: Investigating Bidirectional Causal Relationships Between Imaging‐Derived Brain Phenotypes and Sedative‐Hypnotic Use Disorder: A Mendelian Randomization Study
Source: Addict Biol. 2026 May 28;31(6):e70160. doi: 10.1111/adb.70160 (PMC13239158; doi:10.1111/adb.70160)
Supplement: Supplementary file 5 — Data S1: Supporting Information. [file ADB-31-e70160-s003.zip › Additional file1/IVs for 3935 brain IDPs/Details information for IVs/GCST90004498.csv]

id	chromosome	variant_id	base_pair_location	other_allele	effect_allele	beta	standard_error	p_value	samplesize
GCST90004498	1	rs61306748	65302569	T	C	0.14379	0.031387	4.64943306687543e-6	20859
GCST90004498	1	rs12043708	175088652	A	G	-0.051568	0.011601	8.83486667395857e-6	20859
GCST90004498	2	rs6754576	5736507	G	A	-0.085301	0.018443	3.76877317445347e-6	20859
GCST90004498	3	rs138824263	4949830	G	A	0.21861	0.04624	2.28507258538752e-6	20859
GCST90004498	3	rs9835869	31092610	C	T	-0.057861	0.012189	2.0792178743722e-6	20859
GCST90004498	3	rs78171205	33745609	T	C	0.11837	0.024117	9.25550244763436e-7	20859
GCST90004498	3	rs73186171	181706464	A	G	0.075862	0.016806	6.39882156832559e-6	20859
GCST90004498	4	rs4862340	185124305	G	A	-0.055096	0.0099961	3.59500914930023e-8	20859
GCST90004498	5	rs72763404	56592970	C	T	0.18642	0.040231	3.61243465564462e-6	20859
GCST90004498	5	rs13176921	82860348	A	G	-0.055418	0.012239	5.9841159506032e-6	20859
GCST90004498	5	rs78122663	152210177	G	A	0.11899	0.025599	3.36976798584403e-6	20859
GCST90004498	6	rs28724240	32629328	G	A	0.067552	0.015138	8.14141700570775e-6	20859
GCST90004498	7	rs199682539	9163505	A	AT	0.2107	0.045277	3.28246421375218e-6	20859
GCST90004498	7	rs3757717	18585521	A	G	-0.14193	0.030043	2.32434184039253e-6	20859
GCST90004498	7	rs148564964	85729285	T	C	0.17609	0.03858	5.04196701318537e-6	20859
GCST90004498	7	rs6466262	108727378	G	A	-0.051555	0.011322	5.30640019194775e-6	20859
GCST90004498	7	rs112061168	155913341	C	T	0.21336	0.04667	4.86519217984954e-6	20859
GCST90004498	8	rs80061971	88933558	A	G	-0.16487	0.036988	8.33873168908596e-6	20859
GCST90004498	9	rs143703513	16804682	A	G	0.20861	0.0426	9.81070009743197e-7	20859
GCST90004498	9	rs186959934	107500286	A	T	0.068566	0.015276	7.21605774667852e-6	20859
GCST90004498	9	rs148957934	113654033	G	GA	0.058487	0.011971	1.03872360242262e-6	20859
GCST90004498	10	rs72772251	2001388	C	T	0.10791	0.024279	8.8470809287053e-6	20859
GCST90004498	10	rs116171347	17863527	T	A	-0.057221	0.012817	8.06677604594846e-6	20859
GCST90004498	11	rs1459825	2689546	T	C	0.052322	0.011692	7.67538201218377e-6	20859
GCST90004498	12	rs10845874	14187219	C	G	-0.053357	0.01141	2.9362971257567e-6	20859
GCST90004498	12	rs10735835	51921210	T	A	0.099178	0.022166	7.7037113169761e-6	20859
GCST90004498	13	rs7337499	24710267	A	T	-0.044875	0.010005	7.31644310949072e-6	20859
GCST90004498	13	rs12430098	56925836	T	A	0.14584	0.032966	9.74092052491858e-6	20859
GCST90004498	13	rs150358360	85324598	G	C	0.17371	0.038296	5.76500913769854e-6	20859
GCST90004498	16	rs7196814	51449760	A	G	-0.075063	0.0098773	3.09741929921658e-14	20859
GCST90004498	17	rs72826885	42869595	A	T	0.045814	0.0099848	4.49365783054085e-6	20859
GCST90004498	19	rs76341517	3970694	C	A	0.079938	0.017481	4.83615264302043e-6	20859
GCST90004498	22	rs437773	18295208	G	A	0.057149	0.010961	1.86680949012064e-7	20859
GCST90004498	22	rs4820318	38570313	G	A	-0.05008	0.010105	7.25604554407505e-7	20859
