# Supplementary material for: Investigating Bidirectional Causal Relationships Between Imaging‐Derived Brain Phenotypes and Sedative‐Hypnotic Use Disorder: A Mendelian Randomization Study
Source: Addict Biol. 2026 May 28;31(6):e70160. doi: 10.1111/adb.70160 (PMC13239158; doi:10.1111/adb.70160)
Supplement: Supplementary file 5 — Data S1: Supporting Information. [file ADB-31-e70160-s003.zip › Additional file1/IVs for 3935 brain IDPs/Details information for IVs/GCST90005976.csv]

id	chromosome	variant_id	base_pair_location	other_allele	effect_allele	beta	standard_error	p_value	samplesize
GCST90005976	1	rs12730387	9731337	A	G	-0.11765	0.024118	1.07944370998445e-6	21081
GCST90005976	1	rs35966732	23304865	C	CA	0.060901	0.011657	1.76563122226338e-7	21081
GCST90005976	1	rs72677684	65641512	C	T	0.1341	0.029038	3.89313980701564e-6	21081
GCST90005976	3	rs697938	55165175	C	G	0.073473	0.016279	6.41504932510663e-6	21081
GCST90005976	3	rs191379825	90424141	A	G	0.11171	0.023921	3.03249434732963e-6	21081
GCST90005976	4	rs74605618	1624731	A	G	0.048033	0.010604	5.94155333542215e-6	21081
GCST90005976	4	rs114736084	173360953	A	G	0.11361	0.02239	3.92554535970109e-7	21081
GCST90005976	5	rs5867495	40140629	G	GT	0.046578	0.010161	4.58458469249326e-6	21081
GCST90005976	5	rs149340040	64223937	G	A	0.11529	0.025814	7.99834255007028e-6	21081
GCST90005976	6	rs142401787	34598132	G	A	-0.25124	0.053404	2.5603539060042e-6	21081
GCST90005976	7	rs4130471	139353836	T	C	0.063635	0.011107	1.02211556060007e-8	21081
GCST90005976	9	rs17819305	117816230	C	T	-0.077308	0.016394	2.42549285710942e-6	21081
GCST90005976	9	rs10988577	132810042	C	G	0.12077	0.025612	2.42940544202042e-6	21081
GCST90005976	10	rs7071335	72515028	A	G	-0.046619	0.010417	7.67538201218377e-6	21081
GCST90005976	12	rs4246246	23450040	A	G	0.15566	0.034665	7.14002939927844e-6	21081
GCST90005976	12	rs17546589	39428921	G	C	-0.059177	0.013102	6.32266249929688e-6	21081
GCST90005976	12	rs35287521	85530458	G	GCT	-0.051568	0.010963	2.57276429534678e-6	21081
GCST90005976	13	rs117374100	22901059	G	A	0.10611	0.023955	9.48855326727801e-6	21081
GCST90005976	15	rs1908786	86866875	G	A	0.044573	0.0099041	6.81710526305853e-6	21081
GCST90005976	20	rs72645276	46268909	C	T	-0.13727	0.030823	8.49571627156121e-6	21081
GCST90005976	22	rs147635694	45914714	G	C	-0.11811	0.026493	8.30233015924954e-6	21081
