# Supplementary material for: Investigating Bidirectional Causal Relationships Between Imaging‐Derived Brain Phenotypes and Sedative‐Hypnotic Use Disorder: A Mendelian Randomization Study
Source: Addict Biol. 2026 May 28;31(6):e70160. doi: 10.1111/adb.70160 (PMC13239158; doi:10.1111/adb.70160)
Supplement: Supplementary file 5 — Data S1: Supporting Information. [file ADB-31-e70160-s003.zip › Additional file1/IVs for 3935 brain IDPs/Details information for IVs/GCST90005962.csv]

id	chromosome	variant_id	base_pair_location	other_allele	effect_allele	beta	standard_error	p_value	samplesize
GCST90005962	1	rs12723846	22867319	G	A	0.061024	0.013304	4.52480637855548e-6	21081
GCST90005962	1	rs116147001	55384896	G	A	0.14768	0.031856	3.57437406264481e-6	21081
GCST90005962	1	rs75816678	90770315	G	C	-0.28856	0.060487	1.84799163057853e-6	21081
GCST90005962	1	rs17123908	101709466	C	A	-0.13311	0.028353	2.68472619343114e-6	21081
GCST90005962	1	rs200015716	159093007	T	TA	0.22769	0.047503	1.65272272994873e-6	21081
GCST90005962	1	rs116105230	166314680	C	T	-0.11755	0.025976	6.06038200527066e-6	21081
GCST90005962	1	rs12141991	194301026	C	T	-0.064082	0.013863	3.81416959666939e-6	21081
GCST90005962	3	rs10865591	81207780	C	T	0.059932	0.013036	4.3042748948833e-6	21081
GCST90005962	3	rs62280318	132886890	T	C	0.049735	0.011002	6.20011864208724e-6	21081
GCST90005962	4	rs57004941	30972107	A	AG	-0.051309	0.0096971	1.22772189202732e-7	21081
GCST90005962	4	rs111692992	77674371	G	A	-0.11745	0.024298	1.34927352853716e-6	21081
GCST90005962	4	rs187699716	82571956	G	C	0.24034	0.050533	1.98746733708477e-6	21081
GCST90005962	5	rs9324730	151845177	A	C	-0.073332	0.016377	7.58402926195531e-6	21081
GCST90005962	6	rs143870674	35752615	A	G	0.15892	0.035695	8.54279529904849e-6	21081
GCST90005962	6	rs72925500	92817921	A	G	-0.15407	0.034308	7.1318138667974e-6	21081
GCST90005962	6	rs6924949	98101044	T	G	0.088014	0.01974	8.29086798586446e-6	21081
GCST90005962	10	rs10883710	103885557	T	C	-0.043474	0.0097901	9.01571137605957e-6	21081
GCST90005962	11	rs72927211	62340799	C	T	-0.24304	0.054934	9.7297123289165e-6	21081
GCST90005962	11	rs113034494	91685203	G	A	0.13721	0.02992	4.54255296738871e-6	21081
GCST90005962	13	rs9509318	21229628	C	T	0.060313	0.01317	4.682739513736e-6	21081
GCST90005962	13	rs17791187	72430774	C	T	-0.093354	0.020007	3.09029543251359e-6	21081
GCST90005962	13	rs117687306	100964255	G	A	-0.19688	0.040722	1.34369283075065e-6	21081
GCST90005962	15	rs61009920	65181280	C	A	0.063716	0.014182	7.06642900425207e-6	21081
GCST90005962	17	rs201161398	44180091	T	TC	-0.24778	0.054598	5.70426903099869e-6	21081
