# Supplementary material for: Investigating Bidirectional Causal Relationships Between Imaging‐Derived Brain Phenotypes and Sedative‐Hypnotic Use Disorder: A Mendelian Randomization Study
Source: Addict Biol. 2026 May 28;31(6):e70160. doi: 10.1111/adb.70160 (PMC13239158; doi:10.1111/adb.70160)
Supplement: Supplementary file 5 — Data S1: Supporting Information. [file ADB-31-e70160-s003.zip › Additional file1/IVs for 3935 brain IDPs/Details information for IVs/GCST90003644.csv]

id	chromosome	variant_id	base_pair_location	other_allele	effect_allele	beta	standard_error	p_value	samplesize
GCST90003644	1	rs34710929	115606608	G	A	-0.054117	0.010659	3.8601128374532e-7	21282
GCST90003644	1	rs150411800	189295652	G	A	0.14756	0.03303	7.96159350417318e-6	21282
GCST90003644	1	rs55960429	208558609	A	G	-0.047822	0.009768	9.8627948563121e-7	21282
GCST90003644	1	rs2796166	234984583	G	C	-0.067142	0.014519	3.77920107961879e-6	21282
GCST90003644	2	rs11678590	129915855	C	T	-0.057215	0.012332	3.51155924516291e-6	21282
GCST90003644	3	rs62238244	691797	C	G	-0.10251	0.019869	2.50437869187334e-7	21282
GCST90003644	3	rs4685022	13832611	A	G	-0.049695	0.010267	1.30587016579352e-6	21282
GCST90003644	3	rs13087994	64396723	G	A	-0.053146	0.010519	4.40352027202651e-7	21282
GCST90003644	3	rs80114335	84658692	G	A	-0.18137	0.039853	5.37031796370253e-6	21282
GCST90003644	4	rs11728929	55190893	C	G	0.054592	0.0098237	2.77459755988042e-8	21282
GCST90003644	4	rs6532141	90156629	G	A	0.046938	0.010059	3.08389796225068e-6	21282
GCST90003644	4	rs13135092	103198082	A	G	-0.14259	0.018091	3.3806483620598205e-15	21282
GCST90003644	4	rs200471786	186043581	A	AAAAC	0.10722	0.023614	5.64157024432984e-6	21282
GCST90003644	5	rs10039529	81877612	G	A	0.058303	0.010216	1.1654670508372e-8	21282
GCST90003644	5	rs150447086	174691058	A	ATCT	-0.19608	0.043176	5.62211856221332e-6	21282
GCST90003644	6	rs113901168	130827754	C	CG	0.11353	0.025671	9.81070009743197e-6	21282
GCST90003644	7	rs111620996	6226198	G	A	-0.12556	0.028058	7.67538201218377e-6	21282
GCST90003644	7	rs35793677	22462113	AT	A	0.047757	0.01073	8.59409202953282e-6	21282
GCST90003644	7	rs118041146	134097336	T	C	-0.12647	0.027894	5.81969198981764e-6	21282
GCST90003644	8	rs78800333	21056495	G	A	0.082325	0.017318	2.01140719820091e-6	21282
GCST90003644	9	rs140762840	1235544	T	A	-0.24895	0.05234	1.98289628905472e-6	21282
GCST90003644	10	rs140803222	741379	C	A	-0.21143	0.043334	1.07374214560888e-6	21282
GCST90003644	10	rs186209772	70603561	C	T	-0.16677	0.036369	4.55512186165739e-6	21282
GCST90003644	16	rs62031363	67254	A	C	-0.059767	0.012598	2.10862814993329e-6	21282
GCST90003644	16	rs204022	13318321	T	A	0.048543	0.010383999999999999	2.96346634854862e-6	21282
GCST90003644	17	rs202179935	7962099	A	G	-0.21932	0.046802	2.80156046425689e-6	21282
GCST90003644	21	rs191025295	42706664	G	T	-0.26632	0.053008	5.09800198225605e-7	21282
GCST90003644	22	rs3887390	46136619	C	T	-0.070688	0.015956	9.46673020034698e-6	21282
