# Supplementary material for: Investigating Bidirectional Causal Relationships Between Imaging‐Derived Brain Phenotypes and Sedative‐Hypnotic Use Disorder: A Mendelian Randomization Study
Source: Addict Biol. 2026 May 28;31(6):e70160. doi: 10.1111/adb.70160 (PMC13239158; doi:10.1111/adb.70160)
Supplement: Supplementary file 5 — Data S1: Supporting Information. [file ADB-31-e70160-s003.zip › Additional file1/IVs for 3935 brain IDPs/Details information for IVs/GCST90005235.csv]

id	chromosome	variant_id	base_pair_location	other_allele	effect_allele	beta	standard_error	p_value	samplesize
GCST90005235	1	rs77922821	11050962	G	C	0.10973	0.02352	3.10170149947769e-6	21081
GCST90005235	1	rs112068714	41111405	G	C	0.17597	0.039148	6.99036736761977e-6	21081
GCST90005235	1	rs201577301	88977470	C	T	-0.24307	0.052089	3.08389796225068e-6	21081
GCST90005235	1	rs9427268	157466945	G	T	0.056025	0.012255	4.87191833643679e-6	21081
GCST90005235	2	rs71393747	145332186	A	AAAACAAAC	0.072149	0.015914	5.83176479731642e-6	21081
GCST90005235	3	rs1520596	89645542	T	C	0.052072	0.0099802	1.82978473429542e-7	21081
GCST90005235	3	rs78151010	175559904	G	A	-0.1779	0.038581	4.03273792976113e-6	21081
GCST90005235	3	rs6583295	195897805	G	T	-0.13263	0.027689	1.67919062154084e-6	21081
GCST90005235	4	rs62322506	124050610	C	G	0.057043	0.012475	4.84618512240182e-6	21081
GCST90005235	5	rs370037817	152128240	T	A	0.078069	0.01722	5.82639601623575e-6	21081
GCST90005235	6	rs62390371	1767485	G	A	-0.072888	0.016438	9.29394290131581e-6	21081
GCST90005235	6	rs2077681	3086100	C	T	0.10026	0.022472	8.17523037943649e-6	21081
GCST90005235	6	rs75288323	154799621	C	T	-0.15597	0.034591	6.54937714593367e-6	21081
GCST90005235	7	rs12534926	13752192	G	A	-0.10137	0.021799	3.33426412763235e-6	21081
GCST90005235	7	rs6962511	146764315	G	A	-0.049003	0.010506	3.11314966544702e-6	21081
GCST90005235	8	rs192379987	512511	G	T	0.4005	0.086038	3.26136945940879e-6	21081
GCST90005235	8	rs488904	8587571	T	G	-0.056808	0.0097822	6.441692655151761e-9	21081
GCST90005235	8	rs55903116	128510211	A	G	-0.045122	0.010132	8.50354471999801e-6	21081
GCST90005235	9	rs10977581	930033	T	C	0.046832	0.010382	6.48634433548239e-6	21081
GCST90005235	10	rs77357178	76877925	T	A	-0.11426	0.023146	8.01308961991313e-7	21081
GCST90005235	13	rs9574460	80303422	T	C	-0.044288	0.0097201	5.23479887009069e-6	21081
GCST90005235	14	rs144865154	33497614	G	A	0.14705	0.033051	8.66363206507662e-6	21081
GCST90005235	16	rs2609710	18714967	G	A	0.059363	0.012715	3.05000112824918e-6	21081
GCST90005235	17	rs80113171	67904189	T	C	-0.076885	0.017001	6.14893638512627e-6	21081
GCST90005235	21	rs367600675	47709896	C	T	-0.060416	0.01353	8.03341124757972e-6	21081
GCST90005235	22	rs11089525	32173367	G	A	-0.073493	0.016497	8.43334757764276e-6	21081
