# Supplementary material for: Investigating Bidirectional Causal Relationships Between Imaging‐Derived Brain Phenotypes and Sedative‐Hypnotic Use Disorder: A Mendelian Randomization Study
Source: Addict Biol. 2026 May 28;31(6):e70160. doi: 10.1111/adb.70160 (PMC13239158; doi:10.1111/adb.70160)
Supplement: Supplementary file 5 — Data S1: Supporting Information. [file ADB-31-e70160-s003.zip › Additional file1/IVs for 3935 brain IDPs/Details information for IVs/GCST90005553.csv]

id	chromosome	variant_id	base_pair_location	other_allele	effect_allele	beta	standard_error	p_value	samplesize
GCST90005553	1	rs139865049	207360163	T	C	0.21857	0.047435	4.09166434829046e-6	21081
GCST90005553	1	rs12060093	237648221	G	A	0.053717	0.01192	6.62521535902583e-6	21081
GCST90005553	2	rs138709359	101247184	A	G	-0.24474	0.054948	8.47227414140596e-6	21081
GCST90005553	2	rs10932008	204048840	G	A	0.059292	0.012352	1.5951443869276e-6	21081
GCST90005553	2	rs34868963	207830924	G	GA	0.090213	0.01991	5.90472940406987e-6	21081
GCST90005553	3	rs11129012	21655297	C	T	-0.053732	0.011577	3.48257116638654e-6	21081
GCST90005553	4	rs55769031	187848564	G	A	-0.05516	0.011763	2.75930685581751e-6	21081
GCST90005553	6	rs189641383	96619663	T	A	-0.35979	0.073288	9.21297727668556e-7	21081
GCST90005553	7	rs9886059	13259402	C	G	0.058933	0.012781	4.02902535083295e-6	21081
GCST90005553	8	rs6558856	450369	A	C	0.047188	0.0098908	1.84671552398671e-6	21081
GCST90005553	8	rs77950751	13547601	C	G	-0.1757	0.038681	5.5975760149511e-6	21081
GCST90005553	8	rs11542374	144886809	C	T	-0.10243	0.023008	8.55263621940467e-6	21081
GCST90005553	9	rs72700716	12406131	T	A	0.058549	0.013036	7.11377295472132e-6	21081
GCST90005553	10	rs10887140	124102304	G	A	-0.067784	0.014109	1.56278775603001e-6	21081
GCST90005553	13	rs4405446	59204204	C	T	0.04729	0.009941	1.97696964011186e-6	21081
GCST90005553	17	rs8069355	13100815	C	T	-0.13887	0.030007	3.71706366796068e-6	21081
GCST90005553	17	rs11652919	51499436	A	T	-0.052166	0.01155	6.32703154866501e-6	21081
GCST90005553	21	rs28394882	40059530	A	G	-0.27598	0.059906	4.11055061281175e-6	21081
