# Supplementary material for: Investigating Bidirectional Causal Relationships Between Imaging‐Derived Brain Phenotypes and Sedative‐Hypnotic Use Disorder: A Mendelian Randomization Study
Source: Addict Biol. 2026 May 28;31(6):e70160. doi: 10.1111/adb.70160 (PMC13239158; doi:10.1111/adb.70160)
Supplement: Supplementary file 5 — Data S1: Supporting Information. [file ADB-31-e70160-s003.zip › Additional file1/IVs for 3935 brain IDPs/Details information for IVs/GCST90004895.csv]

id	chromosome	variant_id	base_pair_location	other_allele	effect_allele	beta	standard_error	p_value	samplesize
GCST90004895	1	rs12409768	11977971	T	C	0.057929	0.012983	8.16206407854935e-6	21081
GCST90004895	1	rs182701333	114224475	C	T	0.20401	0.045568	7.60326276940182e-6	21081
GCST90004895	1	rs111892804	116020602	G	A	-0.086718	0.017656	9.09913272632251e-7	21081
GCST90004895	1	rs6657551	169523579	A	G	-0.058346	0.013095	8.40814127170447e-6	21081
GCST90004895	1	rs11802996	172280589	A	C	-0.065638	0.011373	7.970764905902981e-9	21081
GCST90004895	1	rs1779817	182179017	T	C	-0.052036	0.01104	2.45188445380951e-6	21081
GCST90004895	1	rs61525336	207289643	G	T	-0.069114	0.014828	3.16592046343224e-6	21081
GCST90004895	2	rs74697213	227561646	G	A	-0.12834	0.028079	4.88990025046493e-6	21081
GCST90004895	3	rs10642431	23726568	A	AT	0.05811	0.011989	1.26182753459067e-6	21081
GCST90004895	3	rs9863850	100593266	A	G	-0.046871	0.010142	3.83177500361384e-6	21081
GCST90004895	3	rs114005229	150546012	C	A	0.17322	0.038435	6.61606860555999e-6	21081
GCST90004895	3	rs71623497	157512274	G	T	0.080908	0.017094	2.22433399848511e-6	21081
GCST90004895	4	rs11100547	165277308	G	A	0.047436	0.010421	5.34933750943161e-6	21081
GCST90004895	5	rs17463814	39122983	G	A	0.052504	0.011781	8.3675824428145e-6	21081
GCST90004895	7	rs117970817	1505827	T	C	0.21789	0.047533	4.58880919619867e-6	21081
GCST90004895	7	rs10270967	82353108	C	A	0.12504	0.026364	2.11982495280645e-6	21081
GCST90004895	7	rs11771703	132095581	C	A	-0.046217	0.01011	4.87079666492537e-6	21081
GCST90004895	7	rs10231911	154001559	G	A	0.047163	0.010308	4.77859253151546e-6	21081
GCST90004895	8	rs62502797	16622045	A	G	-0.10874	0.024021	6.01727694025024e-6	21081
GCST90004895	8	rs145936262	78664127	G	C	0.14167	0.031137	5.40132114764635e-6	21081
GCST90004895	8	rs7843155	137449354	A	T	-0.33864	0.076505	9.6338526614235e-6	21081
GCST90004895	9	rs117247923	111326799	G	A	0.15623	0.034976	7.97810963353667e-6	21081
GCST90004895	10	rs1775559	9075541	G	A	0.065148	0.013765	2.22894832450506e-6	21081
GCST90004895	10	rs116862811	89375897	G	A	0.14275	0.032235	9.53454559672456e-6	21081
GCST90004895	10	rs6597766	128093252	T	C	-0.049407	0.010669	3.66521959732342e-6	21081
GCST90004895	11	rs143724950	7575266	C	CTG	-0.12322	0.027825	9.53454559672456e-6	21081
GCST90004895	12	rs116988326	3946692	A	C	-0.15487	0.034052	5.44628043647171e-6	21081
GCST90004895	12	rs74609504	16089886	T	C	-0.055205	0.011889	3.44508546286579e-6	21081
GCST90004895	13	rs112184282	21649732	G	A	0.1602	0.035567	6.70038873807757e-6	21081
GCST90004895	13	rs9563752	34305186	G	A	-0.046182	0.010228	6.36502333247305e-6	21081
GCST90004895	14	rs11406886	76150119	C	CT	0.050074	0.010743	3.16446283883553e-6	21081
GCST90004895	17	rs77528508	72426998	C	G	0.087873	0.019718	8.37143674435155e-6	21081
GCST90004895	17	rs76913674	76193172	A	C	0.59067	0.12638	2.97371949506929e-6	21081
GCST90004895	19	rs75007580	6998233	C	A	0.083905	0.017299	1.24108063721565e-6	21081
GCST90004895	20	rs858072	24217552	A	C	-0.044201	0.0099915	9.74540741766307e-6	21081
GCST90004895	20	rs17314103	52915680	A	T	-0.12722	0.028778	9.87870462171174e-6	21081
