# Supplementary material for: Investigating Bidirectional Causal Relationships Between Imaging‐Derived Brain Phenotypes and Sedative‐Hypnotic Use Disorder: A Mendelian Randomization Study
Source: Addict Biol. 2026 May 28;31(6):e70160. doi: 10.1111/adb.70160 (PMC13239158; doi:10.1111/adb.70160)
Supplement: Supplementary file 5 — Data S1: Supporting Information. [file ADB-31-e70160-s003.zip › Additional file1/IVs for 3935 brain IDPs/Details information for IVs/GCST90003122.csv]

id	chromosome	variant_id	base_pair_location	other_allele	effect_allele	beta	standard_error	p_value	samplesize
GCST90003122	1	rs12116966	10262021	A	C	0.047162	0.010597	8.60597341192822e-6	21282
GCST90003122	1	rs6658111	47980916	T	G	0.064259	0.010126	2.25683599549723e-10	21282
GCST90003122	1	rs1591902	154043693	C	T	0.046713	0.0096686	1.36489737964495e-6	21282
GCST90003122	2	rs140046409	74542525	C	T	-0.17707	0.038976	5.57314060463726e-6	21282
GCST90003122	2	rs5833116	105454090	G	GA	-0.061064	0.010811	1.64058977319954e-8	21282
GCST90003122	2	rs4522658	134487163	G	A	0.050792	0.0097037000000000009	1.67186035720447e-7	21282
GCST90003122	2	rs10932299	210299039	A	T	0.047685	0.0097422	9.91973339239082e-7	21282
GCST90003122	3	rs115246510	1425571	A	G	-0.15062	0.033145	5.54242723383398e-6	21282
GCST90003122	3	rs6796444	143031250	T	C	0.045598	0.010186	7.62956891161533e-6	21282
GCST90003122	3	rs143257179	195845759	C	G	-0.099039	0.02089	2.13943945159728e-6	21282
GCST90003122	4	rs13150272	20121121	G	A	-0.051541	0.01092	2.3735588276909e-6	21282
GCST90003122	4	rs2200226	53738359	C	T	0.076012	0.014776	2.71019163189084e-7	21282
GCST90003122	4	rs62354304	189064012	T	C	-0.095857	0.020035	1.7262353266051e-6	21282
GCST90003122	5	rs13167930	20867913	T	A	-0.21104	0.044606	2.24594956744895e-6	21282
GCST90003122	5	rs71639293	92995013	A	G	-0.056273	0.012098	3.31818044827247e-6	21282
GCST90003122	6	rs142015478	18601118	C	T	-0.3358	0.075811	9.49510999202198e-6	21282
GCST90003122	7	rs10952189	10216170	T	G	-0.04934	0.0099068	6.39440294529284e-7	21282
GCST90003122	7	rs57896859	23939434	G	A	-0.11074	0.022512	8.75790036306369e-7	21282
GCST90003122	8	rs112437114	18678387	C	CTGAG	0.30024	0.063896	2.63269167421849e-6	21282
GCST90003122	8	rs1444497	93212850	A	G	-0.059747	0.0099103	1.6791906215408302e-9	21282
GCST90003122	8	rs142848467	125729709	G	A	-0.089376	0.020086	8.64370626426206e-6	21282
GCST90003122	8	rs73427441	131462945	C	T	0.071834	0.013232	5.74116462207328e-8	21282
GCST90003122	9	rs10963415	18050789	C	G	-0.044341	0.010009	9.45583749597545e-6	21282
GCST90003122	9	rs140030193	119275100	C	T	-0.20899	0.041082	3.66437574647833e-7	21282
GCST90003122	10	rs200599016	6674126	C	T	0.044609	0.010051	9.11171233042919e-6	21282
GCST90003122	10	rs140000336	112876863	G	A	-0.16989	0.036683	3.65763193009452e-6	21282
GCST90003122	10	rs7922042	133648716	A	G	0.043883	0.0098471	8.37529282126883e-6	21282
GCST90003122	11	rs61879750	45019994	T	G	0.055767	0.011333	8.69360692509415e-7	21282
GCST90003122	12	rs34057845	21519685	A	C	0.084099	0.018141	3.57519718745026e-6	21282
GCST90003122	12	rs7314931	65790484	A	G	-0.050682	0.011035	4.39642835287889e-6	21282
GCST90003122	12	rs67973847	75991266	C	T	-0.32888	0.074095	9.09703781477989e-6	21282
GCST90003122	14	rs117950012	59464405	C	T	0.15668	0.032957	2.00585714593595e-6	21282
GCST90003122	16	rs62052244	90034117	A	G	0.086136	0.018371	2.76757883062595e-6	21282
GCST90003122	17	rs2532326	44355778	G	T	-0.058284999999999997	0.010854	7.95976049056286e-8	21282
GCST90003122	17	rs34547153	54448309	G	GT	0.04855	0.010899	8.45473500216751e-6	21282
GCST90003122	17	rs6501438	69120160	A	G	0.048781	0.009786	6.25316660682261e-7	21282
GCST90003122	20	rs6125888	48699651	T	G	0.075893	0.016458	4.0271703432546e-6	21282
GCST90003122	21	rs73184059	29987238	A	G	-0.099688	0.020298	9.11800865274662e-7	21282
