# Supplementary material for: Investigating Bidirectional Causal Relationships Between Imaging‐Derived Brain Phenotypes and Sedative‐Hypnotic Use Disorder: A Mendelian Randomization Study
Source: Addict Biol. 2026 May 28;31(6):e70160. doi: 10.1111/adb.70160 (PMC13239158; doi:10.1111/adb.70160)
Supplement: Supplementary file 5 — Data S1: Supporting Information. [file ADB-31-e70160-s003.zip › Additional file1/IVs for 3935 brain IDPs/Details information for IVs/GCST90005547.csv]

id	chromosome	variant_id	base_pair_location	other_allele	effect_allele	beta	standard_error	p_value	samplesize
GCST90005547	1	rs13374585	30744577	G	C	-0.10107	0.020446	7.73036499601134e-7	21081
GCST90005547	1	rs61742080	175049405	C	A	0.15303	0.033731	5.74116462207328e-6	21081
GCST90005547	2	rs705870	172932283	C	T	0.052545	0.010594	7.10558763369474e-7	21081
GCST90005547	4	rs114045268	117828034	G	A	0.15463	0.034854	9.19813967269626e-6	21081
GCST90005547	5	rs56252216	105091341	AT	A	-0.04378	0.0098803	9.42540455578975e-6	21081
GCST90005547	6	rs9405064	31292582	A	C	0.056039	0.012423	6.49531174438762e-6	21081
GCST90005547	6	rs4077587	54961206	C	T	-0.044294	0.0099184	8.01678063387679e-6	21081
GCST90005547	6	rs74983727	100283109	A	T	0.067258	0.015053	7.93962517269857e-6	21081
GCST90005547	7	rs37944	7992828	T	C	-0.045256	0.010162	8.48789503007244e-6	21081
GCST90005547	7	rs73087341	19369890	G	T	0.12324	0.027882	9.91973339239082e-6	21081
GCST90005547	7	rs75735645	116522367	T	C	0.17017	0.038328	9.05315591648485e-6	21081
GCST90005547	7	rs10808001	152854325	C	A	0.04751	0.0098349	1.3696197186808e-6	21081
GCST90005547	8	rs114129319	119002091	C	A	0.18085	0.037948	1.89495979474355e-6	21081
GCST90005547	8	rs118081791	138060232	A	G	0.17117	0.036468	2.69960360861501e-6	21081
GCST90005547	9	rs72758671	113567351	G	A	0.1824	0.036755	7.01293800962413e-7	21081
GCST90005547	10	rs75482041	59191719	A	G	-0.083237	0.01882	9.79715547280387e-6	21081
GCST90005547	10	rs7907292	86034693	G	A	0.05589	0.010331	6.36648910200372e-8	21081
GCST90005547	13	rs842379	47260337	C	T	0.049934	0.010878	4.45245972791741e-6	21081
GCST90005547	16	rs72633278	4969334	T	C	-0.067045	0.014615	4.51439961266951e-6	21081
GCST90005547	18	rs72882773	19895686	G	A	0.075005	0.014318000000000001	1.63342801529616e-7	21081
GCST90005547	18	rs79850809	40188424	C	T	-0.14069	0.029162	1.41286283086063e-6	21081
GCST90005547	18	rs148732326	50221555	G	A	-0.22495	0.047798	2.53863346062737e-6	21081
