# Supplementary material for: Investigating Bidirectional Causal Relationships Between Imaging‐Derived Brain Phenotypes and Sedative‐Hypnotic Use Disorder: A Mendelian Randomization Study
Source: Addict Biol. 2026 May 28;31(6):e70160. doi: 10.1111/adb.70160 (PMC13239158; doi:10.1111/adb.70160)
Supplement: Supplementary file 5 — Data S1: Supporting Information. [file ADB-31-e70160-s003.zip › Additional file1/IVs for 3935 brain IDPs/Details information for IVs/GCST90004881.csv]

id	chromosome	variant_id	base_pair_location	other_allele	effect_allele	beta	standard_error	p_value	samplesize
GCST90004881	2	rs71428173	125833590	G	A	-0.20164	0.04212	1.7013748158992e-6	21081
GCST90004881	2	rs148895400	157245484	G	A	-0.10862	0.022064	8.59805066661175e-7	21081
GCST90004881	2	rs62169057	172129443	C	A	0.055007	0.011793	3.11314966544702e-6	21081
GCST90004881	3	rs17044967	66737261	A	C	-0.050627	0.010513	1.47638627775386e-6	21081
GCST90004881	3	rs61655466	101727318	C	T	-0.062791	0.011683	7.76068399701105e-8	21081
GCST90004881	3	rs116364981	108009022	A	G	-0.2793	0.061265	5.17368520073061e-6	21081
GCST90004881	4	rs140456701	58582522	C	G	0.17063	0.037507	5.41127991844283e-6	21081
GCST90004881	4	rs17337491	129254598	A	G	0.065234	0.012621	2.37793511410135e-7	21081
GCST90004881	4	rs78662557	153901847	T	G	0.30845	0.068996	7.83971003749198e-6	21081
GCST90004881	6	rs75896549	153550016	T	C	-0.08394	0.018523	5.88708084702043e-6	21081
GCST90004881	8	rs58045596	103803281	G	A	0.054819	0.011854	3.77746109388219e-6	21081
GCST90004881	9	rs75359388	114830718	A	G	0.18532	0.039426	2.61155995126145e-6	21081
GCST90004881	9	rs486889	133347080	G	A	-0.050011	0.011106	6.73596776222943e-6	21081
GCST90004881	10	rs149028311	13373290	A	G	-0.18661	0.042144	9.55872571884692e-6	21081
GCST90004881	11	rs71457768	67040775	C	T	-0.17294	0.035166	8.8165769026219e-7	21081
GCST90004881	11	rs10892865	122478076	G	C	0.051824	0.010149	3.31131121482591e-7	21081
GCST90004881	12	rs55724990	18112185	G	A	-0.23247	0.04992	3.22923759554869e-6	21081
GCST90004881	12	rs139435173	123920887	C	G	-0.21342	0.047122	5.95662143529011e-6	21081
GCST90004881	13	rs78701899	66882953	G	A	0.17885	0.039269	5.28080340777724e-6	21081
GCST90004881	14	rs140478182	30556618	A	G	-0.23362	0.052667	9.21509888734958e-6	21081
GCST90004881	14	rs72682016	48642006	T	A	-0.3102	0.069808	8.89201117857948e-6	21081
GCST90004881	14	rs11400624	72534854	A	ATTT	0.054168	0.010633	3.53345854108902e-7	21081
GCST90004881	14	rs7150987	95129047	A	G	0.049399	0.010782	4.64087637808009e-6	21081
GCST90004881	14	rs721637	97603949	T	G	-0.060581	0.013046	3.44270650389444e-6	21081
GCST90004881	16	rs1036164	25072683	G	A	-0.081482	0.016823	1.28558264220887e-6	21081
GCST90004881	17	rs368994053	1306870	T	G	-0.16105	0.035428	5.50554098484795e-6	21081
