# Supplementary material for: Investigating Bidirectional Causal Relationships Between Imaging‐Derived Brain Phenotypes and Sedative‐Hypnotic Use Disorder: A Mendelian Randomization Study
Source: Addict Biol. 2026 May 28;31(6):e70160. doi: 10.1111/adb.70160 (PMC13239158; doi:10.1111/adb.70160)
Supplement: Supplementary file 5 — Data S1: Supporting Information. [file ADB-31-e70160-s003.zip › Additional file1/IVs for 3935 brain IDPs/Details information for IVs/GCST90003136.csv]

id	chromosome	variant_id	base_pair_location	other_allele	effect_allele	beta	standard_error	p_value	samplesize
GCST90003136	1	rs16833401	30687427	T	C	-0.14648	0.03173	3.9246415735346e-6	21282
GCST90003136	1	rs11582142	41430207	G	C	-0.11603	0.026099	8.80035111687322e-6	21282
GCST90003136	2	rs147388948	27187831	T	C	-0.19127	0.042684	7.46448758410067e-6	21282
GCST90003136	2	rs1542087	88387557	A	C	0.073921	0.015649	2.33238371252829e-6	21282
GCST90003136	2	rs11687510	98334679	C	T	0.046058	0.010235	6.82810199846873e-6	21282
GCST90003136	2	rs4954626	137342745	T	A	-0.10539	0.022511	2.8615411789812e-6	21282
GCST90003136	2	rs4362573	165833251	T	C	0.24172	0.053941	7.46276902018144e-6	21282
GCST90003136	3	rs147997200	49726178	G	A	0.079399	0.017067	3.30369541036815e-6	21282
GCST90003136	3	rs1265646	124592700	A	G	-0.051512	0.0099425	2.22740915322168e-7	21282
GCST90003136	4	rs1913577	119297657	A	G	-0.045812	0.010063	5.32966608010277e-6	21282
GCST90003136	4	rs7699249	121884332	T	C	0.046974	0.00978	1.57325818544647e-6	21282
GCST90003136	5	rs73108638	59684408	C	T	-0.066943	0.014932	7.39264752656227e-6	21282
GCST90003136	5	rs79502310	78866776	T	G	0.15691	0.035454	9.66495864314213e-6	21282
GCST90003136	5	rs7705780	91228599	G	A	-0.091314	0.019216	2.02674915209897e-6	21282
GCST90003136	5	rs185649809	92453899	T	G	-0.080176	0.015022	9.52576799855461e-8	21282
GCST90003136	5	rs3776019	130850938	T	C	0.061282	0.012671	1.33198704231316e-6	21282
GCST90003136	5	rs13165100	156662410	G	A	-0.12691	0.027416	3.69487712253932e-6	21282
GCST90003136	5	rs77475612	164480530	C	A	0.092373	0.018435	5.46386549881854e-7	21282
GCST90003136	6	rs9320367	111897852	A	G	-0.04736	0.010239	3.76097113259769e-6	21282
GCST90003136	6	rs116135997	122347715	T	A	0.048648	0.010774	6.35038418504041e-6	21282
GCST90003136	8	rs7837026	8801692	T	C	0.062554	0.0098167	1.90151606977458e-10	21282
GCST90003136	8	rs2512066	98931904	A	C	-0.05649	0.012519	6.44169265515178e-6	21282
GCST90003136	9	rs58409298	98482858	A	G	0.0633	0.012568	4.7763924149642e-7	21282
GCST90003136	10	rs56212516	105265610	C	G	-0.057007	0.012336	3.83530582456859e-6	21282
GCST90003136	10	rs72830702	123143928	A	G	-0.080226	0.016135	6.67421203858476e-7	21282
GCST90003136	11	rs747113	12940196	G	A	-0.047815	0.010046	1.95343965639826e-6	21282
GCST90003136	11	rs34493522	27265644	G	GT	0.046757	0.010138	4.0058990432775e-6	21282
GCST90003136	11	rs56148078	72529358	C	A	0.056922	0.011008	2.35179790955837e-7	21282
GCST90003136	12	rs143562392	23885146	G	GA	-0.10186	0.022127	4.18119093349903e-6	21282
GCST90003136	12	rs10843091	28239325	G	A	-0.049131	0.010307	1.88451674172155e-6	21282
GCST90003136	13	rs9530419	75864273	T	C	-0.054913	0.011459	1.66035135145851e-6	21282
GCST90003136	14	rs2655990	77574001	A	T	-0.051858	0.011725	9.78813611335182e-6	21282
GCST90003136	15	rs2654062	32002355	A	G	0.05231	0.011321	3.85034814678615e-6	21282
GCST90003136	15	rs11855990	39753556	G	A	-0.070384	0.015032	2.85364536200497e-6	21282
GCST90003136	15	rs10851721	63332383	T	C	-0.047909	0.010706	7.6913044028661e-6	21282
GCST90003136	15	rs369461678	71079179	G	A	0.16048	0.036047	8.55066712884684e-6	21282
GCST90003136	16	rs140920702	58431458	C	T	0.15313	0.03438	8.47032355277023e-6	21282
GCST90003136	17	rs57491215	1163374	A	C	0.0956	0.020883	4.72280484392232e-6	21282
GCST90003136	17	rs8080308	2252571	G	A	-0.047672	0.010129	2.53746464586496e-6	21282
GCST90003136	17	rs12945020	47082775	G	A	0.052769	0.010095	1.73740073138577e-7	21282
GCST90003136	17	rs11769	77045401	G	A	0.05079	0.010956	3.57602050180902e-6	21282
GCST90003136	19	rs78702882	22039276	C	T	-0.078821	0.017784	9.38209875556287e-6	21282
GCST90003136	19	rs3816046	46118127	C	T	0.058203	0.010336	1.81384428087062e-8	21282
GCST90003136	20	rs76663101	4257414	C	T	-0.16266	0.036158	6.87859912308808e-6	21282
GCST90003136	21	rs13433501	17669549	G	T	0.1736	0.03864	7.06805629700248e-6	21282
GCST90003136	22	rs369050357	20910589	GT	G	-0.052431	0.011624	6.50429155078801e-6	21282
