# Supplementary material for: Investigating Bidirectional Causal Relationships Between Imaging‐Derived Brain Phenotypes and Sedative‐Hypnotic Use Disorder: A Mendelian Randomization Study
Source: Addict Biol. 2026 May 28;31(6):e70160. doi: 10.1111/adb.70160 (PMC13239158; doi:10.1111/adb.70160)
Supplement: Supplementary file 5 — Data S1: Supporting Information. [file ADB-31-e70160-s003.zip › Additional file1/IVs for 3935 brain IDPs/Details information for IVs/GCST90004659.csv]

id	chromosome	variant_id	base_pair_location	other_allele	effect_allele	beta	standard_error	p_value	samplesize
GCST90004659	1	rs114307055	108532359	C	T	0.22038	0.044078	5.7849551996509e-7	21081
GCST90004659	1	rs1779443	119345853	A	G	0.065948	0.014735	7.66478540162591e-6	21081
GCST90004659	2	rs11689662	154003392	G	A	-0.077467	0.015765	8.99290488401186e-7	21081
GCST90004659	2	rs10193545	233872100	C	T	-0.04401	0.0098413	7.79112191113093e-6	21081
GCST90004659	3	rs116555012	14924614	A	T	-0.16303	0.034538	2.36919059527764e-6	21081
GCST90004659	3	rs77259970	146810813	C	A	0.096416	0.020037	1.50556669826698e-6	21081
GCST90004659	4	rs68046514	56144933	T	G	0.066145	0.014637	6.24165845090974e-6	21081
GCST90004659	4	rs1025809	89316766	A	G	-0.096521	0.021454	6.86435917926995e-6	21081
GCST90004659	5	rs6899061	8095562	A	G	-0.21086	0.046221	5.09800198225605e-6	21081
GCST90004659	5	rs59771184	32219704	A	T	-0.59892	0.1244	1.48525150117659e-6	21081
GCST90004659	5	rs13357754	160573605	A	G	0.15975	0.033796	2.29509147602423e-6	21081
GCST90004659	6	rs12192062	13495058	G	A	0.045758	0.0099368	4.14954042634363e-6	21081
GCST90004659	6	rs12199995	13705610	G	A	0.092659	0.020248	4.76101993582314e-6	21081
GCST90004659	6	rs6456653	25155282	C	G	-0.096464	0.0217	8.81860722821754e-6	21081
GCST90004659	7	rs60034911	68302358	T	C	-0.089551	0.020244	9.75888050030289e-6	21081
GCST90004659	9	rs72710421	27591168	T	G	-0.051321	0.011607	9.84917830980818e-6	21081
GCST90004659	9	rs141874116	120548416	A	C	-0.14917	0.032465	4.35511873685569e-6	21081
GCST90004659	10	rs7096552	124099609	A	G	0.044352	0.0098555	6.8249582652206e-6	21081
GCST90004659	12	rs140422871	72713854	A	G	0.25698	0.05619	4.82391892432715e-6	21081
GCST90004659	13	rs76934651	82471419	C	A	0.15746	0.034814	6.13620697509689e-6	21081
GCST90004659	14	rs12372883	40327032	A	T	-0.051795	0.011345	5.00841145299823e-6	21081
GCST90004659	16	rs111624331	2978444	A	C	0.19025	0.040707	2.97577437737281e-6	21081
GCST90004659	17	rs143234563	44277404	T	TACACACACACAC	0.079989	0.015916	5.05708204978599e-7	21081
GCST90004659	17	rs55805916	73901143	G	A	-0.053387	0.010966	1.13292197297056e-6	21081
GCST90004659	20	rs6041749	1350672	T	C	0.04689	0.010352	5.94018539970367e-6	21081
GCST90004659	22	rs5765943	45123841	C	G	-0.049098	0.010924	7.00809531646794e-6	21081
