# Supplementary material for: Investigating Bidirectional Causal Relationships Between Imaging‐Derived Brain Phenotypes and Sedative‐Hypnotic Use Disorder: A Mendelian Randomization Study
Source: Addict Biol. 2026 May 28;31(6):e70160. doi: 10.1111/adb.70160 (PMC13239158; doi:10.1111/adb.70160)
Supplement: Supplementary file 5 — Data S1: Supporting Information. [file ADB-31-e70160-s003.zip › Additional file1/IVs for 3935 brain IDPs/Details information for IVs/GCST90003650.csv]

id	chromosome	variant_id	base_pair_location	other_allele	effect_allele	beta	standard_error	p_value	samplesize
GCST90003650	1	rs28814371	121449678	T	A	0.57656	0.12707	5.72664155008968e-6	21282
GCST90003650	1	rs4245706	202196121	G	A	-0.046999	0.0099387	2.27247963527084e-6	21282
GCST90003650	2	rs2278114	1691246	C	T	0.18707	0.041422	6.33140361710816e-6	21282
GCST90003650	2	rs140230689	26662806	C	T	-0.069964	0.014026	6.14752070319312e-7	21282
GCST90003650	3	rs185119366	935431	G	A	0.16627	0.033144	5.29907419094754e-7	21282
GCST90003650	3	rs76132935	117197980	A	G	-0.12834	0.027282	2.56625613132123e-6	21282
GCST90003650	3	rs62283508	129756204	T	C	-0.13771	0.030021	4.51960000030483e-6	21282
GCST90003650	4	rs11937643	41685437	G	A	0.079509	0.017449	5.22636816736937e-6	21282
GCST90003650	5	rs376837339	1715795	G	T	0.18469	0.038904	2.07348071290468e-6	21282
GCST90003650	5	rs72643788	9161903	C	T	0.13524	0.026292	2.71581385758833e-7	21282
GCST90003650	5	rs79350310	30227758	A	G	-0.13904	0.028595	1.16896094063936e-6	21282
GCST90003650	5	rs335618	76685616	T	G	0.043638	0.0098266	9.00948569379643e-6	21282
GCST90003650	6	rs62393202	2801012	G	T	0.1686	0.035097	1.56855589768029e-6	21282
GCST90003650	6	rs2025124	16962604	T	C	0.055488	0.011259	8.35410635675614e-7	21282
GCST90003650	7	rs147445441	44138054	C	T	0.15931	0.036011	9.74540741766307e-6	21282
GCST90003650	8	rs75533112	23935077	A	G	-0.12606	0.028443	9.38425931237019e-6	21282
GCST90003650	9	rs67170061	33644227	A	C	0.10917	0.023336	2.91407013477081e-6	21282
GCST90003650	9	rs3088235	116132334	C	T	-0.053548	0.011957	7.55788013680452e-6	21282
GCST90003650	16	rs150708390	30142297	T	C	-0.21404	0.047388	6.31393344944796e-6	21282
GCST90003650	16	rs1077008	79188158	G	A	0.11806	0.025215	2.8556172713813e-6	21282
GCST90003650	17	rs903158	1964018	G	A	0.052514	0.011479	4.79622998644459e-6	21282
GCST90003650	17	rs16953945	4373098	G	A	0.044038	0.0099223	9.11590939536168e-6	21282
GCST90003650	19	rs137973398	13101837	C	CCA	-0.051147	0.010789	2.14141085587858e-6	21282
GCST90003650	22	rs136451	32584010	T	C	-0.048064	0.010415	3.95457667078464e-6	21282
GCST90003650	22	rs13911	38212762	A	G	0.046604	0.01025	5.48403224893138e-6	21282
