# Supplementary material for: Investigating Bidirectional Causal Relationships Between Imaging‐Derived Brain Phenotypes and Sedative‐Hypnotic Use Disorder: A Mendelian Randomization Study
Source: Addict Biol. 2026 May 28;31(6):e70160. doi: 10.1111/adb.70160 (PMC13239158; doi:10.1111/adb.70160)
Supplement: Supplementary file 5 — Data S1: Supporting Information. [file ADB-31-e70160-s003.zip › Additional file1/IVs for 3935 brain IDPs/Details information for IVs/GCST90003888.csv]

id	chromosome	variant_id	base_pair_location	other_allele	effect_allele	beta	standard_error	p_value	samplesize
GCST90003888	1	rs4125378	144813554	T	G	-0.33399	0.07393	6.2863708841305e-6	20860
GCST90003888	1	rs17650095	216995703	C	T	-0.09703	0.020305	1.77623326828844e-6	20860
GCST90003888	2	rs72938351	204151503	A	G	0.080847	0.015717	2.71456346702273e-7	20860
GCST90003888	3	rs144302846	8336032	T	G	-0.15351	0.032461	2.27038756775851e-6	20860
GCST90003888	3	rs9849460	15796493	C	T	-0.085334	0.017274	7.8777101958568e-7	20860
GCST90003888	3	rs13091546	164966791	T	C	0.050156	0.011215	7.78036551039804e-6	20860
GCST90003888	4	rs4569707	1003788	G	C	0.048151	0.010806	8.40233513907692e-6	20860
GCST90003888	4	rs1464028	54460824	C	A	0.05178	0.010955	2.2982644533865e-6	20860
GCST90003888	5	rs13190020	65012526	G	A	0.053135	0.010277	2.36156552391772e-7	20860
GCST90003888	5	rs13176921	82860348	A	G	-0.092982	0.012227	2.98538261891796e-14	20860
GCST90003888	6	rs71548379	28760133	G	GA	0.064418	0.013105	8.92483097758034e-7	20860
GCST90003888	7	rs13238033	19606832	G	A	-0.054431	0.0099501	4.54046152604846e-8	20860
GCST90003888	7	rs10263645	38636891	C	T	0.055011	0.012172	6.2373483548241904e-06	20860
GCST90003888	7	rs146704464	113487922	A	AT	0.28211	0.054957	2.87342588667487e-7	20860
GCST90003888	7	rs1974531	139650692	A	G	-0.048579	0.010636	4.96135153585569e-6	20860
GCST90003888	8	rs13270416	61803176	T	G	0.046916	0.010206	4.31121816043742e-6	20860
GCST90003888	8	rs10105863	77588548	T	G	0.057826	0.012418	3.23146904447989e-6	20860
GCST90003888	8	rs75700758	120600885	G	C	0.082723	0.016862	9.37346150148173e-7	20860
GCST90003888	9	rs1246258	86766265	A	G	-0.04848	0.0098727	9.14955558721382e-7	20860
GCST90003888	9	rs72754248	119061396	G	A	0.08454	0.019016	8.80846027362259e-6	20860
GCST90003888	9	rs62578107	129305019	G	A	-0.048528	0.01084	7.62079010025412e-6	20860
GCST90003888	9	rs2853652	138440641	T	C	0.051707	0.011374	5.49667424889205e-6	20860
GCST90003888	10	rs6480457	72266867	A	T	0.048921	0.010945	7.87408321145215e-6	20860
GCST90003888	10	rs11187329	94979330	A	G	0.09442	0.021002	6.97107892902004e-6	20860
GCST90003888	10	rs3730464	103344051	A	T	0.16056	0.034204	2.69401494106367e-6	20860
GCST90003888	10	rs3758575	105454881	A	G	0.053516	0.0098243	5.17249405282994e-8	20860
GCST90003888	10	rs3008305	134982325	C	T	-0.044022	0.0099022	8.80440476164676e-6	20860
GCST90003888	11	rs78379126	83366177	T	C	-0.20176	0.04495	7.21107479182899e-6	20860
GCST90003888	11	rs556437	118705753	G	A	0.04867	0.0099639	1.04399880125749e-6	20860
GCST90003888	12	rs11394815	78308617	C	CT	0.065807	0.014774	8.464474480977e-6	20860
GCST90003888	13	rs2709235	23956140	T	C	0.070937	0.015643	5.80096172522703e-6	20860
GCST90003888	14	rs6650496	95306943	G	A	-0.072124	0.016093	7.44389091115451e-6	20860
GCST90003888	15	rs59784667	95077325	T	C	-0.10968	0.024496	7.58752264081846e-6	20860
GCST90003888	16	rs186507777	1892697	C	T	0.070832	0.014848	1.85054648979471e-6	20860
GCST90003888	16	rs9673498	69121321	C	T	0.05635	0.011722	1.53992652605949e-6	20860
GCST90003888	17	rs34821831	3523856	G	A	-0.16754	0.037885	9.82200158774254e-6	20860
GCST90003888	17	rs35653190	46077967	C	T	-0.051915	0.011709	9.3046491103124e-6	20860
GCST90003888	18	rs935118	3925340	A	G	0.044329	0.0099309	8.09654995908194e-6	20860
GCST90003888	18	rs28589524	20746829	G	A	-0.054859	0.012377	9.36267611487912e-6	20860
GCST90003888	18	rs187210763	60383787	T	G	-0.10285	0.022981	7.66125645013802e-6	20860
GCST90003888	19	rs10411540	670606	T	C	-0.062534	0.013524	3.78791303785157e-6	20860
GCST90003888	19	rs231237	36249521	G	A	0.050336	0.010027	5.20355321134559e-7	20860
GCST90003888	20	rs73067793	5222306	C	A	0.193	0.043273	8.23758672761876e-6	20860
GCST90003888	20	rs118028810	59686850	G	T	-0.16554	0.036309	5.1665424256695e-6	20860
GCST90003888	21	rs2836916	40509653	T	C	0.045763	0.009891	3.735940922588e-6	20860
GCST90003888	22	rs74592642	39955005	T	A	0.090819	0.020033	5.83310776539422e-6	20860
