# Supplementary material for: Investigating Bidirectional Causal Relationships Between Imaging‐Derived Brain Phenotypes and Sedative‐Hypnotic Use Disorder: A Mendelian Randomization Study
Source: Addict Biol. 2026 May 28;31(6):e70160. doi: 10.1111/adb.70160 (PMC13239158; doi:10.1111/adb.70160)
Supplement: Supplementary file 5 — Data S1: Supporting Information. [file ADB-31-e70160-s003.zip › Additional file1/IVs for 3935 brain IDPs/Details information for IVs/GCST90005221.csv]

id	chromosome	variant_id	base_pair_location	other_allele	effect_allele	beta	standard_error	p_value	samplesize
GCST90005221	1	rs116703201	215834521	G	A	-0.1586	0.031376	4.34010263644744e-7	21081
GCST90005221	2	rs141926439	51617162	G	A	-0.19833	0.044629	8.87973489325767e-6	21081
GCST90005221	2	rs1520083	140621272	G	A	-0.044584	0.0098536	6.08415122291709e-6	21081
GCST90005221	2	rs12467332	218114104	A	C	0.059053	0.012929	4.96249406079745e-6	21081
GCST90005221	3	rs9862206	53194319	T	C	-0.11487	0.023659	1.21199268877492e-6	21081
GCST90005221	4	rs149298151	26605799	G	A	0.13929	0.028208	7.94694120636604e-7	21081
GCST90005221	4	rs34588078	60308093	T	C	0.15256	0.034149	7.95243265533396e-6	21081
GCST90005221	4	rs200273796	125372956	A	ATG	-0.056386	0.01131	6.23160618945834e-7	21081
GCST90005221	5	rs890998	32002418	T	C	-0.12771	0.028445	7.1746381088614e-6	21081
GCST90005221	5	rs62364248	83429050	T	C	-0.15881	0.035699	8.68560350348776e-6	21081
GCST90005221	5	rs34251223	89117049	T	C	0.35122	0.064495	5.21674970307601e-8	21081
GCST90005221	6	rs10223660	3021866	C	T	0.051141	0.010539	1.22715663536708e-6	21081
GCST90005221	6	rs117760641	84909885	A	G	-0.091741	0.020727	9.64495043135074e-6	21081
GCST90005221	7	rs73063935	16684088	C	T	0.25579	0.052904	1.34121993540537e-6	21081
GCST90005221	8	rs4735736	77603639	A	G	-0.09155	0.020476	7.82528205066613e-6	21081
GCST90005221	11	rs72947606	77383424	G	C	0.067078	0.014955	7.31644310949072e-6	21081
GCST90005221	11	rs10749888	107127162	C	T	-0.054409	0.011806	4.07474091379871e-6	21081
GCST90005221	11	rs183016309	130554011	G	A	0.30415	0.067274	6.18443458227127e-6	21081
GCST90005221	13	rs2477470	111986316	T	A	-0.068021	0.0145	2.73337992205334e-6	21081
GCST90005221	15	rs7177391	34425533	A	G	0.2469	0.055521	8.75790036306369e-6	21081
GCST90005221	16	rs78056463	84183977	G	A	-0.14791	0.032236	4.49572771301906e-6	21081
GCST90005221	17	rs4968117	716120	G	A	0.057201	0.012946	9.99309463002589e-6	21081
