# Supplementary material for: Investigating Bidirectional Causal Relationships Between Imaging‐Derived Brain Phenotypes and Sedative‐Hypnotic Use Disorder: A Mendelian Randomization Study
Source: Addict Biol. 2026 May 28;31(6):e70160. doi: 10.1111/adb.70160 (PMC13239158; doi:10.1111/adb.70160)
Supplement: Supplementary file 5 — Data S1: Supporting Information. [file ADB-31-e70160-s003.zip › Additional file1/IVs for 3935 brain IDPs/Details information for IVs/GCST90004117.csv]

id	chromosome	variant_id	base_pair_location	other_allele	effect_allele	beta	standard_error	p_value	samplesize
GCST90004117	1	rs192157976	111136962	T	C	-0.09727	0.018815	2.36374160811629e-7	20860
GCST90004117	1	rs517052	234760600	T	A	0.053614	0.0098787	5.78628738817953e-8	20860
GCST90004117	1	rs1069246	245574741	A	G	-0.05357	0.010535	3.70595379217955e-7	20860
GCST90004117	2	rs143887024	55500482	T	C	-0.17728	0.031877	2.70894382985978e-8	20860
GCST90004117	2	rs6722731	114014207	A	G	-0.067558000000000007	0.013823	1.02920052719443e-6	20860
GCST90004117	2	rs181560657	143217246	G	T	-0.22169	0.049887	8.8838251040302e-6	20860
GCST90004117	3	rs6763887	185482618	T	C	-0.050752	0.010336	9.17064749114931e-7	20860
GCST90004117	3	rs79133306	193199135	T	G	0.15515	0.033313	3.22329459545515e-6	20860
GCST90004117	5	rs12516825	31751372	G	A	0.055456	0.012285	6.38704535302589e-6	20860
GCST90004117	5	rs409095	54435532	T	C	-0.056181	0.011884	2.29034022172212e-6	20860
GCST90004117	6	rs10946953	28162051	C	G	0.092751	0.020095	3.94184914714297e-6	20860
GCST90004117	7	rs2709312	54854313	A	G	0.045081	0.010185	9.63607119338427e-6	20860
GCST90004117	9	rs7022407	14025101	T	C	-0.053274	0.01147	3.4253109270832e-6	20860
GCST90004117	9	rs34328093	95771244	C	CA	-0.053803	0.011537	3.12895991896357e-6	20860
GCST90004117	10	rs11819716	45162330	G	A	0.067337	0.01266	1.05414414278539e-7	20860
GCST90004117	10	rs2817712	98896005	G	A	-0.04823	0.010457	4.01236099599189e-6	20860
GCST90004117	10	rs11191770	105455528	T	C	-0.061519	0.0099817	7.257716502674271e-10	20860
GCST90004117	10	rs2475214	105660986	T	C	-0.067424	0.0099893	1.5205475297325002e-11	20860
GCST90004117	11	rs10832722	17035164	C	T	0.049944	0.010533	2.13451887740309e-6	20860
GCST90004117	11	rs2707109	19878169	C	A	0.051643	0.011491	7.02101660240315e-6	20860
GCST90004117	11	rs2846071	75980710	T	C	-0.051008	0.010877	2.75803644059724e-6	20860
GCST90004117	11	rs113247652	92506421	C	T	-0.15489	0.031866	1.17760597352081e-6	20860
GCST90004117	11	rs10894786	134079663	A	T	0.063115	0.013696	4.08601540813823e-6	20860
GCST90004117	12	rs75817422	23963502	G	A	0.19021	0.042292	6.91194064398049e-6	20860
GCST90004117	14	rs10148294	31361742	A	T	0.068592	0.0098775	3.91741877107783e-12	20860
GCST90004117	17	rs57721545	20913703	T	A	0.2044	0.044167	3.71791965204486e-6	20860
GCST90004117	17	rs34000403	27562127	C	CA	0.048863	0.010649	4.48848729274598e-6	20860
GCST90004117	17	rs79172804	43828764	G	A	0.090578	0.01265	8.29850767514423e-13	20860
GCST90004117	17	rs9902371	73897046	A	G	0.049573	0.010898	5.42000890401624e-6	20860
GCST90004117	18	rs199775160	47240679	C	CT	0.1249	0.026463	2.37738763733978e-6	20860
GCST90004117	19	rs111625217	1487886	G	A	0.097199	0.02193	9.37562006925881e-6	20860
GCST90004117	19	rs62119628	42699053	G	C	0.061479	0.013728	7.55788013680452e-6	20860
GCST90004117	19	rs10410156	53005007	G	T	-0.48963	0.097896	5.73323838653841e-7	20860
GCST90004117	20	rs117440228	43406458	G	A	0.15081	0.032963	4.78630092322638e-6	20860
GCST90004117	22	rs7284143	37944420	T	G	0.053829	0.01163	3.70595379217955e-6	20860
