# Supplementary material for: Investigating Bidirectional Causal Relationships Between Imaging‐Derived Brain Phenotypes and Sedative‐Hypnotic Use Disorder: A Mendelian Randomization Study
Source: Addict Biol. 2026 May 28;31(6):e70160. doi: 10.1111/adb.70160 (PMC13239158; doi:10.1111/adb.70160)
Supplement: Supplementary file 5 — Data S1: Supporting Information. [file ADB-31-e70160-s003.zip › Additional file1/IVs for 3935 brain IDPs/Details information for IVs/GCST90003678.csv]

id	chromosome	variant_id	base_pair_location	other_allele	effect_allele	beta	standard_error	p_value	samplesize
GCST90003678	1	rs182690132	17946364	C	A	0.24484	0.047489	2.54917705050912e-7	21282
GCST90003678	1	rs137926725	26679595	G	C	-0.21816	0.048214	6.07715061560914e-6	21282
GCST90003678	1	rs1353434	232995962	G	A	-0.070371	0.015768	8.13017698856441e-6	21282
GCST90003678	2	rs342086	20701192	T	C	0.057048	0.012476	4.84172367584099e-6	21282
GCST90003678	2	rs62199207	233109623	G	A	-0.13143	0.02747	1.72385209102696e-6	21282
GCST90003678	3	rs4684220	14482180	G	A	-0.048981	0.0099932	9.58296716306374e-7	21282
GCST90003678	3	rs138092912	192963206	C	T	-0.38454	0.082628	3.27717776805172e-6	21282
GCST90003678	4	rs1533093	24289655	C	T	-0.065881	0.014736	7.83610054877811e-6	21282
GCST90003678	4	rs13107325	103188709	C	T	-0.10936	0.019005	8.834866673958561e-9	21282
GCST90003678	4	rs4834711	119793776	C	T	-0.046291	0.010039	4.03273792976113e-6	21282
GCST90003678	4	rs1526921	122987765	T	A	0.048367	0.010857	8.43334757764276e-6	21282
GCST90003678	6	rs62408722	30779527	G	A	0.14111	0.029718	2.06442923207399e-6	21282
GCST90003678	6	rs4709965	166105290	T	C	0.087009	0.019363	7.03882227936457e-6	21282
GCST90003678	7	rs116965317	58194	G	C	-0.23608	0.051701	4.99574198175964e-6	21282
GCST90003678	7	rs17495811	96277236	A	C	0.13967	0.029428	2.08929613085404e-6	21282
GCST90003678	8	rs28635338	125495182	A	T	-0.11801	0.026303	7.2694239921412e-6	21282
GCST90003678	9	rs117239719	109767187	C	T	-0.23878	0.05334	7.62254505406106e-6	21282
GCST90003678	10	rs943547	14655455	C	T	-0.046196	0.010268	6.86752106148819e-6	21282
GCST90003678	10	rs72817473	78157605	G	A	0.061826	0.013304	3.38766143370821e-6	21282
GCST90003678	10	rs11193572	109399168	G	A	0.043898	0.0097242	6.38704535302589e-6	21282
GCST90003678	11	rs1793078	106528069	T	C	-0.043129	0.0097599	9.96781571151294e-6	21282
GCST90003678	12	rs56001349	3713269	G	C	0.073505	0.016588	9.41672743395519e-6	21282
GCST90003678	12	rs2950383	79449407	G	A	0.04878	0.010178	1.65844090127756e-6	21282
GCST90003678	12	rs34058143	113885615	C	T	0.13576	0.029366	3.80452112580041e-6	21282
GCST90003678	12	rs117164484	121706792	C	T	0.12808	0.028408	6.55541212399099e-6	21282
GCST90003678	12	rs870597	130944499	C	G	-0.051517	0.010107	3.48096775232401e-7	21282
GCST90003678	13	rs1157877	70753985	T	C	-0.047848	0.01019	2.67300640866331e-6	21282
GCST90003678	13	rs12584638	111401085	A	G	-0.047035	0.010177	3.82648486595109e-6	21282
GCST90003678	16	rs247616	56989590	C	T	-0.045929	0.010351	9.15587805975786e-6	21282
GCST90003678	16	rs113207226	86212152	T	C	0.10758	0.023152	3.39078302251927e-6	21282
GCST90003678	16	rs9933149	87226206	T	C	0.054027	0.0099963	6.55994200664745e-8	21282
GCST90003678	17	rs7218235	2564267	G	A	0.061639	0.012062	3.24862812579202e-7	21282
GCST90003678	17	rs4510068	44184828	G	T	0.058506	0.0099642	4.37925263541927e-9	21282
GCST90003678	18	rs2680406	25048913	G	A	-0.048725	0.010036	1.21115576298273e-6	21282
GCST90003678	18	rs5825682	63846011	A	AG	-0.048155	0.010369	3.43795351309491e-6	21282
GCST90003678	20	rs6120451	30074651	A	T	0.10559	0.021468	8.79224942549478e-7	21282
GCST90003678	22	rs113939521	26367049	T	C	0.62823	0.13688	4.46477934112996e-6	21282
