# Supplementary material for: Investigating Bidirectional Causal Relationships Between Imaging‐Derived Brain Phenotypes and Sedative‐Hypnotic Use Disorder: A Mendelian Randomization Study
Source: Addict Biol. 2026 May 28;31(6):e70160. doi: 10.1111/adb.70160 (PMC13239158; doi:10.1111/adb.70160)
Supplement: Supplementary file 5 — Data S1: Supporting Information. [file ADB-31-e70160-s003.zip › Additional file1/IVs for 3935 brain IDPs/Details information for IVs/GCST90002566.csv]

id	chromosome	variant_id	base_pair_location	other_allele	effect_allele	beta	standard_error	p_value	samplesize
GCST90002566	1	rs2748974	1889025	A	G	-0.061599	0.012834	1.5999263828686e-6	22133
GCST90002566	1	rs2744755	22491330	T	C	-0.050222	0.0099386	4.37925263541926e-7	22133
GCST90002566	1	rs10917279	23038732	A	G	-0.10091	0.020824	1.27115936095715e-6	22133
GCST90002566	1	rs41297593	40361783	G	C	-0.064466	0.012182	1.22348880532682e-7	22133
GCST90002566	1	rs12063251	41957674	A	T	0.050428	0.011159	6.24740987901554e-6	22133
GCST90002566	1	rs113274261	51660046	G	A	0.093255	0.018011	2.26777519156726e-7	22133
GCST90002566	1	rs140772006	76992060	A	G	0.14231	0.031452	6.08135001278718e-6	22133
GCST90002566	1	rs3027077	159191648	C	T	0.065603	0.012323	1.02706989602628e-7	22133
GCST90002566	1	rs76166162	172380926	G	A	0.086986	0.019599	9.11381062129295e-6	22133
GCST90002566	1	rs80082189	175647954	T	G	0.16092	0.034932	4.11718137993871e-6	22133
GCST90002566	1	rs1325594	176780359	T	A	-0.063732	0.01229	2.17170084334799e-7	22133
GCST90002566	2	rs114831265	25877698	C	T	0.1547	0.034055	5.58727438994021e-6	22133
GCST90002566	2	rs10865115	36927174	T	G	0.048733	0.01081	6.57052390963553e-6	22133
GCST90002566	2	rs17683044	105523952	A	G	0.1114	0.024911	7.79291608980248e-6	22133
GCST90002566	2	rs148398280	177795240	A	T	-0.23731	0.052299	5.72136954652327e-6	22133
GCST90002566	2	rs6710393	200697246	G	A	0.054056	0.01214	8.51726186645918e-6	22133
GCST90002566	3	rs71324946	49336971	G	A	0.053334	0.010818	8.2679910911787e-7	22133
GCST90002566	3	rs2362203	55594001	G	A	0.042778	0.0096511	9.35836543583529e-6	22133
GCST90002566	3	rs2320879	70708646	C	T	0.052336	0.011804	9.29822390585381e-6	22133
GCST90002566	3	rs7643807	76154084	G	A	-0.049867	0.0096311	2.26620920889567e-7	22133
GCST90002566	3	rs143830108	147114865	G	GT	-0.080089	0.017578	5.23479887009069e-6	22133
GCST90002566	3	rs114838651	171806098	C	A	-0.27705	0.059503	3.2426494398997e-6	22133
GCST90002566	4	rs2172442	4762383	C	G	-0.06977	0.010142	6.16595001861481e-12	22133
GCST90002566	4	rs6853752	38592440	C	T	-0.053409	0.010507	3.74455315585954e-7	22133
GCST90002566	4	rs10009653	41299915	G	A	0.042274	0.0095347	9.30893504637728e-6	22133
GCST90002566	4	rs7680617	91100130	G	T	0.058942	0.013102	6.86752106148819e-6	22133
GCST90002566	4	rs13107325	103188709	C	T	0.16358	0.018572	1.3645831365889298e-18	22133
GCST90002566	4	rs11936470	125380922	A	G	-0.050592	0.0095734	1.27174488628807e-7	22133
GCST90002566	5	rs4464663	4674762	C	G	-0.075837	0.016621	5.07691625888248e-6	22133
GCST90002566	5	rs2408820	56817699	C	T	-0.057918	0.011364	3.48899221173461e-7	22133
GCST90002566	5	rs12186468	179070556	C	T	0.174	0.036724	2.17320151939997e-6	22133
GCST90002566	6	rs55855929	7873153	C	T	0.10263	0.021093	1.14894701191667e-6	22133
GCST90002566	6	rs1408272	25842951	T	G	-0.10281	0.017702	6.42983754108246e-9	22133
GCST90002566	6	rs114120370	44459398	C	T	0.26573	0.053813	7.9506017508442e-7	22133
GCST90002566	6	rs76480459	99893102	T	C	-0.058248	0.011559	4.71628455299838e-7	22133
GCST90002566	6	rs9388517	127095666	A	G	0.056034	0.01126	6.52078678513579e-7	22133
GCST90002566	6	rs9497968	148537065	T	C	0.051009	0.0095901	1.05365880322972e-7	22133
GCST90002566	6	rs76110639	170706139	T	G	0.1999	0.044644	7.58577575029184e-6	22133
GCST90002566	8	rs28477800	3901096	C	T	0.048897	0.010953	8.06863370363818e-6	22133
GCST90002566	8	rs28683579	29316047	T	G	0.13891	0.030654	5.88437037025876e-6	22133
GCST90002566	9	rs1329735	92142969	C	T	0.045825	0.010159	6.49680751738795e-6	22133
GCST90002566	9	rs369414050	94783926	GT	G	0.0483	0.010438	3.72734849690333e-6	22133
GCST90002566	9	rs34979631	119255297	C	T	-0.057436	0.011264	3.44270650389444e-7	22133
GCST90002566	10	rs786819	48648356	C	A	0.066604	0.014901	7.87408321145215e-6	22133
GCST90002566	10	rs79468337	62272406	T	C	-0.16051	0.034324	2.93764965196153e-6	22133
GCST90002566	10	rs10824519	79068690	G	T	-0.044224	0.0098375	6.97750248769366e-6	22133
GCST90002566	11	rs10840420	10490415	T	C	-0.050372	0.0095783	1.46150397200616e-7	22133
GCST90002566	11	rs12805146	82810226	C	A	-0.051389	0.01142	6.82967440807963e-6	22133
GCST90002566	11	rs662766	95745273	C	T	-0.043152	0.0095379	6.09256259749656e-6	22133
GCST90002566	11	rs592525	119383853	G	A	0.045257	0.010052	6.76238667174049e-6	22133
GCST90002566	12	rs34272513	6868533	A	AT	0.046608	0.010174	4.65586093522959e-6	22133
GCST90002566	12	rs10771293	26843918	C	T	-0.043433	0.00959	5.95799315598138e-6	22133
GCST90002566	12	rs11178109	70528326	C	T	-0.046351	0.009699	1.7729643374132e-6	22133
GCST90002566	12	rs7971939	102407432	A	T	0.078976	0.0115	6.6988460941652696e-12	22133
GCST90002566	12	rs7972069	109872191	C	T	0.051253	0.0099526	2.6314795540202e-7	22133
GCST90002566	12	rs73227958	122149021	C	T	0.060359	0.013291	5.61953007700132e-6	22133
GCST90002566	12	rs12423558	129605093	G	A	0.10077	0.022441	7.13674205122475e-6	22133
GCST90002566	13	rs572165	23772451	A	G	0.042228	0.0095466	9.76337566582643e-6	22133
GCST90002566	13	rs4480675	79592602	G	A	0.045284	0.009674	2.87078058202469e-6	22133
GCST90002566	14	rs12883570	54398753	T	C	-0.047749	0.0099451	1.58708431655087e-6	22133
GCST90002566	14	rs117332043	57617154	C	T	-0.13728	0.018805	2.97166603173803e-13	22133
GCST90002566	14	rs34543568	59886384	T	TAA	-0.047911	0.010346	3.66437574647833e-6	22133
GCST90002566	14	rs61631136	73262429	C	T	0.75935	0.15774	1.48936107771092e-6	22133
GCST90002566	15	rs613789	71486284	C	T	-0.076775	0.017065	6.86119875281706e-6	22133
GCST90002566	16	rs12444075	77982722	C	G	0.092274	0.018089	3.40173125251791e-7	22133
GCST90002566	17	rs199805751	44735337	T	A	0.060668	0.012019	4.50609143573098e-7	22133
GCST90002566	19	rs59322164	2058726	T	A	0.079549	0.014856	8.65764950660374e-8	22133
GCST90002566	19	rs150610925	9818438	G	C	0.1954	0.043074	5.75307452648443e-6	22133
GCST90002566	19	rs2192131	28386094	C	T	0.083413	0.018849	9.6783205048816e-6	22133
GCST90002566	19	rs10410755	39953823	G	A	0.064472	0.012726	4.09449174632688e-7	22133
GCST90002566	20	rs6050422	25177920	A	G	-0.049246	0.0096115	3.02273448003866e-7	22133
GCST90002566	20	rs6012912	48964362	T	G	0.053883	0.01168	3.98657556040578e-6	22133
GCST90002566	21	rs2040273	27232198	G	A	-0.04356	0.0096233	6.02837138922464e-6	22133
GCST90002566	22	rs4020	20761384	C	A	0.043314	0.0096643	7.43703799062713e-6	22133
GCST90002566	22	rs3901193	50712385	T	C	0.054324	0.011713	3.53997341083435e-6	22133
