# Supplementary material for: Investigating Bidirectional Causal Relationships Between Imaging‐Derived Brain Phenotypes and Sedative‐Hypnotic Use Disorder: A Mendelian Randomization Study
Source: Addict Biol. 2026 May 28;31(6):e70160. doi: 10.1111/adb.70160 (PMC13239158; doi:10.1111/adb.70160)
Supplement: Supplementary file 5 — Data S1: Supporting Information. [file ADB-31-e70160-s003.zip › Additional file1/IVs for 3935 brain IDPs/Details information for IVs/GCST90005209.csv]

id	chromosome	variant_id	base_pair_location	other_allele	effect_allele	beta	standard_error	p_value	samplesize
GCST90005209	1	rs112450879	221549456	C	T	-0.24003	0.051838	3.67113199687964e-6	21081
GCST90005209	2	rs6729137	5840461	A	G	0.094509	0.02041	3.67028678481097e-6	21081
GCST90005209	2	rs2168672	161051610	G	A	-0.11529	0.02535	5.45004389341761e-6	21081
GCST90005209	2	rs28368808	240979852	G	A	-0.078951	0.017604	7.34006659156042e-6	21081
GCST90005209	3	rs79916898	121965525	C	T	0.1216	0.026345	3.9436648538098e-6	21081
GCST90005209	4	rs114986707	46332791	C	A	0.21132	0.04566	3.71022288617465e-6	21081
GCST90005209	4	rs72710060	177371626	T	C	0.15252	0.033313	4.71194269420275e-6	21081
GCST90005209	5	rs7708248	5902078	A	C	0.048601	0.010273	2.2506087344336e-6	21081
GCST90005209	5	rs13155854	55883187	C	T	-0.047993	0.010312	3.27114654018267e-6	21081
GCST90005209	6	rs3021302	32623150	T	C	0.067829	0.01272	9.79264475468572e-8	21081
GCST90005209	7	rs111226814	2609936	C	T	0.19075	0.042858	8.60003066888856e-6	21081
GCST90005209	7	rs78738783	47975966	T	C	0.17883	0.037393	1.74260918982593e-6	21081
GCST90005209	8	rs148301649	78272395	A	G	0.10584	0.0229	3.82384253658112e-6	21081
GCST90005209	9	rs141138289	113828490	T	TA	-0.070758	0.015016	2.46774340535585e-6	21081
GCST90005209	12	rs141117266	63010831	C	T	0.18958	0.041713	5.53095340740311e-6	21081
GCST90005209	14	rs137872936	29696270	C	A	0.15418	0.032349	1.89103688536449e-6	21081
GCST90005209	17	rs113883698	2435714	C	T	-0.056025	0.012527	7.77499288015973e-6	21081
GCST90005209	17	rs35863858	73401041	G	GT	-0.063765	0.013278	1.57906497272843e-6	21081
GCST90005209	19	rs35559575	3218061	A	T	0.04773	0.01071	8.37336456083657e-6	21081
GCST90005209	19	rs7247696	31097704	G	A	-0.046239	0.0098653	2.78933065633998e-6	21081
GCST90005209	19	rs11667008	52811787	T	C	-0.04805	0.010115	2.04267841627554e-6	21081
GCST90005209	21	rs233274	45989488	G	T	-0.044192	0.0097901	6.40029512108371e-6	21081
