# Supplementary material for: Investigating Bidirectional Causal Relationships Between Imaging‐Derived Brain Phenotypes and Sedative‐Hypnotic Use Disorder: A Mendelian Randomization Study
Source: Addict Biol. 2026 May 28;31(6):e70160. doi: 10.1111/adb.70160 (PMC13239158; doi:10.1111/adb.70160)
Supplement: Supplementary file 5 — Data S1: Supporting Information. [file ADB-31-e70160-s003.zip › Additional file1/IVs for 3935 brain IDPs/Details information for IVs/GCST90006066.csv]

id	chromosome	variant_id	base_pair_location	other_allele	effect_allele	beta	standard_error	p_value	samplesize
GCST90006066	1	rs111782559	120199166	G	C	0.11701	0.025975	6.68343917568615e-6	21081
GCST90006066	2	rs59158460	11339621	T	A	-0.26378	0.058617	6.82810199846873e-6	21081
GCST90006066	2	rs13030606	82199555	G	A	-0.048799	0.010939	8.20351544329818e-6	21081
GCST90006066	2	rs78488973	143259446	T	C	0.1718	0.038204	6.92946969842556e-6	21081
GCST90006066	3	rs9845378	10996978	T	C	0.074165	0.016648	8.43334757764276e-6	21081
GCST90006066	3	rs187444093	170445395	T	C	0.24424	0.054569	7.65067934129093e-6	21081
GCST90006066	6	rs182676279	67850664	C	T	-0.26413	0.059627	9.48418463300898e-6	21081
GCST90006066	7	rs78057830	109602249	T	C	0.2431	0.05304	4.60150607789058e-6	21081
GCST90006066	8	rs396121	8739456	C	T	0.15932	0.033338	1.77459805015172e-6	21081
GCST90006066	10	rs55882147	102596027	C	G	0.078202	0.016362	1.7684793782818e-6	21081
GCST90006066	11	rs138742313	56124945	A	G	0.16488	0.033954	1.20670190959327e-6	21081
GCST90006066	11	rs617227	94057376	C	T	-0.050056	0.010179	8.83690121141457e-7	21081
GCST90006066	11	rs12419435	115618996	T	A	-0.091521	0.018612	8.83690121141457e-7	21081
GCST90006066	12	rs145958013	88604294	A	G	0.19041	0.041602	4.74351196085696e-6	21081
GCST90006066	13	rs138755466	66475006	G	A	0.22877	0.049891	4.55826951540195e-6	21081
GCST90006066	13	rs409896	113400338	G	T	0.063213	0.013265	1.89757958772085e-6	21081
GCST90006066	16	rs8048759	1378788	C	T	-0.044562	0.0098605	6.23878472271997e-6	21081
GCST90006066	17	rs149691310	4770861	A	G	0.17839	0.037803	2.38616241087949e-6	21081
GCST90006066	19	rs142930164	14570329	C	CA	0.05687	0.011566	8.85115609830836e-7	21081
