# Supplementary material for: Investigating Bidirectional Causal Relationships Between Imaging‐Derived Brain Phenotypes and Sedative‐Hypnotic Use Disorder: A Mendelian Randomization Study
Source: Addict Biol. 2026 May 28;31(6):e70160. doi: 10.1111/adb.70160 (PMC13239158; doi:10.1111/adb.70160)
Supplement: Supplementary file 5 — Data S1: Supporting Information. [file ADB-31-e70160-s003.zip › Additional file1/IVs for 3935 brain IDPs/Details information for IVs/GCST90004671.csv]

id	chromosome	variant_id	base_pair_location	other_allele	effect_allele	beta	standard_error	p_value	samplesize
GCST90004671	1	rs61766492	30519424	C	T	-0.18817	0.041541	5.94018539970367e-6	21081
GCST90004671	2	rs17028299	41897870	C	T	0.26789	0.059245	6.16879019745937e-6	21081
GCST90004671	2	rs72836805	120510888	A	G	-0.056598999999999997	0.01237	4.77749234659094e-6	21081
GCST90004671	2	rs116112767	147704107	A	T	-0.17248	0.038838	9.00533762750649e-6	21081
GCST90004671	5	rs17074437	171633449	A	G	0.076187	0.016664000000000002	4.85623841391426e-6	21081
GCST90004671	7	rs60906790	1348874	T	A	0.060037	0.013383	7.29121659995067e-6	21081
GCST90004671	8	rs55768780	41631762	T	C	0.049403	0.010811	4.91473380199267e-6	21081
GCST90004671	11	rs424999	131386191	T	C	0.047703	0.010714	8.54279529904849e-6	21081
GCST90004671	12	rs2109530	42281550	C	T	-0.053556	0.010142	1.29897262889785e-7	21081
GCST90004671	12	rs11066906	114481824	T	C	0.15905	0.032601	1.07596959720769e-6	21081
GCST90004671	12	rs181557945	114502413	C	T	0.19273	0.033366	7.748185327756211e-9	21081
GCST90004671	13	rs117139843	35165426	C	A	0.24947	0.055786	7.79291608980248e-6	21081
GCST90004671	13	rs9542992	73102439	C	G	-0.049064	0.010557	3.38220556669654e-6	21081
GCST90004671	14	rs138348046	89234781	G	A	0.21165	0.046494	5.33703437456829e-6	21081
GCST90004671	15	rs689932	53419916	A	C	0.11641	0.025792	6.41061949620743e-6	21081
GCST90004671	15	rs139722671	91590252	G	A	0.15027	0.033787	8.73172400617859e-6	21081
GCST90004671	17	rs74702014	7314543	G	A	-0.1083	0.024316	8.47422517923305e-6	21081
GCST90004671	17	rs143707037	9572347	G	C	0.18694	0.03641	2.85759054337495e-7	21081
GCST90004671	20	rs79120903	19431714	A	G	-0.098451	0.01916	2.79704851947809e-7	21081
