# Supplementary material for: Investigating Bidirectional Causal Relationships Between Imaging‐Derived Brain Phenotypes and Sedative‐Hypnotic Use Disorder: A Mendelian Randomization Study
Source: Addict Biol. 2026 May 28;31(6):e70160. doi: 10.1111/adb.70160 (PMC13239158; doi:10.1111/adb.70160)
Supplement: Supplementary file 5 — Data S1: Supporting Information. [file ADB-31-e70160-s003.zip › Additional file1/IVs for 3935 brain IDPs/Details information for IVs/GCST90004665.csv]

id	chromosome	variant_id	base_pair_location	other_allele	effect_allele	beta	standard_error	p_value	samplesize
GCST90004665	1	rs36115308	169095312	T	C	0.051983	0.011278	4.06817849752194e-6	21081
GCST90004665	1	rs2377703	217982896	T	C	-0.0479	0.0099676	1.55381746988317e-6	21081
GCST90004665	2	rs115142829	4033205	T	C	0.17045	0.035887	2.05257956095253e-6	21081
GCST90004665	2	rs62169084	120753723	G	T	-0.057983	0.011769	8.42170452198279e-7	21081
GCST90004665	2	rs138945841	200555971	C	T	-0.064726	0.013638	2.08737270391055e-6	21081
GCST90004665	3	rs6550790	23764543	A	G	0.051184	0.011543	9.29608315715038e-6	21081
GCST90004665	4	rs76336035	115256781	G	A	-0.16756	0.035456	2.30462357415482e-6	21081
GCST90004665	4	rs2555676	175525536	T	C	0.049197	0.010129	1.20088107301467e-6	21081
GCST90004665	5	rs62329699	1331685	T	C	-0.070797	0.013721	2.49631852724334e-7	21081
GCST90004665	5	rs77704754	122958354	G	A	0.048407	0.010915	9.25763385120825e-6	21081
GCST90004665	6	rs6919462	104946937	C	G	-0.083231	0.018467	6.60693448007596e-6	21081
GCST90004665	7	rs7785176	83736354	A	G	-0.045857	0.0098015	2.90669859029883e-6	21081
GCST90004665	7	rs181367632	132762277	G	A	0.28311	0.061027	3.52127545919223e-6	21081
GCST90004665	8	rs78976124	113657992	C	G	-0.091195	0.019656	3.51155924516291e-6	21081
GCST90004665	9	rs142197034	137398371	C	T	0.31489	0.067319	2.92146037387733e-6	21081
GCST90004665	12	rs3913035	63457180	A	C	0.047779	0.010434	4.69894108605215e-6	21081
GCST90004665	13	rs11619593	49482919	T	C	-0.11806	0.024935	2.20749637966914e-6	21081
GCST90004665	13	rs2389224	95893603	A	C	0.046083	0.0098404	2.84315148627376e-6	21081
GCST90004665	18	rs2320211	4374408	G	A	0.044311	0.010001	9.4514839244073e-6	21081
GCST90004665	18	rs7229020	63275241	T	C	0.04433	0.0098026	6.15176872709868e-6	21081
GCST90004665	19	rs12981683	18114000	C	T	0.059219	0.011935	7.04530826071194e-7	21081
GCST90004665	19	rs721885	50196451	C	T	-0.048351	0.010265	2.48713867022284e-6	21081
GCST90004665	20	rs62218701	19059843	A	G	-0.061233	0.013265	3.93097244907467e-6	21081
