# Supplementary material for: Investigating Bidirectional Causal Relationships Between Imaging‐Derived Brain Phenotypes and Sedative‐Hypnotic Use Disorder: A Mendelian Randomization Study
Source: Addict Biol. 2026 May 28;31(6):e70160. doi: 10.1111/adb.70160 (PMC13239158; doi:10.1111/adb.70160)
Supplement: Supplementary file 5 — Data S1: Supporting Information. [file ADB-31-e70160-s003.zip › Additional file1/IVs for 3935 brain IDPs/Details information for IVs/GCST90006072.csv]

id	chromosome	variant_id	base_pair_location	other_allele	effect_allele	beta	standard_error	p_value	samplesize
GCST90006072	1	rs12026327	52718758	C	T	0.27757	0.060815	5.043128102664e-6	21081
GCST90006072	1	rs114600758	100708092	A	T	-0.17852	0.039567	6.46546849775043e-6	21081
GCST90006072	1	rs74735670	115783293	C	G	-0.17477	0.033912	2.57572800542521e-7	21081
GCST90006072	3	rs11129078	22592321	G	A	-0.051155	0.011304	6.05619708727758e-6	21081
GCST90006072	3	rs148255536	27826953	T	C	0.13712	0.029929	4.64515275222749e-6	21081
GCST90006072	3	rs111494765	95169333	G	A	0.089082	0.019742	6.44465984741688e-6	21081
GCST90006072	4	rs115375164	15442859	C	T	0.15267	0.033513	5.25291048450048e-6	21081
GCST90006072	4	rs141120986	96067088	C	G	-0.22281	0.049241	6.07295411827024e-6	21081
GCST90006072	5	rs7732552	73851137	G	A	0.076098	0.015188	5.47772215655659e-7	21081
GCST90006072	5	rs113337065	174480584	C	A	0.15693	0.034268	4.68381787850244e-6	21081
GCST90006072	6	rs139071467	3071890	G	A	-0.18329	0.040156	5.03268791570667e-6	21081
GCST90006072	6	rs144465239	13686762	C	G	0.18631	0.041018	5.60015438761556e-6	21081
GCST90006072	6	rs75119186	70205134	G	A	0.13797	0.029963	4.15432051241861e-6	21081
GCST90006072	6	rs117311823	117805483	A	C	-0.28553	0.06455	9.76562402499495e-6	21081
GCST90006072	6	rs112786827	142919009	G	GAAAT	0.051244	0.010475	1.0062363452806e-6	21081
GCST90006072	6	rs113017629	155652226	G	A	-0.19339	0.043107	7.2845042329233e-6	21081
GCST90006072	7	rs3802002	128170089	T	C	0.1392	0.031253	8.47617666635493e-6	21081
GCST90006072	11	rs138795510	26335616	A	G	-0.21378	0.047833	7.88860117618555e-6	21081
GCST90006072	13	rs9509664	21932459	G	A	-0.046596	0.010498	9.10751719787155e-6	21081
GCST90006072	13	rs1336232	55023397	C	G	0.047719	0.010383999999999999	4.34110209707345e-6	21081
GCST90006072	14	rs377285261	21006790	A	G	-0.18144	0.037518	1.33290746423134e-6	21081
GCST90006072	16	rs7196321	6032809	C	T	0.075011	0.01641	4.87865379197478e-6	21081
GCST90006072	16	rs62048632	84565206	C	G	-0.086755	0.019253	6.64354681976006e-6	21081
GCST90006072	17	rs34041517	68385777	T	TA	0.050933	0.010468	1.14974095058049e-6	21081
GCST90006072	21	rs2836327	39722419	A	G	0.048951	0.01024	1.75954346729746e-6	21081
