# Supplementary material for: Investigating Bidirectional Causal Relationships Between Imaging‐Derived Brain Phenotypes and Sedative‐Hypnotic Use Disorder: A Mendelian Randomization Study
Source: Addict Biol. 2026 May 28;31(6):e70160. doi: 10.1111/adb.70160 (PMC13239158; doi:10.1111/adb.70160)
Supplement: Supplementary file 5 — Data S1: Supporting Information. [file ADB-31-e70160-s003.zip › Additional file1/IVs for 3935 brain IDPs/Details information for IVs/GCST90004103.csv]

id	chromosome	variant_id	base_pair_location	other_allele	effect_allele	beta	standard_error	p_value	samplesize
GCST90004103	1	rs200922247	39859942	G	T	-0.065767	0.014133	3.28170848544526e-6	20860
GCST90004103	1	rs140463745	232045426	G	T	-0.086011	0.019129	6.94704320749858e-6	20860
GCST90004103	2	rs7593004	204925441	T	G	-0.15494	0.0289	8.35603018231247e-8	20860
GCST90004103	3	rs2956507	13707300	T	C	-0.049543	0.010323	1.60435325597021e-6	20860
GCST90004103	3	rs4857716	177312876	C	T	0.049028	0.0099636	8.68960429286302e-7	20860
GCST90004103	4	rs7691946	4847328	A	C	0.044732	0.0098647	5.8049702719687e-6	20860
GCST90004103	4	rs71596783	82425272	G	GAC	-0.067226	0.013997	1.57543322407111e-6	20860
GCST90004103	4	rs35260751	185127471	C	T	0.057052	0.011046	2.42996489770323e-7	20860
GCST90004103	5	rs167462	82819993	A	G	-0.34058	0.074977	5.5911352757056e-6	20860
GCST90004103	5	rs35544841	82862328	G	GA	0.092766	0.012293	4.6665938031428904e-14	20860
GCST90004103	6	rs9379800	25889099	C	G	0.077583	0.013774	1.80011396041801e-8	20860
GCST90004103	6	rs9266252	31325822	G	A	0.075024	0.010635	1.78648757485205e-12	20860
GCST90004103	6	rs9272548	32606962	T	C	-0.063586	0.013952	5.20595008801548e-6	20860
GCST90004103	6	rs9295408	170730061	G	A	-0.054562	0.010926	5.97447846425817e-7	20860
GCST90004103	7	rs144087161	114212652	T	C	-0.14227	0.031481	6.24165845090974e-6	20860
GCST90004103	7	rs59089786	150806326	T	TA	0.048112	0.010627	6.00482008907546e-6	20860
GCST90004103	8	rs149378059	13968314	C	A	-0.098061	0.020859	2.60255550182625e-6	20860
GCST90004103	8	rs4401871	24570495	C	A	-0.049714	0.0098308	4.29437533733489e-7	20860
GCST90004103	8	rs11998131	25237609	C	T	0.074249	0.014043	1.25285266174012e-7	20860
GCST90004103	8	rs13274736	41641393	C	T	-0.046308	0.0099971	3.6399884030888e-6	20860
GCST90004103	8	rs11995536	120945268	A	G	0.055399	0.010493	1.30587016579352e-7	20860
GCST90004103	10	rs138844120	21797567	A	AAG	0.055756	0.010766	2.25579692338667e-7	20860
GCST90004103	10	rs1434744	131508992	G	C	0.043731	0.0097481	7.29121659995067e-6	20860
GCST90004103	11	rs4237729	18747959	T	C	0.052799	0.010975	1.51495593204034e-6	20860
GCST90004103	11	rs72969477	86575443	C	T	-0.057968	0.013027	8.6417162064655e-6	20860
GCST90004103	12	rs1405494	79799277	T	C	-0.049927	0.011047	6.23017147429064e-6	20860
GCST90004103	12	rs10773000	123736084	G	T	0.048831	0.01042	2.79898131963436e-6	20860
GCST90004103	12	rs78373909	125158185	T	C	-0.06959	0.014722	2.29350663044759e-6	20860
GCST90004103	13	rs73195960	51838637	G	C	-0.053126	0.011254	2.36809979387379e-6	20860
GCST90004103	14	rs17182055	73372069	T	G	0.051652000000000003	0.010731	1.49313817777069e-6	20860
GCST90004103	16	rs377069852	7230710	A	G	0.12796	0.028197	5.70821076171867e-6	20860
GCST90004103	16	rs8047976	61740761	A	G	0.045214	0.010165	8.70161772151999e-6	20860
GCST90004103	16	rs145671303	87192057	A	G	0.14323	0.026058	3.9219314633265e-8	20860
GCST90004103	17	rs2525574	29705947	T	C	0.049271	0.010015	8.72167702203095e-7	20860
GCST90004103	17	rs2696644	43651767	A	G	0.063768	0.011006	6.983931965408841e-9	20860
GCST90004103	17	rs55938136	43798360	A	G	0.058793	0.01172	5.30395706694535e-7	20860
GCST90004103	17	rs111365807	73825463	G	C	0.072933	0.015067	1.30496841413022e-6	20860
GCST90004103	18	rs4799939	35108346	G	T	-0.045382	0.0098744	4.33411070310177e-6	20860
GCST90004103	19	rs8104459	4383072	C	T	0.05051	0.009902	3.409573052932e-7	20860
GCST90004103	19	rs10413089	45455588	T	C	-0.056373	0.012508	6.61911611941121e-6	20860
GCST90004103	22	rs6006426	30669883	G	A	-0.049165	0.0098461	5.9841159506032e-7	20860
