# Supplementary material for: Investigating Bidirectional Causal Relationships Between Imaging‐Derived Brain Phenotypes and Sedative‐Hypnotic Use Disorder: A Mendelian Randomization Study
Source: Addict Biol. 2026 May 28;31(6):e70160. doi: 10.1111/adb.70160 (PMC13239158; doi:10.1111/adb.70160)
Supplement: Supplementary file 5 — Data S1: Supporting Information. [file ADB-31-e70160-s003.zip › Additional file1/IVs for 3935 brain IDPs/Details information for IVs/GCST90002572.csv]

id	chromosome	variant_id	base_pair_location	other_allele	effect_allele	beta	standard_error	p_value	samplesize
GCST90002572	1	rs5772897	20617980	G	GTC	-0.050673	0.009731	1.93241322038104e-7	22133
GCST90002572	1	rs6658111	47980916	T	G	-0.053924	0.0099253	5.5975760149511e-8	22133
GCST90002572	1	rs12744590	116430844	T	C	-0.047878	0.010637	6.78734617380087e-6	22133
GCST90002572	1	rs2294654	176525194	G	A	-0.051712	0.009989	2.27614539314164e-7	22133
GCST90002572	1	rs75318616	227441308	A	C	0.073757	0.015821000000000002	3.15137438020451e-6	22133
GCST90002572	2	rs113111067	13016436	G	T	0.048965	0.0095876	3.29913433788864e-7	22133
GCST90002572	2	rs74189009	16269742	G	A	0.047444	0.010545	6.85014871471007e-6	22133
GCST90002572	2	rs7606672	27370605	G	C	-0.06565	0.013479	1.12098551287531e-6	22133
GCST90002572	2	rs6729438	67546567	C	G	0.059111	0.010187	6.628267086082741e-9	22133
GCST90002572	2	rs56379031	102373322	C	G	-0.053143	0.01088	1.04423921854317e-6	22133
GCST90002572	2	rs9784070	172785007	C	T	0.051582	0.010336	6.068760518768e-7	22133
GCST90002572	2	rs2360675	208059640	C	A	0.048261	0.0095841	4.80396682929681e-7	22133
GCST90002572	2	rs3841081	239970256	T	TATAGATAGATAG	0.079629	0.017414	4.8439538854784e-6	22133
GCST90002572	2	rs78615520	242212773	C	G	-0.19238	0.040809	2.44230557039732e-6	22133
GCST90002572	3	rs114247414	191014256	C	T	-0.16378	0.034655	2.30515429444259e-6	22133
GCST90002572	4	rs10020462	57825593	C	T	-0.061313	0.0099788	8.16958508039715e-10	22133
GCST90002572	4	rs141471965	89046202	C	T	-0.092059	0.014807	5.14872860140548e-10	22133
GCST90002572	4	rs72731840	147535490	A	C	-0.065656	0.011496	1.13762728582343e-8	22133
GCST90002572	4	rs36052611	160091223	A	G	0.046454	0.0099489	3.04158529594775e-6	22133
GCST90002572	5	rs12656267	6534503	C	A	0.047408	0.010261	3.85655917891393e-6	22133
GCST90002572	5	rs34867029	60439785	TTTTGTGTG	T	-0.050673	0.010414	1.146304507118e-6	22133
GCST90002572	5	rs2227819	76012745	C	T	0.066917	0.015058	8.88177976319248e-6	22133
GCST90002572	5	rs72822609	167736865	C	G	0.074449	0.015639	1.94401673851302e-6	22133
GCST90002572	6	rs4711000	22099484	C	T	0.055611	0.0095621	6.11786655821133e-9	22133
GCST90002572	6	rs9268763	32418416	C	T	-0.049176	0.0099351	7.48341792740161e-7	22133
GCST90002572	6	rs4839748	99889915	C	T	0.053552	0.0099399	7.21439637925809e-8	22133
GCST90002572	6	rs76849326	135257433	A	G	0.19449	0.042822	5.6078966337451e-6	22133
GCST90002572	7	rs1860540	31695244	C	T	-0.049875	0.011246	9.25337153477778e-6	22133
GCST90002572	7	rs73102146	44931669	G	T	0.089219	0.019516	4.86855409657712e-6	22133
GCST90002572	7	rs11773198	77966365	A	G	-0.063848	0.014122	6.18016400138416e-6	22133
GCST90002572	7	rs7778054	156095814	T	C	-0.058669	0.0095765	9.14323748057098e-10	22133
GCST90002572	7	rs13244057	156161062	T	C	-0.046209	0.0096732	1.79101820374168e-6	22133
GCST90002572	8	rs9693857	9267117	C	T	0.047139	0.0095419	7.86140191148129e-7	22133
GCST90002572	8	rs34985108	60697313	A	T	0.050497	0.00955	1.25112297692159e-7	22133
GCST90002572	8	rs367780444	62699782	T	G	0.21396	0.047799	7.63484105183096e-6	22133
GCST90002572	8	rs34897323	78782048	C	T	0.042989	0.009475	5.73191841158763e-6	22133
GCST90002572	8	rs4733863	129433005	G	C	0.042735	0.009648	9.4929239138408e-6	22133
GCST90002572	8	rs7834152	142042870	T	C	-0.052554	0.0097278	6.63895920488698e-8	22133
GCST90002572	8	rs183017949	143043246	A	G	0.18373	0.03925	2.87276433208084e-6	22133
GCST90002572	9	rs7874933	2622554	T	C	-0.066603	0.012365	7.26440418592477e-8	22133
GCST90002572	9	rs112857676	37985848	C	CAGTGACG	-0.04256	0.0095128	7.71613824479374e-6	22133
GCST90002572	9	rs149860538	79739433	A	G	-0.21215	0.047861	9.35190313826658e-6	22133
GCST90002572	9	rs816681	98566362	T	A	-0.050668	0.010295	8.64569678033912e-7	22133
GCST90002572	9	rs62571418	113587282	G	A	0.070446	0.015715	7.4079833915274e-6	22133
GCST90002572	9	rs72754248	119061396	G	A	0.20383	0.018465	2.94442163379877e-28	22133
GCST90002572	9	rs28650090	136352390	T	G	-0.044378	0.0099437	8.12643376567204e-6	22133
GCST90002572	10	rs118104292	64061483	T	C	-0.10972	0.023861	4.2884465349682e-6	22133
GCST90002572	10	rs5786801	89826665	A	AT	0.045587	0.0097557	2.98744556060531e-6	22133
GCST90002572	10	rs11191313	104278618	C	T	-0.060547	0.009962	1.2385113759123801e-9	22133
GCST90002572	10	rs78640054	122841052	G	A	0.12097	0.019164	2.8067258854146803e-10	22133
GCST90002572	11	rs7949205	11700216	G	A	0.055395	0.011856	2.99847201579705e-6	22133
GCST90002572	11	rs1567244	31064256	C	T	-0.2176	0.036907	3.777461093882191e-9	22133
GCST90002572	11	rs286953	34622955	G	A	0.050235	0.010707	2.72458273325773e-6	22133
GCST90002572	12	rs240826	5324764	T	C	0.044979	0.0095544	2.52057717963911e-6	22133
GCST90002572	12	rs7971939	102407432	A	T	0.070487	0.011502	9.03857570660174e-10	22133
GCST90002572	12	rs111891989	120801099	C	G	-0.091338	0.020127	5.70689654892806e-6	22133
GCST90002572	12	rs201246809	132064351	T	C	-0.077546	0.013877	2.32220202801473e-8	22133
GCST90002572	13	rs661400	77500888	C	G	0.088643	0.018513	1.69394770966373e-6	22133
GCST90002572	13	rs11374334	103613211	C	CT	0.0559	0.0098512	1.40896433504064e-8	22133
GCST90002572	13	rs713607	104750929	G	A	0.071805	0.013831	2.10329408264485e-7	22133
GCST90002572	14	rs117332043	57617154	C	T	0.21519	0.018772	2.46036760414762e-30	22133
GCST90002572	14	rs7151629	68765724	T	G	0.054003	0.010848	6.46844664171723e-7	22133
GCST90002572	14	rs1405238	99733954	C	T	-0.063479	0.0098258	1.06610504864678e-10	22133
GCST90002572	15	rs1969091	82326775	A	C	0.047961	0.010483	4.78850560386518e-6	22133
GCST90002572	15	rs6598536	99161270	G	C	0.053042	0.0098985	8.46837341322241e-8	22133
GCST90002572	16	rs143948379	29972399	G	A	0.21422	0.043286	7.51449846374684e-7	22133
GCST90002572	16	rs6499659	54004442	A	G	-0.045545	0.0101	6.53581875113074e-6	22133
GCST90002572	17	rs11652324	9039255	G	A	-0.052676	0.010584	6.50279405472371e-7	22133
GCST90002572	17	rs2532253	44256296	G	A	-0.058559	0.012531	2.98332110176817e-6	22133
GCST90002572	18	rs4891262	73017380	C	T	0.06613	0.009981	3.5399734108343396e-11	22133
GCST90002572	19	rs200835804	22676436	T	TTTC	-0.047132	0.01033	5.07925480365021e-6	22133
GCST90002572	20	rs6079584	14840502	A	C	-0.054185	0.0096471	1.96969961489993e-8	22133
GCST90002572	22	rs131811	50962259	G	A	0.080477	0.017478	4.1581485456158e-6	22133
