# Supplementary material for: Investigating Bidirectional Causal Relationships Between Imaging‐Derived Brain Phenotypes and Sedative‐Hypnotic Use Disorder: A Mendelian Randomization Study
Source: Addict Biol. 2026 May 28;31(6):e70160. doi: 10.1111/adb.70160 (PMC13239158; doi:10.1111/adb.70160)
Supplement: Supplementary file 5 — Data S1: Supporting Information. [file ADB-31-e70160-s003.zip › Additional file1/IVs for 3935 brain IDPs/Details information for IVs/GCST90002599.csv]

id	chromosome	variant_id	base_pair_location	other_allele	effect_allele	beta	standard_error	p_value	samplesize
GCST90002599	1	rs151146078	19818556	C	T	-0.25158	0.055277	5.35920043457775e-6	21282
GCST90002599	1	rs115012859	31029927	G	A	-0.17873	0.039357	5.62470823974131e-6	21282
GCST90002599	1	rs3120276	43779564	T	C	-0.046346	0.0099713	3.37287308658869e-6	21282
GCST90002599	1	rs863717	156976393	A	C	-0.047706	0.0097108	9.04898774394413e-7	21282
GCST90002599	1	rs3795503	180905694	C	T	-0.051301	0.010458	9.38209875556287e-7	21282
GCST90002599	1	rs2123079	196005564	A	G	-0.14509	0.03197	5.70295572572063e-6	21282
GCST90002599	1	rs11240743	204408768	A	C	0.05339	0.011066	1.41351362807929e-6	21282
GCST90002599	2	rs4600620	12173301	A	G	-0.055595	0.011152	6.23017147429064e-7	21282
GCST90002599	2	rs59216835	19180552	A	C	0.071369	0.013727	2.02022620415876e-7	21282
GCST90002599	2	rs115850346	50745190	T	C	-0.20183	0.042069	1.61733505579985e-6	21282
GCST90002599	2	rs114353587	120824615	C	T	-0.14218	0.02231	1.8927793970346102e-10	21282
GCST90002599	2	rs17317784	134676982	C	T	0.089107	0.019946	7.95976049056286e-6	21282
GCST90002599	2	rs140087889	207376052	G	A	-0.13823	0.031234	9.6560609854155e-6	21282
GCST90002599	2	rs10209575	233557990	C	A	-0.059147	0.01212	1.06905487922266e-6	21282
GCST90002599	3	rs189412790	2747541	G	A	-0.078461	0.017364	6.2618116461569e-6	21282
GCST90002599	3	rs116444076	11952168	C	G	-0.11805	0.024327	1.22743923115841e-6	21282
GCST90002599	3	rs150059308	33494991	G	A	-0.21197	0.044601	2.02069143199226e-6	21282
GCST90002599	3	rs7641997	45806173	G	A	-0.045729	0.010331	9.6338526614235e-6	21282
GCST90002599	3	rs55941792	88596190	G	C	0.058607	0.01117	1.56242795227649e-7	21282
GCST90002599	3	rs2085919	110009467	A	T	0.045043	0.0097278	3.67282300498085e-6	21282
GCST90002599	3	rs62276331	111066527	G	C	0.058573	0.012745	4.33710563500441e-6	21282
GCST90002599	3	rs4624605	190640121	G	T	-0.054315	0.010087	7.33162089027211e-8	21282
GCST90002599	3	rs4308324	190640134	A	T	-0.05445	0.010089	6.85646084123165e-8	21282
GCST90002599	3	rs905124	190657360	T	A	-0.055174	0.010008	3.56779588288562e-8	21282
GCST90002599	4	rs77696221	41376912	C	G	-0.12993	0.028751	6.24309581135609e-6	21282
GCST90002599	5	rs2081914	122673622	C	G	0.05118	0.0097687	1.62817094344945e-7	21282
GCST90002599	5	rs13164530	167724186	G	T	-0.082507	0.014866	2.89201139621549e-8	21282
GCST90002599	6	rs550050	23657168	T	C	0.043389	0.0097592	8.79224942549478e-6	21282
GCST90002599	6	rs145984485	71037748	C	G	0.11496	0.024535	2.80801872811664e-6	21282
GCST90002599	6	rs6918923	132266127	G	C	0.044416	0.0098281	6.23878472271997e-6	21282
GCST90002599	6	rs181613183	150084214	G	A	0.06903	0.010915	2.59537430098809e-10	21282
GCST90002599	7	rs368699386	2803883	T	C	0.059699	0.011075	7.09577767963389e-8	21282
GCST90002599	7	rs74745318	42189656	G	T	0.055484	0.012456	8.45084234919652e-6	21282
GCST90002599	7	rs1918422	70357024	A	G	-0.070249	0.015849	9.36914585672732e-6	21282
GCST90002599	7	rs117429061	155553776	C	T	-0.2212	0.049047	6.52078678513579e-6	21282
GCST90002599	8	rs180987448	96952488	G	A	0.1781	0.03796	2.72395544712087e-6	21282
GCST90002599	9	rs34459594	20587185	C	CA	-0.053252	0.011338	2.65766354955431e-6	21282
GCST90002599	9	rs734250	113765169	G	A	-0.076565	0.014669	1.81092306416406e-7	21282
GCST90002599	9	rs61360336	126121731	T	G	-0.10242	0.016538	5.99652985155336e-10	21282
GCST90002599	10	rs2446579	14004712	G	A	0.04447	0.0096828	4.39946634716046e-6	21282
GCST90002599	10	rs946711	21806832	A	C	-0.047681	0.010354	4.14381158264279e-6	21282
GCST90002599	10	rs146161775	42965914	G	A	0.26847	0.06076	9.98619402846524e-6	21282
GCST90002599	10	rs11005689	58957056	G	A	0.04592	0.010304	8.37529282126883e-6	21282
GCST90002599	11	rs145678014	32927778	G	T	0.11981	0.023563	3.71449689797622e-7	21282
GCST90002599	11	rs12574194	110715633	C	T	-0.048294	0.0097287	6.95504589239535e-7	21282
GCST90002599	11	rs7941114	110950448	A	C	0.07148	0.010542	1.2302687708123798e-11	21282
GCST90002599	12	rs12146713	106476805	T	C	0.11977	0.016535	4.51855944374922e-13	21282
GCST90002599	13	rs3117973	22543790	G	A	0.06362	0.01114	1.13684171209331e-8	21282
GCST90002599	13	rs201865122	80587117	G	GCACTC	-0.06147	0.012853	1.7430104866195e-6	21282
GCST90002599	14	rs7143853	89044821	G	C	-0.050389	0.010996	4.61742659477295e-6	21282
GCST90002599	15	rs56066141	75069974	A	G	-0.18509	0.036536	4.09920841877005e-7	21282
GCST90002599	16	rs4843549	87237863	G	A	0.089346	0.0099497	2.93089324525031e-19	21282
GCST90002599	17	rs35457717	36639644	C	T	-0.053729	0.010255	1.62892091655253e-7	21282
GCST90002599	17	rs62070949	44308053	A	G	0.06689	0.014739	5.70689654892806e-6	21282
GCST90002599	17	rs894542	74133974	C	T	-0.071153	0.015841	7.10231614300866e-6	21282
GCST90002599	18	rs62095875	64784885	C	T	-0.095146	0.021437	9.1033239967991e-6	21282
GCST90002599	19	rs7246941	3018231	G	C	0.061559	0.013672	6.74528027697922e-6	21282
GCST90002599	19	rs8104519	33560298	A	C	-0.097522	0.011115	1.84926861897808e-18	21282
GCST90002599	19	rs73552881	42787490	A	G	0.1011	0.022441	6.66499764044261e-6	21282
GCST90002599	20	rs7361701	3225735	C	G	-0.13758	0.029569	3.29382104476493e-6	21282
GCST90002599	20	rs78573529	6529993	A	G	0.15987	0.033336	1.63305194789433e-6	21282
GCST90002599	20	rs112966002	37246400	A	T	0.10596	0.023739	8.10214478981769e-6	21282
GCST90002599	20	rs34896930	62736713	A	G	-0.061793	0.013247	3.11099992042455e-6	21282
GCST90002599	21	rs4816444	34422392	C	G	-0.044814	0.010007	7.56310273906106e-6	21282
GCST90002599	21	rs111460281	46437156	G	A	0.11464	0.025409	6.46100385254714e-6	21282
GCST90002599	22	rs4396807	38138379	G	C	0.06408	0.010433	8.27751544930571e-10	21282
GCST90002599	22	rs76930712	43189888	G	C	-0.12218	0.026185	3.08816146918451e-6	21282
