# Supplementary material for: Investigating Bidirectional Causal Relationships Between Imaging‐Derived Brain Phenotypes and Sedative‐Hypnotic Use Disorder: A Mendelian Randomization Study
Source: Addict Biol. 2026 May 28;31(6):e70160. doi: 10.1111/adb.70160 (PMC13239158; doi:10.1111/adb.70160)
Supplement: Supplementary file 5 — Data S1: Supporting Information. [file ADB-31-e70160-s003.zip › Additional file1/IVs for 3935 brain IDPs/Details information for IVs/GCST90003687.csv]

id	chromosome	variant_id	base_pair_location	other_allele	effect_allele	beta	standard_error	p_value	samplesize
GCST90003687	1	rs72674321	68917945	C	T	0.13281	0.023789	2.39166308332911e-8	21282
GCST90003687	1	rs1218549	154803645	A	C	0.046742	0.010373	6.63284731255022e-6	21282
GCST90003687	1	rs6425204	173069244	T	C	0.058062	0.013061	8.81251765366082e-6	21282
GCST90003687	1	rs4652696	182270803	A	G	-0.079196	0.015484	3.16956746304349e-7	21282
GCST90003687	1	rs4256848	200392832	C	G	-0.052534	0.011725	7.48514124645485e-6	21282
GCST90003687	2	rs12472842	12325112	A	C	-0.12232	0.024626	6.84699483091133e-7	21282
GCST90003687	2	rs150081728	148573581	T	A	0.045952	0.010114	5.5718574893193e-6	21282
GCST90003687	3	rs1038639	4562667	T	G	0.043848	0.0098933	9.37993869618489e-6	21282
GCST90003687	3	rs1768208	39523003	T	C	0.051459	0.010836	2.05731124551436e-6	21282
GCST90003687	3	rs59110590	64434481	A	G	0.046194	0.0097452	2.14931465541918e-6	21282
GCST90003687	3	rs150386562	167279155	C	T	-0.23876	0.053213	7.26775033810323e-6	21282
GCST90003687	4	rs10034332	67100046	C	A	0.096603	0.018933	3.38220556669654e-7	21282
GCST90003687	4	rs13107325	103188709	C	T	-0.1815	0.018979	1.26473634747115e-21	21282
GCST90003687	5	rs712660	111269148	A	G	0.045484	0.0097849	3.36589062949252e-6	21282
GCST90003687	5	rs77999046	172665106	T	C	-0.066896	0.014087	2.05968117659736e-6	21282
GCST90003687	6	rs7383566	17052047	A	G	0.047962	0.010734	7.91954078991278e-6	21282
GCST90003687	8	rs117839828	4272070	G	A	0.15968	0.03532	6.1887081141903e-6	21282
GCST90003687	8	rs367891443	40507931	T	G	-0.045127	0.010098	7.9086070944414e-6	21282
GCST90003687	8	rs75628621	57078557	A	G	0.062249	0.013944	8.08164929112537e-6	21282
GCST90003687	8	rs10107133	133029233	G	A	-0.04981	0.0097905	3.65763193009452e-7	21282
GCST90003687	9	rs1534533	94645971	T	A	0.05046	0.010472	1.45478897121571e-6	21282
GCST90003687	11	rs202180602	44635558	G	C	-0.066822	0.014362	3.29533825473596e-6	21282
GCST90003687	12	rs55765021	27034648	A	G	-0.10939	0.024073	5.54370357180495e-6	21282
GCST90003687	12	rs1879402	119019002	C	T	0.044458	0.009988	8.58618022233598e-6	21282
GCST90003687	13	rs4943010	33501557	C	T	0.044164	0.0096336	4.57930953151744e-6	21282
GCST90003687	13	rs73184327	52568836	C	A	-0.16701	0.036994	6.38116537510419e-6	21282
GCST90003687	14	rs76341705	59628679	G	A	-0.065581	0.014759	8.8961070440923e-6	21282
GCST90003687	14	rs11620921	77939965	A	G	0.047442	0.0099974	2.0945946985814e-6	21282
GCST90003687	17	rs74558145	32149765	G	A	0.12154	0.026685	5.27958759783732e-6	21282
GCST90003687	17	rs17834098	55450156	T	G	-0.11604	0.02444	2.06775938191944e-6	21282
GCST90003687	19	rs184685083	39953572	C	T	-0.17389	0.03865	6.85646084123165e-6	21282
GCST90003687	22	rs733006	36618474	C	T	0.053185	0.010464	3.75059352911114e-7	21282
