# Supplementary material for: Investigating Bidirectional Causal Relationships Between Imaging‐Derived Brain Phenotypes and Sedative‐Hypnotic Use Disorder: A Mendelian Randomization Study
Source: Addict Biol. 2026 May 28;31(6):e70160. doi: 10.1111/adb.70160 (PMC13239158; doi:10.1111/adb.70160)
Supplement: Supplementary file 5 — Data S1: Supporting Information. [file ADB-31-e70160-s003.zip › Additional file1/IVs for 3935 brain IDPs/Details information for IVs/GCST90006099.csv]

id	chromosome	variant_id	base_pair_location	other_allele	effect_allele	beta	standard_error	p_value	samplesize
GCST90006099	1	rs4656140	86706236	G	T	0.060919	0.013585	7.35529337867272e-6	21081
GCST90006099	1	rs61832685	188557630	T	G	0.16126	0.03613	8.11147810037936e-6	21081
GCST90006099	2	rs137882076	89145415	A	T	0.14847	0.031602	2.64362591176345e-6	21081
GCST90006099	2	rs75747757	230151465	G	C	-0.078752	0.016257	1.27997061670518e-6	21081
GCST90006099	2	rs114703239	241578583	A	G	-0.20467	0.042851	1.79721485654766e-6	21081
GCST90006099	3	rs79214638	129880208	C	T	-0.27311	0.060729	6.92627929437363e-6	21081
GCST90006099	3	rs9863697	181107864	A	G	0.043665	0.0098071	8.53493071613548e-6	21081
GCST90006099	4	rs190262128	15178193	G	T	0.052199	0.01155	6.23591231762627e-6	21081
GCST90006099	4	rs114542342	17301175	A	G	0.152	0.032407	2.74346863852402e-6	21081
GCST90006099	4	rs116008378	153021228	G	A	-0.1181	0.026575	8.8838251040302e-6	21081
GCST90006099	4	rs75841309	166669464	C	T	-0.13339	0.025567	1.83358057759778e-7	21081
GCST90006099	6	rs6906419	68735219	C	A	0.049356	0.01101	7.4079833915274e-6	21081
GCST90006099	6	rs761395	161979659	T	C	0.04434	0.0098459	6.7235710723432e-6	21081
GCST90006099	7	rs185005995	153715178	G	A	-0.29091	0.064128	5.75439937337157e-6	21081
GCST90006099	8	rs7007117	13958463	G	A	-0.07774	0.017199	6.2172738929396e-6	21081
GCST90006099	8	rs371854048	125919261	T	C	0.16074	0.035738	6.908758310498e-6	21081
GCST90006099	8	rs113311715	140105859	C	G	0.12169	0.026	2.87872381083525e-6	21081
GCST90006099	9	rs10811037	18805153	G	A	0.10244	0.022528	5.47015962893972e-6	21081
GCST90006099	9	rs1411918	80940849	G	C	-0.046907	0.01036	5.99376898326639e-6	21081
GCST90006099	10	rs61865839	75278726	C	T	0.089399	0.020201	9.66941054609122e-6	21081
GCST90006099	17	rs150791544	50828776	C	T	0.16079	0.034469	3.10813590273947e-6	21081
GCST90006099	17	rs111328673	72783483	C	T	0.25372	0.054855	3.76443671073646e-6	21081
GCST90006099	17	rs79231807	76588701	G	A	0.094883	0.019667	1.41416472507015e-6	21081
GCST90006099	18	rs565345	6923425	T	G	-0.045119	0.010025	6.80455924994638e-6	21081
GCST90006099	18	rs6508405	23536107	C	G	-0.046611	0.010049	3.52939283746353e-6	21081
GCST90006099	21	rs370461919	9658490	C	T	0.078877	0.017319	5.2844525177518e-6	21081
