# Supplementary material for: Investigating Bidirectional Causal Relationships Between Imaging‐Derived Brain Phenotypes and Sedative‐Hypnotic Use Disorder: A Mendelian Randomization Study
Source: Addict Biol. 2026 May 28;31(6):e70160. doi: 10.1111/adb.70160 (PMC13239158; doi:10.1111/adb.70160)
Supplement: Supplementary file 5 — Data S1: Supporting Information. [file ADB-31-e70160-s003.zip › Additional file1/IVs for 3935 brain IDPs/Details information for IVs/GCST90005590.csv]

id	chromosome	variant_id	base_pair_location	other_allele	effect_allele	beta	standard_error	p_value	samplesize
GCST90005590	1	rs7520811	208639932	C	T	0.068115	0.014311	1.95388950429021e-6	21081
GCST90005590	3	rs61793794	132060115	T	C	-0.093397	0.020694	6.41652661487405e-6	21081
GCST90005590	4	rs140757217	129652192	G	A	0.17144	0.037626	5.23479887009069e-6	21081
GCST90005590	5	rs36040516	29042136	A	AT	0.057672	0.012214	2.35125645041772e-6	21081
GCST90005590	5	rs193179197	83607146	T	C	0.13899	0.030614	5.65327354266071e-6	21081
GCST90005590	5	rs76687196	125782224	T	G	-0.085573	0.019002	6.72047546628296e-6	21081
GCST90005590	7	rs6952369	22819653	G	C	0.16761	0.037344	7.21439637925809e-6	21081
GCST90005590	7	rs201156708	53307356	G	GT	0.068084	0.014999	5.67675302429823e-6	21081
GCST90005590	7	rs75100606	100897614	C	G	0.10583	0.023947	9.94489037154793e-6	21081
GCST90005590	7	rs1991119	131921261	C	G	-0.17869	0.038257	3.01786633200869e-6	21081
GCST90005590	8	rs7812483	3050226	C	G	0.051397	0.011407	6.64660699071074e-6	21081
GCST90005590	8	rs1096594	70129980	A	C	-0.12311	0.027441	7.27947401324267e-6	21081
GCST90005590	9	rs11138981	83639518	G	A	0.044044	0.0099649	9.92201775840165e-6	21081
GCST90005590	11	rs12785603	44314372	A	G	-0.045453	0.0097257	2.97988840281942e-6	21081
GCST90005590	15	rs2063920	89376976	A	C	-0.30399	0.068751	9.84691071376938e-6	21081
GCST90005590	16	rs7185149	7724137	T	C	-0.080202	0.016425	1.0526887943825e-6	21081
GCST90005590	16	rs11861608	88360917	G	T	0.047028	0.0098002	1.60768144723071e-6	21081
GCST90005590	19	rs116902012	28831656	G	C	-0.23042	0.051728	8.45278845160289e-6	21081
GCST90005590	20	rs7363863	6271069	G	A	0.046613	0.010537	9.754387404403e-6	21081
GCST90005590	22	rs9610297	35825030	G	A	-0.050257	0.010748	2.94171096975272e-6	21081
