# Supplementary material for: Investigating Bidirectional Causal Relationships Between Imaging‐Derived Brain Phenotypes and Sedative‐Hypnotic Use Disorder: A Mendelian Randomization Study
Source: Addict Biol. 2026 May 28;31(6):e70160. doi: 10.1111/adb.70160 (PMC13239158; doi:10.1111/adb.70160)
Supplement: Supplementary file 5 — Data S1: Supporting Information. [file ADB-31-e70160-s003.zip › Additional file1/IVs for 3935 brain IDPs/Details information for IVs/GCST90004856.csv]

id	chromosome	variant_id	base_pair_location	other_allele	effect_allele	beta	standard_error	p_value	samplesize
GCST90004856	1	rs76605992	218201805	A	G	0.090235	0.019648	4.40352027202651e-6	21081
GCST90004856	1	rs755780	226776224	G	A	-0.056098	0.011954	2.71206441270718e-6	21081
GCST90004856	2	rs2904310	56832218	G	T	-0.069584	0.014817	2.66747280212458e-6	21081
GCST90004856	3	rs112483836	120996475	A	G	-0.15577	0.034532	6.48485097144137e-6	21081
GCST90004856	4	rs114201248	104350147	C	T	-0.29633	0.065895	6.92946969842556e-6	21081
GCST90004856	5	rs28508506	10592718	A	G	-0.04421	0.0097677	6.04087709699073e-6	21081
GCST90004856	5	rs193154	13988485	C	T	-0.05103	0.011315	6.52379040998209e-6	21081
GCST90004856	5	rs115439992	158172469	C	T	0.18798	0.038375	9.7297123289165e-7	21081
GCST90004856	5	rs250597	164047711	C	T	-0.044311	0.0098058	6.2502875801513e-6	21081
GCST90004856	6	rs17086062	155542602	T	C	0.079284	0.01722	4.16485609340741e-6	21081
GCST90004856	8	rs62518737	93652133	A	G	-0.18889	0.042437	8.59013521505396e-6	21081
GCST90004856	8	rs16867608	102406675	T	C	0.059054	0.01274	3.58426408043715e-6	21081
GCST90004856	8	rs75575411	120601206	G	T	0.079264	0.017775	8.26989508567933e-6	21081
GCST90004856	8	rs2319425	140704970	G	A	0.046499	0.0097845	2.0244171135934e-6	21081
GCST90004856	10	rs11257470	6277556	C	T	-0.045045	0.0099806	6.41948221508036e-6	21081
GCST90004856	10	rs76100968	112887951	C	T	0.093717	0.019828	2.30038220828702e-6	21081
GCST90004856	12	rs9788241	80387108	G	A	-0.069285	0.015471	7.56136147077729e-6	21081
GCST90004856	13	rs78848451	26811020	A	G	0.20529	0.045275	5.80898158867295e-6	21081
GCST90004856	13	rs74724788	89651113	T	C	-0.25317	0.056694	8.02786387989787e-6	21081
GCST90004856	14	rs8006944	47211333	C	T	-0.049187	0.0099757	8.25847769206449e-7	21081
GCST90004856	14	rs143615441	95947301	A	C	0.18199	0.038866	2.85298836152072e-6	21081
GCST90004856	17	rs7217744	444078	T	C	-0.086654	0.019345	7.52315483186872e-6	21081
