# Supplementary material for: Investigating Bidirectional Causal Relationships Between Imaging‐Derived Brain Phenotypes and Sedative‐Hypnotic Use Disorder: A Mendelian Randomization Study
Source: Addict Biol. 2026 May 28;31(6):e70160. doi: 10.1111/adb.70160 (PMC13239158; doi:10.1111/adb.70160)
Supplement: Supplementary file 5 — Data S1: Supporting Information. [file ADB-31-e70160-s003.zip › Additional file1/IVs for 3935 brain IDPs/Details information for IVs/GCST90005584.csv]

id	chromosome	variant_id	base_pair_location	other_allele	effect_allele	beta	standard_error	p_value	samplesize
GCST90005584	1	rs148518448	183605226	T	C	-0.22119	0.047486	3.21144138714127e-6	21081
GCST90005584	3	rs966347	135274150	A	G	-0.05045	0.011243	7.25604554407505e-6	21081
GCST90005584	4	rs199755830	92990823	G	GA	0.11738	0.025886	5.80363378204234e-6	21081
GCST90005584	4	rs34011476	113280017	C	A	0.084737	0.015335	3.32123801325146e-8	21081
GCST90005584	5	rs144981089	19505777	T	C	0.083767	0.018943	9.8310521528177e-6	21081
GCST90005584	5	rs76695586	154444051	C	T	-0.0899	0.019796	5.61823628134228e-6	21081
GCST90005584	6	rs151102259	135955952	T	C	-0.14412	0.030852	3.01023222066338e-6	21081
GCST90005584	6	rs9479708	154157525	C	G	-0.14518	0.032041	5.90608917480365e-6	21081
GCST90005584	7	rs7786714	86711334	T	C	0.050853	0.011377	7.87589649486847e-6	21081
GCST90005584	7	rs12530653	98881421	C	T	-0.12645	0.027378	3.88686986137302e-6	21081
GCST90005584	8	rs62520461	80119800	C	T	0.12671	0.027965	5.90744925867226e-6	21081
GCST90005584	10	rs2492953	12583312	C	G	0.084345	0.019079	9.87870462171174e-6	21081
GCST90005584	10	rs6585514	120596386	A	G	-0.045685	0.010244	8.25657632621327e-6	21081
GCST90005584	13	rs72653286	105956119	G	A	-0.073593	0.016289	6.28058358813318e-6	21081
GCST90005584	16	rs72790318	50509181	A	G	-0.19205	0.039045	8.77202781295996e-7	21081
GCST90005584	16	rs11640705	63609252	T	C	0.20264	0.044997	6.72202309111566e-6	21081
GCST90005584	17	rs2894722	8568	A	G	-0.07988	0.017077	2.92011530139416e-6	21081
GCST90005584	17	rs80137715	10036463	T	C	-0.057932	0.01182	9.59621567110341e-7	21081
GCST90005584	18	rs11876618	48527710	C	T	-0.17231	0.036781	2.81968114347069e-6	21081
GCST90005584	19	rs73059406	53021396	A	G	-0.20894	0.044043	2.10814267625319e-6	21081
GCST90005584	20	rs76238754	50551252	G	T	0.14571	0.03239	6.88018316143038e-6	21081
GCST90005584	22	rs6009703	49843235	C	G	0.054556	0.011489	2.06205383773561e-6	21081
