# Supplementary material for: Investigating Bidirectional Causal Relationships Between Imaging‐Derived Brain Phenotypes and Sedative‐Hypnotic Use Disorder: A Mendelian Randomization Study
Source: Addict Biol. 2026 May 28;31(6):e70160. doi: 10.1111/adb.70160 (PMC13239158; doi:10.1111/adb.70160)
Supplement: Supplementary file 5 — Data S1: Supporting Information. [file ADB-31-e70160-s003.zip › Additional file1/IVs for 3935 brain IDPs/Details information for IVs/GCST90004842.csv]

id	chromosome	variant_id	base_pair_location	other_allele	effect_allele	beta	standard_error	p_value	samplesize
GCST90004842	1	rs12735472	6526780	C	A	-0.18347	0.038722	2.17020120356835e-6	21081
GCST90004842	1	rs139727301	39277231	C	T	0.15297	0.031663	1.36552608287007e-6	21081
GCST90004842	1	rs72683354	105554147	G	T	-0.12247	0.027708	9.92887401325043e-6	21081
GCST90004842	1	rs75849549	239472057	AC	A	0.094984	0.02046	3.46577208993548e-6	21081
GCST90004842	2	rs62106294	2512411	C	A	0.12131	0.027241	8.50550295897096e-6	21081
GCST90004842	2	rs75018089	229970048	G	A	0.097256	0.019765	8.69160537856856e-7	21081
GCST90004842	3	rs6783372	11727281	A	G	-0.076498	0.016785	5.20355321134559e-6	21081
GCST90004842	3	rs142405969	164028653	A	T	0.2052	0.045847	7.65420342071842e-6	21081
GCST90004842	5	rs114447192	3475923	A	T	-0.14657	0.03307	9.37346150148173e-6	21081
GCST90004842	6	rs7757846	139647006	G	A	-0.04894	0.010213	1.66149867776666e-6	21081
GCST90004842	8	rs10105774	102836613	T	C	-0.04685	0.010191	4.31022558004996e-6	21081
GCST90004842	8	rs62510469	118030275	T	G	0.103	0.023078	8.11895248935676e-6	21081
GCST90004842	9	rs58012187	3124658	G	A	0.045604	0.010272	9.04898774394414e-6	21081
GCST90004842	9	rs10815455	6623568	C	A	-0.066313	0.014815	7.63835783577691e-6	21081
GCST90004842	9	rs6475002	16058053	T	A	-0.045765	0.010138	6.39293074910215e-6	21081
GCST90004842	10	rs7098629	24607648	G	T	0.062505	0.013326	2.74220551539316e-6	21081
GCST90004842	13	rs142884643	61291068	G	T	-0.19808	0.043466	5.21554864034876e-6	21081
GCST90004842	16	rs72800566	79343359	G	T	-0.17344	0.037164	3.07538859881318e-6	21081
GCST90004842	17	rs11078034	11721344	A	C	0.043737	0.0097665	7.56310273906106e-6	21081
GCST90004842	19	rs149784461	48079300	A	G	0.2149	0.045619	2.48370493365444e-6	21081
GCST90004842	20	rs6080447	16817034	A	G	0.063985	0.014025	5.09213606791151e-6	21081
GCST90004842	22	rs28601767	49239763	T	C	0.049046	0.010716	4.74460432060765e-6	21081
