# Supplementary material for: Investigating Bidirectional Causal Relationships Between Imaging‐Derived Brain Phenotypes and Sedative‐Hypnotic Use Disorder: A Mendelian Randomization Study
Source: Addict Biol. 2026 May 28;31(6):e70160. doi: 10.1111/adb.70160 (PMC13239158; doi:10.1111/adb.70160)
Supplement: Supplementary file 5 — Data S1: Supporting Information. [file ADB-31-e70160-s003.zip › Additional file1/IVs for 3935 brain IDPs/Details information for IVs/GCST90003693.csv]

id	chromosome	variant_id	base_pair_location	other_allele	effect_allele	beta	standard_error	p_value	samplesize
GCST90003693	1	rs35953046	178897987	T	TAGAC	-0.045911	0.0098592	3.23295753368094e-6	21282
GCST90003693	1	rs115769130	215342188	G	A	-0.097825	0.020339	1.52124792900804e-6	21282
GCST90003693	1	rs186124141	228173581	A	G	0.2267	0.050834	8.25087485478808e-6	21282
GCST90003693	2	rs2907904	107781838	C	T	0.087823	0.019202	4.82058782983739e-6	21282
GCST90003693	3	rs1259298	120148805	A	T	0.045956	0.010253	7.42848071113175e-6	21282
GCST90003693	5	rs6878088	78034405	A	C	0.047614	0.010752	9.54333128308536e-6	21282
GCST90003693	6	rs79458690	13392268	C	T	0.087539	0.018111	1.35207256319428e-6	21282
GCST90003693	6	rs6914946	56197725	C	T	-0.086556	0.018024	1.57906497272843e-6	21282
GCST90003693	6	rs72905752	80364826	A	G	0.13278	0.025548	2.04220812633464e-7	21282
GCST90003693	6	rs73027095	164407357	G	C	-0.11475	0.02583	8.93305483733294e-6	21282
GCST90003693	8	rs142113936	563935	G	A	0.16206	0.036535	9.22571427154763e-6	21282
GCST90003693	10	rs10787447	114181094	G	A	0.044383	0.009706	4.84060895610673e-6	21282
GCST90003693	11	rs12226334	8414652	T	C	0.067299	0.014973	6.99841996002273e-6	21282
GCST90003693	12	rs1163675	81276156	C	T	0.066705	0.014515	4.34010263644744e-6	21282
GCST90003693	12	rs10848122	130992982	G	C	-0.058015	0.011306	2.90536031430315e-7	21282
GCST90003693	13	rs112666015	33701193	C	G	-0.16583	0.035929	3.94729877659786e-6	21282
GCST90003693	15	rs36069816	60021216	A	C	-0.10357	0.022424	3.88239751205764e-6	21282
GCST90003693	16	rs11641230	65158594	A	G	-0.048688	0.01047	3.33426412763235e-6	21282
GCST90003693	17	rs6502625	17848286	G	C	-0.044086	0.0099444	9.32824620253989e-6	21282
GCST90003693	17	rs118056935	67412967	G	T	-0.27721	0.062632	9.64717151896167e-6	21282
GCST90003693	18	rs72858134	1935797	T	G	0.21264	0.04618	4.15719120675218e-6	21282
GCST90003693	18	rs580924	32768784	G	A	0.049871	0.01012	8.37143674435155e-7	21282
GCST90003693	21	rs145211998	21011583	A	AT	-0.17846	0.035902	6.71738128547381e-7	21282
GCST90003693	22	rs139915	40720963	C	T	-0.043503	0.0098185	9.43843523260514e-6	21282
