# Supplementary material for: Investigating Bidirectional Causal Relationships Between Imaging‐Derived Brain Phenotypes and Sedative‐Hypnotic Use Disorder: A Mendelian Randomization Study
Source: Addict Biol. 2026 May 28;31(6):e70160. doi: 10.1111/adb.70160 (PMC13239158; doi:10.1111/adb.70160)
Supplement: Supplementary file 5 — Data S1: Supporting Information. [file ADB-31-e70160-s003.zip › Additional file1/IVs for 3935 brain IDPs/Details information for IVs/GCST90003863.csv]

id	chromosome	variant_id	base_pair_location	other_allele	effect_allele	beta	standard_error	p_value	samplesize
GCST90003863	1	rs61759160	3053968	C	T	-0.11207	0.0239	2.76312161365202e-6	20043
GCST90003863	1	rs115816034	17873098	G	A	0.21655	0.048121	6.82652995087683e-6	20043
GCST90003863	2	rs176412	32643995	T	G	0.084887	0.018806	6.40029512108371e-6	20043
GCST90003863	2	rs34459426	160227307	T	G	-0.054562	0.01077	4.10109660874812e-7	20043
GCST90003863	2	rs145605404	192981530	A	C	0.23444	0.050644	3.69402644358283e-6	20043
GCST90003863	3	rs115518558	88108191	G	A	-0.15111	0.030904	1.0181224173777e-6	20043
GCST90003863	3	rs6794370	133490334	A	C	0.064069	0.012657	4.18504372666927e-7	20043
GCST90003863	4	rs6812708	15541609	G	A	0.070114	0.011394	7.72147020564514e-10	20043
GCST90003863	4	rs11724588	184640179	A	G	0.051016	0.011445	8.33681184619635e-6	20043
GCST90003863	5	rs145502024	155256545	G	A	0.20497	0.045361	6.25748763354441e-6	20043
GCST90003863	6	rs1800562	26093141	G	A	-0.15424	0.018638	1.35518941235103e-16	20043
GCST90003863	6	rs375326	31306779	G	A	0.049859	0.010342	1.43747400587436e-6	20043
GCST90003863	7	rs60184925	19146586	G	A	-0.094539	0.018983	6.41061949620743e-7	20043
GCST90003863	7	rs17867666	90084655	A	G	0.068259	0.015213	7.26775033810323e-6	20043
GCST90003863	7	rs117233384	114879502	T	C	-0.15969	0.035808	8.25657632621327e-6	20043
GCST90003863	8	rs1605576	9828715	C	G	0.047147	0.010267	4.41163933176913e-6	20043
GCST90003863	8	rs7828808	70669887	T	C	0.11413	0.024743	4.00036851046125e-6	20043
GCST90003863	9	rs1823279	105969101	A	G	0.064055	0.014393	8.61985578705759e-6	20043
GCST90003863	10	rs2290842	127786969	A	G	0.05131	0.011551	8.95983475288349e-6	20043
GCST90003863	11	rs2303865	44636833	G	A	0.069234	0.014737	2.64362591176345e-6	20043
GCST90003863	11	rs35686945	61753023	A	AT	0.071843	0.010654	1.58854674859778e-11	20043
GCST90003863	11	rs117149254	65020512	G	A	-0.13456	0.028322	2.03657308543033e-6	20043
GCST90003863	11	rs2508948	118951642	T	A	0.053285	0.010104	1.35269535901304e-7	20043
GCST90003863	12	rs117801160	91033144	A	G	0.19993	0.044819	8.20918418869903e-6	20043
GCST90003863	12	rs141337740	125424646	C	G	0.17543	0.039418	8.609937521846e-6	20043
GCST90003863	13	rs142479433	85812025	A	G	0.23181	0.048574	1.83315842867086e-6	20043
GCST90003863	14	rs8011903	87364933	C	G	0.11934	0.026866	8.95364765549594e-6	20043
GCST90003863	15	rs36078855	37454285	C	T	-0.053038	0.011219	2.28665160291952e-6	20043
GCST90003863	16	rs147510231	48965063	C	A	-0.27848	0.060944	4.91926252434165e-6	20043
GCST90003863	17	rs112055216	12508454	G	T	-0.28143	0.059972	2.71518859032726e-6	20043
GCST90003863	17	rs139729256	55143156	G	A	0.17567	0.037334	2.55093856796842e-6	20043
GCST90003863	17	rs8068689	74239621	T	C	-0.046272	0.010026	3.95002641597883e-6	20043
GCST90003863	18	rs2043265	56055772	C	T	0.066351	0.014946	9.06984781505793e-6	20043
GCST90003863	19	rs74584257	28020311	G	A	-0.14451	0.032698	9.94260073952956e-6	20043
GCST90003863	21	rs9975290	15818747	C	G	-0.068366	0.01547	9.94947121750992e-6	20043
GCST90003863	22	rs9610638	37445668	T	C	-0.047919	0.010133	2.26986485188382e-6	20043
