# Supplementary material for: Investigating Bidirectional Causal Relationships Between Imaging‐Derived Brain Phenotypes and Sedative‐Hypnotic Use Disorder: A Mendelian Randomization Study
Source: Addict Biol. 2026 May 28;31(6):e70160. doi: 10.1111/adb.70160 (PMC13239158; doi:10.1111/adb.70160)
Supplement: Supplementary file 5 — Data S1: Supporting Information. [file ADB-31-e70160-s003.zip › Additional file1/IVs for 3935 brain IDPs/Details information for IVs/GCST90003877.csv]

id	chromosome	variant_id	base_pair_location	other_allele	effect_allele	beta	standard_error	p_value	samplesize
GCST90003877	1	rs586924	21043302	C	T	-0.046338	0.0098907	2.81773404932023e-6	20860
GCST90003877	1	rs188644922	38431812	T	C	-0.17483	0.038188	4.71845698248157e-6	20860
GCST90003877	1	rs1926310	65188498	G	C	0.056829	0.011594	9.56753368618242e-7	20860
GCST90003877	1	rs114333699	98156606	G	A	-0.19232	0.042702	6.71428852925952e-6	20860
GCST90003877	2	rs7558099	60656483	G	A	-0.050254	0.010747	2.94035657367251e-6	20860
GCST90003877	2	rs1523305	70698856	C	T	-0.049666	0.009821	4.29140991228369e-7	20860
GCST90003877	2	rs6737075	200399053	T	C	0.050884	0.010197	6.08695372334901e-7	20860
GCST90003877	2	rs35129465	219423724	T	TA	0.045979	0.010168	6.16027358327238e-6	20860
GCST90003877	2	rs111339262	237484258	G	T	-0.19156	0.038099	4.99574198175964e-7	20860
GCST90003877	3	rs182347358	22131872	G	C	0.33431	0.074213	6.68190043410554e-6	20860
GCST90003877	3	rs77053928	95130376	T	G	-0.10603	0.022513	2.49459472694296e-6	20860
GCST90003877	4	rs3860067	38611905	T	C	-0.048797	0.0097851	6.18443458227128e-7	20860
GCST90003877	4	rs28437329	98133391	T	G	0.049059	0.010388	2.34207069479383e-6	20860
GCST90003877	4	rs115405295	176888055	C	T	0.20374	0.039654	2.80285092764669e-7	20860
GCST90003877	5	rs59934912	53830581	G	A	-0.050094	0.01098	5.09096369523094e-6	20860
GCST90003877	5	rs10052710	82860025	T	G	-0.10832	0.012249	1.0046157902783899e-18	20860
GCST90003877	5	rs356454	139052104	C	T	0.062412	0.010608	4.08131391596972e-9	20860
GCST90003877	6	rs111393404	12758142	G	A	-0.23437	0.052676	8.65964323360065e-6	20860
GCST90003877	6	rs75499503	26145217	C	T	-0.05414	0.012026	6.76705957674191e-6	20860
GCST90003877	6	rs3128848	29377296	A	T	0.069958	0.013206	1.18522280719571e-7	20860
GCST90003877	6	rs45585135	45515641	T	G	0.071632	0.014915	1.57761126969935e-6	20860
GCST90003877	6	rs9491697	127456122	A	G	0.056823	0.0098641	8.50158693187439e-9	20860
GCST90003877	7	rs10270752	574144	T	C	-0.055738	0.0099694	2.28770488740737e-8	20860
GCST90003877	7	rs10238376	30974353	G	A	0.057928	0.012759	5.65067071335312e-6	20860
GCST90003877	7	rs137919051	95163384	C	CGGTGGCCA	-0.077162	0.0167	3.85212170598103e-6	20860
GCST90003877	8	rs7833393	33536037	A	G	-0.045466	0.010186	8.11147810037936e-6	20860
GCST90003877	8	rs75777643	70170438	C	T	0.055837	0.011434	1.04930079039795e-6	20860
GCST90003877	8	rs139046764	128177812	G	A	0.2637	0.056782	3.43637064149061e-6	20860
GCST90003877	10	rs9664942	34100387	C	A	-0.050438	0.010131	6.46546849775043e-7	20860
GCST90003877	10	rs2361625	126175164	C	G	-0.046033	0.0097152	2.17020120356835e-6	20860
GCST90003877	11	rs117949445	101474500	C	T	0.2124	0.046778	5.64027137431894e-6	20860
GCST90003877	11	rs4935898	124742385	G	A	0.10365	0.023105	7.29793515214449e-6	20860
GCST90003877	12	rs374208769	131488937	G	GCTGCGGTGCTCCCCCGGGCCGC	0.046534	0.010356	7.04206452331206e-6	20860
GCST90003877	14	rs35893753	62349947	T	C	0.090532	0.019759	4.63767168124061e-6	20860
GCST90003877	14	rs4902497	68062587	C	T	-0.050879	0.011075	4.37018679070614e-6	20860
GCST90003877	14	rs17097658	99165844	C	T	0.13496	0.02977	5.83042213843286e-6	20860
GCST90003877	15	rs4264342	58197750	T	C	0.049319	0.010004	8.27942163712334e-7	20860
GCST90003877	16	rs148651605	1147857	G	GA	0.11089	0.024484	5.96073754509684e-6	20860
GCST90003877	16	rs4787237	8561339	G	C	-0.045428	0.0098097	3.66268862758783e-6	20860
GCST90003877	16	rs3743565	58426182	A	G	-0.055407	0.012017	4.03366660889926e-6	20860
GCST90003877	17	rs2289677	42961009	C	T	0.051077	0.010024	3.50832646855165e-7	20860
GCST90003877	17	rs112481206	73168560	G	A	0.16833	0.028083	2.0820924052201203e-9	20860
GCST90003877	18	rs2953274	49423241	G	A	-0.087932	0.016134	5.09213606791151e-8	20860
GCST90003877	19	rs34979870	39103764	A	C	-0.075484	0.015952	2.23717521879528e-6	20860
GCST90003877	19	rs419990	44433904	T	C	-0.048298	0.0098121	8.61985578705759e-7	20860
GCST90003877	20	rs1406967	38835774	C	T	-0.053481	0.010259	1.87456282432838e-7	20860
GCST90003877	21	rs77973833	26635088	G	T	0.12431	0.027387	5.67936786772003e-6	20860
GCST90003877	22	rs2267161	30953295	C	T	0.047841	0.010636	6.89445593170922e-6	20860
GCST90003877	22	rs1004763	38474952	C	T	0.055648	0.0098919	1.8719748082291e-8	20860
