# Supplementary material for: Investigating Bidirectional Causal Relationships Between Imaging‐Derived Brain Phenotypes and Sedative‐Hypnotic Use Disorder: A Mendelian Randomization Study
Source: Addict Biol. 2026 May 28;31(6):e70160. doi: 10.1111/adb.70160 (PMC13239158; doi:10.1111/adb.70160)
Supplement: Supplementary file 5 — Data S1: Supporting Information. [file ADB-31-e70160-s003.zip › Additional file1/IVs for 3935 brain IDPs/Details information for IVs/GCST90005341.csv]

id	chromosome	variant_id	base_pair_location	other_allele	effect_allele	beta	standard_error	p_value	samplesize
GCST90005341	1	rs68097939	218388548	C	A	0.068248	0.014941	4.95792553906303e-6	21081
GCST90005341	2	rs76765590	14877344	G	C	-0.1946	0.038352	3.93006741341853e-7	21081
GCST90005341	2	rs2863957	114089551	C	A	0.10659	0.011753	1.30016957803329e-19	21081
GCST90005341	2	rs12991429	202838622	A	T	-0.068823	0.015483	8.82470101075655e-6	21081
GCST90005341	3	rs11542804	52289709	G	C	-0.060958	0.012691	1.57036280433355e-6	21081
GCST90005341	3	rs13100463	171120159	T	C	-0.048641	0.0097509	6.13903345360935e-7	21081
GCST90005341	3	rs79712770	193581342	G	A	0.13647	0.029983	5.3542667009824e-6	21081
GCST90005341	5	rs72633977	74915983	C	T	-0.075438	0.015224	7.28618174513227e-7	21081
GCST90005341	6	rs62431599	159150886	C	T	0.052386	0.011535	5.61953007700132e-6	21081
GCST90005341	7	rs17396029	102452988	G	A	-0.12106	0.025448	1.97696964011186e-6	21081
GCST90005341	7	rs149590969	135009255	C	A	0.22304	0.049259	5.99100938611354e-6	21081
GCST90005341	8	rs76758185	21974987	T	C	0.073216	0.016392	7.98913941667404e-6	21081
GCST90005341	8	rs4977148	144129474	C	T	0.049905	0.010153	8.92894196064983e-7	21081
GCST90005341	10	rs12258932	18224915	A	G	-0.059558	0.013324	7.86502305458658e-6	21081
GCST90005341	10	rs74157232	115019897	A	T	-0.16413	0.036303	6.18585876491785e-6	21081
GCST90005341	15	rs11072703	78236929	A	G	-0.091573	0.020663	9.39074396851364e-6	21081
GCST90005341	18	rs79845298	3098256	C	A	0.10963	0.024066	5.26259562080318e-6	21081
GCST90005341	18	rs60624605	75337636	G	T	-0.11356	0.024303	2.98950992781459e-6	21081
GCST90005341	20	rs117037563	14511052	G	A	0.22015	0.04946	8.58420340887521e-6	21081
GCST90005341	20	rs17753046	42349570	C	T	0.10878	0.023618	4.13523314347606e-6	21081
