# Supplementary material for: Investigating Bidirectional Causal Relationships Between Imaging‐Derived Brain Phenotypes and Sedative‐Hypnotic Use Disorder: A Mendelian Randomization Study
Source: Addict Biol. 2026 May 28;31(6):e70160. doi: 10.1111/adb.70160 (PMC13239158; doi:10.1111/adb.70160)
Supplement: Supplementary file 5 — Data S1: Supporting Information. [file ADB-31-e70160-s003.zip › Additional file1/IVs for 3935 brain IDPs/Details information for IVs/GCST90003730.csv]

id	chromosome	variant_id	base_pair_location	other_allele	effect_allele	beta	standard_error	p_value	samplesize
GCST90003730	1	rs6672714	209331789	G	A	0.07274	0.015456	2.53921806988671e-6	21282
GCST90003730	3	rs6798507	71547039	G	A	-0.05737	0.010239	2.1291193159295e-8	21282
GCST90003730	3	rs145939563	94455856	A	T	0.16618	0.037211	8.01124475024897e-6	21282
GCST90003730	3	rs875038	183951880	T	C	0.059367	0.010808	4.00036851046125e-8	21282
GCST90003730	4	rs150572753	74923240	A	G	0.1904	0.042554	7.7037113169761e-6	21282
GCST90003730	5	rs10521013	34035113	T	G	0.13966	0.029986	3.21958577579011e-6	21282
GCST90003730	5	rs12652629	160455199	G	T	-0.046313	0.01006	4.17253511231794e-6	21282
GCST90003730	5	rs359437	173293409	A	C	0.059503	0.013099	5.58470194736831e-6	21282
GCST90003730	6	rs729433	51026709	G	A	0.061307	0.013661	7.23102728050062e-6	21282
GCST90003730	6	rs9496248	142388676	C	G	0.092171	0.017806	2.28402051284046e-7	21282
GCST90003730	7	rs80322484	15039692	T	C	0.12098	0.026993	7.43703799062713e-6	21282
GCST90003730	7	rs138886409	17457806	A	C	-0.15237	0.032383	2.55152601090967e-6	21282
GCST90003730	7	rs73146133	67567214	C	T	0.098674	0.021704	5.49034961025204e-6	21282
GCST90003730	7	rs76998166	131183445	C	T	0.13364	0.030165	9.45801503371012e-6	21282
GCST90003730	8	rs920048	11108243	T	G	-0.046506	0.0098677	2.45753663121505e-6	21282
GCST90003730	8	rs191073379	104565375	G	C	0.059858	0.013297	6.78109767493434e-6	21282
GCST90003730	10	rs10995803	65844676	A	G	-0.10873	0.022094	8.66363206507662e-7	21282
GCST90003730	10	rs10781577	134325083	G	T	0.047167	0.0097955	1.48081225526751e-6	21282
GCST90003730	11	rs74693143	11365135	T	G	-0.078384	0.017687	9.3993971476678e-6	21282
GCST90003730	11	rs74853837	78853087	G	A	-0.17957	0.036944	1.17814840600293e-6	21282
GCST90003730	12	rs3217210	14781678	G	GA	0.045322	0.009809	3.85123482428932e-6	21282
GCST90003730	12	rs372979493	121705886	CAT	C	0.20225	0.045638	9.4015616880357e-6	21282
GCST90003730	13	rs45612833	111099057	G	A	0.061074	0.012451	9.40589226426993e-7	21282
GCST90003730	16	rs145113585	5377873	G	A	-0.19475	0.040696	1.7163268634906e-6	21282
GCST90003730	16	rs1684576	57062177	T	A	0.04502	0.0099482	6.05898671138965e-6	21282
GCST90003730	16	rs62049368	70231889	G	A	-0.051566	0.010087	3.21440059652438e-7	21282
GCST90003730	16	rs8053510	77385901	C	G	0.049352	0.011004	7.32993291651779e-6	21282
GCST90003730	16	rs1800341	89836899	T	C	0.079577	0.015686	3.94638998209864e-7	21282
GCST90003730	17	rs4510082	990890	A	G	-0.053507	0.010593	4.42792238778708e-7	21282
GCST90003730	17	rs191726584	21096991	G	A	0.24709	0.054492	5.8049702719687e-6	21282
GCST90003730	17	rs9901510	42680216	G	A	-0.061056	0.01222	5.88166114143038e-7	21282
GCST90003730	17	rs62085878	66383141	A	G	0.053048	0.011994	9.78588257118011e-6	21282
GCST90003730	17	rs9899923	70916580	C	T	-0.051376	0.0098678	1.94312169182842e-7	21282
GCST90003730	18	rs66578487	4463629	G	A	-0.06338	0.012581	4.74569693191243e-7	21282
GCST90003730	18	rs8092259	63439141	T	G	0.048694	0.01083	6.95024317588796e-6	21282
GCST90003730	19	rs107068	36204690	A	G	0.054316	0.0096932	2.12617985986252e-8	21282
GCST90003730	19	rs12460853	46115714	T	C	-0.052659	0.0099854	1.35082783165087e-7	21282
GCST90003730	20	rs4815276	2507766	A	G	-0.046612	0.010515	9.34114255736479e-6	21282
GCST90003730	22	rs5759502	23225028	G	T	0.057108	0.011947	1.76563122226338e-6	21282
