# Supplementary material for: Investigating Bidirectional Causal Relationships Between Imaging‐Derived Brain Phenotypes and Sedative‐Hypnotic Use Disorder: A Mendelian Randomization Study
Source: Addict Biol. 2026 May 28;31(6):e70160. doi: 10.1111/adb.70160 (PMC13239158; doi:10.1111/adb.70160)
Supplement: Supplementary file 5 — Data S1: Supporting Information. [file ADB-31-e70160-s003.zip › Additional file1/IVs for 3935 brain IDPs/Details information for IVs/GCST90004739.csv]

id	chromosome	variant_id	base_pair_location	other_allele	effect_allele	beta	standard_error	p_value	samplesize
GCST90004739	1	rs750726	177843149	G	C	0.068221	0.013658	5.92652335240216e-7	21081
GCST90004739	1	rs1881572	214324554	C	T	-0.063422	0.012383	3.05421777261214e-7	21081
GCST90004739	2	rs2723148	23618388	T	C	0.048403	0.010802	7.47136579828432e-6	21081
GCST90004739	2	rs72921763	195725357	C	T	0.075165	0.016785	7.56658647868492e-6	21081
GCST90004739	2	rs3754648	237021346	G	A	0.05122	0.010964	3.00746097073194e-6	21081
GCST90004739	3	rs144597369	127155332	G	A	-0.27696	0.059	2.69277458695896e-6	21081
GCST90004739	3	rs75207134	193370700	G	A	0.21135	0.045089	2.78355623757743e-6	21081
GCST90004739	4	rs149587586	38521327	A	G	-0.20244	0.045438	8.41976557609176e-6	21081
GCST90004739	6	rs11752656	52744980	C	G	0.1164	0.025658	5.74645486597674e-6	21081
GCST90004739	7	rs6953680	30176844	C	T	-0.077436	0.01647	2.59656979027378e-6	21081
GCST90004739	7	rs56845459	84593685	C	T	-0.063357	0.013813	4.52689060877358e-6	21081
GCST90004739	8	rs117369406	93982956	T	A	-0.12218999999999999	0.024765	8.11895248935676e-7	21081
GCST90004739	9	rs80238316	79330043	A	G	-0.094796	0.02113	7.28618174513227e-6	21081
GCST90004739	10	rs141658968	82724444	G	C	-0.2084	0.046151	6.34307724208235e-6	21081
GCST90004739	11	rs17339350	33570367	T	C	0.12587	0.027581	5.05475371359799e-6	21081
GCST90004739	12	rs78671808	77629283	C	T	-0.13536	0.029861	5.8411720709283e-6	21081
GCST90004739	12	rs113685761	98977831	G	A	-0.054945	0.012411	9.59842553582906e-6	21081
GCST90004739	12	rs35920088	102309023	C	T	0.1231	0.027626	8.39846661157914e-6	21081
GCST90004739	12	rs7301677	115381147	C	T	-0.055258	0.010941	4.43812980308139e-7	21081
GCST90004739	14	rs73311063	59583838	T	G	-0.45173	0.10019	6.55692173720848e-6	21081
GCST90004739	15	rs117565266	73656163	A	G	-0.16883	0.037172	5.60918804833818e-6	21081
GCST90004739	17	rs62070219	821595	C	T	0.064478	0.013621	2.21717513777523e-6	21081
GCST90004739	21	rs497689	32824779	A	T	0.045401	0.0098543	4.10487559833648e-6	21081
GCST90004739	21	rs114445826	44239970	A	T	0.21758	0.048888	8.609937521846e-6	21081
GCST90004739	22	rs73156833	26633075	G	A	0.053379	0.011472	3.29003107524706e-6	21081
