# Supplementary material for: Investigating Bidirectional Causal Relationships Between Imaging‐Derived Brain Phenotypes and Sedative‐Hypnotic Use Disorder: A Mendelian Randomization Study
Source: Addict Biol. 2026 May 28;31(6):e70160. doi: 10.1111/adb.70160 (PMC13239158; doi:10.1111/adb.70160)
Supplement: Supplementary file 5 — Data S1: Supporting Information. [file ADB-31-e70160-s003.zip › Additional file1/IVs for 3935 brain IDPs/Details information for IVs/GCST90003056.csv]

id	chromosome	variant_id	base_pair_location	other_allele	effect_allele	beta	standard_error	p_value	samplesize
GCST90003056	1	rs35316645	6851351	G	C	0.11499	0.025929	9.26189813096003e-6	21282
GCST90003056	1	rs115315429	41298248	C	T	0.1584	0.035449	7.92318871312692e-6	21282
GCST90003056	1	rs12134456	155722506	C	G	-0.048766	0.010166	1.6210633981552e-6	21282
GCST90003056	2	rs4952753	45446082	C	G	0.050494	0.010974	4.22668614265603e-6	21282
GCST90003056	2	rs149541938	134070602	T	A	0.17457	0.038738	6.63132021883553e-6	21282
GCST90003056	2	rs11675804	206425470	G	C	0.04891	0.010054	1.15557995540213e-6	21282
GCST90003056	4	rs12643412	9420974	T	G	-0.0467	0.01046	8.0612056386389e-6	21282
GCST90003056	4	rs11100117	158533769	C	T	0.050611	0.0098443	2.75486296095247e-7	21282
GCST90003056	5	rs145953615	33187137	T	C	0.1765	0.039648	8.56840527691607e-6	21282
GCST90003056	6	rs12524325	8399805	A	C	-0.071765	0.01552	3.78442584717094e-6	21282
GCST90003056	6	rs9320132	106246658	A	G	-0.044907999999999997	0.0097982	4.60468578378574e-6	21282
GCST90003056	6	rs2765784	133660174	C	G	0.047227	0.010199	3.66859694441342e-6	21282
GCST90003056	7	rs35021139	6978145	G	A	0.083006	0.018765	9.76337566582643e-6	21282
GCST90003056	7	rs117551236	132655782	T	C	0.13717	0.029408	3.11601830310546e-6	21282
GCST90003056	7	rs58919541	156297224	G	A	-0.13027	0.028456	4.72280484392232e-6	21282
GCST90003056	8	rs12679790	28444064	G	A	0.048326	0.010593	5.09565480608115e-6	21282
GCST90003056	8	rs6984072	73272800	G	A	0.054642	0.01111	8.78820137717169e-7	21282
GCST90003056	9	rs732119	695607	G	A	-0.054333	0.011474	2.20241927888395e-6	21282
GCST90003056	9	rs1134870	21862549	G	A	-0.062763	0.01376	5.11446251596305e-6	21282
GCST90003056	11	rs76307147	19822500	C	G	-0.1603	0.034932	4.48125853325155e-6	21282
GCST90003056	12	rs12427008	21357948	T	C	-0.098639	0.019309	3.27642325685378e-7	21282
GCST90003056	13	rs138785054	112584626	T	C	-0.22872	0.051065	7.54049749485307e-6	21282
GCST90003056	14	rs34587556	94432197	G	T	-0.22879	0.051411	8.62184081072701e-6	21282
GCST90003056	16	rs2081981	87748198	G	C	0.04869	0.010727	5.68067574106773e-6	21282
GCST90003056	17	rs429137	63101451	G	C	0.13058	0.028881	6.1773185859152e-6	21282
GCST90003056	17	rs28799661	67362529	T	C	-0.05175	0.010688	1.29568669751702e-6	21282
GCST90003056	18	rs505110	331506	G	A	0.047141	0.010276	4.51024361117194e-6	21282
GCST90003056	18	rs12961923	55302269	G	A	0.046006	0.010174	6.16736994454326e-6	21282
GCST90003056	19	rs55787584	12725495	G	A	-0.084423	0.019003	8.92894196064983e-6	21282
