# Supplementary material for: Investigating Bidirectional Causal Relationships Between Imaging‐Derived Brain Phenotypes and Sedative‐Hypnotic Use Disorder: A Mendelian Randomization Study
Source: Addict Biol. 2026 May 28;31(6):e70160. doi: 10.1111/adb.70160 (PMC13239158; doi:10.1111/adb.70160)
Supplement: Supplementary file 5 — Data S1: Supporting Information. [file ADB-31-e70160-s003.zip › Additional file1/IVs for 3935 brain IDPs/Details information for IVs/GCST90005427.csv]

id	chromosome	variant_id	base_pair_location	other_allele	effect_allele	beta	standard_error	p_value	samplesize
GCST90005427	2	rs113575511	20632623	C	A	-0.2031	0.042401	1.67880401812256e-6	21081
GCST90005427	2	rs35207835	110486331	G	A	0.087269	0.019213	5.5975760149511e-6	21081
GCST90005427	3	rs9861876	128246402	A	G	0.13248	0.029532	7.29961575729297e-6	21081
GCST90005427	3	rs77308401	183902702	TA	T	0.045534	0.010046	5.85868300057377e-6	21081
GCST90005427	5	rs2548608	53819686	T	C	0.053189	0.011487	3.67366880110304e-6	21081
GCST90005427	6	rs72938543	97804505	G	T	0.20988	0.046797	7.33330925274152e-6	21081
GCST90005427	7	rs77334444	4510013	C	T	-0.10852	0.022721	1.79721485654766e-6	21081
GCST90005427	10	rs12245746	63330462	T	C	-0.055753	0.011698	1.89234361864498e-6	21081
GCST90005427	11	rs77343637	28923520	G	A	0.16854	0.036859	4.8439538854784e-6	21081
GCST90005427	12	rs5799538	81927471	A	AATCT	-0.071136	0.015895	7.66831597863026e-6	21081
GCST90005427	14	rs74065211	75941958	C	T	0.059007	0.01309	6.58567053154378e-6	21081
GCST90005427	14	rs61992667	101505462	G	A	-0.080473	0.017604	4.87640760611883e-6	21081
GCST90005427	15	rs28568521	86386287	C	G	0.057157	0.012624	5.99514925848152e-6	21081
GCST90005427	15	rs59915516	94896171	C	T	0.061077	0.013173	3.56369066968236e-6	21081
GCST90005427	15	rs3784469	101938231	G	C	0.048143	0.010749	7.54223395847572e-6	21081
GCST90005427	16	rs8049421	25445514	T	C	-0.05076	0.011467	9.61169541515931e-6	21081
GCST90005427	19	rs60657072	6489489	C	T	-0.08367	0.01875	8.14329185209245e-6	21081
