# Supplementary material for: Investigating Bidirectional Causal Relationships Between Imaging‐Derived Brain Phenotypes and Sedative‐Hypnotic Use Disorder: A Mendelian Randomization Study
Source: Addict Biol. 2026 May 28;31(6):e70160. doi: 10.1111/adb.70160 (PMC13239158; doi:10.1111/adb.70160)
Supplement: Supplementary file 5 — Data S1: Supporting Information. [file ADB-31-e70160-s003.zip › Additional file1/IVs for 3935 brain IDPs/Details information for IVs/GCST90003042.csv]

id	chromosome	variant_id	base_pair_location	other_allele	effect_allele	beta	standard_error	p_value	samplesize
GCST90003042	1	rs6658111	47980916	T	G	0.045257	0.010131	7.96526079783779e-6	21282
GCST90003042	1	rs2999158	113239478	T	C	0.071175	0.010259	4.10204102986606e-12	21282
GCST90003042	1	rs76088242	244176389	A	C	-0.13606	0.030279	7.04206452331206e-6	21282
GCST90003042	2	rs55795022	16386265	T	A	-0.060773	0.013103	3.53834356814722e-6	21282
GCST90003042	2	rs60900435	60331136	A	T	-0.050977	0.010264	6.86910254871884e-7	21282
GCST90003042	2	rs4849391	111854671	A	G	-0.04425	0.0099522	8.78213279898006e-6	21282
GCST90003042	2	rs7573649	159109369	C	T	0.043691	0.0096995	6.68959768631609e-6	21282
GCST90003042	2	rs1395866	189569061	T	C	-0.04737	0.010656	8.82266928217716e-6	21282
GCST90003042	2	rs12996251	196513007	A	G	0.048036	0.0097502	8.42558375339826e-7	21282
GCST90003042	3	rs4530517	64570688	A	G	0.045954	0.0097492	2.44906324184475e-6	21282
GCST90003042	3	rs71302178	69340189	T	C	0.057959	0.01287	6.72047546628296e-6	21282
GCST90003042	3	rs66757381	89561048	C	T	0.058789	0.0098935	2.8556172713813e-9	21282
GCST90003042	3	rs13065867	118959210	C	T	-0.070109	0.012079	6.556921737208491e-9	21282
GCST90003042	3	rs9823161	193811168	A	G	0.06232	0.010553	3.5661532304264e-9	21282
GCST90003042	4	rs76229833	18942382	C	T	-0.10337	0.021562	1.6462659663283e-6	21282
GCST90003042	4	rs12508031	19073685	A	T	0.07112	0.010646	2.4434305526939696e-11	21282
GCST90003042	4	rs201202431	43069423	A	AAC	-0.15689	0.035307	8.89405887555891e-6	21282
GCST90003042	4	rs73814883	53728054	G	C	0.097159	0.014899	7.12853030126519e-11	21282
GCST90003042	4	rs148052491	99065251	A	G	-0.24681	0.055834	9.90147738776604e-6	21282
GCST90003042	4	rs11727676	145659064	T	C	0.099484	0.016561	1.9186687406702902e-9	21282
GCST90003042	4	rs72712223	188590153	C	T	-0.061078	0.012737	1.63643967388343e-6	21282
GCST90003042	5	rs149553736	28167131	C	T	-0.15116	0.033553	6.66960324824356e-6	21282
GCST90003042	5	rs34099891	60138339	G	T	0.068913	0.01087	2.34368909882699e-10	21282
GCST90003042	5	rs6882046	87968864	A	G	-0.052661	0.011137	2.27666955533091e-6	21282
GCST90003042	5	rs72797814	111811985	G	T	-0.10706	0.023322	4.45040976649537e-6	21282
GCST90003042	5	rs13157492	123366453	G	C	-0.049359	0.00976	4.2884465349682e-7	21282
GCST90003042	5	rs72785260	124333537	A	G	0.058528	0.010648	3.91922322454977e-8	21282
GCST90003042	5	rs4958767	154105742	C	G	0.052245	0.011337	4.08131391596972e-6	21282
GCST90003042	6	rs374654	21009108	G	A	0.049922	0.01129	9.84237708779116e-6	21282
GCST90003042	6	rs12722051	32609147	A	T	0.053847	0.01216	9.54333128308536e-6	21282
GCST90003042	6	rs112124637	96999098	T	TGGAGCAGGTGGGA	0.064458	0.012921	6.13338179792623e-7	21282
GCST90003042	6	rs75343521	126732511	C	T	-0.15436	0.024022	1.3378271336047002e-10	21282
GCST90003042	6	rs12200595	138862574	G	T	-0.054394	0.010908	6.20011864208724e-7	21282
GCST90003042	6	rs3012434	170545279	A	G	0.06231	0.012664	8.70161772151999e-7	21282
GCST90003042	7	rs6461386	18883690	G	A	0.06116	0.010242	2.3894612943408e-9	21282
GCST90003042	7	rs10085881	21577960	T	C	0.048359	0.010707	6.31975147595244e-6	21282
GCST90003042	7	rs853104	80652954	T	G	0.047999	0.010185	2.45810256508934e-6	21282
GCST90003042	7	rs57784799	107010796	C	T	0.045216	0.0097258	3.3542853083269e-6	21282
GCST90003042	7	rs148635458	137879761	A	G	-0.19908	0.044391	7.34175689894831e-6	21282
GCST90003042	7	rs4302761	141867522	T	G	-0.049126	0.010615	3.71620788095142e-6	21282
GCST90003042	8	rs2163870	108377901	A	G	-0.045259	0.010085	7.23935710242304e-6	21282
GCST90003042	8	rs71569777	119927181	TGCTCTCTCGCTCTCTCGCTCTCTC	T	0.057799	0.011182	2.37629306192762e-7	21282
GCST90003042	10	rs11012730	21811487	G	A	-0.057797	0.010175	1.36081785836245e-8	21282
GCST90003042	10	rs947099	31129883	G	A	0.04661	0.010155	4.45861527948071e-6	21282
GCST90003042	10	rs12256878	77661123	G	A	0.18468	0.04101	6.7251194100476e-6	21282
GCST90003042	10	rs72810870	92729557	G	A	-0.14732	0.030186	1.06733315426184e-6	21282
GCST90003042	10	rs2683588	126560286	A	G	0.048838	0.010851	6.81082936767638e-6	21282
GCST90003042	11	rs11022131	12072213	C	G	-0.059623	0.011204	1.03992016582906e-7	21282
GCST90003042	11	rs35495306	30886296	C	CT	0.046697	0.010343	6.37235555635146e-6	21282
GCST90003042	11	rs7130194	92558342	G	A	-0.061263	0.010468	4.91360227299092e-9	21282
GCST90003042	11	rs551300	104004596	A	G	0.051873	0.0097837	1.15691113213155e-7	21282
GCST90003042	12	rs1793917	48384944	A	T	0.067351	0.013722	9.25337153477778e-7	21282
GCST90003042	12	rs71454617	120315212	G	A	0.16149	0.036294	8.64768775480222e-6	21282
GCST90003042	12	rs117210587	123556647	C	T	0.1371	0.029595	3.63496304546082e-6	21282
GCST90003042	12	rs117143738	132884484	C	T	0.16039	0.036156	9.20661537501971e-6	21282
GCST90003042	13	rs1932197	80183353	C	G	0.053548	0.0096973	3.39156386905822e-8	21282
GCST90003042	13	rs1323625	95047528	G	T	0.053144	0.010068	1.31673991272162e-7	21282
GCST90003042	13	rs72665140	104124750	C	T	0.18675	0.04199	8.73574603972152e-6	21282
GCST90003042	14	rs17185460	25429598	T	C	-0.051459	0.010673	1.43548943335366e-6	21282
GCST90003042	14	rs1955454	29226194	T	G	-0.054087	0.0098164	3.63161666207505e-8	21282
GCST90003042	14	rs74826997	59628609	T	C	-0.14489	0.014738	9.225714271547629e-23	21282
GCST90003042	14	rs17712804	84351973	A	T	-0.048202	0.010263	2.66011247574194e-6	21282
GCST90003042	14	rs3953231	98315728	G	A	0.049257	0.010296	1.72782598050786e-6	21282
GCST90003042	15	rs12899753	39950652	C	G	0.068495	0.014329	1.76441198858062e-6	21282
GCST90003042	15	rs191114577	68070346	G	A	-0.17729	0.040123	9.97929819202528e-6	21282
GCST90003042	16	rs66465307	19310221	A	C	0.16051	0.035801	7.38584178120797e-6	21282
GCST90003042	16	rs72772324	25009493	C	T	-0.081724	0.018483	9.84691071376938e-6	21282
GCST90003042	16	rs9935548	49540235	G	A	-0.056636	0.010057	1.80759029114217e-8	21282
GCST90003042	17	rs112847948	16910461	T	C	0.064199	0.013938	4.13142620642759e-6	21282
GCST90003042	17	rs200442988	44566824	T	TTTTG	-0.05791	0.011199	2.34746972534059e-7	21282
GCST90003042	17	rs7219329	64056386	C	T	-0.091364	0.019516	2.86483754719002e-6	21282
GCST90003042	18	rs146815093	26654035	T	C	0.19097	0.043025	9.10542035595527e-6	21282
GCST90003042	20	rs6097618	52448936	G	C	0.054473	0.0097939	2.70022528688824e-8	21282
GCST90003042	22	rs139012	43623972	A	G	-0.049857	0.010911	4.91586559156862e-6	21282
