# Supplementary material for: Investigating Bidirectional Causal Relationships Between Imaging‐Derived Brain Phenotypes and Sedative‐Hypnotic Use Disorder: A Mendelian Randomization Study
Source: Addict Biol. 2026 May 28;31(6):e70160. doi: 10.1111/adb.70160 (PMC13239158; doi:10.1111/adb.70160)
Supplement: Supplementary file 5 — Data S1: Supporting Information. [file ADB-31-e70160-s003.zip › Additional file1/IVs for 3935 brain IDPs/Details information for IVs/GCST90005433.csv]

id	chromosome	variant_id	base_pair_location	other_allele	effect_allele	beta	standard_error	p_value	samplesize
GCST90005433	1	rs7512642	233876605	A	G	-0.051907	0.0097885	1.15159560831803e-7	21081
GCST90005433	2	rs10197907	80207607	C	A	0.06336	0.014028	6.31247977991039e-6	21081
GCST90005433	2	rs17031551	106309995	A	G	-0.15055	0.032097	2.74410041825657e-6	21081
GCST90005433	2	rs10932475	214074686	C	G	-0.13463	0.029760000000000002	6.10801366500168e-6	21081
GCST90005433	3	rs305520	12016557	G	A	-0.1267	0.028469	8.6079552386946e-6	21081
GCST90005433	3	rs114084583	127167587	T	A	0.17716	0.038644	4.57720116705086e-6	21081
GCST90005433	4	rs16885802	31772286	C	T	0.10371	0.021741	1.85139889420527e-6	21081
GCST90005433	5	rs114471119	42921094	T	C	-0.13978	0.031014	6.61149996541044e-6	21081
GCST90005433	5	rs6452935	90364625	A	C	-0.047891	0.01051	5.22636816736937e-6	21081
GCST90005433	6	rs148977597	13855158	C	T	0.1963	0.043565	6.64048805774573e-6	21081
GCST90005433	6	rs11962594	69986533	G	A	-0.073324	0.015666	2.87938673780798e-6	21081
GCST90005433	7	rs57036896	6942031	C	T	-0.14887	0.033659	9.78362954784595e-6	21081
GCST90005433	7	rs62461895	34586418	G	A	-0.18925	0.040749	3.43320708426096e-6	21081
GCST90005433	7	rs1036587	47164396	C	A	-0.059687	0.013055	4.86071323520125e-6	21081
GCST90005433	7	rs150343151	96585123	G	GA	0.097907	0.021171	3.77398352536586e-6	21081
GCST90005433	10	rs186533063	58209203	T	G	0.17299	0.038576	7.34852202192109e-6	21081
GCST90005433	10	rs3086557	70892187	G	GT	0.059491	0.013391	8.93716960850198e-6	21081
GCST90005433	11	rs10734521	5534114	C	T	-0.04414	0.0097681	6.25460661742488e-6	21081
GCST90005433	13	rs2774467	19834059	A	G	0.14118	0.029937	2.42102904673618e-6	21081
GCST90005433	14	rs17767350	37437582	C	A	0.075927	0.015533	1.02541578835523e-6	21081
GCST90005433	15	rs146398911	25884173	A	G	0.2398	0.054271	9.98389488702327e-6	21081
GCST90005433	16	rs141979093	8786000	C	T	-0.19477	0.040518	1.5424105957496e-6	21081
GCST90005433	18	rs76137432	24362727	C	T	0.33577	0.071908	3.03808555646554e-6	21081
GCST90005433	18	rs1560398	58163189	T	A	-0.10166	0.021594	2.51883662784174e-6	21081
GCST90005433	20	rs360540	12923196	C	T	-0.045905	0.0099371	3.86812054633053e-6	21081
