# Supplementary material for: Investigating Bidirectional Causal Relationships Between Imaging‐Derived Brain Phenotypes and Sedative‐Hypnotic Use Disorder: A Mendelian Randomization Study
Source: Addict Biol. 2026 May 28;31(6):e70160. doi: 10.1111/adb.70160 (PMC13239158; doi:10.1111/adb.70160)
Supplement: Supplementary file 5 — Data S1: Supporting Information. [file ADB-31-e70160-s003.zip › Additional file1/IVs for 3935 brain IDPs/Details information for IVs/GCST90005355.csv]

id	chromosome	variant_id	base_pair_location	other_allele	effect_allele	beta	standard_error	p_value	samplesize
GCST90005355	1	rs4434797	1933867	T	C	-0.061477	0.01387	9.37346150148173e-6	21081
GCST90005355	2	rs72906727	174448488	G	A	0.13304	0.027887	1.84756616376603e-6	21081
GCST90005355	4	rs143715806	133332249	C	CT	-0.42326	0.093983	6.7158347293333e-6	21081
GCST90005355	5	rs158638	55576016	G	A	0.043243	0.009732	8.90020479625525e-6	21081
GCST90005355	5	rs148692887	84834173	G	C	-0.1702	0.037853	6.95184371278247e-6	21081
GCST90005355	5	rs116479341	167178447	G	A	-0.11068	0.02496	9.29394290131581e-6	21081
GCST90005355	6	rs55965767	67818475	A	G	0.21624	0.039421	4.17061403126722e-8	21081
GCST90005355	7	rs117635984	105266808	G	A	0.12369	0.027904	9.349750030886e-6	21081
GCST90005355	7	rs7810560	149036263	A	C	-0.14977	0.033165	6.34015681956584e-6	21081
GCST90005355	9	rs149441212	29811460	G	A	0.17059	0.037849	6.602372147378e-6	21081
GCST90005355	10	rs56108042	27735891	C	G	0.052314	0.011299	3.67620735829409e-6	21081
GCST90005355	11	rs72861812	11316596	G	A	-0.046684	0.010268	5.47898359391748e-6	21081
GCST90005355	11	rs61880763	21005357	C	G	0.18107	0.039934	5.81031931011907e-6	21081
GCST90005355	11	rs142730437	78009645	G	A	-0.25985	0.054692	2.03657308543033e-6	21081
GCST90005355	11	rs12275348	96064117	A	G	-0.075492	0.016523	4.93060259562794e-6	21081
GCST90005355	11	rs3107635	122781556	G	A	-0.060297	0.013561	8.7801108709653e-6	21081
GCST90005355	12	rs34437641	81108358	C	T	-0.31504	0.065848	1.72663285274323e-6	21081
GCST90005355	15	rs11852642	63106208	T	C	-0.18956	0.038171	6.88969505481136e-7	21081
GCST90005355	16	rs11648775	90113121	A	G	-0.077447	0.016576	2.99778167158238e-6	21081
GCST90005355	18	rs117311359	57497435	T	G	-0.18432	0.041586	9.37562006925881e-6	21081
GCST90005355	22	rs9628491	49203354	A	G	-0.058008	0.012524	3.64837944295871e-6	21081
