# Supplementary material for: Investigating Bidirectional Causal Relationships Between Imaging‐Derived Brain Phenotypes and Sedative‐Hypnotic Use Disorder: A Mendelian Randomization Study
Source: Addict Biol. 2026 May 28;31(6):e70160. doi: 10.1111/adb.70160 (PMC13239158; doi:10.1111/adb.70160)
Supplement: Supplementary file 5 — Data S1: Supporting Information. [file ADB-31-e70160-s003.zip › Additional file1/IVs for 3935 brain IDPs/Details information for IVs/GCST90003724.csv]

id	chromosome	variant_id	base_pair_location	other_allele	effect_allele	beta	standard_error	p_value	samplesize
GCST90003724	1	rs4570393	67371629	C	T	0.046236	0.010451	9.73195293592278e-6	21282
GCST90003724	1	rs17257554	118221132	C	G	0.15248	0.032233	2.25423921215243e-6	21282
GCST90003724	1	rs183210231	162019624	C	T	-0.063904	0.014233	7.16638275455864e-6	21282
GCST90003724	2	rs116493845	25075591	G	A	0.079379	0.01649	1.4914201280944e-6	21282
GCST90003724	2	rs145869618	56291089	C	T	0.53356	0.12055	9.64717151896167e-6	21282
GCST90003724	2	rs79699670	178993329	G	A	-0.12826	0.02818	5.35549970840113e-6	21282
GCST90003724	2	rs1993102	232242884	T	C	-0.088092	0.019005	3.58839299329486e-6	21282
GCST90003724	3	rs7651477	37313088	T	C	-0.04717	0.0097381	1.28233058265602e-6	21282
GCST90003724	3	rs4687773	51768909	T	C	0.16681000000000001	0.036601	5.20475151170522e-6	21282
GCST90003724	3	rs332514	124439567	A	G	-0.065992	0.012778	2.42996489770323e-7	21282
GCST90003724	3	rs62283508	129756204	T	C	-0.13426	0.030022	7.79112191113093e-6	21282
GCST90003724	3	rs56317418	153750121	C	T	-0.13531	0.030385	8.50354471999801e-6	21282
GCST90003724	4	rs77911642	11901271	G	A	0.075219	0.015508	1.24022362511889e-6	21282
GCST90003724	4	rs11937643	41685437	G	A	0.085708	0.017448	9.06984781505793e-7	21282
GCST90003724	4	rs28882783	96585314	T	C	0.049635	0.01002	7.34513868157114e-7	21282
GCST90003724	4	rs863619	121393723	T	C	-0.052399	0.011269	3.34195040026114e-6	21282
GCST90003724	4	rs139437393	174302841	A	G	-0.14184	0.028294	5.40132114764635e-7	21282
GCST90003724	6	rs1144697	16743006	C	T	0.054146	0.010467	2.32113286066398e-7	21282
GCST90003724	6	rs9358417	21349094	A	T	-0.062702	0.01341	2.94577790233946e-6	21282
GCST90003724	6	rs9271737	32593690	T	C	-0.048813	0.0098499	7.26273168760684e-7	21282
GCST90003724	6	rs74626297	166534619	G	A	-0.13087	0.02633	6.74217467576245e-7	21282
GCST90003724	7	rs71529387	5343083	C	G	0.052375	0.011404	4.40352027202651e-6	21282
GCST90003724	7	rs73102044	45253499	C	T	0.048291	0.010324	2.92011530139416e-6	21282
GCST90003724	7	rs141692195	70996031	C	CTTTAT	-0.056721	0.012271	3.81768419497544e-6	21282
GCST90003724	7	rs1084615	134273949	T	C	0.058618	0.012157	1.43317756140355e-6	21282
GCST90003724	8	rs77435526	4269435	A	G	-0.13547	0.030645	9.88097953941127e-6	21282
GCST90003724	8	rs150535301	12088811	G	A	-0.16221	0.031756	3.28170848544526e-7	21282
GCST90003724	8	rs1562330	27098436	C	T	0.044986	0.0099341	5.97447846425817e-6	21282
GCST90003724	8	rs2445716	95277074	A	G	0.043861	0.0098612	8.7176614660185e-6	21282
GCST90003724	10	rs12255542	101757850	G	C	0.11344	0.024218	2.83008839178795e-6	21282
GCST90003724	11	rs75394453	11375424	G	T	-0.18717	0.0389	1.50695401522635e-6	21282
GCST90003724	12	rs2239066	2533945	A	G	0.059488	0.013207	6.69730380541896e-6	21282
GCST90003724	13	rs7999169	45688948	C	T	0.098518	0.020738	2.03985830026856e-6	21282
GCST90003724	14	rs34673321	39533601	T	C	-0.054598	0.011747	3.37831389929058e-6	21282
GCST90003724	14	rs117334524	90595963	G	A	-0.23612	0.051271	4.1399967481973e-6	21282
GCST90003724	15	rs12904134	74592862	G	A	-0.047974	0.0099258	1.35238392525265e-6	21282
GCST90003724	15	rs117141943	100517541	C	T	-0.11151	0.024342	4.65371732565491e-6	21282
GCST90003724	16	rs78490754	70684481	G	A	0.24665	0.052236	2.35179790955837e-6	21282
GCST90003724	16	rs12446731	82676142	G	A	-0.049379	0.011054	7.97076490590298e-6	21282
GCST90003724	17	rs903158	1964018	G	A	0.057865	0.011478	4.65907820110128e-7	21282
GCST90003724	17	rs199526	44847707	C	G	0.056123	0.011674	1.53709248761617e-6	21282
GCST90003724	17	rs2290454	73587414	C	T	0.083565	0.018874	9.58296716306374e-6	21282
GCST90003724	18	rs72908041	41158461	T	A	0.10383	0.023204	7.69484719513429e-6	21282
GCST90003724	22	rs6007046	45852024	A	C	0.055295	0.012201	5.87895315996076e-6	21282
