# Supplementary material for: Investigating Bidirectional Causal Relationships Between Imaging‐Derived Brain Phenotypes and Sedative‐Hypnotic Use Disorder: A Mendelian Randomization Study
Source: Addict Biol. 2026 May 28;31(6):e70160. doi: 10.1111/adb.70160 (PMC13239158; doi:10.1111/adb.70160)
Supplement: Supplementary file 5 — Data S1: Supporting Information. [file ADB-31-e70160-s003.zip › Additional file1/IVs for 3935 brain IDPs/Details information for IVs/GCST90004063.csv]

id	chromosome	variant_id	base_pair_location	other_allele	effect_allele	beta	standard_error	p_value	samplesize
GCST90004063	1	rs200922247	39859942	G	T	-0.069167	0.014132	9.93116048420933e-7	20860
GCST90004063	1	rs11438632	42004907	A	AG	-0.044523	0.010003	8.59211339452084e-6	20860
GCST90004063	1	rs80061196	153387297	T	A	0.071642	0.015724	5.23721013923193e-6	20860
GCST90004063	2	rs187905893	27531416	C	T	0.20392	0.044115	3.81680524190082e-6	20860
GCST90004063	2	rs10191679	106714142	C	T	0.053918	0.012117	8.6417162064655e-6	20860
GCST90004063	2	rs2925761	161133557	T	C	0.084052	0.018426	5.10387465387311e-6	20860
GCST90004063	2	rs7565313	232054514	A	G	0.065037	0.012165	9.08447847026776e-8	20860
GCST90004063	3	rs6442409	13835087	T	C	0.051124	0.010329	7.50585205590237e-7	20860
GCST90004063	3	rs13099198	25031899	T	C	-0.050787	0.011052	4.34810476892728e-6	20860
GCST90004063	3	rs151044295	183383310	G	A	-0.10044	0.019146	1.56855589768029e-7	20860
GCST90004063	4	rs13112198	53916185	A	G	-0.072739	0.010918	2.7669416454115098e-11	20860
GCST90004063	4	rs113916276	54755647	C	CAAAAAAAAA	-0.062764	0.011553	5.6104797603247e-8	20860
GCST90004063	4	rs1882328	185137253	T	C	0.054314	0.0098313	3.34195040026114e-8	20860
GCST90004063	5	rs111533201	78866166	C	T	-0.093942	0.019217	1.0240001022367e-6	20860
GCST90004063	5	rs868195	82778257	A	G	0.079665	0.011136	8.72971368388113e-13	20860
GCST90004063	5	rs10052710	82860025	T	G	0.17174	0.012214	1.05196187382322e-44	20860
GCST90004063	6	rs9379831	26175852	C	A	0.047896	0.010582	6.04505142865346e-6	20860
GCST90004063	6	rs9266059	31319222	C	T	0.049875	0.0098647	4.31916703671043e-7	20860
GCST90004063	6	rs9471173	39790303	A	C	-0.052622	0.011421	4.09826464980982e-6	20860
GCST90004063	6	rs11153160	109492608	T	G	0.11983	0.026119	4.50505398927923e-6	20860
GCST90004063	6	rs112792408	112230021	A	G	-0.055839	0.012142	4.27562886151586e-6	20860
GCST90004063	6	rs1124161	151492298	T	C	0.043512	0.0098062	9.16009546844429e-6	20860
GCST90004063	7	rs36176694	477735	T	C	-0.058732	0.01237	2.06728331753761e-6	20860
GCST90004063	7	rs28413682	572564	T	C	0.045435	0.0098705	4.18600747955102e-6	20860
GCST90004063	7	rs4573160	5275556	A	G	-0.049727	0.010474	2.07252605958257e-6	20860
GCST90004063	7	rs6953397	55103199	T	C	-0.067309	0.010083	2.52348077248057e-11	20860
GCST90004063	8	rs3132880	101673916	C	T	0.044711	0.010003	7.87045789695099e-6	20860
GCST90004063	8	rs34301206	136233383	A	T	-0.11541	0.024706	3.010925432053e-6	20860
GCST90004063	9	rs943851	134452681	G	A	-0.055729	0.011746	2.10426290842829e-6	20860
GCST90004063	10	rs73605653	20654253	C	T	0.10825	0.024307	8.48789503007244e-6	20860
GCST90004063	10	rs78047163	49843021	C	G	0.08996	0.020318	9.57634976969269e-6	20860
GCST90004063	11	rs202180602	44635558	G	C	0.1007	0.014473	3.56451133426244e-12	20860
GCST90004063	11	rs72919150	58969089	C	T	0.16187000000000001	0.035882	6.47888095268779e-6	20860
GCST90004063	11	rs117090369	62534515	G	C	-0.10847	0.023039	2.51825671104259e-6	20860
GCST90004063	12	rs59749576	71004484	C	T	-0.068408	0.01536	8.48008098889692e-6	20860
GCST90004063	13	rs75820252	38370260	T	C	0.14291	0.032199	9.10542035595527e-6	20860
GCST90004063	14	rs17243007	23237661	G	C	-0.14621	0.032408	6.4758980046495e-6	20860
GCST90004063	14	rs73257912	31387175	T	C	-0.11753	0.026385	8.45278845160289e-6	20860
GCST90004063	14	rs2877493	69081774	G	A	0.058349	0.012957	6.72821715521547e-6	20860
GCST90004063	16	rs62012262	1095895	G	T	-0.060078	0.012218	8.84097169200496e-7	20860
GCST90004063	17	rs7213044	42672025	G	A	-0.049384	0.0098718	5.70558263871129e-7	20860
GCST90004063	17	rs112481206	73168560	G	A	-0.15262	0.028087	5.57699172375677e-8	20860
GCST90004063	18	rs8094355	75779752	G	T	-0.044906	0.010018	7.40627783668155e-6	20860
GCST90004063	19	rs113507209	8414166	G	C	-0.078553	0.01721	5.03964563612643e-6	20860
GCST90004063	19	rs73051467	42622889	G	A	0.12603	0.027948	6.52980181092871e-6	20860
GCST90004063	22	rs374079100	20997597	CT	C	-0.045292	0.010091	7.20941457164423e-6	20860
GCST90004063	22	rs2267161	30953295	C	T	-0.064384	0.010632	1.4206922128601801e-9	20860
GCST90004063	22	rs760975	38467784	G	C	-0.050678	0.010081	5.01995703378948e-7	20860
