# Supplementary material for: Investigating Bidirectional Causal Relationships Between Imaging‐Derived Brain Phenotypes and Sedative‐Hypnotic Use Disorder: A Mendelian Randomization Study
Source: Addict Biol. 2026 May 28;31(6):e70160. doi: 10.1111/adb.70160 (PMC13239158; doi:10.1111/adb.70160)
Supplement: Supplementary file 5 — Data S1: Supporting Information. [file ADB-31-e70160-s003.zip › Additional file1/IVs for 3935 brain IDPs/Details information for IVs/GCST90006112.csv]

id	chromosome	variant_id	base_pair_location	other_allele	effect_allele	beta	standard_error	p_value	samplesize
GCST90006112	1	rs35913124	202025625	G	C	-0.049827	0.010672	3.04368707448121e-6	21081
GCST90006112	2	rs7595739	27874563	G	T	0.044142	0.0098806	7.95243265533396e-6	21081
GCST90006112	3	rs147759244	74517153	C	A	-0.15875	0.034282	3.66521959732342e-6	21081
GCST90006112	5	rs139914458	124460531	T	G	-0.17016	0.037815	6.83754188933792e-6	21081
GCST90006112	5	rs17642570	148699825	T	C	-0.13459	0.02982	6.40766797649436e-6	21081
GCST90006112	8	rs7837814	103559821	T	A	-0.047628	0.010438	5.06873982789023e-6	21081
GCST90006112	9	rs66464458	78645762	G	A	0.10357	0.022628	4.73805393338826e-6	21081
GCST90006112	9	rs260198	112798047	A	G	0.064647	0.014258	5.82103217770871e-6	21081
GCST90006112	9	rs7874759	132090209	G	C	0.18574	0.03897	1.89103688536449e-6	21081
GCST90006112	10	rs12257870	13430150	G	A	0.098561	0.021269	3.6066167888196e-6	21081
GCST90006112	10	rs145499085	118862721	C	T	0.27875	0.060374	3.91651685591211e-6	21081
GCST90006112	10	rs1994688	134036596	G	C	0.055574	0.012383	7.23602402280251e-6	21081
GCST90006112	12	rs17722093	54466861	G	A	-0.1305	0.027137	1.5279178338196e-6	21081
GCST90006112	13	rs144449549	91779747	C	A	-0.24195	0.048199	5.21434785414458e-7	21081
GCST90006112	14	rs4044919	74023926	C	T	-0.069316	0.014918	3.39547079984023e-6	21081
GCST90006112	14	rs116898197	102078166	G	A	0.13927	0.031194	8.06306201354728e-6	21081
GCST90006112	15	rs117879876	68661004	C	G	0.13923	0.031508	9.96781571151294e-6	21081
GCST90006112	16	rs11648690	61739917	G	A	-0.048737	0.010076	1.3286175963958e-6	21081
GCST90006112	16	rs867347	85067995	G	A	-0.044784	0.0098396	5.36043457816143e-6	21081
GCST90006112	18	rs8095045	10006991	T	C	-0.15165	0.034171	9.12851219331122e-6	21081
GCST90006112	19	rs966049	17457197	G	C	0.07624	0.015018	3.87525245441025e-7	21081
GCST90006112	20	rs11700024	36635043	C	T	0.14256	0.031731	7.06968396449403e-6	21081
GCST90006112	22	rs151301490	29816879	C	CT	0.15229	0.030962	8.7801108709653e-7	21081
