# Supplementary material for: Investigating Bidirectional Causal Relationships Between Imaging‐Derived Brain Phenotypes and Sedative‐Hypnotic Use Disorder: A Mendelian Randomization Study
Source: Addict Biol. 2026 May 28;31(6):e70160. doi: 10.1111/adb.70160 (PMC13239158; doi:10.1111/adb.70160)
Supplement: Supplementary file 5 — Data S1: Supporting Information. [file ADB-31-e70160-s003.zip › Additional file1/IVs for 3935 brain IDPs/Details information for IVs/GCST90004705.csv]

id	chromosome	variant_id	base_pair_location	other_allele	effect_allele	beta	standard_error	p_value	samplesize
GCST90004705	1	rs10803400	16122857	C	T	0.060679	0.012279	7.80908230203002e-7	21081
GCST90004705	1	rs138189163	35523363	T	C	-0.15746	0.035532	9.40589226426993e-6	21081
GCST90004705	1	rs6424394	71067464	C	T	-0.058501	0.012442	2.59417936211881e-6	21081
GCST90004705	1	rs5744113	223313938	G	A	-0.04333	0.0097547	8.95983475288349e-6	21081
GCST90004705	2	rs9789642	106545193	T	C	-0.092825	0.020312	4.90343022791896e-6	21081
GCST90004705	2	rs72858069	151133751	G	C	0.12016	0.024544	9.86052412530856e-7	21081
GCST90004705	2	rs73025000	172473679	A	G	-0.17205	0.035839	1.59184214964859e-6	21081
GCST90004705	3	rs75101776	185458965	A	G	0.097234	0.019682	7.8668342515845e-7	21081
GCST90004705	4	rs72664349	109500946	G	A	0.051109	0.011226	5.32966608010277e-6	21081
GCST90004705	5	rs115813702	26802566	T	C	0.24495	0.052655	3.30750112059254e-6	21081
GCST90004705	5	rs2635182	92255166	C	T	0.044038	0.0097876	6.8533040512604496e-06	21081
GCST90004705	6	rs9476741	15129531	G	A	-0.085466	0.018996	6.85488226452662e-6	21081
GCST90004705	6	rs35807918	151587323	A	G	-0.17351	0.03925	9.88325498099028e-6	21081
GCST90004705	7	rs12537443	77865068	T	A	-0.058177	0.011554	4.809500785491e-7	21081
GCST90004705	8	rs187982179	142212668	C	T	0.13365	0.029781	7.23269247776849e-6	21081
GCST90004705	8	rs117597783	143521101	C	T	0.20165	0.044541	6.00758604775674e-6	21081
GCST90004705	9	rs76418211	28023942	C	T	0.21475	0.043787	9.44060876285923e-7	21081
GCST90004705	10	rs17145614	9294483	A	G	0.10757	0.021275	4.31221096940127e-7	21081
GCST90004705	10	rs144076320	59663084	A	C	0.2435	0.052594	3.68128973642531e-6	21081
GCST90004705	11	rs7943181	5359081	G	A	0.06031	0.013301	5.81567327718514e-6	21081
GCST90004705	11	rs34809680	123022720	C	T	-0.052714	0.011831	8.40620544850771e-6	21081
GCST90004705	12	rs4768152	47770468	A	G	-0.046339	0.010043	3.97649096474565e-6	21081
GCST90004705	12	rs7314688	119723294	C	T	0.078591	0.015837	7.01616833067975e-7	21081
GCST90004705	13	rs34304406	59777496	G	A	-0.052927	0.011652	5.5898480174385e-6	21081
GCST90004705	13	rs61960274	84862022	A	G	-0.050847	0.011279	6.5720370028709e-6	21081
GCST90004705	13	rs72658065	113308093	G	A	-0.11971	0.026028	4.26284949861522e-6	21081
GCST90004705	14	rs10138807	21492310	C	T	-0.047067	0.01012	3.32736159806162e-6	21081
GCST90004705	17	rs7225158	10095453	C	T	0.074115	0.014816	5.70821076171867e-7	21081
GCST90004705	21	rs76276088	36497361	C	T	-0.10149	0.022265	5.18680594557442e-6	21081
