# Supplementary material for: Investigating Bidirectional Causal Relationships Between Imaging‐Derived Brain Phenotypes and Sedative‐Hypnotic Use Disorder: A Mendelian Randomization Study
Source: Addict Biol. 2026 May 28;31(6):e70160. doi: 10.1111/adb.70160 (PMC13239158; doi:10.1111/adb.70160)
Supplement: Supplementary file 5 — Data S1: Supporting Information. [file ADB-31-e70160-s003.zip › Additional file1/IVs for 3935 brain IDPs/Details information for IVs/GCST90004711.csv]

id	chromosome	variant_id	base_pair_location	other_allele	effect_allele	beta	standard_error	p_value	samplesize
GCST90004711	1	rs112802957	35745678	A	T	-0.10442	0.022512	3.53427224366274e-6	21081
GCST90004711	1	rs5026590	81856139	A	G	0.065071	0.014285	5.26380751774531e-6	21081
GCST90004711	2	rs79810677	139095860	A	C	-0.15525	0.03114	6.23160618945834e-7	21081
GCST90004711	2	rs12618100	212959767	T	C	0.059767	0.012967	4.07005239440234e-6	21081
GCST90004711	2	rs78119237	218686162	C	T	-0.14505	0.031834	5.23238871112428e-6	21081
GCST90004711	5	rs112716374	25932444	G	T	0.088669	0.019826	7.77678334455705e-6	21081
GCST90004711	5	rs11134953	177334859	A	G	0.14093	0.028406	7.05504844050652e-7	21081
GCST90004711	6	rs146292166	164581258	G	T	0.22149	0.04428	5.71741872917554e-7	21081
GCST90004711	7	rs189379583	53580934	C	T	-0.1868	0.041793	7.87227034551168e-6	21081
GCST90004711	9	rs13294454	344535	A	G	-0.045451	0.0097725	3.3250639317744e-6	21081
GCST90004711	9	rs17060568	77443424	A	G	-0.067617	0.014888	5.61435668132982e-6	21081
GCST90004711	9	rs116901427	116395424	C	G	0.097976	0.022002	8.51138038202376e-6	21081
GCST90004711	10	rs145196071	10950933	G	T	-0.18503	0.041036	6.55239394015981e-6	21081
GCST90004711	10	rs145346605	108560386	T	A	-0.094402	0.021341	9.75663369370955e-6	21081
GCST90004711	11	rs7932017	12139815	C	T	-0.06755	0.014945	6.22157011728757e-6	21081
GCST90004711	12	rs77299147	4000923	G	C	0.30459	0.06837	8.43140595114772e-6	21081
GCST90004711	12	rs36058871	117905636	T	TA	0.09315	0.017541	1.10458718398863e-7	21081
GCST90004711	15	rs7497189	91975034	T	C	0.049012	0.010282	1.88625324535107e-6	21081
GCST90004711	15	rs8040212	92544704	C	T	-0.06085	0.01371	9.11171233042919e-6	21081
GCST90004711	16	rs73514136	5574253	G	A	0.15153	0.033209	5.07107460640517e-6	21081
GCST90004711	16	rs114995842	17702072	G	A	0.15213	0.034415	9.89691863869103e-6	21081
GCST90004711	16	rs28651543	33594349	T	A	-0.065324	0.014348	5.32108259266794e-6	21081
GCST90004711	16	rs73260664	86996308	A	G	-0.12779	0.025937	8.42364391438403e-7	21081
GCST90004711	17	rs8080021	6603524	T	C	0.062739	0.013048	1.53108746168203e-6	21081
GCST90004711	17	rs117940169	9811917	G	A	0.14157	0.030248	2.88403150312661e-6	21081
GCST90004711	17	rs146685420	59809822	G	C	0.30331	0.06683	5.69639373341184e-6	21081
GCST90004711	18	rs76099091	50325620	T	A	-0.078243	0.016858	3.48337315036012e-6	21081
GCST90004711	19	rs10418226	28782477	C	T	0.081569	0.017698	4.07192715444287e-6	21081
