# Supplementary material for: Investigating Bidirectional Causal Relationships Between Imaging‐Derived Brain Phenotypes and Sedative‐Hypnotic Use Disorder: A Mendelian Randomization Study
Source: Addict Biol. 2026 May 28;31(6):e70160. doi: 10.1111/adb.70160 (PMC13239158; doi:10.1111/adb.70160)
Supplement: Supplementary file 5 — Data S1: Supporting Information. [file ADB-31-e70160-s003.zip › Additional file1/IVs for 3935 brain IDPs/Details information for IVs/GCST90006106.csv]

id	chromosome	variant_id	base_pair_location	other_allele	effect_allele	beta	standard_error	p_value	samplesize
GCST90006106	1	rs200098042	24850133	T	C	-0.12412	0.027049	4.48538782620793e-6	21081
GCST90006106	2	rs71436130	5814206	C	A	-0.059089	0.01297	5.25049198674763e-6	21081
GCST90006106	2	rs140493930	68941631	C	T	0.14134	0.031822	8.98048930512751e-6	21081
GCST90006106	2	rs2459663	133101258	T	C	0.050994	0.01031	7.63484105183096e-7	21081
GCST90006106	2	rs144195594	233249601	C	G	0.21162	0.045837	3.92012576295165e-6	21081
GCST90006106	3	rs73185144	95533134	T	A	-0.13921	0.02872	1.26066588352444e-6	21081
GCST90006106	4	rs13126743	43208318	C	A	0.048911	0.01058	3.80452112580041e-6	21081
GCST90006106	4	rs59671867	144410981	A	T	-0.046567	0.010054	3.64586010197276e-6	21081
GCST90006106	4	rs112111671	168324025	C	T	0.18622	0.042101	9.78137704322986e-6	21081
GCST90006106	6	rs240849	159965188	A	G	-0.084155	0.017294	1.1460405911366e-6	21081
GCST90006106	7	rs149058713	6764192	C	G	0.22013	0.049067	7.2845042329233e-6	21081
GCST90006106	7	rs74741542	109002848	T	G	0.068166	0.014825	4.29140991228369e-6	21081
GCST90006106	9	rs12380860	13954710	G	A	-0.11431	0.025827	9.65161522875097e-6	21081
GCST90006106	13	rs34497299	78137442	C	T	-0.10019	0.022597	9.31322295664323e-6	21081
GCST90006106	15	rs111684569	70046132	G	A	-0.25805	0.055544	3.40564989567361e-6	21081
