# Supplementary material for: Investigating Bidirectional Causal Relationships Between Imaging‐Derived Brain Phenotypes and Sedative‐Hypnotic Use Disorder: A Mendelian Randomization Study
Source: Addict Biol. 2026 May 28;31(6):e70160. doi: 10.1111/adb.70160 (PMC13239158; doi:10.1111/adb.70160)
Supplement: Supplementary file 6 — Data S2: Supporting Information. [file ADB-31-e70160-s005.zip]

Archive with 182 entries (181 files):
- Additional file2/
- __MACOSX/._Additional file2
- Additional file2/GCST90003243_harmonise.csv
- Additional file2/GCST90005150_harmonise.csv
- Additional file2/GCST90006086_harmonise.csv
- Additional file2/GCST90005859_harmonise.csv
- Additional file2/GCST90004164_harmonise.csv
- Additional file2/GCST90004578_harmonise.csv
- Additional file2/GCST90006319_harmonise.csv
- Additional file2/GCST90004301_harmonise.csv
- Additional file2/GCST90005455_harmonise.csv
- Additional file2/GCST90002631_harmonise.csv
- Additional file2/GCST90005627_harmonise.csv
- Additional file2/GCST90002608_harmonise.csv
- Additional file2/GCST90005282_harmonise.csv
- Additional file2/GCST90005199_harmonise.csv
- Additional file2/GCST90003220_harmonise.csv
- Additional file2/GCST90002811_harmonise.csv
- Additional file2/GCST90006239_harmonise.csv
- Additional file2/GCST90005538_harmonise.csv
- Additional file2/GCST90004366_harmonise.csv
- Additional file2/GCST90004236_harmonise.csv
- Additional file2/GCST90004043_harmonise.csv
- Additional file2/GCST90005368_harmonise.csv
- Additional file2/GCST90003377_harmonise.csv
- Additional file2/GCST90002946_harmonise.csv
- Additional file2/GCST90002507_harmonise.csv
- Additional file2/GCST90005774_harmonise.csv
- Additional file2/.DS_Store
- __MACOSX/Additional file2/._.DS_Store
- Additional file2/GCST90005619_harmonise.csv
- Additional file2/GCST90002805_harmonise.csv
- Additional file2/GCST90004222_harmonise.csv
- Additional file2/GCST90006081_harmonise.csv
- Additional file2/GCST90005248_harmonise.csv
- Additional file2/GCST90002871_harmonise.csv
- Additional file2/GCST90002921_harmonise.csv
- Additional file2/GCST90003098_harmonise.csv
- Additional file2/GCST90006323_harmonise.csv
- Additional file2/GCST90003676_harmonise.csv
- Additional file2/GCST90003726_harmonise.csv
- Additional file2/GCST90003497_harmonise.csv
- Additional file2/GCST90004660_harmonise.csv
- Additional file2/GCST90005799_harmonise.csv
- Additional file2/GCST90004859_harmonise.csv
- Additional file2/GCST90004566_harmonise.csv
- Additional file2/GCST90003861_harmonise.csv
- Additional file2/GCST90004004_harmonise.csv
- Additional file2/GCST90004640_harmonise.csv
- Additional file2/GCST90005913_harmonise.csv
- Additional file2/GCST90006244_harmonise.csv
- Additional file2/GCST90005027_harmonise.csv
- Additional file2/GCST90005980_harmonise.csv
- Additional file2/GCST90004634_harmonise.csv
- Additional file2/GCST90004592_harmonise.csv
- Additional file2/GCST90004228_harmonise.csv
- Additional file2/GCST90005531_harmonise.csv
- Additional file2/GCST90003758_harmonise.csv
- Additional file2/GCST90003287_harmonise.csv
- Additional file2/GCST90005974_harmonise.csv
- Additional file2/GCST90005232_harmonise.csv
- Additional file2/GCST90002589_harmonise.csv
- Additional file2/GCST90004215_harmonise.csv
- Additional file2/GCST90002534_harmonise.csv
- Additional file2/GCST90005684_harmonise.csv
- Additional file2/GCST90005372_harmonise.csv
- Additional file2/GCST90003131_harmonise.csv
- Additional file2/GCST90005047_harmonise.csv
- Additional file2/GCST90005629_harmonise.csv
- Additional file2/GCST90005525_harmonise.csv
- Additional file2/GCST90003058_harmonise.csv
- Additional file2/GCST90004452_harmonise.csv
- Additional file2/GCST90005180_harmonise.csv
- Additional file2/GCST90005603_harmonise.csv
- Additional file2/GCST90004478_harmonise.csv
- Additional file2/GCST90005687_harmonise.csv
- Additional file2/GCST90004134_harmonise.csv
- Additional file2/GCST90004717_harmonise.csv
- Additional file2/GCST90005660_harmonise.csv
- Additional file2/GCST90003668_harmonise.csv
- Additional file2/GCST90005844_harmonise.csv
- Additional file2/GCST90005789_harmonise.csv
- Additional file2/GCST90005958_harmonise.csv
- Additional file2/GCST90004885_harmonise.csv
- Additional file2/GCST90004951_harmonise.csv
- Additional file2/GCST90006129_harmonise.csv
- Additional file2/GCST90003212_harmonise.csv
- Additional file2/GCST90005116_harmonise.csv
- Additional file2/GCST90005741_harmonise.csv
- Additional file2/GCST90003130_harmonise.csv
- Additional file2/GCST90005192_harmonise.csv
- Additional file2/GCST90004430_harmonise.csv
- Additional file2/GCST90006301_harmonise.csv
- Additional file2/GCST90005995_harmonise.csv
- Additional file2/GCST90004866_harmonise.csv
- Additional file2/GCST90003153_harmonise.csv
- Additional file2/GCST90005036_harmonise.csv
- Additional file2/GCST90002496_harmonise.csv
- __MACOSX/Additional file2/._GCST90002496_harmonise.csv
- Additional file2/GCST90005986_harmonise.csv
- Additional file2/GCST90005390_harmonise.csv
- Additional file2/GCST90005021_harmonise.csv
- Additional file2/GCST90004862_harmonise.csv
- Additional file2/GCST90002542_harmonise.csv
- Additional file2/GCST90003140_harmonise.csv
- Additional file2/GCST90006302_harmonise.csv
- Additional file2/GCST90004795_harmonise.csv
- Additional file2/GCST90006167_harmonise.csv
- Additional file2/GCST90004908_harmonise.csv
- Additional file2/GCST90006306_harmonise.csv
- Additional file2/GCST90003714_harmonise.csv
- Additional file2/GCST90005384_harmonise.csv
- Additional file2/GCST90003013_harmonise.csv
- Additional file2/GCST90003787_harmonise.csv
- Additional file2/GCST90005916_harmonise.csv
- Additional file2/GCST90005725_harmonise.csv
- Additional file2/GCST90005523_harmonise.csv
- Additional file2/GCST90006288_harmonise.csv
- Additional file2/GCST90002963_harmonise.csv
- Additional file2/GCST90005182_harmonise.csv
- Additional file2/GCST90005975_harmonise.csv
- Additional file2/GCST90002522_harmonise.csv
- Additional file2/GCST90003120_harmonise.csv
- Additional file2/GCST90003807_harmonise.csv
- Additional file2/GCST90003341_harmonise.csv
- Additional file2/GCST90003585_harmonise.csv
- Additional file2/GCST90004978_harmonise.csv
- Additional file2/GCST90006197_harmonise.csv
- Additional file2/GCST90002604_harmonise.csv
- Additional file2/GCST90003206_harmonise.csv
- Additional file2/GCST90004635_harmonise.csv
- Additional file2/GCST90005971_harmonise.csv
- Additional file2/GCST90005108_harmonise.csv
- Additional file2/GCST90005204_harmonise.csv
- Additional file2/GCST90004234_harmonise.csv
- Additional file2/GCST90006070_harmonise.csv
- Additional file2/GCST90005881_harmonise.csv
- Additional file2/GCST90003687_harmonise.csv
- Additional file2/GCST90004181_harmonise.csv
- Additional file2/GCST90002839_harmonise.csv
- Additional file2/GCST90003197_harmonise.csv
- Additional file2/GCST90005968_harmonise.csv
- Additional file2/GCST90004042_harmonise.csv
- Additional file2/GCST90002800_harmonise.csv
- Additional file2/GCST90005440_harmonise.csv
- Additional file2/GCST90006000_harmonise.csv
- Additional file2/GCST90004676_harmonise.csv
- Additional file2/GCST90003987_harmonise.csv
- Additional file2/GCST90003302_harmonise.csv
- Additional file2/GCST90005573_harmonise.csv
- Additional file2/GCST90004554_harmonise.csv
- Additional file2/GCST90005270_harmonise.csv
- Additional file2/GCST90005705_harmonise.csv
- Additional file2/GCST90006308_harmonise.csv
- Additional file2/GCST90002780_harmonise.csv
- Additional file2/GCST90002561_harmonise.csv
- Additional file2/GCST90004484_harmonise.csv
- Additional file2/GCST90006154_harmonise.csv
- Additional file2/GCST90004240_harmonise.csv
- Additional file2/GCST90003723_harmonise.csv
- Additional file2/GCST90005715_harmonise.csv
- Additional file2/GCST90003733_harmonise.csv
- Additional file2/GCST90005420_harmonise.csv
- Additional file2/GCST90006140_harmonise.csv
- Additional file2/GCST90003980_harmonise.csv
- Additional file2/GCST90005865_harmonise.csv
- Additional file2/GCST90003009_harmonise.csv
- Additional file2/GCST90002873_harmonise.csv
- Additional file2/GCST90003114_harmonise.csv
- Additional file2/GCST90003348_harmonise.csv
- Additional file2/GCST90005828_harmonise.csv
- Additional file2/GCST90003057_harmonise.csv
- Additional file2/GCST90003522_harmonise.csv
- Additional file2/GCST90005353_harmonise.csv
- Additional file2/GCST90004233_harmonise.csv
- Additional file2/GCST90004898_harmonise.csv
- Additional file2/GCST90005761_harmonise.csv
- Additional file2/GCST90005048_harmonise.csv
- Additional file2/GCST90003362_harmonise.csv
- Additional file2/GCST90005513_harmonise.csv
- Additional file2/GCST90004685_harmonise.csv
- Additional file2/GCST90003298_harmonise.csv
