# Supplementary material for: Investigating Bidirectional Causal Relationships Between Imaging‐Derived Brain Phenotypes and Sedative‐Hypnotic Use Disorder: A Mendelian Randomization Study
Source: Addict Biol. 2026 May 28;31(6):e70160. doi: 10.1111/adb.70160 (PMC13239158; doi:10.1111/adb.70160)
Supplement: Supplementary file 6 — Data S2: Supporting Information. [file ADB-31-e70160-s005.zip › Additional file2/GCST90003243_harmonise.csv]

SNP	effect_allele.exposure	other_allele.exposure	effect_allele.outcome	other_allele.outcome	beta.exposure	beta.outcome	eaf.exposure	eaf.outcome	remove	palindromic	ambiguous	id.outcome	chr.outcome	pos.outcome	pval.outcome	se.outcome	samplesize.outcome	outcome	mr_keep.outcome	pval_origin.outcome	chr.exposure	pos.exposure	se.exposure	pval.exposure	samplesize.exposure	exposure	mr_keep.exposure	pval_origin.exposure	id.exposure	action	SNP_index	mr_keep	R2	f	meanf
rs11072963	C	T	C	T	-0.054061	-0.00847374	NA	0.197941	FALSE	FALSE	FALSE	XrkhT3	15	80925965	0.824872	0.0382936	407208	Mental and behavioural disorders	TRUE	reported	15	81218306	0.011673	3.65342334883456e-06	21282	GCST90003243	TRUE	reported	lZdcYp	1	1	TRUE	0.00100682330985281	21.4467931649478	25.311384337881
rs1108144	G	A	G	A	-0.049327	0.00259681	NA	0.50685	FALSE	FALSE	FALSE	XrkhT3	8	95392058	0.931765	0.0303281	407208	Mental and behavioural disorders	TRUE	reported	8	96404286	0.0098778	5.97035286583837e-07	21282	GCST90003243	TRUE	reported	lZdcYp	1	1	TRUE	0.00117038277558561	24.9349288757285	25.311384337881
rs112833010	A	G	A	G	0.073993	0.0370527	NA	0.176588	FALSE	FALSE	FALSE	XrkhT3	3	62312852	0.350423	0.0396807	407208	Mental and behavioural disorders	TRUE	reported	3	62298527	0.015937	3.45780103532306e-06	21282	GCST90003243	TRUE	reported	lZdcYp	1	1	TRUE	0.00101184973990899	21.5539718460698	25.311384337881
rs113300196	A	C	A	C	0.11367	0.0839549	NA	0.0136754	FALSE	FALSE	FALSE	XrkhT3	5	83037071	0.517572	0.129742	407208	Mental and behavioural disorders	TRUE	reported	5	82332890	0.022435	4.08507467663125e-07	21282	GCST90003243	TRUE	reported	lZdcYp	1	1	TRUE	0.00120476847160346	25.6683975518086	25.311384337881
rs11689956	C	T	C	T	-0.050951	-0.00410622	NA	0.244126	FALSE	FALSE	FALSE	XrkhT3	2	100178867	0.907319	0.0352705	407208	Mental and behavioural disorders	TRUE	reported	2	100795329	0.011341	7.07131200681301e-06	21282	GCST90003243	TRUE	reported	lZdcYp	1	1	TRUE	0.000947498641911459	20.1818934164792	25.311384337881
rs12109660	T	C	T	C	-0.11025	-0.0440197	NA	0.968006	FALSE	FALSE	FALSE	XrkhT3	5	159180983	0.614616	0.0874284	407208	Mental and behavioural disorders	TRUE	reported	5	158607991	0.024366	6.07435262863583e-06	21282	GCST90003243	TRUE	reported	lZdcYp	1	1	TRUE	0.000961078110889465	20.4714168303424	25.311384337881
rs12508031	T	A	T	A	0.063508	-0.0244324	NA	0.322126	FALSE	TRUE	TRUE	XrkhT3	4	19072062	0.457525	0.0328867	407208	Mental and behavioural disorders	TRUE	reported	4	19073685	0.010648	2.49919417519583e-09	21282	GCST90003243	TRUE	reported	lZdcYp	1	1	TRUE	0.00166871829722259	35.5696811426458	25.311384337881
rs12541115	A	G	A	G	-0.10496	-0.129603	NA	0.0269259	FALSE	FALSE	FALSE	XrkhT3	8	127854222	0.173295	0.0951779	407208	Mental and behavioural disorders	TRUE	reported	8	128866468	0.023569	8.49376028579692e-06	21282	GCST90003243	TRUE	reported	lZdcYp	1	1	TRUE	0.000930997204915593	19.8300822717721	25.311384337881
rs12700291	T	C	T	C	-0.047391	-0.019962	NA	0.541051	FALSE	FALSE	FALSE	XrkhT3	7	21661417	0.515366	0.0306869	407208	Mental and behavioural disorders	TRUE	reported	7	21701035	0.0096678	9.55652499428958e-07	21282	GCST90003243	TRUE	reported	lZdcYp	1	1	TRUE	0.00112780474157086	24.0267824197655	25.311384337881
rs12888467	G	C	G	C	-0.051352	0.0349097	NA	0.515645	FALSE	TRUE	TRUE	XrkhT3	14	28766331	0.251807	0.030463	407208	Mental and behavioural disorders	TRUE	reported	14	29235537	0.0098761	2.01511576185001e-07	21282	GCST90003243	TRUE	reported	lZdcYp	1	1	TRUE	0.00126876141656649	27.0335420596533	25.311384337881
rs12903781	G	A	G	A	-0.072593	0.0655486	NA	0.22646	FALSE	FALSE	FALSE	XrkhT3	15	51775458	0.070596	0.0362533	407208	Mental and behavioural disorders	TRUE	reported	15	52067655	0.013377	5.79829089865608e-08	21282	GCST90003243	TRUE	reported	lZdcYp	1	1	TRUE	0.00138184411665362	29.4463330444635	25.311384337881
rs13273765	A	G	A	G	0.043624	-0.0306401	NA	0.529476	FALSE	FALSE	FALSE	XrkhT3	8	1196100	0.314536	0.030465	407208	Mental and behavioural disorders	TRUE	reported	8	1146100	0.0097278	7.34852202192109e-06	21282	GCST90003243	TRUE	reported	lZdcYp	1	1	TRUE	0.00094405885711898	20.1085561400197	25.311384337881
rs140571400	A	G	A	G	0.14359	0.107756	NA	0.0569038	FALSE	FALSE	FALSE	XrkhT3	1	188530763	0.097165	0.064962	407208	Mental and behavioural disorders	TRUE	reported	1	188499894	0.030584	2.68287229066667e-06	21282	GCST90003243	TRUE	reported	lZdcYp	1	1	TRUE	0.00103466033988719	22.0403763360705	25.311384337881
rs142642115	TATC	T	TATC	T	-0.10062	-0.174404	NA	0.08282	FALSE	FALSE	FALSE	XrkhT3	17	45669244	0.00284787	0.0584523	407208	Mental and behavioural disorders	TRUE	reported	17	43746610	0.011758	1.2274392311584e-17	21282	GCST90003243	TRUE	reported	lZdcYp	1	1	TRUE	0.00342923634173846	73.2252560614134	25.311384337881
rs146250872	GT	G	GT	G	0.051257	0.0445535	NA	0.232975	FALSE	FALSE	FALSE	XrkhT3	4	144435033	0.214484	0.0358917	407208	Mental and behavioural disorders	TRUE	reported	4	145356185	0.010816	2.16072750339329e-06	21282	GCST90003243	TRUE	reported	lZdcYp	1	1	TRUE	0.00105415025641852	22.4559894436162	25.311384337881
rs148171248	G	A	G	A	-0.16946	0.0944418	NA	0.0059266	FALSE	FALSE	FALSE	XrkhT3	13	49049321	0.637375	0.200355	407208	Mental and behavioural disorders	TRUE	reported	13	49623457	0.037941	7.99650107565355e-06	21282	GCST90003243	TRUE	reported	lZdcYp	1	1	TRUE	0.000936477874365781	19.9469290241965	25.311384337881
rs149720430	C	T	C	T	-0.1681	-0.16348	NA	0.0245129	FALSE	FALSE	FALSE	XrkhT3	19	46539432	0.101468	0.0998186	407208	Mental and behavioural disorders	TRUE	reported	19	47042689	0.037855	9.01571137605957e-06	21282	GCST90003243	TRUE	reported	lZdcYp	1	1	TRUE	0.000925708540857168	19.7173302504563	25.311384337881
rs17030613	C	A	C	A	-0.054857	-0.0459742	NA	0.35616	FALSE	FALSE	FALSE	XrkhT3	1	112648185	0.145725	0.0316018	407208	Mental and behavioural disorders	TRUE	reported	1	113190807	0.012072	5.5488118635809e-06	21282	GCST90003243	TRUE	reported	lZdcYp	1	1	TRUE	0.000969330850694765	20.647374640009	25.311384337881
rs188110800	T	G	T	G	0.23626	0.0864992	NA	0.0300837	FALSE	FALSE	FALSE	XrkhT3	5	93354909	0.325657	0.0880041	407208	Mental and behavioural disorders	TRUE	reported	5	92690615	0.049329	1.68344913956707e-06	21282	GCST90003243	TRUE	reported	lZdcYp	1	1	TRUE	0.00107670190082998	22.9369126671299	25.311384337881
rs2164950	A	G	A	G	-0.12467	0.0160923	NA	0.149993	FALSE	FALSE	FALSE	XrkhT3	14	59160913	0.705492	0.0425815	407208	Mental and behavioural disorders	TRUE	reported	14	59627631	0.01471	2.50034536169643e-17	21282	GCST90003243	TRUE	reported	lZdcYp	1	1	TRUE	0.00336374307817616	71.8220436056277	25.311384337881
rs2274692	G	C	G	C	-0.054577	-0.0372433	NA	0.366095	FALSE	TRUE	TRUE	XrkhT3	9	95462078	0.236658	0.031472	407208	Mental and behavioural disorders	TRUE	reported	9	98224360	0.010197	8.77808940846306e-08	21282	GCST90003243	TRUE	reported	lZdcYp	1	1	TRUE	0.00134424321041807	28.6440000202429	25.311384337881
rs2692689	T	C	T	C	-0.074999	-0.076975	NA	0.112355	FALSE	FALSE	FALSE	XrkhT3	3	133905070	0.110053	0.0481709	407208	Mental and behavioural disorders	TRUE	reported	3	133623914	0.016966	9.89464005130076e-06	21282	GCST90003243	TRUE	reported	lZdcYp	1	1	TRUE	0.000917362521031757	19.5393991600287	25.311384337881
rs2819175	G	A	G	A	-0.070608	-0.0193768	NA	0.169592	FALSE	FALSE	FALSE	XrkhT3	1	63732892	0.632054	0.0404664	407208	Mental and behavioural disorders	TRUE	reported	1	64198563	0.013102	7.15978531081961e-08	21282	GCST90003243	TRUE	reported	lZdcYp	1	1	TRUE	0.00136278685764894	29.0396792239663	25.311384337881
rs335426	C	A	C	A	-0.046205	0.0127213	NA	0.469609	FALSE	FALSE	FALSE	XrkhT3	5	177481730	0.678613	0.0307012	407208	Mental and behavioural disorders	TRUE	reported	5	176908731	0.010039	4.19662342039831e-06	21282	GCST90003243	TRUE	reported	lZdcYp	1	1	TRUE	0.00099438034881601	21.1814762665631	25.311384337881
rs34448539	A	C	A	C	-0.10438	-0.0177163	NA	0.0467952	FALSE	FALSE	FALSE	XrkhT3	12	53050498	0.803067	0.0710416	407208	Mental and behavioural disorders	TRUE	reported	12	53444282	0.022877	5.08276464068373e-06	21282	GCST90003243	TRUE	reported	lZdcYp	1	1	TRUE	0.000977235839756701	20.8159207338012	25.311384337881
rs365703	C	G	C	G	-0.044948	0.00490612	NA	0.381884	FALSE	TRUE	TRUE	XrkhT3	5	111369215	0.875414	0.031292	407208	Mental and behavioural disorders	TRUE	reported	5	110704913	0.0098685	5.27594184726995e-06	21282	GCST90003243	TRUE	reported	lZdcYp	1	1	TRUE	0.000973829395576084	20.7432899633864	25.311384337881
rs3844176	A	G	A	G	-0.053134	-0.0388078	NA	0.652346	FALSE	FALSE	FALSE	XrkhT3	3	177554144	0.224448	0.0319462	407208	Mental and behavioural disorders	TRUE	reported	3	177271932	0.010113	1.50314196609002e-07	21282	GCST90003243	TRUE	reported	lZdcYp	1	1	TRUE	0.00129541706034489	27.6022314456575	25.311384337881
rs3847528	A	G	A	G	-0.048121	-0.0560269	NA	0.367591	FALSE	FALSE	FALSE	XrkhT3	11	92777731	0.0755405	0.031526	407208	Mental and behavioural disorders	TRUE	reported	11	92510897	0.010387	3.63078054770101e-06	21282	GCST90003243	TRUE	reported	lZdcYp	1	1	TRUE	0.00100748553522621	21.4609137497894	25.311384337881
rs4569707	C	G	C	G	-0.048733	0.0199986	NA	0.687013	FALSE	TRUE	TRUE	XrkhT3	4	1010000	0.540493	0.0326737	407208	Mental and behavioural disorders	TRUE	reported	4	1003788	0.010685	5.11681835540307e-06	21282	GCST90003243	TRUE	reported	lZdcYp	1	1	TRUE	0.000976473627798641	20.7996691279254	25.311384337881
rs55642684	C	A	C	A	-0.088107	0.0367717	NA	0.133967	FALSE	FALSE	FALSE	XrkhT3	3	119267473	0.407453	0.0443896	407208	Mental and behavioural disorders	TRUE	reported	3	118986320	0.015727	2.14190399072212e-08	21282	GCST90003243	TRUE	reported	lZdcYp	1	1	TRUE	0.00147257225699914	31.38255070246	25.311384337881
rs58797460	A	G	A	G	0.077677	0.0661968	NA	0.0610576	FALSE	FALSE	FALSE	XrkhT3	1	230739389	0.303955	0.0643946	407208	Mental and behavioural disorders	TRUE	reported	1	230875135	0.017036	5.15465970783239e-06	21282	GCST90003243	TRUE	reported	lZdcYp	1	1	TRUE	0.000975917585979349	20.7878134223335	25.311384337881
rs60292901	T	A	T	A	-0.13086	-0.0991986	NA	0.0281017	FALSE	TRUE	TRUE	XrkhT3	5	92812077	0.279832	0.0917913	407208	Mental and behavioural disorders	TRUE	reported	5	92147784	0.027283	1.6266720329719e-06	21282	GCST90003243	TRUE	reported	lZdcYp	1	1	TRUE	0.00107981147289862	23.0032272920263	25.311384337881
rs61867130	G	C	G	C	0.061967	-0.0289727	NA	0.237647	FALSE	TRUE	TRUE	XrkhT3	11	1832863	0.418673	0.0358251	407208	Mental and behavioural disorders	TRUE	reported	11	1854093	0.013391	3.72134556003871e-06	21282	GCST90003243	TRUE	reported	lZdcYp	1	1	TRUE	0.0010051843491001	21.4118458011347	25.311384337881
rs62308746	C	T	C	T	0.050234	0.0528759	NA	0.253541	FALSE	FALSE	FALSE	XrkhT3	4	88884818	0.130502	0.0349679	407208	Mental and behavioural disorders	TRUE	reported	4	89805969	0.011212	7.48514124645485e-06	21282	GCST90003243	TRUE	reported	lZdcYp	1	1	TRUE	0.000942339638474012	20.0719020556536	25.311384337881
rs6461390	G	A	G	A	0.05573	-0.0202574	NA	0.389428	FALSE	FALSE	FALSE	XrkhT3	7	18870609	0.51413	0.0310496	407208	Mental and behavioural disorders	TRUE	reported	7	18910232	0.010028	2.76885364129124e-08	21282	GCST90003243	TRUE	reported	lZdcYp	1	1	TRUE	0.00144912947933907	30.8822276668352	25.311384337881
rs6667594	T	C	T	C	-0.045565	-0.00674258	NA	0.732655	FALSE	FALSE	FALSE	XrkhT3	1	56413150	0.844209	0.0343112	407208	Mental and behavioural disorders	TRUE	reported	1	56878822	0.010122	6.78578350950407e-06	21282	GCST90003243	TRUE	reported	lZdcYp	1	1	TRUE	0.000951271128662353	20.2623245823096	25.311384337881
rs6711668	C	A	C	A	0.046257	-0.0334419	NA	0.48107	FALSE	FALSE	FALSE	XrkhT3	2	149215347	0.269901	0.0303111	407208	Mental and behavioural disorders	TRUE	reported	2	150071861	0.0097495	2.10377843976648e-06	21282	GCST90003243	TRUE	reported	lZdcYp	1	1	TRUE	0.0010566196269679	22.5086487419141	25.311384337881
rs684407	T	C	T	C	-0.048881	-0.0531458	NA	0.610353	FALSE	FALSE	FALSE	XrkhT3	11	126106631	0.0871004	0.0310632	407208	Mental and behavioural disorders	TRUE	reported	11	125976526	0.0099978	1.01999959659372e-06	21282	GCST90003243	TRUE	reported	lZdcYp	1	1	TRUE	0.00112194432993662	23.90179182086	25.311384337881
rs6916728	T	A	T	A	-0.063695	-0.0614982	NA	0.161016	FALSE	TRUE	TRUE	XrkhT3	6	170235717	0.137387	0.0413964	407208	Mental and behavioural disorders	TRUE	reported	6	170545507	0.013634	3.00330887867656e-06	21282	GCST90003243	TRUE	reported	lZdcYp	1	1	TRUE	0.00102448713363801	21.823444041449	25.311384337881
rs7022714	G	A	G	A	-0.052555	0.0148717	NA	0.197341	FALSE	FALSE	FALSE	XrkhT3	9	108188292	0.697741	0.0382925	407208	Mental and behavioural disorders	TRUE	reported	9	110950572	0.011711	7.24269171733694e-06	21282	GCST90003243	TRUE	reported	lZdcYp	1	1	TRUE	0.000945402840003795	20.137210211004	25.311384337881
rs7217388	T	C	T	C	-0.091312	0.00334865	NA	0.116413	FALSE	FALSE	FALSE	XrkhT3	17	3773704	0.943439	0.0471985	407208	Mental and behavioural disorders	TRUE	reported	17	3676998	0.017768	2.78612116862977e-07	21282	GCST90003243	TRUE	reported	lZdcYp	1	1	TRUE	0.00123944586264942	26.4081394163195	25.311384337881
rs723958	A	G	A	G	-0.147	-0.0607825	NA	0.0205593	FALSE	FALSE	FALSE	XrkhT3	6	6962785	0.570193	0.107055	407208	Mental and behavioural disorders	TRUE	reported	6	6963018	0.032081	4.62700533236181e-06	21282	GCST90003243	TRUE	reported	lZdcYp	1	1	TRUE	0.000985594308423179	20.9941385867466	25.311384337881
rs724363	C	G	C	G	-0.049089	0.0136515	NA	0.574642	FALSE	TRUE	TRUE	XrkhT3	1	159179994	0.656508	0.0306956	407208	Mental and behavioural disorders	TRUE	reported	1	159149784	0.0097564	4.90681856767952e-07	21282	GCST90003243	TRUE	reported	lZdcYp	1	1	TRUE	0.00118812035251108	25.3132763202205	25.311384337881
rs72672548	G	A	G	A	-0.17506	-0.246759	NA	0.0141073	FALSE	FALSE	FALSE	XrkhT3	1	68350668	0.0562341	0.129246	407208	Mental and behavioural disorders	TRUE	reported	1	68816351	0.038193	4.59726988530872e-06	21282	GCST90003243	TRUE	reported	lZdcYp	1	1	TRUE	0.000986200800665813	21.0070702276466	25.311384337881
rs72785260	G	A	G	A	0.056599	0.00487629	NA	0.259872	FALSE	FALSE	FALSE	XrkhT3	5	124997844	0.887638	0.0345118	407208	Mental and behavioural disorders	TRUE	reported	5	124333537	0.010649	1.07696105834434e-07	21282	GCST90003243	TRUE	reported	lZdcYp	1	1	TRUE	0.001325596479663	28.2461360657616	25.311384337881
rs7338154	T	A	T	A	0.0451	0.0468266	NA	0.499193	FALSE	TRUE	TRUE	XrkhT3	13	66420259	0.123485	0.0304008	407208	Mental and behavioural disorders	TRUE	reported	13	66994391	0.009838	4.58247389928456e-06	21282	GCST90003243	TRUE	reported	lZdcYp	1	1	TRUE	0.000986502895343588	21.0135115028505	25.311384337881
rs74580701	G	A	G	A	-0.14573	-0.0574517	NA	0.0192428	FALSE	FALSE	FALSE	XrkhT3	6	126679736	0.614179	0.113965	407208	Mental and behavioural disorders	TRUE	reported	6	127000881	0.023438	5.14398863028773e-10	21282	GCST90003243	TRUE	reported	lZdcYp	1	1	TRUE	0.00181324377231061	38.6559200811198	25.311384337881
rs7543460	G	C	G	C	-0.044078	0.0378169	NA	0.528274	FALSE	TRUE	TRUE	XrkhT3	1	77394196	0.214211	0.0304467	407208	Mental and behavioural disorders	TRUE	reported	1	77859881	0.0097189	5.78362331783471e-06	21282	GCST90003243	TRUE	reported	lZdcYp	1	1	TRUE	0.00096555619980427	20.5668944242569	25.311384337881
rs784420	G	A	G	A	-0.047455	-0.0362337	NA	0.289437	FALSE	FALSE	FALSE	XrkhT3	5	78691701	0.279699	0.0335188	407208	Mental and behavioural disorders	TRUE	reported	5	77987524	0.01066	8.56446028890057e-06	21282	GCST90003243	TRUE	reported	lZdcYp	1	1	TRUE	0.000930321131751978	19.8156686189381	25.311384337881
rs79463777	G	A	G	A	-0.12026	0.0314618	NA	0.0226807	FALSE	FALSE	FALSE	XrkhT3	22	42337015	0.762319	0.104028	407208	Mental and behavioural disorders	TRUE	reported	22	42733021	0.027097	9.1201083935591e-06	21282	GCST90003243	TRUE	reported	lZdcYp	1	1	TRUE	0.000924667883551466	19.6951440291208	25.311384337881
rs79942339	G	A	G	A	-0.083302	-0.0137829	NA	0.0896242	FALSE	FALSE	FALSE	XrkhT3	5	65891526	0.794342	0.0528735	407208	Mental and behavioural disorders	TRUE	reported	5	65187354	0.018053	3.96825890950912e-06	21282	GCST90003243	TRUE	reported	lZdcYp	1	1	TRUE	0.000999459906252061	21.2897850916557	25.311384337881
rs962961	T	C	T	C	-0.049806	-0.00653135	NA	0.343563	FALSE	FALSE	FALSE	XrkhT3	14	56814436	0.837839	0.0319135	407208	Mental and behavioural disorders	TRUE	reported	14	57281154	0.010301	1.33844336764991e-06	21282	GCST90003243	TRUE	reported	lZdcYp	1	1	TRUE	0.00109727456767937	23.3756523089986	25.311384337881
rs9954376	G	T	G	T	-0.17317	0.0607416	NA	0.981489	FALSE	FALSE	FALSE	XrkhT3	18	3959925	0.589747	0.112651	407208	Mental and behavioural disorders	TRUE	reported	18	3959925	0.039095	9.49510999202198e-06	21282	GCST90003243	TRUE	reported	lZdcYp	1	1	TRUE	0.00092106492092608	19.6183312740506	25.311384337881
rs9988914	T	C	T	C	-0.045129	-0.0522327	NA	0.444823	FALSE	FALSE	FALSE	XrkhT3	11	87963935	0.0893964	0.0307506	407208	Mental and behavioural disorders	TRUE	reported	11	87674827	0.0097244	3.4905993220483e-06	21282	GCST90003243	TRUE	reported	lZdcYp	1	1	TRUE	0.00101096024039439	21.5350049493731	25.311384337881
rs9999044	C	T	C	T	0.092356	0.0121676	NA	0.120543	FALSE	FALSE	FALSE	XrkhT3	4	52711389	0.793652	0.0465174	407208	Mental and behavioural disorders	TRUE	reported	4	53577556	0.015494	2.54859014837373e-09	21282	GCST90003243	TRUE	reported	lZdcYp	1	1	TRUE	0.00166673375469659	35.5273088648421	25.311384337881
