# Supplementary material for: Investigating Bidirectional Causal Relationships Between Imaging‐Derived Brain Phenotypes and Sedative‐Hypnotic Use Disorder: A Mendelian Randomization Study
Source: Addict Biol. 2026 May 28;31(6):e70160. doi: 10.1111/adb.70160 (PMC13239158; doi:10.1111/adb.70160)
Supplement: Supplementary file 6 — Data S2: Supporting Information. [file ADB-31-e70160-s005.zip › Additional file2/GCST90005150_harmonise.csv]

SNP	effect_allele.exposure	other_allele.exposure	effect_allele.outcome	other_allele.outcome	beta.exposure	beta.outcome	eaf.exposure	eaf.outcome	remove	palindromic	ambiguous	id.outcome	chr.outcome	pos.outcome	pval.outcome	se.outcome	samplesize.outcome	outcome	mr_keep.outcome	pval_origin.outcome	chr.exposure	pos.exposure	se.exposure	pval.exposure	samplesize.exposure	exposure	mr_keep.exposure	pval_origin.exposure	id.exposure	action	SNP_index	mr_keep	R2	f	meanf
rs11128505	C	A	C	A	0.044482	-0.0414811	NA	0.462634	FALSE	FALSE	FALSE	XrkhT3	3	76162530	0.173975	0.0305111	407208	Mental and behavioural disorders	TRUE	reported	3	76211681	0.0097999	5.68198391559906e-06	21081	GCST90005150	TRUE	reported	qUWQOx	1	1	TRUE	0.000976359778705741	20.6008015693998	21.642520665948
rs114543131	T	C	T	C	0.26087	-0.0402715	NA	0.0147244	FALSE	FALSE	FALSE	XrkhT3	5	108356802	0.756516	0.129883	407208	Mental and behavioural disorders	TRUE	reported	5	107692503	0.053204	9.49948365876345e-07	21081	GCST90005150	TRUE	reported	qUWQOx	1	1	TRUE	0.00113913054794859	24.039116512173	21.642520665948
rs114821476	G	C	G	C	-0.15732	0.202029	NA	0.029821	FALSE	TRUE	TRUE	XrkhT3	4	82185686	0.023531	0.0892074	407208	Mental and behavioural disorders	TRUE	reported	4	83106839	0.034982	6.91671689289565e-06	21081	GCST90005150	TRUE	reported	qUWQOx	1	1	TRUE	0.000958453275117533	20.2226190216352	21.642520665948
rs116167588	T	C	T	C	-0.27696	0.764065	NA	0.00083467	FALSE	FALSE	FALSE	XrkhT3	6	54643841	0.143522	0.52233	407208	Mental and behavioural disorders	TRUE	reported	6	54508639	0.060345	4.46683592150963e-06	21081	GCST90005150	TRUE	reported	qUWQOx	1	1	TRUE	0.000998220699419886	21.0625191656849	21.642520665948
rs117458897	A	G	A	G	0.114	-0.0440698	NA	0.0306791	FALSE	FALSE	FALSE	XrkhT3	8	18405664	0.620003	0.088878	407208	Mental and behavioural disorders	TRUE	reported	8	18263174	0.025746	9.56973694587658e-06	21081	GCST90005150	TRUE	reported	qUWQOx	1	1	TRUE	0.00092917013732837	19.6041929554053	21.642520665948
rs117468929	A	G	A	G	-0.10411	-0.0466706	NA	0.0382705	FALSE	FALSE	FALSE	XrkhT3	6	112279378	0.555454	0.0791556	407208	Mental and behavioural disorders	TRUE	reported	6	112600580	0.02257	3.99944749761098e-06	21081	GCST90005150	TRUE	reported	qUWQOx	1	1	TRUE	0.00100830621429532	21.2755389492661	21.642520665948
rs11883423	A	G	A	G	0.045842	-0.0227827	NA	0.699949	FALSE	FALSE	FALSE	XrkhT3	19	10588662	0.491917	0.0331499	407208	Mental and behavioural disorders	TRUE	reported	19	10699338	0.010299	8.59607112019483e-06	21081	GCST90005150	TRUE	reported	qUWQOx	1	1	TRUE	0.000938939957109691	19.810516241185	21.642520665948
rs12055481	G	C	G	C	0.050767	-0.0282536	NA	0.26327	FALSE	TRUE	TRUE	XrkhT3	6	65430738	0.413621	0.0345594	407208	Mental and behavioural disorders	TRUE	reported	6	66140631	0.011051	4.3762285994535e-06	21081	GCST90005150	TRUE	reported	qUWQOx	1	1	TRUE	0.00100007849448169	21.1017579995507	21.642520665948
rs139712292	A	G	A	G	-0.16935	3.86345e-05	NA	0.0237404	FALSE	FALSE	FALSE	XrkhT3	14	105350098	0.999699	0.102313	407208	Mental and behavioural disorders	TRUE	reported	14	105816435	0.035604	1.98335292036793e-06	21081	GCST90005150	TRUE	reported	qUWQOx	1	1	TRUE	0.00107205180666181	22.6220320229248	21.642520665948
rs142538918	TA	T	TA	T	-0.13528	0.238055	NA	0.00544148	FALSE	FALSE	FALSE	XrkhT3	8	69349072	0.271203	0.216355	407208	Mental and behavioural disorders	TRUE	reported	8	70261307	0.029592	4.87191833643679e-06	21081	GCST90005150	TRUE	reported	qUWQOx	1	1	TRUE	0.000990368957979784	20.8966826911179	21.642520665948
rs145430187	C	T	C	T	0.07839	0.0225338	NA	0.146762	FALSE	FALSE	FALSE	XrkhT3	5	34664713	0.598884	0.0428394	407208	Mental and behavioural disorders	TRUE	reported	5	34664818	0.017478	7.32655813479639e-06	21081	GCST90005150	TRUE	reported	qUWQOx	1	1	TRUE	0.000953306243816839	20.1139170361133	21.642520665948
rs148085273	T	C	T	C	-0.17544	0.179195	NA	0.00676632	FALSE	FALSE	FALSE	XrkhT3	12	82524930	0.337656	0.186893	407208	Mental and behavioural disorders	TRUE	reported	12	82918709	0.03948	8.88791719884821e-06	21081	GCST90005150	TRUE	reported	qUWQOx	1	1	TRUE	0.000935847570740836	19.7452094499436	21.642520665948
rs148240394	T	C	T	C	-0.39168	0.0523488	NA	0.000422114	FALSE	FALSE	FALSE	XrkhT3	4	98567185	0.945864	0.770955	407208	Mental and behavioural disorders	TRUE	reported	4	99488336	0.076403	2.9771450877106e-07	21081	GCST90005150	TRUE	reported	qUWQOx	1	1	TRUE	0.00124511560701719	26.278511665319	21.642520665948
rs148356565	C	T	C	T	-0.1104	0.128515	NA	0.0534438	FALSE	FALSE	FALSE	XrkhT3	19	11287746	0.0563923	0.067356	407208	Mental and behavioural disorders	TRUE	reported	19	11398422	0.021897	4.65050376166607e-07	21081	GCST90005150	TRUE	reported	qUWQOx	1	1	TRUE	0.00120435450655568	25.4171999630066	21.642520665948
rs17168667	G	T	G	T	-0.12374	0.0255571	NA	0.11202	FALSE	FALSE	FALSE	XrkhT3	7	136427097	0.591387	0.0476076	407208	Mental and behavioural disorders	TRUE	reported	7	136111845	0.025919	1.81928190523855e-06	21081	GCST90005150	TRUE	reported	qUWQOx	1	1	TRUE	0.00107999872005671	22.7899060894823	21.642520665948
rs186202765	T	C	T	C	0.15944	0.277478	NA	0.00463674	FALSE	FALSE	FALSE	XrkhT3	7	8989485	0.258842	0.245745	407208	Mental and behavioural disorders	TRUE	reported	7	9029115	0.035956	9.28111171020168e-06	21081	GCST90005150	TRUE	reported	qUWQOx	1	1	TRUE	0.000931870845398122	19.661227274629	21.642520665948
rs189732601	T	C	T	C	0.14603	0.0783846	NA	0.0306589	FALSE	FALSE	FALSE	XrkhT3	7	104213988	0.368668	0.0871936	407208	Mental and behavioural disorders	TRUE	reported	7	103854436	0.032018	5.12625256970284e-06	21081	GCST90005150	TRUE	reported	qUWQOx	1	1	TRUE	0.000985771448673039	20.7995799986861	21.642520665948
rs2111568	C	G	C	G	-0.057701	0.0230688	NA	0.358996	FALSE	TRUE	TRUE	XrkhT3	16	49464950	0.469352	0.0318836	407208	Mental and behavioural disorders	TRUE	reported	16	49498861	0.01162	6.89763167718606e-07	21081	GCST90005150	TRUE	reported	qUWQOx	1	1	TRUE	0.00116830310558207	24.6554662203193	21.642520665948
rs2195792	G	T	G	T	-0.045958	0.00677615	NA	0.344846	FALSE	FALSE	FALSE	XrkhT3	4	186806106	0.831825	0.0319085	407208	Mental and behavioural disorders	TRUE	reported	4	187727260	0.010389	9.76112782430212e-06	21081	GCST90005150	TRUE	reported	qUWQOx	1	1	TRUE	0.000927428796875772	19.5674189972029	21.642520665948
rs28865933	T	G	T	G	-0.18177	0.284942	NA	0.00344326	FALSE	FALSE	FALSE	XrkhT3	6	22533280	0.288043	0.2682	407208	Mental and behavioural disorders	TRUE	reported	6	22533509	0.040248	6.33140361710816e-06	21081	GCST90005150	TRUE	reported	qUWQOx	1	1	TRUE	0.000966595140884768	20.3945722691658	21.642520665948
rs302559	C	T	C	T	-0.096815	0.0257259	NA	0.963962	FALSE	FALSE	FALSE	XrkhT3	6	39679676	0.752641	0.0816282	407208	Mental and behavioural disorders	TRUE	reported	6	39647452	0.020016	1.32770013679008e-06	21081	GCST90005150	TRUE	reported	qUWQOx	1	1	TRUE	0.00110855641542887	23.3931933553966	21.642520665948
rs4775532	A	T	A	T	0.09358	-0.0643976	NA	0.925644	FALSE	TRUE	TRUE	XrkhT3	15	62720105	0.268763	0.0582301	407208	Mental and behavioural disorders	TRUE	reported	15	63012304	0.020733	6.41061949620743e-06	21081	GCST90005150	TRUE	reported	qUWQOx	1	1	TRUE	0.000965452885060424	20.3704480720498	21.642520665948
rs61401418	C	T	C	T	0.10093	-0.0378488	NA	0.0429055	FALSE	FALSE	FALSE	XrkhT3	4	67142101	0.611519	0.0745193	407208	Mental and behavioural disorders	TRUE	reported	4	68007819	0.021801	3.6897759857015e-06	21081	GCST90005150	TRUE	reported	qUWQOx	1	1	TRUE	0.00101567597992011	21.4312011369517	21.642520665948
rs62419472	A	T	A	T	-0.11094	0.0158583	NA	0.059719	FALSE	TRUE	TRUE	XrkhT3	6	94918492	0.807582	0.0651141	407208	Mental and behavioural disorders	TRUE	reported	6	95628210	0.024674	6.95504589239535e-06	21081	GCST90005150	TRUE	reported	qUWQOx	1	1	TRUE	0.000958053401807432	20.2141739147827	21.642520665948
rs6734599	A	G	A	G	0.066641	0.0379331	NA	0.186863	FALSE	FALSE	FALSE	XrkhT3	2	180262711	0.328858	0.0388493	407208	Mental and behavioural disorders	TRUE	reported	2	181127438	0.01215	4.18890007002782e-08	21081	GCST90005150	TRUE	reported	qUWQOx	1	1	TRUE	0.00142501661617675	30.0807908792204	21.642520665948
rs702814	T	C	T	C	-0.044902	0.00366699	NA	0.491714	FALSE	FALSE	FALSE	XrkhT3	7	28133113	0.904032	0.0304139	407208	Mental and behavioural disorders	TRUE	reported	7	28172732	0.0097286	3.94457302075278e-06	21081	GCST90005150	TRUE	reported	qUWQOx	1	1	TRUE	0.00100948723566514	21.3004840073043	21.642520665948
rs7221914	C	G	C	G	-0.050241	0.0498205	NA	0.287239	FALSE	TRUE	TRUE	XrkhT3	17	77571533	0.137499	0.0335453	407208	Mental and behavioural disorders	TRUE	reported	17	75567615	0.010457	1.56242795227649e-06	21081	GCST90005150	TRUE	reported	qUWQOx	1	1	TRUE	0.00109379475569392	23.0813459103833	21.642520665948
rs72718787	A	G	A	G	0.053713	-0.00390298	NA	0.191045	FALSE	FALSE	FALSE	XrkhT3	8	124964456	0.920091	0.0389055	407208	Mental and behavioural disorders	TRUE	reported	8	125976698	0.012038	8.15642787132788e-06	21081	GCST90005150	TRUE	reported	qUWQOx	1	1	TRUE	0.000943515362236369	19.9071430158341	21.642520665948
rs7512557	T	C	T	C	-0.060556	0.0263964	NA	0.243454	FALSE	FALSE	FALSE	XrkhT3	1	42947653	0.45624	0.0354289	407208	Mental and behavioural disorders	TRUE	reported	1	43413324	0.013111	3.88150365990649e-06	21081	GCST90005150	TRUE	reported	qUWQOx	1	1	TRUE	0.00101090946573723	21.330523856751	21.642520665948
rs76944528	G	A	G	A	0.11867	0.0838978	NA	0.0686005	FALSE	FALSE	FALSE	XrkhT3	2	154213183	0.161359	0.0599049	407208	Mental and behavioural disorders	TRUE	reported	2	155069696	0.025533	3.37753610331869e-06	21081	GCST90005150	TRUE	reported	qUWQOx	1	1	TRUE	0.00102362810688052	21.5991663787249	21.642520665948
rs78825018	G	T	G	T	-0.18416	0.168955	NA	0.0237183	FALSE	FALSE	FALSE	XrkhT3	22	27392499	0.0893326	0.099448	407208	Mental and behavioural disorders	TRUE	reported	22	27788460	0.04168	9.99539589003087e-06	21081	GCST90005150	TRUE	reported	qUWQOx	1	1	TRUE	0.000925213545937033	19.5206370926702	21.642520665948
rs79008867	G	A	G	A	0.065133	-0.0426885	NA	0.126985	FALSE	FALSE	FALSE	XrkhT3	1	170469010	0.351263	0.0457962	407208	Mental and behavioural disorders	TRUE	reported	1	170438151	0.013651	1.8420440010025e-06	21081	GCST90005150	TRUE	reported	qUWQOx	1	1	TRUE	0.00107873130601744	22.7631325031957	21.642520665948
rs80119262	G	C	G	C	0.090974	0.105817	NA	0.0556004	FALSE	TRUE	TRUE	XrkhT3	11	31398635	0.110441	0.0662924	407208	Mental and behavioural disorders	TRUE	reported	11	31420182	0.020082	5.92925324579999e-06	21081	GCST90005150	TRUE	reported	qUWQOx	1	1	TRUE	0.000972538658256134	20.5200989668976	21.642520665948
rs9899357	C	T	C	T	-0.044886	-0.0479369	NA	0.349102	FALSE	FALSE	FALSE	XrkhT3	17	19897236	0.13311	0.0319165	407208	Mental and behavioural disorders	TRUE	reported	17	19800549	0.010119	9.22359021688246e-06	21081	GCST90005150	TRUE	reported	qUWQOx	1	1	TRUE	0.000932503005704385	19.67457745986	21.642520665948
