# Supplementary material for: Investigating Bidirectional Causal Relationships Between Imaging‐Derived Brain Phenotypes and Sedative‐Hypnotic Use Disorder: A Mendelian Randomization Study
Source: Addict Biol. 2026 May 28;31(6):e70160. doi: 10.1111/adb.70160 (PMC13239158; doi:10.1111/adb.70160)
Supplement: Supplementary file 6 — Data S2: Supporting Information. [file ADB-31-e70160-s005.zip › Additional file2/GCST90006086_harmonise.csv]

SNP	effect_allele.exposure	other_allele.exposure	effect_allele.outcome	other_allele.outcome	beta.exposure	beta.outcome	eaf.exposure	eaf.outcome	remove	palindromic	ambiguous	id.outcome	chr.outcome	pos.outcome	pval.outcome	se.outcome	samplesize.outcome	outcome	mr_keep.outcome	pval_origin.outcome	chr.exposure	pos.exposure	se.exposure	pval.exposure	samplesize.exposure	exposure	mr_keep.exposure	pval_origin.exposure	id.exposure	action	SNP_index	mr_keep	R2	f	meanf
rs11007395	A	G	A	G	-0.063117	0.00574885	NA	0.186208	FALSE	FALSE	FALSE	XrkhT3	10	29027036	0.883927	0.0393778	407208	Mental and behavioural disorders	TRUE	reported	10	29315965	0.013519	3.05000112824918e-06	21081	GCST90006086	TRUE	reported	genQWq	1	1	TRUE	0.00103291249794781	21.7952751563472	21.2433868176528
rs111678271	C	T	C	T	0.13857	-0.0808008	NA	0.029458	FALSE	FALSE	FALSE	XrkhT3	12	56412261	0.36912	0.0899663	407208	Mental and behavioural disorders	TRUE	reported	12	56806045	0.030542	5.73984282224942e-06	21081	GCST90006086	TRUE	reported	genQWq	1	1	TRUE	0.000975502569975503	20.582697146477	21.2433868176528
rs11620498	G	A	G	A	0.14684	-0.0633879	NA	0.0219785	FALSE	FALSE	FALSE	XrkhT3	13	83391898	0.547255	0.105317	407208	Mental and behavioural disorders	TRUE	reported	13	83966033	0.032109	4.8328131006953e-06	21081	GCST90006086	TRUE	reported	genQWq	1	1	TRUE	0.000991090571295848	20.9119237628142	21.2433868176528
rs117608003	A	G	A	G	0.14551	-0.058428	NA	0.0347607	FALSE	FALSE	FALSE	XrkhT3	20	46723999	0.488459	0.0843407	407208	Mental and behavioural disorders	TRUE	reported	20	45352638	0.032823	9.3303943579109e-06	21081	GCST90006086	TRUE	reported	genQWq	1	1	TRUE	0.000931393580047694	19.6511482271246	21.2433868176528
rs150972958	C	T	C	T	-0.23382	-0.462255	NA	0.00380037	FALSE	FALSE	FALSE	XrkhT3	5	105066982	0.0709954	0.256025	407208	Mental and behavioural disorders	TRUE	reported	5	104402683	0.051983	6.89445593170922e-06	21081	GCST90006086	TRUE	reported	genQWq	1	1	TRUE	0.000958810583348255	20.2301651828781	21.2433868176528
rs1809322	G	A	G	A	0.045742	-0.0582098	NA	0.453283	FALSE	FALSE	FALSE	XrkhT3	4	87589585	0.0563002	0.030497	407208	Mental and behavioural disorders	TRUE	reported	4	88510737	0.0098921	3.78529734375596e-06	21081	GCST90006086	TRUE	reported	genQWq	1	1	TRUE	0.00101326214414376	21.3802165004197	21.2433868176528
rs2212470	C	G	C	G	-0.061301	0.00959369	NA	0.148378	FALSE	TRUE	TRUE	XrkhT3	11	124133462	0.823676	0.0430558	407208	Mental and behavioural disorders	TRUE	reported	11	124004169	0.013251	3.74541547036101e-06	21081	GCST90006086	TRUE	reported	genQWq	1	1	TRUE	0.00101415873393689	21.3991540916766	21.2433868176528
rs34861661	A	G	A	G	-0.093824	0.0504278	NA	0.201789	FALSE	FALSE	FALSE	XrkhT3	4	8971427	0.205859	0.0398628	407208	Mental and behavioural disorders	TRUE	reported	4	8973153	0.018539	4.20629763650562e-07	21081	GCST90006086	TRUE	reported	genQWq	1	1	TRUE	0.00121349150032063	25.6102651743686	21.2433868176528
rs4888779	C	T	C	T	-0.07237	0.108015	NA	0.138771	FALSE	FALSE	FALSE	XrkhT3	16	78331086	0.0134264	0.043691	407208	Mental and behavioural disorders	TRUE	reported	16	78364983	0.015236	2.0497457754534e-06	21081	GCST90006086	TRUE	reported	genQWq	1	1	TRUE	0.00106910277104537	22.5597359871233	21.2433868176528
rs56163851	T	G	T	G	0.16366	-0.0251362	NA	0.0630605	FALSE	FALSE	FALSE	XrkhT3	15	63878993	0.689314	0.0628738	407208	Mental and behavioural disorders	TRUE	reported	15	64171192	0.03553	4.12382284321731e-06	21081	GCST90006086	TRUE	reported	genQWq	1	1	TRUE	0.00100546413352179	21.2155099047894	21.2433868176528
rs6122101	T	C	T	C	0.078586	-0.0302819	NA	0.0510998	FALSE	FALSE	FALSE	XrkhT3	20	63185624	0.66561	0.0700677	407208	Mental and behavioural disorders	TRUE	reported	20	61816976	0.017273	5.40505353708669e-06	21081	GCST90006086	TRUE	reported	genQWq	1	1	TRUE	0.000980928589865769	20.6972963154693	21.2433868176528
rs7003332	T	C	T	C	-0.15205	-0.100709	NA	0.0221616	FALSE	FALSE	FALSE	XrkhT3	8	129026022	0.333383	0.104111	407208	Mental and behavioural disorders	TRUE	reported	8	130038268	0.033341	5.13688685422725e-06	21081	GCST90006086	TRUE	reported	genQWq	1	1	TRUE	0.000985589686857424	20.7957410772039	21.2433868176528
rs72848211	T	G	T	G	0.11427	0.047531	NA	0.0337007	FALSE	FALSE	FALSE	XrkhT3	17	74163085	0.578201	0.0854853	407208	Mental and behavioural disorders	TRUE	reported	17	72159224	0.024749	3.91201039387351e-06	21081	GCST90006086	TRUE	reported	genQWq	1	1	TRUE	0.00101022701354802	21.3161093280457	21.2433868176528
rs73143951	G	A	G	A	0.061396	0.083598	NA	0.110067	FALSE	FALSE	FALSE	XrkhT3	12	78094592	0.0823778	0.0481263	407208	Mental and behavioural disorders	TRUE	reported	12	78488372	0.013792	8.57235208208405e-06	21081	GCST90006086	TRUE	reported	genQWq	1	1	TRUE	0.000939131479735327	19.8145609392762	21.2433868176528
rs74005972	T	A	T	A	0.18894	-0.232788	NA	0.00457185	FALSE	TRUE	TRUE	XrkhT3	16	8233028	0.300083	0.224644	407208	Mental and behavioural disorders	TRUE	reported	16	8283030	0.042492	8.77000821143634e-06	21081	GCST90006086	TRUE	reported	genQWq	1	1	TRUE	0.000936990413647407	19.7693446156627	21.2433868176528
rs7474890	G	A	G	A	-0.055037	0.0342231	NA	0.842559	FALSE	FALSE	FALSE	XrkhT3	10	57830318	0.415093	0.0419935	407208	Mental and behavioural disorders	TRUE	reported	10	59590078	0.011092	7.03720171722058e-07	21081	GCST90006086	TRUE	reported	genQWq	1	1	TRUE	0.00116651859914523	24.6177626293589	21.2433868176528
rs7599471	C	A	C	A	-0.04767	-0.0183661	NA	0.322214	FALSE	FALSE	FALSE	XrkhT3	2	20704258	0.57069	0.0323896	407208	Mental and behavioural disorders	TRUE	reported	2	20904018	0.010502	5.67806029548664e-06	21081	GCST90006086	TRUE	reported	genQWq	1	1	TRUE	0.000976406838488504	20.6017954824934	21.2433868176528
rs76316008	C	T	C	T	-0.1724	0.157464	NA	0.0339664	FALSE	FALSE	FALSE	XrkhT3	1	199471790	0.0574288	0.0828743	407208	Mental and behavioural disorders	TRUE	reported	1	199440918	0.03838	7.09251070555853e-06	21081	GCST90006086	TRUE	reported	genQWq	1	1	TRUE	0.000956220156511989	20.1754568576303	21.2433868176528
rs7645550	T	C	T	C	-0.045071	0.0403618	NA	0.360406	FALSE	FALSE	FALSE	XrkhT3	3	179250846	0.201008	0.0315651	407208	Mental and behavioural disorders	TRUE	reported	3	178968634	0.009954	5.98825105950957e-06	21081	GCST90006086	TRUE	reported	genQWq	1	1	TRUE	0.000971596055381273	20.5001911562438	21.2433868176528
