# Supplementary material for: Investigating Bidirectional Causal Relationships Between Imaging‐Derived Brain Phenotypes and Sedative‐Hypnotic Use Disorder: A Mendelian Randomization Study
Source: Addict Biol. 2026 May 28;31(6):e70160. doi: 10.1111/adb.70160 (PMC13239158; doi:10.1111/adb.70160)
Supplement: Supplementary file 6 — Data S2: Supporting Information. [file ADB-31-e70160-s005.zip › Additional file2/GCST90005859_harmonise.csv]

SNP	effect_allele.exposure	other_allele.exposure	effect_allele.outcome	other_allele.outcome	beta.exposure	beta.outcome	eaf.exposure	eaf.outcome	remove	palindromic	ambiguous	id.outcome	chr.outcome	pos.outcome	pval.outcome	se.outcome	samplesize.outcome	outcome	mr_keep.outcome	pval_origin.outcome	chr.exposure	pos.exposure	se.exposure	pval.exposure	samplesize.exposure	exposure	mr_keep.exposure	pval_origin.exposure	id.exposure	action	SNP_index	mr_keep	R2	f	meanf
rs10262768	A	G	A	G	0.054498	0.0417805	NA	0.205723	FALSE	FALSE	FALSE	XrkhT3	7	15384304	0.266204	0.0375775	407208	Mental and behavioural disorders	TRUE	reported	7	15423929	0.01117	1.07374214560888e-06	21081	GCST90005859	TRUE	reported	VKTxjo	1	1	TRUE	0.00112790742138588	23.8020069957274	21.878663774074
rs112222528	G	A	G	A	-0.10205	-0.028136	NA	0.0479365	FALSE	FALSE	FALSE	XrkhT3	15	57937848	0.693253	0.0713306	407208	Mental and behavioural disorders	TRUE	reported	15	58230046	0.022364	5.07341046037298e-06	21081	GCST90005859	TRUE	reported	VKTxjo	1	1	TRUE	0.000986749900028134	20.8202455178764	21.878663774074
rs112760523	C	T	C	T	0.18462	-0.0162837	NA	0.0324167	FALSE	FALSE	FALSE	XrkhT3	2	220852414	0.849851	0.0860164	407208	Mental and behavioural disorders	TRUE	reported	2	221717134	0.036856	5.50934539167241e-07	21081	GCST90005859	TRUE	reported	VKTxjo	1	1	TRUE	0.00118886696908871	25.089955460724	21.878663774074
rs117986625	A	G	A	G	0.19597	0.140172	NA	0.00964568	FALSE	FALSE	FALSE	XrkhT3	18	35754791	0.38139	0.160134	407208	Mental and behavioural disorders	TRUE	reported	18	33334755	0.041415	2.23820571331904e-06	21081	GCST90005859	TRUE	reported	VKTxjo	1	1	TRUE	0.00106099080108626	22.3883789602253	21.878663774074
rs139438003	T	G	T	G	0.24446	0.0351196	NA	0.00607399	FALSE	FALSE	FALSE	XrkhT3	13	111633370	0.859867	0.198928	407208	Mental and behavioural disorders	TRUE	reported	13	112285717	0.047703	3.00815354394421e-07	21081	GCST90005859	TRUE	reported	VKTxjo	1	1	TRUE	0.00124420612139952	26.2592928058332	21.878663774074
rs148202235	T	C	T	C	-0.16099	0.12098	NA	0.00780167	FALSE	FALSE	FALSE	XrkhT3	15	60464633	0.494247	0.176982	407208	Mental and behavioural disorders	TRUE	reported	15	60756832	0.036409	9.84464363980378e-06	21081	GCST90005859	TRUE	reported	VKTxjo	1	1	TRUE	0.000926587617749356	19.5496548626657	21.878663774074
rs150814291	T	A	T	A	-0.18037	-0.274173	NA	0.00206481	FALSE	TRUE	TRUE	XrkhT3	3	99212677	0.445379	0.35927	407208	Mental and behavioural disorders	TRUE	reported	3	98931521	0.039434	4.81282421867603e-06	21081	GCST90005859	TRUE	reported	VKTxjo	1	1	TRUE	0.000991436603948168	20.9192322672197	21.878663774074
rs151240577	A	G	A	G	-0.16338	-0.0416942	NA	0.00784766	FALSE	FALSE	FALSE	XrkhT3	7	35067107	0.817864	0.181048	407208	Mental and behavioural disorders	TRUE	reported	7	35106719	0.035835	5.16297473697589e-06	21081	GCST90005859	TRUE	reported	VKTxjo	1	1	TRUE	0.000985062393827258	20.7846043315824	21.878663774074
rs183193238	A	G	A	G	-0.14955	0.116739	NA	0.00381328	FALSE	FALSE	FALSE	XrkhT3	2	85687675	0.639863	0.249501	407208	Mental and behavioural disorders	TRUE	reported	2	85914798	0.033305	7.14825439568763e-06	21081	GCST90005859	TRUE	reported	VKTxjo	1	1	TRUE	0.000955537130398685	20.1610317861327	21.878663774074
rs188181121	A	G	A	G	0.19277	0.185405	NA	0.00401524	FALSE	FALSE	FALSE	XrkhT3	3	124442744	0.463521	0.252918	407208	Mental and behavioural disorders	TRUE	reported	3	124161591	0.043268	8.41976557609176e-06	21081	GCST90005859	TRUE	reported	VKTxjo	1	1	TRUE	0.000940687378060758	19.847419459115	21.878663774074
rs2099410	C	T	C	T	0.081488	-0.0273244	NA	0.91679	FALSE	FALSE	FALSE	XrkhT3	14	39203679	0.620115	0.0551242	407208	Mental and behavioural disorders	TRUE	reported	14	39672883	0.018425	9.79264475468572e-06	21081	GCST90005859	TRUE	reported	VKTxjo	1	1	TRUE	0.000926997024075474	19.5583007570847	21.878663774074
rs28710079	A	G	A	G	-0.12799	-0.2664	NA	0.0167572	FALSE	FALSE	FALSE	XrkhT3	17	318389	0.0271206	0.120555	407208	Mental and behavioural disorders	TRUE	reported	17	168180	0.0277	3.84857540415743e-06	21081	GCST90005859	TRUE	reported	VKTxjo	1	1	TRUE	0.00101172323382546	21.3477120220486	21.878663774074
rs3796563	C	T	C	T	0.046068	-0.0227349	NA	0.546282	FALSE	FALSE	FALSE	XrkhT3	4	155767577	0.455552	0.030468	407208	Mental and behavioural disorders	TRUE	reported	4	156688729	0.0097945	2.57394936994219e-06	21081	GCST90005859	TRUE	reported	VKTxjo	1	1	TRUE	0.00104830451253039	22.1203997344888	21.878663774074
rs6078811	C	T	C	T	-0.04513	-0.0287246	NA	0.39076	FALSE	FALSE	FALSE	XrkhT3	20	12896134	0.356212	0.0311341	407208	Mental and behavioural disorders	TRUE	reported	20	12876782	0.010013	6.60541335232456e-06	21081	GCST90005859	TRUE	reported	VKTxjo	1	1	TRUE	0.000962703893124689	20.3123901802805	21.878663774074
rs72753277	G	A	G	A	0.050826	0.00859767	NA	0.206441	FALSE	FALSE	FALSE	XrkhT3	15	96547175	0.820501	0.0378917	407208	Mental and behavioural disorders	TRUE	reported	15	97090405	0.010755	2.30834118371006e-06	21081	GCST90005859	TRUE	reported	VKTxjo	1	1	TRUE	0.00105827851358937	22.3310852957038	21.878663774074
rs73190732	T	A	T	A	0.13342	-0.0675178	NA	0.00862818	FALSE	TRUE	TRUE	XrkhT3	3	188162228	0.678228	0.16274	407208	Mental and behavioural disorders	TRUE	reported	3	187880016	0.030111	9.43408967323041e-06	21081	GCST90005859	TRUE	reported	VKTxjo	1	1	TRUE	0.00093045639783233	19.6313565311903	21.878663774074
rs7603321	A	G	A	G	0.09963	-0.0219605	NA	0.93437	FALSE	FALSE	FALSE	XrkhT3	2	4728434	0.723486	0.0620696	407208	Mental and behavioural disorders	TRUE	reported	2	4776024	0.02177	4.75663689318604e-06	21081	GCST90005859	TRUE	reported	VKTxjo	1	1	TRUE	0.000992523806865396	20.9421949519735	21.878663774074
rs79655605	A	G	A	G	0.11499	0.179339	NA	0.0506124	FALSE	FALSE	FALSE	XrkhT3	8	6251674	0.00552904	0.064639	407208	Mental and behavioural disorders	TRUE	reported	8	6109195	0.025888	8.97015608414814e-06	21081	GCST90005859	TRUE	reported	VKTxjo	1	1	TRUE	0.000935030271581772	19.7279493244868	21.878663774074
rs80105197	G	T	G	T	0.089118	0.0714653	NA	0.0355802	FALSE	FALSE	FALSE	XrkhT3	7	118637093	0.391404	0.083383	407208	Mental and behavioural disorders	TRUE	reported	7	118277147	0.018073	8.24517732043984e-07	21081	GCST90005859	TRUE	reported	VKTxjo	1	1	TRUE	0.00115206910875747	24.3124743942057	21.878663774074
rs80260593	T	C	T	C	-0.081168	-0.0780682	NA	0.106641	FALSE	FALSE	FALSE	XrkhT3	15	31081040	0.111669	0.0490768	407208	Mental and behavioural disorders	TRUE	reported	15	31373243	0.018249	8.71565438136777e-06	21081	GCST90005859	TRUE	reported	VKTxjo	1	1	TRUE	0.000937546845492815	19.7810956599794	21.878663774074
rs8054577	A	G	A	G	-0.05332	-0.0176553	NA	0.659059	FALSE	FALSE	FALSE	XrkhT3	16	73229609	0.581656	0.0320442	407208	Mental and behavioural disorders	TRUE	reported	16	73263508	0.010573	4.61848991895249e-07	21081	GCST90005859	TRUE	reported	VKTxjo	1	1	TRUE	0.00120494990059147	25.4297805661327	21.878663774074
rs8064138	T	C	T	C	-0.056927	-0.0361672	NA	0.755251	FALSE	FALSE	FALSE	XrkhT3	16	78356555	0.30649	0.0353674	407208	Mental and behavioural disorders	TRUE	reported	16	78390452	0.011387	5.79829089865608e-07	21081	GCST90005859	TRUE	reported	VKTxjo	1	1	TRUE	0.0011841648468188	24.990603800615	21.878663774074
rs9630645	G	A	G	A	0.099114	0.0388965	NA	0.0434355	FALSE	FALSE	FALSE	XrkhT3	16	85332028	0.602173	0.0746174	407208	Mental and behavioural disorders	TRUE	reported	16	85365634	0.02062	1.5456102884892e-06	21081	GCST90005859	TRUE	reported	VKTxjo	1	1	TRUE	0.00109477724198696	23.1021011384115	21.878663774074
