# Supplementary material for: Investigating Bidirectional Causal Relationships Between Imaging‐Derived Brain Phenotypes and Sedative‐Hypnotic Use Disorder: A Mendelian Randomization Study
Source: Addict Biol. 2026 May 28;31(6):e70160. doi: 10.1111/adb.70160 (PMC13239158; doi:10.1111/adb.70160)
Supplement: Supplementary file 6 — Data S2: Supporting Information. [file ADB-31-e70160-s005.zip › Additional file2/GCST90004164_harmonise.csv]

SNP	effect_allele.exposure	other_allele.exposure	effect_allele.outcome	other_allele.outcome	beta.exposure	beta.outcome	eaf.exposure	eaf.outcome	remove	palindromic	ambiguous	id.outcome	chr.outcome	pos.outcome	pval.outcome	se.outcome	samplesize.outcome	outcome	mr_keep.outcome	pval_origin.outcome	chr.exposure	pos.exposure	se.exposure	pval.exposure	samplesize.exposure	exposure	mr_keep.exposure	pval_origin.exposure	id.exposure	action	SNP_index	mr_keep	R2	f	meanf
rs11112850	G	A	G	A	-0.14744	-0.0946171	NA	0.0300857	FALSE	FALSE	FALSE	XrkhT3	12	106041524	0.299501	0.0911969	407208	Mental and behavioural disorders	TRUE	reported	12	106435302	0.0301	9.74092052491858e-07	20860	GCST90004164	TRUE	reported	b3eTTj	1	1	TRUE	0.00114890494639284	23.9914232366895	24.7957353339609
rs111421601	G	A	G	A	-0.18262	0.0468141	NA	0.0089883	FALSE	FALSE	FALSE	XrkhT3	4	7820763	0.768985	0.159393	407208	Mental and behavioural disorders	TRUE	reported	4	7822490	0.037979	1.53249829496117e-06	20860	GCST90004164	TRUE	reported	b3eTTj	1	1	TRUE	0.00110716976611403	23.1189435769594	24.7957353339609
rs111950295	T	C	T	C	-0.11078	-0.051935	NA	0.0568755	FALSE	FALSE	FALSE	XrkhT3	17	82140335	0.43322	0.0662694	407208	Mental and behavioural disorders	TRUE	reported	17	80098211	0.022332	7.07782792609002e-07	20860	GCST90004164	TRUE	reported	b3eTTj	1	1	TRUE	0.00117826008485028	24.6051401042742	24.7957353339609
rs116522431	T	A	T	A	0.27183	-0.00614518	NA	0.0207959	FALSE	TRUE	TRUE	XrkhT3	6	10535804	0.955053	0.109029	407208	Mental and behavioural disorders	TRUE	reported	6	10536037	0.05674	1.67263045465956e-06	20860	GCST90004164	TRUE	reported	b3eTTj	1	1	TRUE	0.00109906713610891	22.9495654381207	24.7957353339609
rs117178741	C	T	C	T	-0.24897	-0.385382	NA	0.00321895	FALSE	FALSE	FALSE	XrkhT3	16	64125	0.176409	0.285068	407208	Mental and behavioural disorders	TRUE	reported	16	114123	0.049206	4.23350424907791e-07	20860	GCST90004164	TRUE	reported	b3eTTj	1	1	TRUE	0.00122577549769827	25.5986034719017	24.7957353339609
rs118187579	T	C	T	C	0.13155	-0.02966	NA	0.0454358	FALSE	FALSE	FALSE	XrkhT3	9	17155945	0.685013	0.0731206	407208	Mental and behavioural disorders	TRUE	reported	9	17155943	0.027974	2.58344963925848e-06	20860	GCST90004164	TRUE	reported	b3eTTj	1	1	TRUE	0.00105900520787446	22.1121475052109	24.7957353339609
rs12406168	G	A	G	A	0.05304	-0.000746258	NA	0.248122	FALSE	FALSE	FALSE	XrkhT3	1	203768095	0.983021	0.035065	407208	Mental and behavioural disorders	TRUE	reported	1	203737223	0.011352	2.99640145993445e-06	20860	GCST90004164	TRUE	reported	b3eTTj	1	1	TRUE	0.001045426973087	21.8283357356042	24.7957353339609
rs12897671	T	C	T	C	0.15177	0.0672005	NA	0.0167114	FALSE	FALSE	FALSE	XrkhT3	14	87774819	0.576383	0.120285	407208	Mental and behavioural disorders	TRUE	reported	14	88241163	0.032723	3.53752892822432e-06	20860	GCST90004164	TRUE	reported	b3eTTj	1	1	TRUE	0.00103015770949847	21.509187359903	24.7957353339609
rs138422	A	G	A	G	-0.17186	0.081313	NA	0.991831	FALSE	FALSE	FALSE	XrkhT3	22	38472216	0.644301	0.176119	407208	Mental and behavioural disorders	TRUE	reported	22	38868221	0.036798	3.02482323239124e-06	20860	GCST90004164	TRUE	reported	b3eTTj	1	1	TRUE	0.00104455905295127	21.8101947628437	24.7957353339609
rs139957657	A	C	A	C	-0.13491	-0.0565159	NA	0.0162759	FALSE	FALSE	FALSE	XrkhT3	15	100366022	0.644203	0.122374	407208	Mental and behavioural disorders	TRUE	reported	15	100906227	0.030423	9.27897490127332e-06	20860	GCST90004164	TRUE	reported	b3eTTj	1	1	TRUE	0.000941804350917234	19.6626735429251	24.7957353339609
rs142739979	TTCATGGGTG	T	TTCATGGGTG	T	0.055039	-0.0419597	NA	0.229016	FALSE	FALSE	FALSE	XrkhT3	22	38087148	0.251466	0.0365887	407208	Mental and behavioural disorders	TRUE	reported	22	38483155	0.010483	1.53249829496117e-07	20860	GCST90004164	TRUE	reported	b3eTTj	1	1	TRUE	0.0013197208180887	27.5631124369885	24.7957353339609
rs147986540	A	G	A	G	0.2564	-0.0776081	NA	0.0164764	FALSE	FALSE	FALSE	XrkhT3	14	68196374	0.525807	0.122329	407208	Mental and behavioural disorders	TRUE	reported	14	68663091	0.046519	3.59749335155742e-08	20860	GCST90004164	TRUE	reported	b3eTTj	1	1	TRUE	0.00145421620294313	30.3762151452362	24.7957353339609
rs151411	C	A	C	A	0.052772	0.00756824	NA	0.163772	FALSE	FALSE	FALSE	XrkhT3	4	102217471	0.85381	0.041074	407208	Mental and behavioural disorders	TRUE	reported	4	103138628	0.011869	8.77606841136619e-06	20860	GCST90004164	TRUE	reported	b3eTTj	1	1	TRUE	0.000946788913285913	19.7668381765538	24.7957353339609
rs16845	C	G	C	G	-0.095863	-0.0849518	NA	0.0384676	FALSE	TRUE	TRUE	XrkhT3	22	36930401	0.285826	0.0795934	407208	Mental and behavioural disorders	TRUE	reported	22	37326443	0.020943	4.73914503623697e-06	20860	GCST90004164	TRUE	reported	b3eTTj	1	1	TRUE	0.00100339966727203	20.9499314141703	24.7957353339609
rs16908579	C	A	C	A	-0.10024	-0.0389784	NA	0.0266632	FALSE	FALSE	FALSE	XrkhT3	8	81095135	0.672075	0.0920819	407208	Mental and behavioural disorders	TRUE	reported	8	82007370	0.022478	8.26037949577178e-06	20860	GCST90004164	TRUE	reported	b3eTTj	1	1	TRUE	0.000952442224346738	19.8849792092534	24.7957353339609
rs1926310	C	G	C	G	-0.05911	0.0162426	NA	0.272852	FALSE	TRUE	TRUE	XrkhT3	1	64722815	0.633905	0.0341061	407208	Mental and behavioural disorders	TRUE	reported	1	65188498	0.011593	3.44825996552624e-07	20860	GCST90004164	TRUE	reported	b3eTTj	1	1	TRUE	0.00124472962763753	25.9949272293543	24.7957353339609
rs2157840	T	G	T	G	0.052901	0.0190279	NA	0.37353	FALSE	FALSE	FALSE	XrkhT3	17	45074105	0.546105	0.0315236	407208	Mental and behavioural disorders	TRUE	reported	17	43151473	0.009823	7.30634204896019e-08	20860	GCST90004164	TRUE	reported	b3eTTj	1	1	TRUE	0.00138842289898644	28.9999890759627	24.7957353339609
rs2667172	C	T	C	T	-0.054142	-0.0636262	NA	0.265993	FALSE	FALSE	FALSE	XrkhT3	4	120827875	0.0642999	0.0343907	407208	Mental and behavioural disorders	TRUE	reported	4	121749030	0.010543	2.84184246806359e-07	20860	GCST90004164	TRUE	reported	b3eTTj	1	1	TRUE	0.00126263310192482	26.3692959859343	24.7957353339609
rs3129119	G	A	G	A	-0.05457	-0.0390838	NA	0.203542	FALSE	FALSE	FALSE	XrkhT3	6	29135084	0.301487	0.0378261	407208	Mental and behavioural disorders	TRUE	reported	6	29102861	0.010833	4.75882790988817e-07	20860	GCST90004164	TRUE	reported	b3eTTj	1	1	TRUE	0.00121497722891685	25.3728224422483	24.7957353339609
rs3132880	T	C	T	C	0.045552	-0.0219423	NA	0.42956	FALSE	FALSE	FALSE	XrkhT3	8	100661688	0.474055	0.0306501	407208	Mental and behavioural disorders	TRUE	reported	8	101673916	0.010003	5.29541498416668e-06	20860	GCST90004164	TRUE	reported	b3eTTj	1	1	TRUE	0.00099313555513041	20.7354144862868	24.7957353339609
rs33599	G	A	G	A	0.055082	0.0400986	NA	0.700364	FALSE	FALSE	FALSE	XrkhT3	5	83479085	0.224894	0.0330406	407208	Mental and behavioural disorders	TRUE	reported	5	82774904	0.011144	7.75711089275527e-07	20860	GCST90004164	TRUE	reported	b3eTTj	1	1	TRUE	0.00116980790649839	24.4284298841652	24.7957353339609
rs35881280	T	C	T	C	0.055731	0.0986164	NA	0.195726	FALSE	FALSE	FALSE	XrkhT3	5	124707689	0.00815511	0.0372759	407208	Mental and behavioural disorders	TRUE	reported	5	124043382	0.012377	6.74062241139007e-06	20860	GCST90004164	TRUE	reported	b3eTTj	1	1	TRUE	0.000971016642861475	20.273150703541	24.7957353339609
rs362772	C	G	C	G	0.20639	-0.143501	NA	0.00493193	FALSE	TRUE	TRUE	XrkhT3	7	103548747	0.510343	0.217986	407208	Mental and behavioural disorders	TRUE	reported	7	103189194	0.044002	2.74346863852402e-06	20860	GCST90004164	TRUE	reported	b3eTTj	1	1	TRUE	0.00105356265235628	21.998386481256	24.7957353339609
rs3739118	A	G	A	G	-0.054098	-0.0135331	NA	0.28133	FALSE	FALSE	FALSE	XrkhT3	2	200389046	0.689879	0.033916	407208	Mental and behavioural disorders	TRUE	reported	2	201253769	0.010828	5.90336994639882e-07	20860	GCST90004164	TRUE	reported	b3eTTj	1	1	TRUE	0.0011951770677385	24.9588335043315	24.7957353339609
rs3746410	G	A	G	A	-0.059971	0.00326299	NA	0.188042	FALSE	FALSE	FALSE	XrkhT3	20	35602948	0.932736	0.0386599	407208	Mental and behavioural disorders	TRUE	reported	20	34190870	0.012208	9.057326008982e-07	20860	GCST90004164	TRUE	reported	b3eTTj	1	1	TRUE	0.00115551905149061	24.1296987025486	24.7957353339609
rs3852188	G	C	G	C	0.11017	-0.0576454	NA	0.262254	FALSE	TRUE	TRUE	XrkhT3	5	83562195	0.0941478	0.0344375	407208	Mental and behavioural disorders	TRUE	reported	5	82858014	0.012322	4.1783036664662e-19	20860	GCST90004164	TRUE	reported	b3eTTj	1	1	TRUE	0.00381758623836074	79.932362446604	24.7957353339609
rs3928679	A	G	A	G	-0.11572	-0.088082	NA	0.0344656	FALSE	FALSE	FALSE	XrkhT3	3	183601060	0.284036	0.08222	407208	Mental and behavioural disorders	TRUE	reported	3	183318848	0.023564	9.13482012457193e-07	20860	GCST90004164	TRUE	reported	b3eTTj	1	1	TRUE	0.00115478918886619	24.1144399959739	24.7957353339609
rs430114	C	T	C	T	0.060636	-0.0332052	NA	0.858708	FALSE	FALSE	FALSE	XrkhT3	20	46557758	0.44656	0.0436243	407208	Mental and behavioural disorders	TRUE	reported	20	45186397	0.013205	4.41773844889648e-06	20860	GCST90004164	TRUE	reported	b3eTTj	1	1	TRUE	0.00100979032532925	21.083496516524	24.7957353339609
rs4387287	C	A	C	A	-0.06686	-0.0335071	NA	0.862733	FALSE	FALSE	FALSE	XrkhT3	10	103918139	0.447701	0.0441315	407208	Mental and behavioural disorders	TRUE	reported	10	105677897	0.013293	4.94994074396935e-07	20860	GCST90004164	TRUE	reported	b3eTTj	1	1	TRUE	0.00121128421587807	25.2956063434797	24.7957353339609
rs4630220	A	G	A	G	-0.060517	-0.0127748	NA	0.242683	FALSE	FALSE	FALSE	XrkhT3	10	103699358	0.720027	0.0356417	407208	Mental and behavioural disorders	TRUE	reported	10	105459116	0.010962	3.41664612813822e-08	20860	GCST90004164	TRUE	reported	b3eTTj	1	1	TRUE	0.00145890436952908	30.4742864092383	24.7957353339609
rs4839524	A	G	A	G	-0.04716	-0.0327763	NA	0.284736	FALSE	FALSE	FALSE	XrkhT3	1	116257579	0.329733	0.0336288	407208	Mental and behavioural disorders	TRUE	reported	1	116800201	0.010265	4.37018679070614e-06	20860	GCST90004164	TRUE	reported	b3eTTj	1	1	TRUE	0.00101082543975416	21.1051306253376	24.7957353339609
rs59731356	C	T	C	T	-0.047388	0.0265559	NA	0.243385	FALSE	FALSE	FALSE	XrkhT3	22	30368675	0.457136	0.0357139	407208	Mental and behavioural disorders	TRUE	reported	22	30764664	0.010502	6.45505578769006e-06	20860	GCST90004164	TRUE	reported	b3eTTj	1	1	TRUE	0.000975112525303637	20.3587491240536	24.7957353339609
rs61788983	A	G	A	G	-0.18123	-0.32458	NA	0.0045346	FALSE	FALSE	FALSE	XrkhT3	1	75078636	0.168626	0.235778	407208	Mental and behavioural disorders	TRUE	reported	1	75544320	0.039601	4.7599237966725e-06	20860	GCST90004164	TRUE	reported	b3eTTj	1	1	TRUE	0.00100299266824666	20.9414251701972	24.7957353339609
rs62431380	T	C	T	C	0.070957	0.0220324	NA	0.22017	FALSE	FALSE	FALSE	XrkhT3	7	534512	0.552897	0.0371274	407208	Mental and behavioural disorders	TRUE	reported	7	574149	0.012066	4.14381158264279e-09	20860	GCST90004164	TRUE	reported	b3eTTj	1	1	TRUE	0.00165512248675048	34.5797785977856	24.7957353339609
rs6461389	T	C	T	C	-0.049799	-0.0197772	NA	0.378823	FALSE	FALSE	FALSE	XrkhT3	7	18867407	0.526561	0.0312306	407208	Mental and behavioural disorders	TRUE	reported	7	18907030	0.010297	1.33413568290311e-06	20860	GCST90004164	TRUE	reported	b3eTTj	1	1	TRUE	0.00112000208435684	23.3871971851097	24.7957353339609
rs712182	T	C	T	C	0.048594	-0.0219552	NA	0.32767	FALSE	FALSE	FALSE	XrkhT3	5	142956029	0.496097	0.0322566	407208	Mental and behavioural disorders	TRUE	reported	5	142335594	0.010586	4.44528899122317e-06	20860	GCST90004164	TRUE	reported	b3eTTj	1	1	TRUE	0.00100913375373369	21.0697740555604	24.7957353339609
rs7181798	T	C	T	C	0.044807	0.00810747	NA	0.4608	FALSE	FALSE	FALSE	XrkhT3	15	67050927	0.789876	0.0304254	407208	Mental and behavioural disorders	TRUE	reported	15	67343265	0.0098424	5.33334895487621e-06	20860	GCST90004164	TRUE	reported	b3eTTj	1	1	TRUE	0.000992531144861569	20.7227826266878	24.7957353339609
rs72679740	G	T	G	T	0.1201	0.132976	NA	0.0301835	FALSE	FALSE	FALSE	XrkhT3	4	114822062	0.138446	0.0897512	407208	Mental and behavioural disorders	TRUE	reported	4	115743218	0.024929	1.46352450977841e-06	20860	GCST90004164	TRUE	reported	b3eTTj	1	1	TRUE	0.00111142213672813	23.2078366312529	24.7957353339609
rs72807596	C	G	C	G	-0.086449	-0.026959	NA	0.151885	FALSE	TRUE	TRUE	XrkhT3	16	89790371	0.523557	0.0422639	407208	Mental and behavioural disorders	TRUE	reported	16	89856779	0.013064	3.74973002245483e-11	20860	GCST90004164	TRUE	reported	b3eTTj	1	1	TRUE	0.00209480010006843	43.7850614383099	24.7957353339609
rs73090180	A	G	A	G	-0.065209	0.0360181	NA	0.182049	FALSE	FALSE	FALSE	XrkhT3	2	227388063	0.358351	0.0392136	407208	Mental and behavioural disorders	TRUE	reported	2	228252779	0.01281	3.60495626278837e-07	20860	GCST90004164	TRUE	reported	b3eTTj	1	1	TRUE	0.00124069021596098	25.9104633829243	24.7957353339609
rs73116549	C	T	C	T	-0.04801	-0.062704	NA	0.305394	FALSE	FALSE	FALSE	XrkhT3	5	73741560	0.056321	0.0328544	407208	Mental and behavioural disorders	TRUE	reported	5	73037385	0.010707	7.36207097494736e-06	20860	GCST90004164	TRUE	reported	b3eTTj	1	1	TRUE	0.000962930860592514	20.1041708167447	24.7957353339609
rs73560687	G	C	G	C	-0.066598	-0.0241505	NA	0.0857392	FALSE	TRUE	TRUE	XrkhT3	16	60335483	0.657991	0.0545542	407208	Mental and behavioural disorders	TRUE	reported	16	60369387	0.014532	4.61636351540467e-06	20860	GCST90004164	TRUE	reported	b3eTTj	1	1	TRUE	0.00100581996024671	21.0005154684595	24.7957353339609
rs737540	T	C	T	C	-0.14867	-0.113134	NA	0.0786728	FALSE	FALSE	FALSE	XrkhT3	7	55147968	0.0432594	0.0559737	407208	Mental and behavioural disorders	TRUE	reported	7	55215661	0.025796	8.35795445089703e-09	20860	GCST90004164	TRUE	reported	b3eTTj	1	1	TRUE	0.00158977865156837	33.2124034844399	24.7957353339609
rs75000878	A	G	A	G	0.094207	0.0112486	NA	0.0859649	FALSE	FALSE	FALSE	XrkhT3	5	32229091	0.835621	0.0542105	407208	Mental and behavioural disorders	TRUE	reported	5	32229197	0.021251	9.3389919274143e-06	20860	GCST90004164	TRUE	reported	b3eTTj	1	1	TRUE	0.000941205266504063	19.6501542774353	24.7957353339609
rs75022446	G	A	G	A	0.068842	-0.0641389	NA	0.11059	FALSE	FALSE	FALSE	XrkhT3	7	83924929	0.187889	0.0487063	407208	Mental and behavioural disorders	TRUE	reported	7	83554245	0.015397	7.81627804588329e-06	20860	GCST90004164	TRUE	reported	b3eTTj	1	1	TRUE	0.00095742426719989	19.9890934083638	24.7957353339609
rs76162575	G	C	G	C	-0.060711	-0.00311977	NA	0.23739	FALSE	TRUE	TRUE	XrkhT3	20	41026378	0.92991	0.0354687	407208	Mental and behavioural disorders	TRUE	reported	20	39655018	0.013511	7.04530826071194e-06	20860	GCST90004164	TRUE	reported	b3eTTj	1	1	TRUE	0.000966997421257103	20.1891550734741	24.7957353339609
rs76289280	A	G	A	G	-0.064286	0.00403799	NA	0.106293	FALSE	FALSE	FALSE	XrkhT3	3	101148395	0.934962	0.0494827	407208	Mental and behavioural disorders	TRUE	reported	3	100867239	0.014443	8.5881574910273e-06	20860	GCST90004164	TRUE	reported	b3eTTj	1	1	TRUE	0.000948836561975126	19.809629110056	24.7957353339609
rs77216358	G	A	G	A	-0.10475	-0.0716503	NA	0.0796901	FALSE	FALSE	FALSE	XrkhT3	11	120440448	0.198662	0.0557428	407208	Mental and behavioural disorders	TRUE	reported	11	120311157	0.02335	7.29625493392509e-06	20860	GCST90004164	TRUE	reported	b3eTTj	1	1	TRUE	0.000963831688438607	20.1229965391833	24.7957353339609
rs7791520	T	C	T	C	0.085563	0.0159687	NA	0.0821515	FALSE	FALSE	FALSE	XrkhT3	7	112259473	0.772079	0.0551299	407208	Mental and behavioural disorders	TRUE	reported	7	111899528	0.018863	5.76102818559857e-06	20860	GCST90004164	TRUE	reported	b3eTTj	1	1	TRUE	0.000985389687346088	20.5735310439878	24.7957353339609
rs7818471	A	G	A	G	-0.047775	-0.0533107	NA	0.485336	FALSE	FALSE	FALSE	XrkhT3	8	119897596	0.0774123	0.030189	407208	Mental and behavioural disorders	TRUE	reported	8	120909836	0.0098896	1.36930438839121e-06	20860	GCST90004164	TRUE	reported	b3eTTj	1	1	TRUE	0.00111749102365741	23.3347040938108	24.7957353339609
rs7901640	A	G	A	G	0.046688	0.0219017	NA	0.409118	FALSE	FALSE	FALSE	XrkhT3	10	18368024	0.477771	0.0308522	407208	Mental and behavioural disorders	TRUE	reported	10	18656953	0.010036	3.30750112059254e-06	20860	GCST90004164	TRUE	reported	b3eTTj	1	1	TRUE	0.00103639330245724	21.6395185547516	24.7957353339609
