# Supplementary material for: Investigating Bidirectional Causal Relationships Between Imaging‐Derived Brain Phenotypes and Sedative‐Hypnotic Use Disorder: A Mendelian Randomization Study
Source: Addict Biol. 2026 May 28;31(6):e70160. doi: 10.1111/adb.70160 (PMC13239158; doi:10.1111/adb.70160)
Supplement: Supplementary file 6 — Data S2: Supporting Information. [file ADB-31-e70160-s005.zip › Additional file2/GCST90004578_harmonise.csv]

SNP	effect_allele.exposure	other_allele.exposure	effect_allele.outcome	other_allele.outcome	beta.exposure	beta.outcome	eaf.exposure	eaf.outcome	remove	palindromic	ambiguous	id.outcome	chr.outcome	pos.outcome	pval.outcome	se.outcome	samplesize.outcome	outcome	mr_keep.outcome	pval_origin.outcome	chr.exposure	pos.exposure	se.exposure	pval.exposure	samplesize.exposure	exposure	mr_keep.exposure	pval_origin.exposure	id.exposure	action	SNP_index	mr_keep	R2	f	meanf
rs114696152	C	G	C	G	-0.14892	-0.123725	NA	0.0290263	FALSE	TRUE	TRUE	XrkhT3	5	108097093	0.179008	0.0920701	407208	Mental and behavioural disorders	TRUE	reported	5	107432794	0.031288	1.95254027129865e-06	21081	GCST90004578	TRUE	reported	hkow3B	1	1	TRUE	0.00107347710269941	22.6521404018494	21.5278577330367
rs11968228	T	C	T	C	-0.15465	-0.029193	NA	0.0110265	FALSE	FALSE	FALSE	XrkhT3	6	56457084	0.847075	0.151376	407208	Mental and behavioural disorders	TRUE	reported	6	56321882	0.033521	3.98198848671559e-06	21081	GCST90004578	TRUE	reported	hkow3B	1	1	TRUE	0.00100864058779501	21.2826014457632	21.5278577330367
rs12879284	A	G	A	G	-0.051403	-0.0691233	NA	0.25354	FALSE	FALSE	FALSE	XrkhT3	14	105417469	0.051246	0.0354585	407208	Mental and behavioural disorders	TRUE	reported	14	105883806	0.011435	6.98875796134711e-06	21081	GCST90004578	TRUE	reported	hkow3B	1	1	TRUE	0.000957629010083314	20.2052109997544	21.5278577330367
rs13156065	A	T	A	T	-0.10031	0.0164558	NA	0.0258696	FALSE	TRUE	TRUE	XrkhT3	5	125113132	0.863195	0.0955018	407208	Mental and behavioural disorders	TRUE	reported	5	124448825	0.021723	3.90571005693757e-06	21081	GCST90004578	TRUE	reported	hkow3B	1	1	TRUE	0.00101045875151684	21.3210040183249	21.5278577330367
rs1347778	G	C	G	C	-0.074792	-0.0214818	NA	0.121238	FALSE	TRUE	TRUE	XrkhT3	3	29549715	0.641579	0.0461485	407208	Mental and behavioural disorders	TRUE	reported	3	29591206	0.016392	5.07691625888248e-06	21081	GCST90004578	TRUE	reported	hkow3B	1	1	TRUE	0.000986566859057141	20.816379572277	21.5278577330367
rs139733646	T	C	T	C	0.13397	-0.00570063	NA	0.028073	FALSE	FALSE	FALSE	XrkhT3	10	28087486	0.950627	0.0920652	407208	Mental and behavioural disorders	TRUE	reported	10	28376415	0.030216	9.30679183162653e-06	21081	GCST90004578	TRUE	reported	hkow3B	1	1	TRUE	0.000931633659270986	19.6562182983538	21.5278577330367
rs147770303	C	A	C	A	0.3203	-0.132633	NA	0.0155873	FALSE	FALSE	FALSE	XrkhT3	7	111634076	0.292941	0.126114	407208	Mental and behavioural disorders	TRUE	reported	7	111274132	0.072429	9.81295935470821e-06	21081	GCST90004578	TRUE	reported	hkow3B	1	1	TRUE	0.000926819135394041	19.5545440806088	21.5278577330367
rs148436633	C	A	C	A	-0.1641	0.00457669	NA	0.00690386	FALSE	FALSE	FALSE	XrkhT3	8	26386237	0.980492	0.187168	407208	Mental and behavioural disorders	TRUE	reported	8	26243753	0.036746	8.02416776308584e-06	21081	GCST90004578	TRUE	reported	hkow3B	1	1	TRUE	0.000945137837965967	19.9414078656007	21.5278577330367
rs150945204	C	T	C	T	0.21994	-0.246764	NA	0.00968531	FALSE	FALSE	FALSE	XrkhT3	14	33739789	0.117568	0.15767	407208	Mental and behavioural disorders	TRUE	reported	14	34208995	0.04765	3.93912715446865e-06	21081	GCST90004578	TRUE	reported	hkow3B	1	1	TRUE	0.0010096078870238	21.3030323600629	21.5278577330367
rs2811724	A	C	A	C	0.057312	-0.0710665	NA	0.797198	FALSE	FALSE	FALSE	XrkhT3	9	136744288	0.0608009	0.0379032	407208	Mental and behavioural disorders	TRUE	reported	9	139638740	0.012711	6.54786926972252e-06	21081	GCST90004578	TRUE	reported	hkow3B	1	1	TRUE	0.00096343377437516	20.327805023973	21.5278577330367
rs28397663	T	C	T	C	-0.045202	-0.00549792	NA	0.427095	FALSE	FALSE	FALSE	XrkhT3	17	49250821	0.857579	0.0306364	407208	Mental and behavioural disorders	TRUE	reported	17	47328183	0.01005	6.90398755727844e-06	21081	GCST90004578	TRUE	reported	hkow3B	1	1	TRUE	0.000958683867712746	20.2274890149199	21.5278577330367
rs34734889	T	G	T	G	-0.049155	0.0507424	NA	0.3916	FALSE	FALSE	FALSE	XrkhT3	19	55205788	0.106121	0.0314024	407208	Mental and behavioural disorders	TRUE	reported	19	55717156	0.010492	2.81708531676939e-06	21081	GCST90004578	TRUE	reported	hkow3B	1	1	TRUE	0.00104010140589027	21.9471247700897	21.5278577330367
rs4649941	G	A	G	A	0.047977	-0.0124247	NA	0.365626	FALSE	FALSE	FALSE	XrkhT3	1	71565493	0.693011	0.031473	407208	Mental and behavioural disorders	TRUE	reported	1	72031176	0.010508	5.0061055252882e-06	21081	GCST90004578	TRUE	reported	hkow3B	1	1	TRUE	0.000987883189787029	20.8441813739049	21.5278577330367
rs62158166	C	G	C	G	-0.062086	0.0307721	NA	0.212582	FALSE	TRUE	TRUE	XrkhT3	2	113319641	0.406121	0.0370418	407208	Mental and behavioural disorders	TRUE	reported	2	114077218	0.011709	1.15478198468946e-07	21081	GCST90004578	TRUE	reported	hkow3B	1	1	TRUE	0.00133191868145198	28.1129580603577	21.5278577330367
rs67560822	T	C	T	C	0.055485	-0.0770158	NA	0.143783	FALSE	FALSE	FALSE	XrkhT3	19	10004904	0.0766849	0.0435055	407208	Mental and behavioural disorders	TRUE	reported	19	10115580	0.012421	7.97260045366532e-06	21081	GCST90004578	TRUE	reported	hkow3B	1	1	TRUE	0.000945662045468091	19.9524785581073	21.5278577330367
rs7205136	G	A	G	A	0.045102	-0.0264131	NA	0.450825	FALSE	FALSE	FALSE	XrkhT3	16	57285675	0.388469	0.0306276	407208	Mental and behavioural disorders	TRUE	reported	16	57319587	0.0098853	5.08159442560561e-06	21081	GCST90004578	TRUE	reported	hkow3B	1	1	TRUE	0.000986488546495751	20.8147255599473	21.5278577330367
rs72923750	A	G	A	G	-0.16819	-0.00194979	NA	0.0113424	FALSE	FALSE	FALSE	XrkhT3	2	195372107	0.989389	0.146605	407208	Mental and behavioural disorders	TRUE	reported	2	196236831	0.036734	4.70652099128134e-06	21081	GCST90004578	TRUE	reported	hkow3B	1	1	TRUE	0.000993438599416273	20.9615162164073	21.5278577330367
rs76807479	T	C	T	C	0.080054	-0.0569377	NA	0.14664	FALSE	FALSE	FALSE	XrkhT3	10	127778568	0.187946	0.0432433	407208	Mental and behavioural disorders	TRUE	reported	10	129576832	0.016211	7.93779721690117e-07	21081	GCST90004578	TRUE	reported	hkow3B	1	1	TRUE	0.00115545531840317	24.3840172990928	21.5278577330367
rs79329832	T	C	T	C	-0.053957	0.0262461	NA	0.259731	FALSE	FALSE	FALSE	XrkhT3	8	84890377	0.451881	0.0348886	407208	Mental and behavioural disorders	TRUE	reported	8	85802612	0.011948	6.33432000769767e-06	21081	GCST90004578	TRUE	reported	hkow3B	1	1	TRUE	0.000966482540309592	20.3921941668067	21.5278577330367
rs9300652	C	T	C	T	-0.049254	0.0215853	NA	0.687438	FALSE	FALSE	FALSE	XrkhT3	13	101152437	0.511296	0.0328633	407208	Mental and behavioural disorders	TRUE	reported	13	101804788	0.010463	2.52348077248058e-06	21081	GCST90004578	TRUE	reported	hkow3B	1	1	TRUE	0.00105008164904488	22.1579387250529	21.5278577330367
rs9317526	T	G	T	G	-0.048556	0.0252582	NA	0.493162	FALSE	FALSE	FALSE	XrkhT3	13	65610381	0.406891	0.0304545	407208	Mental and behavioural disorders	TRUE	reported	13	66184513	0.0098528	8.36372991584025e-07	21081	GCST90004578	TRUE	reported	hkow3B	1	1	TRUE	0.00115073472119883	24.2842819545746	21.5278577330367
rs9910150	T	C	T	C	-0.15029	0.167578	NA	0.027443	FALSE	FALSE	FALSE	XrkhT3	17	5834332	0.078681	0.095302	407208	Mental and behavioural disorders	TRUE	reported	17	5737652	0.031701	2.14239723912723e-06	21081	GCST90004578	TRUE	reported	hkow3B	1	1	TRUE	0.00106502610980183	22.473620360979	21.5278577330367
