# Supplementary material for: Investigating Bidirectional Causal Relationships Between Imaging‐Derived Brain Phenotypes and Sedative‐Hypnotic Use Disorder: A Mendelian Randomization Study
Source: Addict Biol. 2026 May 28;31(6):e70160. doi: 10.1111/adb.70160 (PMC13239158; doi:10.1111/adb.70160)
Supplement: Supplementary file 6 — Data S2: Supporting Information. [file ADB-31-e70160-s005.zip › Additional file2/GCST90006319_harmonise.csv]

SNP	effect_allele.exposure	other_allele.exposure	effect_allele.outcome	other_allele.outcome	beta.exposure	beta.outcome	eaf.exposure	eaf.outcome	remove	palindromic	ambiguous	id.outcome	chr.outcome	pos.outcome	pval.outcome	se.outcome	samplesize.outcome	outcome	mr_keep.outcome	pval_origin.outcome	chr.exposure	pos.exposure	se.exposure	pval.exposure	samplesize.exposure	exposure	mr_keep.exposure	pval_origin.exposure	id.exposure	action	SNP_index	mr_keep	R2	f	meanf
rs12104924	C	T	C	T	-0.048136	-0.00924663	NA	0.472521	FALSE	FALSE	FALSE	XrkhT3	2	222180715	0.760862	0.0303817	407208	Mental and behavioural disorders	TRUE	reported	2	223045434	0.0098592	1.05584459243008e-06	21081	GCST90006319	TRUE	reported	Ff7kQk	1	1	TRUE	0.00112946983261812	23.8350155327615	22.2142695941901
rs142169886	ATTC	A	ATTC	A	0.07547	-0.0754908	NA	0.0895379	FALSE	FALSE	FALSE	XrkhT3	2	211903155	0.163289	0.0541504	407208	Mental and behavioural disorders	TRUE	reported	2	212767880	0.015233	7.31307453862483e-07	21081	GCST90006319	TRUE	reported	Ff7kQk	1	1	TRUE	0.00116300405074183	24.5435065831627	22.2142695941901
rs1423450	G	C	G	C	0.045108	0.00231429	NA	0.356326	FALSE	TRUE	TRUE	XrkhT3	5	37863006	0.941982	0.0317989	407208	Mental and behavioural disorders	TRUE	reported	5	37863108	0.010209	9.99079389984462e-06	21081	GCST90006319	TRUE	reported	Ff7kQk	1	1	TRUE	0.000925225345722024	19.5208862812329	22.2142695941901
rs142774060	G	A	G	A	-0.13403	0.104945	NA	0.046602	FALSE	FALSE	FALSE	XrkhT3	19	21947835	0.141516	0.0713827	407208	Mental and behavioural disorders	TRUE	reported	19	22130637	0.027416	1.02235093850323e-06	21081	GCST90006319	TRUE	reported	Ff7kQk	1	1	TRUE	0.00113243310270195	23.8976198276229	22.2142695941901
rs144396142	T	C	T	C	0.30612	-0.951889	NA	0.000355602	FALSE	FALSE	FALSE	XrkhT3	7	78750403	0.299642	0.917746	407208	Mental and behavioural disorders	TRUE	reported	7	78379719	0.066894	4.76211632739821e-06	21081	GCST90006319	TRUE	reported	Ff7kQk	1	1	TRUE	0.000992399785247477	20.9395755034644	22.2142695941901
rs145699945	A	G	A	G	0.15185	0.0173578	NA	0.0336531	FALSE	FALSE	FALSE	XrkhT3	9	36516659	0.835989	0.0838437	407208	Mental and behavioural disorders	TRUE	reported	9	36516656	0.03394	7.71258564989214e-06	21081	GCST90006319	TRUE	reported	Ff7kQk	1	1	TRUE	0.000948642380036656	20.015420204653	22.2142695941901
rs146722791	T	C	T	C	-0.090752	-0.00453849	NA	0.0884286	FALSE	FALSE	FALSE	XrkhT3	15	78847849	0.932329	0.0534479	407208	Mental and behavioural disorders	TRUE	reported	15	79140191	0.019144	2.14535911581571e-06	21081	GCST90006319	TRUE	reported	Ff7kQk	1	1	TRUE	0.00106486148747449	22.4701428842502	22.2142695941901
rs149556337	T	A	T	A	0.043719	-0.0133239	NA	0.491547	FALSE	TRUE	TRUE	XrkhT3	9	4534717	0.662406	0.0305179	407208	Mental and behavioural disorders	TRUE	reported	9	4534717	0.0098511	9.12641051767511e-06	21081	GCST90006319	TRUE	reported	Ff7kQk	1	1	TRUE	0.000933413783797366	19.6938116238899	22.2142695941901
rs1617707	A	G	A	G	-0.054622	0.0257441	NA	0.670663	FALSE	FALSE	FALSE	XrkhT3	11	20678515	0.425642	0.0323146	407208	Mental and behavioural disorders	TRUE	reported	11	20700061	0.011156	9.83331609686744e-07	21081	GCST90006319	TRUE	reported	Ff7kQk	1	1	TRUE	0.00113588244739504	23.9704937717707	22.2142695941901
rs3027033	T	C	T	C	0.067563	-0.0562695	NA	0.135585	FALSE	FALSE	FALSE	XrkhT3	1	159208716	0.203421	0.0442417	407208	Mental and behavioural disorders	TRUE	reported	1	159178506	0.01435	2.51593837869271e-06	21081	GCST90006319	TRUE	reported	Ff7kQk	1	1	TRUE	0.00105042827945157	22.1652607192405	22.2142695941901
rs34853589	T	C	T	C	-0.11074	0.0310872	NA	0.0400303	FALSE	FALSE	FALSE	XrkhT3	3	37674416	0.685932	0.0768757	407208	Mental and behavioural disorders	TRUE	reported	3	37715907	0.0237	2.99364294273986e-06	21081	GCST90006319	TRUE	reported	Ff7kQk	1	1	TRUE	0.00103459788278991	21.8308749483296	22.2142695941901
rs35927956	T	C	T	C	0.077758	-0.128862	NA	0.0898701	FALSE	FALSE	FALSE	XrkhT3	8	121212494	0.0158449	0.0534149	407208	Mental and behavioural disorders	TRUE	reported	8	122224734	0.01738	7.71969247610251e-06	21081	GCST90006319	TRUE	reported	Ff7kQk	1	1	TRUE	0.000948608997596913	20.0147151992677	22.2142695941901
rs72884536	A	G	A	G	-0.049659	0.0243432	NA	0.260459	FALSE	FALSE	FALSE	XrkhT3	2	168237669	0.481993	0.0346227	407208	Mental and behavioural disorders	TRUE	reported	2	169094179	0.01061	2.8813764348397e-06	21081	GCST90006319	TRUE	reported	Ff7kQk	1	1	TRUE	0.00103806107230628	21.9040270609628	22.2142695941901
rs73124328	A	G	A	G	0.086657	-0.0625629	NA	0.0511585	FALSE	FALSE	FALSE	XrkhT3	3	81189313	0.369299	0.0696856	407208	Mental and behavioural disorders	TRUE	reported	3	81238464	0.019371	7.73036499601134e-06	21081	GCST90006319	TRUE	reported	Ff7kQk	1	1	TRUE	0.000948418291296997	20.0106876644518	22.2142695941901
rs75605051	T	C	T	C	-0.14745	0.124618	NA	0.0532275	FALSE	FALSE	FALSE	XrkhT3	11	80054212	0.0620255	0.0667796	407208	Mental and behavioural disorders	TRUE	reported	11	79765255	0.032145	4.5227231079399e-06	21081	GCST90006319	TRUE	reported	Ff7kQk	1	1	TRUE	0.000997098894492119	21.0388253865337	22.2142695941901
rs7918231	T	G	T	G	-0.054153	0.00037021	NA	0.205045	FALSE	FALSE	FALSE	XrkhT3	10	53267940	0.992162	0.0376835	407208	Mental and behavioural disorders	TRUE	reported	10	55027700	0.011435	2.19583650097319e-06	21081	GCST90006319	TRUE	reported	Ff7kQk	1	1	TRUE	0.00106272210941205	22.4249508353517	22.2142695941901
rs80080331	A	G	A	G	0.072481	-0.0272206	NA	0.161535	FALSE	FALSE	FALSE	XrkhT3	1	247182910	0.509307	0.0412485	407208	Mental and behavioural disorders	TRUE	reported	1	247346212	0.013192	3.97100103263891e-08	21081	GCST90006319	TRUE	reported	Ff7kQk	1	1	TRUE	0.00142992877252614	30.1846304676722	22.2142695941901
rs8069102	T	C	T	C	0.060093	-0.0881571	NA	0.151069	FALSE	FALSE	FALSE	XrkhT3	17	4487234	0.037846	0.0424543	407208	Mental and behavioural disorders	TRUE	reported	17	4390529	0.012337	1.11840731773986e-06	21081	GCST90006319	TRUE	reported	Ff7kQk	1	1	TRUE	0.00112421381825736	23.723973894323	22.2142695941901
rs9572297	G	A	G	A	0.11429	-0.0367146	NA	0.0400308	FALSE	FALSE	FALSE	XrkhT3	13	69814580	0.637993	0.0780323	407208	Mental and behavioural disorders	TRUE	reported	13	70388712	0.025115	5.3727916560651e-06	21081	GCST90006319	TRUE	reported	Ff7kQk	1	1	TRUE	0.000981369326506834	20.7066048603036	22.2142695941901
rs9810348	T	A	T	A	-0.046321	0.0212612	NA	0.465111	FALSE	TRUE	TRUE	XrkhT3	3	81425177	0.484075	0.0303834	407208	Mental and behavioural disorders	TRUE	reported	3	81474328	0.010014	3.76010523668496e-06	21081	GCST90006319	TRUE	reported	Ff7kQk	1	1	TRUE	0.00101393216926595	21.3943686345567	22.2142695941901
