# Supplementary material for: Investigating Bidirectional Causal Relationships Between Imaging‐Derived Brain Phenotypes and Sedative‐Hypnotic Use Disorder: A Mendelian Randomization Study
Source: Addict Biol. 2026 May 28;31(6):e70160. doi: 10.1111/adb.70160 (PMC13239158; doi:10.1111/adb.70160)
Supplement: Supplementary file 6 — Data S2: Supporting Information. [file ADB-31-e70160-s005.zip › Additional file2/GCST90004301_harmonise.csv]

SNP	effect_allele.exposure	other_allele.exposure	effect_allele.outcome	other_allele.outcome	beta.exposure	beta.outcome	eaf.exposure	eaf.outcome	remove	palindromic	ambiguous	id.outcome	chr.outcome	pos.outcome	pval.outcome	se.outcome	samplesize.outcome	outcome	mr_keep.outcome	pval_origin.outcome	chr.exposure	pos.exposure	se.exposure	pval.exposure	samplesize.exposure	exposure	mr_keep.exposure	pval_origin.exposure	id.exposure	action	SNP_index	mr_keep	R2	f	meanf
rs10052710	G	T	G	T	0.11231	-0.0535716	NA	0.291171	FALSE	FALSE	FALSE	XrkhT3	5	83564206	0.108214	0.0333515	407208	Mental and behavioural disorders	TRUE	reported	5	82860025	0.012247	5.15228644581756e-20	20860	GCST90004301	TRUE	reported	ZeXRe6	1	1	TRUE	0.00401527958396956	84.0883397563105	24.8062666130265
rs10832767	G	A	G	A	0.091462	-0.0703734	NA	0.0344712	FALSE	FALSE	FALSE	XrkhT3	11	17337470	0.408051	0.0850609	407208	Mental and behavioural disorders	TRUE	reported	11	17359017	0.019632	3.1988951096914e-06	20860	GCST90004301	TRUE	reported	ZeXRe6	1	1	TRUE	0.00103940870249969	21.7025445303898	24.8062666130265
rs114905364	G	A	G	A	0.22586	-0.624862	NA	0.00205551	FALSE	FALSE	FALSE	XrkhT3	2	40439464	0.0836392	0.361203	407208	Mental and behavioural disorders	TRUE	reported	2	40666604	0.048801	3.71193190044141e-06	20860	GCST90004301	TRUE	reported	ZeXRe6	1	1	TRUE	0.00102579640892914	21.4180320377946	24.8062666130265
rs116825053	A	C	A	C	-0.18826	0.0973938	NA	0.00519043	FALSE	FALSE	FALSE	XrkhT3	1	207014434	0.650362	0.214875	407208	Mental and behavioural disorders	TRUE	reported	1	207187779	0.042307	8.63376055597439e-06	20860	GCST90004301	TRUE	reported	ZeXRe6	1	1	TRUE	0.000948342662269075	19.7993077778575	24.8062666130265
rs1359412	C	T	C	T	0.10021	0.0348086	NA	0.0555698	FALSE	FALSE	FALSE	XrkhT3	10	9610001	0.598898	0.0661778	407208	Mental and behavioural disorders	TRUE	reported	10	9651964	0.021968	5.10975409054676e-06	20860	GCST90004301	TRUE	reported	ZeXRe6	1	1	TRUE	0.000996537793157357	20.806519772974	24.8062666130265
rs138144743	G	A	G	A	0.22503	0.0339767	NA	0.0266493	FALSE	FALSE	FALSE	XrkhT3	6	52821134	0.726554	0.0971561	407208	Mental and behavioural disorders	TRUE	reported	6	52685932	0.050924	9.96552080134768e-06	20860	GCST90004301	TRUE	reported	ZeXRe6	1	1	TRUE	0.000935222970279217	19.5251410745147	24.8062666130265
rs2259797	C	T	C	T	-0.082558	0.0314952	NA	0.0929556	FALSE	FALSE	FALSE	XrkhT3	20	63640895	0.546036	0.0521694	407208	Mental and behavioural disorders	TRUE	reported	20	62272248	0.017335	1.92486377778253e-06	20860	GCST90004301	TRUE	reported	ZeXRe6	1	1	TRUE	0.00108613640715578	22.6792659568985	24.8062666130265
rs2844543	T	A	T	A	0.046863	-0.0134201	NA	0.452688	FALSE	TRUE	TRUE	XrkhT3	6	31379427	0.659103	0.0304206	407208	Mental and behavioural disorders	TRUE	reported	6	31347204	0.0098158	1.81593374883535e-06	20860	GCST90004301	TRUE	reported	ZeXRe6	1	1	TRUE	0.00109149105484775	22.7911968094611	24.8062666130265
rs35904853	CT	C	CT	C	0.046628	-0.0528668	NA	0.610109	FALSE	FALSE	FALSE	XrkhT3	8	77846848	0.0889324	0.0310787	407208	Mental and behavioural disorders	TRUE	reported	8	78759083	0.010197	4.84730112624366e-06	20860	GCST90004301	TRUE	reported	ZeXRe6	1	1	TRUE	0.00100138093974214	20.9077402537248	24.8062666130265
rs3897839	C	T	C	T	0.051403	-0.0257035	NA	0.385021	FALSE	FALSE	FALSE	XrkhT3	4	56533086	0.409004	0.0311313	407208	Mental and behavioural disorders	TRUE	reported	4	57399252	0.010953	2.70707320392136e-06	20860	GCST90004301	TRUE	reported	ZeXRe6	1	1	TRUE	0.00105472235514222	22.0226266401928	24.8062666130265
rs3917285	A	T	A	T	-0.082118	0.0628825	NA	0.123345	FALSE	TRUE	TRUE	XrkhT3	2	102164706	0.173378	0.0461887	407208	Mental and behavioural disorders	TRUE	reported	2	102781166	0.017389	2.34584871064495e-06	20860	GCST90004301	TRUE	reported	ZeXRe6	1	1	TRUE	0.00106794566503077	22.2990248281114	24.8062666130265
rs4128399	C	T	C	T	-0.061536	-0.0458837	NA	0.217297	FALSE	FALSE	FALSE	XrkhT3	7	151801593	0.213979	0.0369226	407208	Mental and behavioural disorders	TRUE	reported	7	151498679	0.013326	3.90121602952676e-06	20860	GCST90004301	TRUE	reported	ZeXRe6	1	1	TRUE	0.00102117667212272	21.3214760210636	24.8062666130265
rs4982588	G	A	G	A	-0.04663	0.0454535	NA	0.511058	FALSE	FALSE	FALSE	XrkhT3	14	22250446	0.134952	0.0304066	407208	Mental and behavioural disorders	TRUE	reported	14	22718330	0.0098607	2.27300295329098e-06	20860	GCST90004301	TRUE	reported	ZeXRe6	1	1	TRUE	0.00107086743913476	22.360097746085	24.8062666130265
rs57610231	A	G	A	G	0.059848	-0.047979	NA	0.187707	FALSE	FALSE	FALSE	XrkhT3	20	8309316	0.218455	0.0389868	407208	Mental and behavioural disorders	TRUE	reported	20	8289963	0.01349	9.19390474803981e-06	20860	GCST90004301	TRUE	reported	ZeXRe6	1	1	TRUE	0.000942652227912418	19.680391935101	24.8062666130265
rs61972168	G	A	G	A	-0.1619	0.0162394	NA	0.00673003	FALSE	FALSE	FALSE	XrkhT3	13	47746543	0.932379	0.191385	407208	Mental and behavioural disorders	TRUE	reported	13	48320678	0.032367	5.72136954652327e-07	20860	GCST90004301	TRUE	reported	ZeXRe6	1	1	TRUE	0.00119799196324088	25.0176873576715	24.8062666130265
rs62581382	C	T	C	T	-0.14501	-0.0615003	NA	0.0301602	FALSE	FALSE	FALSE	XrkhT3	9	131564902	0.49187	0.089476	407208	Mental and behavioural disorders	TRUE	reported	9	134440289	0.028315	3.06125847171977e-07	20860	GCST90004301	TRUE	reported	ZeXRe6	1	1	TRUE	0.0012557487704754	26.2253402934047	24.8062666130265
rs7197215	G	A	G	A	-0.058208	0.0194055	NA	0.53931	FALSE	FALSE	FALSE	XrkhT3	16	51416067	0.524411	0.0304849	407208	Mental and behavioural disorders	TRUE	reported	16	51449978	0.009883	3.92825796716279e-09	20860	GCST90004301	TRUE	reported	ZeXRe6	1	1	TRUE	0.00166016731488876	34.6853533438766	24.8062666130265
rs72737713	A	G	A	G	-0.075158	0.0733225	NA	0.0459623	FALSE	FALSE	FALSE	XrkhT3	15	41052930	0.318229	0.0734619	407208	Mental and behavioural disorders	TRUE	reported	15	41345128	0.015712	1.73580126287145e-06	20860	GCST90004301	TRUE	reported	ZeXRe6	1	1	TRUE	0.00109571362292569	22.8794640874699	24.8062666130265
rs74815778	C	A	C	A	-0.076435	0.0247077	NA	0.100664	FALSE	FALSE	FALSE	XrkhT3	22	30474262	0.62927	0.0511806	407208	Mental and behavioural disorders	TRUE	reported	22	30870249	0.017264	9.58296716306374e-06	20860	GCST90004301	TRUE	reported	ZeXRe6	1	1	TRUE	0.000938813806600138	19.6001792970015	24.8062666130265
rs74891492	G	A	G	A	0.13284	0.0218746	NA	0.0112764	FALSE	FALSE	FALSE	XrkhT3	6	105679633	0.881048	0.14618	407208	Mental and behavioural disorders	TRUE	reported	6	106127508	0.02923	5.53222710312371e-06	20860	GCST90004301	TRUE	reported	ZeXRe6	1	1	TRUE	0.00098913600380906	20.6518262323202	24.8062666130265
rs75313768	C	T	C	T	-0.16631	0.0670461	NA	0.0143595	FALSE	FALSE	FALSE	XrkhT3	4	73956275	0.596034	0.126475	407208	Mental and behavioural disorders	TRUE	reported	4	74821992	0.034614	1.55955250282695e-06	20860	GCST90004301	TRUE	reported	ZeXRe6	1	1	TRUE	0.00110544843358332	23.082960450153	24.8062666130265
rs7593336	A	G	A	G	-0.045585	0.0362463	NA	0.640064	FALSE	FALSE	FALSE	XrkhT3	2	145078862	0.251365	0.0315998	407208	Mental and behavioural disorders	TRUE	reported	2	145836429	0.010114	6.602372147378e-06	20860	GCST90004301	TRUE	reported	ZeXRe6	1	1	TRUE	0.000972883844918221	20.3121726219033	24.8062666130265
rs76096007	A	G	A	G	-0.10217	0.112496	NA	0.0273139	FALSE	FALSE	FALSE	XrkhT3	11	62704779	0.228687	0.0934547	407208	Mental and behavioural disorders	TRUE	reported	11	62472251	0.021984	3.37987002861989e-06	20860	GCST90004301	TRUE	reported	ZeXRe6	1	1	TRUE	0.00103435496816545	21.5969148021175	24.8062666130265
rs78837484	G	A	G	A	0.18441	-0.0710813	NA	0.0298086	FALSE	FALSE	FALSE	XrkhT3	13	43805799	0.420552	0.088249	407208	Mental and behavioural disorders	TRUE	reported	13	44379935	0.03577	2.55564190106414e-07	20860	GCST90004301	TRUE	reported	ZeXRe6	1	1	TRUE	0.00127251746621685	26.5759877189052	24.8062666130265
rs80246513	C	T	C	T	0.11029	-0.00169287	NA	0.0440778	FALSE	FALSE	FALSE	XrkhT3	7	112655343	0.981914	0.0746775	407208	Mental and behavioural disorders	TRUE	reported	7	112295398	0.022323	7.85416462614541e-07	20860	GCST90004301	TRUE	reported	ZeXRe6	1	1	TRUE	0.00116881276229741	24.407624539058	24.8062666130265
rs9419958	C	T	C	T	-0.070888	-0.0108045	NA	0.883763	FALSE	FALSE	FALSE	XrkhT3	10	103916188	0.819441	0.0473335	407208	Mental and behavioural disorders	TRUE	reported	10	105675946	0.014591	1.19288890705687e-06	20860	GCST90004301	TRUE	reported	ZeXRe6	1	1	TRUE	0.00113023797305945	23.6011785903256	24.8062666130265
rs9559759	T	C	T	C	0.062812	-0.00687861	NA	0.142651	FALSE	FALSE	FALSE	XrkhT3	13	110273462	0.873607	0.0432403	407208	Mental and behavioural disorders	TRUE	reported	13	110925809	0.01414	8.95777191219215e-06	20860	GCST90004301	TRUE	reported	ZeXRe6	1	1	TRUE	0.000945064588780679	19.7308040770288	24.8062666130265
