# Supplementary material for: Investigating Bidirectional Causal Relationships Between Imaging‐Derived Brain Phenotypes and Sedative‐Hypnotic Use Disorder: A Mendelian Randomization Study
Source: Addict Biol. 2026 May 28;31(6):e70160. doi: 10.1111/adb.70160 (PMC13239158; doi:10.1111/adb.70160)
Supplement: Supplementary file 6 — Data S2: Supporting Information. [file ADB-31-e70160-s005.zip › Additional file2/GCST90005455_harmonise.csv]

SNP	effect_allele.exposure	other_allele.exposure	effect_allele.outcome	other_allele.outcome	beta.exposure	beta.outcome	eaf.exposure	eaf.outcome	remove	palindromic	ambiguous	id.outcome	chr.outcome	pos.outcome	pval.outcome	se.outcome	samplesize.outcome	outcome	mr_keep.outcome	pval_origin.outcome	chr.exposure	pos.exposure	se.exposure	pval.exposure	samplesize.exposure	exposure	mr_keep.exposure	pval_origin.exposure	id.exposure	action	SNP_index	mr_keep	R2	f	meanf
rs10417202	A	G	A	G	-0.075157	0.0223663	NA	0.146922	FALSE	FALSE	FALSE	XrkhT3	19	5352898	0.602777	0.0429782	407208	Mental and behavioural disorders	TRUE	reported	19	5352909	0.014948	5.00264862421006e-07	21081	GCST90005455	TRUE	reported	2VmdrU	1	1	TRUE	0.00119773572686881	25.2773469682118	22.1670869809627
rs10901823	A	G	A	G	-0.062134	0.0396545	NA	0.588898	FALSE	FALSE	FALSE	XrkhT3	10	124800091	0.199783	0.0309276	407208	Mental and behavioural disorders	TRUE	reported	10	126488660	0.009809	2.4305244822203e-10	21081	GCST90005455	TRUE	reported	2VmdrU	1	1	TRUE	0.00189973105168305	40.1206492816811	22.1670869809627
rs11024751	G	C	G	C	-0.093124	-0.0799819	NA	0.0922353	FALSE	TRUE	TRUE	XrkhT3	11	18650917	0.125328	0.0521807	407208	Mental and behavioural disorders	TRUE	reported	11	18672464	0.02059	6.13620697509689e-06	21081	GCST90005455	TRUE	reported	2VmdrU	1	1	TRUE	0.000969389113807755	20.4535806083338	22.1670869809627
rs113868218	T	C	T	C	0.13288	-0.054749	NA	0.0883848	FALSE	FALSE	FALSE	XrkhT3	16	17170249	0.302046	0.0530485	407208	Mental and behavioural disorders	TRUE	reported	16	17264106	0.029766	8.08537188525547e-06	21081	GCST90005455	TRUE	reported	2VmdrU	1	1	TRUE	0.00094444509338686	19.926777871089	22.1670869809627
rs114975118	T	A	T	A	0.13166	-0.220141	NA	0.0258273	FALSE	TRUE	TRUE	XrkhT3	4	20502998	0.0237947	0.097389	407208	Mental and behavioural disorders	TRUE	reported	4	20504621	0.025175	1.71277375657561e-07	21081	GCST90005455	TRUE	reported	2VmdrU	1	1	TRUE	0.00129572978378444	27.3481238910484	22.1670869809627
rs116859043	A	G	A	G	-0.081856	0.0398582	NA	0.106329	FALSE	FALSE	FALSE	XrkhT3	18	76649045	0.416194	0.0490236	407208	Mental and behavioural disorders	TRUE	reported	18	74361002	0.017881	4.72715671173616e-06	21081	GCST90005455	TRUE	reported	2VmdrU	1	1	TRUE	0.000993103948095496	20.9544480670105	22.1670869809627
rs116972348	T	C	T	C	-0.085166	0.0570821	NA	0.0932709	FALSE	FALSE	FALSE	XrkhT3	13	113362874	0.276257	0.0524283	407208	Mental and behavioural disorders	TRUE	reported	13	114017189	0.01745	1.06536886366756e-06	21081	GCST90005455	TRUE	reported	2VmdrU	1	1	TRUE	0.00112865181787879	23.8177335973894	22.1670869809627
rs11783856	G	T	G	T	0.085264	-0.0524865	NA	0.0770833	FALSE	FALSE	FALSE	XrkhT3	8	48189255	0.3579	0.0570895	407208	Mental and behavioural disorders	TRUE	reported	8	49101815	0.017623	1.31977531170712e-06	21081	GCST90005455	TRUE	reported	2VmdrU	1	1	TRUE	0.00110917108867124	23.4061788349612	22.1670869809627
rs12950388	T	C	T	C	-0.18627	0.232138	NA	0.0265557	FALSE	FALSE	FALSE	XrkhT3	17	81650192	0.00803822	0.0875841	407208	Mental and behavioural disorders	TRUE	reported	17	79617222	0.042149	9.94947121750992e-06	21081	GCST90005455	TRUE	reported	2VmdrU	1	1	TRUE	0.00092558840650528	19.5285534233693	22.1670869809627
rs140639027	T	C	T	C	-0.26139	0.259231	NA	0.0105292	FALSE	FALSE	FALSE	XrkhT3	2	158843132	0.0862005	0.151086	407208	Mental and behavioural disorders	TRUE	reported	2	159699644	0.056573	3.85212170598103e-06	21081	GCST90005455	TRUE	reported	2VmdrU	1	1	TRUE	0.00101164638848777	21.3460889166947	22.1670869809627
rs146479754	C	T	C	T	-0.26919	0.156728	NA	0.00214751	FALSE	FALSE	FALSE	XrkhT3	18	55662724	0.641471	0.336585	407208	Mental and behavioural disorders	TRUE	reported	18	53329955	0.055077	1.02801629812647e-06	21081	GCST90005455	TRUE	reported	2VmdrU	1	1	TRUE	0.0011318639892856	23.8855962764392	22.1670869809627
rs176539	A	G	A	G	0.044756	-0.0471795	NA	0.631123	FALSE	FALSE	FALSE	XrkhT3	5	162034178	0.133955	0.0314806	407208	Mental and behavioural disorders	TRUE	reported	5	161461184	0.0098594	5.67152694860832e-06	21081	GCST90005455	TRUE	reported	2VmdrU	1	1	TRUE	0.000976531012059375	20.6044180564171	22.1670869809627
rs17816609	C	A	C	A	-0.1371	-0.153284	NA	0.0280175	FALSE	FALSE	FALSE	XrkhT3	15	32997126	0.0938361	0.0914852	407208	Mental and behavioural disorders	TRUE	reported	15	33289327	0.029114	2.50264932573108e-06	21081	GCST90005455	TRUE	reported	2VmdrU	1	1	TRUE	0.00105080794062908	22.1732804396763	22.1670869809627
rs189752236	C	T	C	T	0.12482	0.0403486	NA	0.0471559	FALSE	FALSE	FALSE	XrkhT3	4	104688231	0.569336	0.0709079	407208	Mental and behavioural disorders	TRUE	reported	4	105609388	0.028041	8.58025114722604e-06	21081	GCST90005455	TRUE	reported	2VmdrU	1	1	TRUE	0.000939035787110915	19.8125400406427	22.1670869809627
rs2335486	G	A	G	A	0.063601	-0.118731	NA	0.894232	FALSE	FALSE	FALSE	XrkhT3	7	158083211	0.0166606	0.0495929	407208	Mental and behavioural disorders	TRUE	reported	7	157875903	0.014391	9.94718053083423e-06	21081	GCST90005455	TRUE	reported	2VmdrU	1	1	TRUE	0.000925662217153231	19.5301121622984	22.1670869809627
rs4128689	G	C	G	C	-0.071155	-0.0591347	NA	0.179993	FALSE	TRUE	TRUE	XrkhT3	12	39881504	0.134584	0.0395215	407208	Mental and behavioural disorders	TRUE	reported	12	40275306	0.015376	3.71877583324936e-06	21081	GCST90005455	TRUE	reported	2VmdrU	1	1	TRUE	0.00101482682768974	21.4132654571264	22.1670869809627
rs4780416	A	G	A	G	-0.044143	0.0311678	NA	0.372585	FALSE	FALSE	FALSE	XrkhT3	16	12198281	0.32228	0.0314894	407208	Mental and behavioural disorders	TRUE	reported	16	12292138	0.0098813	7.96342693989909e-06	21081	GCST90005455	TRUE	reported	2VmdrU	1	1	TRUE	0.000945787059047497	19.9551187107005	22.1670869809627
rs55790558	T	C	T	C	0.04755	0.0173334	NA	0.301267	FALSE	FALSE	FALSE	XrkhT3	10	11779219	0.603476	0.0333714	407208	Mental and behavioural disorders	TRUE	reported	10	11821218	0.01046	5.50173920510715e-06	21081	GCST90005455	TRUE	reported	2VmdrU	1	1	TRUE	0.000979311709107999	20.6631471782662	22.1670869809627
rs56111333	G	A	G	A	0.044083	-0.0552653	NA	0.413691	FALSE	FALSE	FALSE	XrkhT3	15	39087274	0.0735495	0.0308847	407208	Mental and behavioural disorders	TRUE	reported	15	39379475	0.0099182	8.85115609830836e-06	21081	GCST90005455	TRUE	reported	2VmdrU	1	1	TRUE	0.000936221405591169	19.7531042875171	22.1670869809627
rs59689763	A	G	A	G	0.2426	-0.0811681	NA	0.0124859	FALSE	FALSE	FALSE	XrkhT3	15	27637076	0.552016	0.136476	407208	Mental and behavioural disorders	TRUE	reported	15	27882222	0.053202	5.14398863028773e-06	21081	GCST90005455	TRUE	reported	2VmdrU	1	1	TRUE	0.000985385820324178	20.7914352921344	22.1670869809627
rs72722852	T	C	T	C	-0.088569	-0.0442749	NA	0.114544	FALSE	FALSE	FALSE	XrkhT3	9	27995553	0.352362	0.0476065	407208	Mental and behavioural disorders	TRUE	reported	9	27995551	0.019025	3.25461783498046e-06	21081	GCST90005455	TRUE	reported	2VmdrU	1	1	TRUE	0.00102701476495656	21.6707003597557	22.1670869809627
rs75067130	G	T	G	T	-0.065697	-0.017368	NA	0.170025	FALSE	FALSE	FALSE	XrkhT3	7	12035581	0.667899	0.0404818	407208	Mental and behavioural disorders	TRUE	reported	7	12075207	0.014052	2.95596984950459e-06	21081	GCST90005455	TRUE	reported	2VmdrU	1	1	TRUE	0.00103579429162342	21.8561463447509	22.1670869809627
rs76371860	A	G	A	G	-0.23075	-0.0270278	NA	0.00773311	FALSE	FALSE	FALSE	XrkhT3	12	59714762	0.874232	0.170753	407208	Mental and behavioural disorders	TRUE	reported	12	60108543	0.048949	2.44399323814968e-06	21081	GCST90005455	TRUE	reported	2VmdrU	1	1	TRUE	0.00105304514647954	22.2205378722007	22.1670869809627
rs77655746	A	T	A	T	-0.16033	-0.0732568	NA	0.0324335	FALSE	TRUE	TRUE	XrkhT3	19	12763093	0.386953	0.0846745	407208	Mental and behavioural disorders	TRUE	reported	19	12873907	0.034714	3.88597497954394e-06	21081	GCST90005455	TRUE	reported	2VmdrU	1	1	TRUE	0.00101085724210397	21.329420805801	22.1670869809627
rs78000786	T	C	T	C	-0.1063	0.0677866	NA	0.0403998	FALSE	FALSE	FALSE	XrkhT3	1	194738788	0.378829	0.0770252	407208	Mental and behavioural disorders	TRUE	reported	1	194707918	0.023907	8.78415519261456e-06	21081	GCST90005455	TRUE	reported	2VmdrU	1	1	TRUE	0.000936953533116006	19.7685657520783	22.1670869809627
rs78048030	G	A	G	A	-0.11461	0.186131	NA	0.0286123	FALSE	FALSE	FALSE	XrkhT3	4	42338613	0.0438824	0.0923627	407208	Mental and behavioural disorders	TRUE	reported	4	42340630	0.024924	4.28351211945938e-06	21081	GCST90005455	TRUE	reported	2VmdrU	1	1	TRUE	0.00100203510131439	21.1430840129371	22.1670869809627
rs78251041	A	G	A	G	0.17316	-0.023434	NA	0.0298172	FALSE	FALSE	FALSE	XrkhT3	15	93016489	0.797201	0.0911932	407208	Mental and behavioural disorders	TRUE	reported	15	93559719	0.036559	2.18977755509858e-06	21081	GCST90005455	TRUE	reported	2VmdrU	1	1	TRUE	0.00106304930556851	22.431862487919	22.1670869809627
rs79820276	G	A	G	A	0.095662	0.0650968	NA	0.0357818	FALSE	FALSE	FALSE	XrkhT3	11	120486123	0.429807	0.0824508	407208	Mental and behavioural disorders	TRUE	reported	11	120356832	0.020059	1.8642321782525e-06	21081	GCST90005455	TRUE	reported	2VmdrU	1	1	TRUE	0.00107770737055468	22.7415023486207	22.1670869809627
rs8074480	C	G	C	G	-0.045518	-0.00732399	NA	0.30521	FALSE	TRUE	TRUE	XrkhT3	17	67476804	0.82355	0.0328458	407208	Mental and behavioural disorders	TRUE	reported	17	65472920	0.0099213	4.50194308282431e-06	21081	GCST90005455	TRUE	reported	2VmdrU	1	1	TRUE	0.00099748082100425	21.0468920971572	22.1670869809627
rs9315374	G	A	G	A	-0.057639	0.0765046	NA	0.152627	FALSE	FALSE	FALSE	XrkhT3	13	35903879	0.0699262	0.0422121	407208	Mental and behavioural disorders	TRUE	reported	13	36478016	0.012667	5.38889845373286e-06	21081	GCST90005455	TRUE	reported	2VmdrU	1	1	TRUE	0.000981223128833074	20.7035171025015	22.1670869809627
rs9328137	C	A	C	A	-0.060579	0.0650908	NA	0.12367	FALSE	FALSE	FALSE	XrkhT3	6	3030274	0.158429	0.0461515	407208	Mental and behavioural disorders	TRUE	reported	6	3030508	0.013233	4.72171750310879e-06	21081	GCST90005455	TRUE	reported	2VmdrU	1	1	TRUE	0.000993127122668506	20.9549375355498	22.1670869809627
rs9375129	T	A	T	A	-0.047236	0.0124545	NA	0.354977	FALSE	TRUE	TRUE	XrkhT3	6	122378972	0.695891	0.0318632	407208	Mental and behavioural disorders	TRUE	reported	6	122700117	0.0097923	1.41840417200085e-06	21081	GCST90005455	TRUE	reported	2VmdrU	1	1	TRUE	0.001102570820316	23.2667435539674	22.1670869809627
rs9729331	G	A	G	A	-0.048939	0.00418138	NA	0.256935	FALSE	FALSE	FALSE	XrkhT3	1	81489482	0.904616	0.0348936	407208	Mental and behavioural disorders	TRUE	reported	1	81955167	0.010525	3.33964265986625e-06	21081	GCST90005455	TRUE	reported	2VmdrU	1	1	TRUE	0.00102454156866301	21.6184607375238	22.1670869809627
