# Supplementary material for: Investigating Bidirectional Causal Relationships Between Imaging‐Derived Brain Phenotypes and Sedative‐Hypnotic Use Disorder: A Mendelian Randomization Study
Source: Addict Biol. 2026 May 28;31(6):e70160. doi: 10.1111/adb.70160 (PMC13239158; doi:10.1111/adb.70160)
Supplement: Supplementary file 6 — Data S2: Supporting Information. [file ADB-31-e70160-s005.zip › Additional file2/GCST90002631_harmonise.csv]

SNP	effect_allele.exposure	other_allele.exposure	effect_allele.outcome	other_allele.outcome	beta.exposure	beta.outcome	eaf.exposure	eaf.outcome	remove	palindromic	ambiguous	id.outcome	chr.outcome	pos.outcome	pval.outcome	se.outcome	samplesize.outcome	outcome	mr_keep.outcome	pval_origin.outcome	chr.exposure	pos.exposure	se.exposure	pval.exposure	samplesize.exposure	exposure	mr_keep.exposure	pval_origin.exposure	id.exposure	action	SNP_index	mr_keep	R2	f	meanf
rs10430616	A	G	A	G	0.045289	-0.00575015	NA	0.631526	FALSE	FALSE	FALSE	XrkhT3	10	132625447	0.85478	0.0314176	407208	Mental and behavioural disorders	TRUE	reported	10	134438951	0.010138	7.96342693989909e-06	21282	GCST90002631	TRUE	reported	CWAH1a	1	1	TRUE	0.00093683131395717	19.9544643280443	23.151014281295
rs10492358	C	T	C	T	0.054432	-0.0350244	NA	0.214853	FALSE	FALSE	FALSE	XrkhT3	12	28090059	0.344885	0.0370802	407208	Mental and behavioural disorders	TRUE	reported	12	28242992	0.011505	2.245432477984e-06	21282	GCST90002631	TRUE	reported	CWAH1a	1	1	TRUE	0.0010506700652628	22.3817748496343	23.151014281295
rs10835187	T	C	T	C	0.05307	-0.0235839	NA	0.555351	FALSE	FALSE	FALSE	XrkhT3	11	27484130	0.439924	0.0305365	407208	Mental and behavioural disorders	TRUE	reported	11	27505677	0.00982	6.57809286104192e-08	21282	GCST90002631	TRUE	reported	CWAH1a	1	1	TRUE	0.00137046253746487	29.2034650520705	23.151014281295
rs11075746	A	G	A	G	-0.049817	0.0722269	NA	0.487146	FALSE	FALSE	FALSE	XrkhT3	16	69906452	0.0174397	0.0303819	407208	Mental and behavioural disorders	TRUE	reported	16	69940355	0.009784	3.57931565565039e-07	21282	GCST90002631	TRUE	reported	CWAH1a	1	1	TRUE	0.00121669322407579	25.9227718692154	23.151014281295
rs111870261	A	G	A	G	-0.20926	0.00724934	NA	0.0163383	FALSE	FALSE	FALSE	XrkhT3	14	102262133	0.951621	0.119485	407208	Mental and behavioural disorders	TRUE	reported	14	102728470	0.043641	1.63794758483495e-06	21282	GCST90002631	TRUE	reported	CWAH1a	1	1	TRUE	0.00107919934380048	22.9901730157065	23.151014281295
rs115489968	A	G	A	G	0.17381	-0.0221106	NA	0.0438393	FALSE	FALSE	FALSE	XrkhT3	1	24859226	0.771919	0.0762786	407208	Mental and behavioural disorders	TRUE	reported	1	25185717	0.033074	1.492794409579e-07	21282	GCST90002631	TRUE	reported	CWAH1a	1	1	TRUE	0.00129598636209068	27.6143776421114	23.151014281295
rs117483388	A	G	A	G	0.10084	-0.0505746	NA	0.0701584	FALSE	FALSE	FALSE	XrkhT3	17	82188957	0.396294	0.0596217	407208	Mental and behavioural disorders	TRUE	reported	17	80146833	0.020555	9.36698877952115e-07	21282	GCST90002631	TRUE	reported	CWAH1a	1	1	TRUE	0.00112960710020918	24.0652233396039	23.151014281295
rs11759114	C	G	C	G	-0.055208	0.00877471	NA	0.241798	FALSE	TRUE	TRUE	XrkhT3	6	71044030	0.805172	0.0355743	407208	Mental and behavioural disorders	TRUE	reported	6	71753733	0.011731	2.53921806988671e-06	21282	GCST90002631	TRUE	reported	CWAH1a	1	1	TRUE	0.00103960842245185	22.1458902838371	23.151014281295
rs118115924	T	G	T	G	0.22013	0.12778	NA	0.00147539	FALSE	FALSE	FALSE	XrkhT3	12	48985754	0.748812	0.399054	407208	Mental and behavioural disorders	TRUE	reported	12	49379537	0.045649	1.42988134448138e-06	21282	GCST90002631	TRUE	reported	CWAH1a	1	1	TRUE	0.00109146349894247	23.2517216629785	23.151014281295
rs11993372	C	T	C	T	0.062763	-0.0655614	NA	0.185707	FALSE	FALSE	FALSE	XrkhT3	8	18130550	0.0929694	0.0390262	407208	Mental and behavioural disorders	TRUE	reported	8	17988059	0.01354	3.58674085769951e-06	21282	GCST90002631	TRUE	reported	CWAH1a	1	1	TRUE	0.00100860094321043	21.4846975577393	23.151014281295
rs12561942	T	A	T	A	0.074361	0.0325923	NA	0.0731427	FALSE	TRUE	TRUE	XrkhT3	1	76791690	0.575583	0.0582162	407208	Mental and behavioural disorders	TRUE	reported	1	77257375	0.015586	1.84416595379101e-06	21282	GCST90002631	TRUE	reported	CWAH1a	1	1	TRUE	0.00106842588394106	22.7604206327991	23.151014281295
rs12613955	G	T	G	T	-0.046684	-0.0128331	NA	0.452541	FALSE	FALSE	FALSE	XrkhT3	2	217051329	0.672744	0.0303824	407208	Mental and behavioural disorders	TRUE	reported	2	217916052	0.0097167	1.56170859326537e-06	21282	GCST90002631	TRUE	reported	CWAH1a	1	1	TRUE	0.0010834660191397	23.0811645447591	23.151014281295
rs12655945	G	C	G	C	0.091235	-0.043564	NA	0.0975236	FALSE	TRUE	TRUE	XrkhT3	5	73452931	0.391133	0.0507996	407208	Mental and behavioural disorders	TRUE	reported	5	72748756	0.019157	1.92486377778253e-06	21282	GCST90002631	TRUE	reported	CWAH1a	1	1	TRUE	0.00106461581253237	22.6791690927199	23.151014281295
rs12936640	G	A	G	A	0.058747	0.00904788	NA	0.238926	FALSE	FALSE	FALSE	XrkhT3	17	1306069	0.799089	0.035548	407208	Mental and behavioural disorders	TRUE	reported	17	1209363	0.01227	1.69668023234646e-06	21282	GCST90002631	TRUE	reported	CWAH1a	1	1	TRUE	0.00107597524911106	22.921416177565	23.151014281295
rs1317477	G	A	G	A	-0.053878	-0.030845	NA	0.386087	FALSE	FALSE	FALSE	XrkhT3	4	78223155	0.324008	0.0312749	407208	Mental and behavioural disorders	TRUE	reported	4	79144309	0.010327	1.83147080466135e-07	21282	GCST90002631	TRUE	reported	CWAH1a	1	1	TRUE	0.00127734155780796	27.2165932357554	23.151014281295
rs139726023	A	G	A	G	-0.2332	0.126359	NA	0.041794	FALSE	FALSE	FALSE	XrkhT3	8	14068478	0.0906171	0.0746737	407208	Mental and behavioural disorders	TRUE	reported	8	13925987	0.046377	4.98769628285775e-07	21282	GCST90002631	TRUE	reported	CWAH1a	1	1	TRUE	0.00118665285025947	25.2819735795299	23.151014281295
rs1405	G	A	G	A	0.044636	0.013968	NA	0.651381	FALSE	FALSE	FALSE	XrkhT3	9	116192345	0.662508	0.0320034	407208	Mental and behavioural disorders	TRUE	reported	9	118954624	0.0099555	7.37904230129102e-06	21282	GCST90002631	TRUE	reported	CWAH1a	1	1	TRUE	0.000943673848217305	20.1003476624934	23.151014281295
rs147680059	A	T	A	T	0.15242	-0.147602	NA	0.0127294	FALSE	TRUE	TRUE	XrkhT3	2	31236316	0.285858	0.138301	407208	Mental and behavioural disorders	TRUE	reported	2	31459182	0.032704	3.17102743894789e-06	21282	GCST90002631	TRUE	reported	CWAH1a	1	1	TRUE	0.00101959265480881	21.7190763050012	23.151014281295
rs17228878	A	C	A	C	-0.16511	-0.0107161	NA	0.0152419	FALSE	FALSE	FALSE	XrkhT3	21	36814082	0.930511	0.122889	407208	Mental and behavioural disorders	TRUE	reported	21	38186382	0.033718	9.81747943019984e-07	21282	GCST90002631	TRUE	reported	CWAH1a	1	1	TRUE	0.00112543821143491	23.9763089936455	23.151014281295
rs1874441	G	A	G	A	0.050264	-0.0230871	NA	0.178283	FALSE	FALSE	FALSE	XrkhT3	4	120641654	0.562499	0.0398649	407208	Mental and behavioural disorders	TRUE	reported	4	121562809	0.011246	7.8777101958568e-06	21282	GCST90002631	TRUE	reported	CWAH1a	1	1	TRUE	0.000937773670802555	19.9745553267498	23.151014281295
rs2282668	T	A	T	A	0.053376	-0.0559333	NA	0.605302	FALSE	TRUE	TRUE	XrkhT3	22	22882162	0.0874219	0.0327258	407208	Mental and behavioural disorders	TRUE	reported	22	23224342	0.012046	9.43191764387936e-06	21282	GCST90002631	TRUE	reported	CWAH1a	1	1	TRUE	0.000921708123931334	19.6320438916031	23.151014281295
rs39875	G	A	G	A	-0.05037	0.0532533	NA	0.293174	FALSE	FALSE	FALSE	XrkhT3	16	2218736	0.113981	0.0336929	407208	Mental and behavioural disorders	TRUE	reported	16	2268737	0.011194	6.83911647281429e-06	21282	GCST90002631	TRUE	reported	CWAH1a	1	1	TRUE	0.000950490692669261	20.2456852754229	23.151014281295
rs45591839	A	G	A	G	-0.10204	-0.0125273	NA	0.0568582	FALSE	FALSE	FALSE	XrkhT3	16	24559523	0.849921	0.0662055	407208	Mental and behavioural disorders	TRUE	reported	16	24570844	0.020938	1.10585961931262e-06	21282	GCST90002631	TRUE	reported	CWAH1a	1	1	TRUE	0.00111474022947468	23.7481450959349	23.151014281295
rs55916360	T	A	T	A	-0.075558	0.0257728	NA	0.166461	FALSE	TRUE	TRUE	XrkhT3	4	139573379	0.525272	0.0405717	407208	Mental and behavioural disorders	TRUE	reported	4	140494533	0.014516	1.95478951087767e-07	21282	GCST90002631	TRUE	reported	CWAH1a	1	1	TRUE	0.00127145797753839	27.0910709202586	23.151014281295
rs55987383	G	A	G	A	0.055042	-0.017383	NA	0.204501	FALSE	FALSE	FALSE	XrkhT3	6	142017766	0.646745	0.0379302	407208	Mental and behavioural disorders	TRUE	reported	6	142338903	0.011009	5.78761988349121e-07	21282	GCST90002631	TRUE	reported	CWAH1a	1	1	TRUE	0.00117319558023342	24.9949258839425	23.151014281295
rs6022316	G	A	G	A	0.05816	-0.0264818	NA	0.207481	FALSE	FALSE	FALSE	XrkhT3	20	53170248	0.478884	0.0373985	407208	Mental and behavioural disorders	TRUE	reported	20	51786787	0.01139	3.31665272150435e-07	21282	GCST90002631	TRUE	reported	CWAH1a	1	1	TRUE	0.00122364984326501	26.0711706485573	23.151014281295
rs6095216	G	T	G	T	0.043395	0.0125206	NA	0.41691	FALSE	FALSE	FALSE	XrkhT3	20	48626433	0.684186	0.0307813	407208	Mental and behavioural disorders	TRUE	reported	20	47242971	0.009694	7.62956891161533e-06	21282	GCST90002631	TRUE	reported	CWAH1a	1	1	TRUE	0.000940702247659567	20.0369926742406	23.151014281295
rs72738859	T	C	T	C	-0.13798	-0.075335	NA	0.0460619	FALSE	FALSE	FALSE	XrkhT3	9	102744050	0.297389	0.0722951	407208	Mental and behavioural disorders	TRUE	reported	9	105506332	0.027722	6.49980009683025e-07	21282	GCST90002631	TRUE	reported	CWAH1a	1	1	TRUE	0.00116269412647528	24.770932028571	23.151014281295
rs74965068	T	C	T	C	-0.10154	0.0238449	NA	0.0709459	FALSE	FALSE	FALSE	XrkhT3	17	49893242	0.687942	0.0593677	407208	Mental and behavioural disorders	TRUE	reported	17	47970605	0.022196	4.79071130003074e-06	21282	GCST90002631	TRUE	reported	CWAH1a	1	1	TRUE	0.00098239374613005	20.9258963873906	23.151014281295
rs76169231	C	T	C	T	-0.055572	0.0679023	NA	0.183997	FALSE	FALSE	FALSE	XrkhT3	12	102549191	0.0863436	0.039593	407208	Mental and behavioural disorders	TRUE	reported	12	102942969	0.012002	3.67536097771479e-06	21282	GCST90002631	TRUE	reported	CWAH1a	1	1	TRUE	0.00100636399842738	21.4369993108754	23.151014281295
rs817375	C	T	C	T	0.052991	0.0557598	NA	0.326808	FALSE	FALSE	FALSE	XrkhT3	20	63902461	0.0848242	0.0323554	407208	Mental and behavioural disorders	TRUE	reported	20	62533814	0.011848	7.77320282798462e-06	21282	GCST90002631	TRUE	reported	CWAH1a	1	1	TRUE	0.000939060731339861	20.0019954513891	23.151014281295
