# Supplementary material for: Investigating Bidirectional Causal Relationships Between Imaging‐Derived Brain Phenotypes and Sedative‐Hypnotic Use Disorder: A Mendelian Randomization Study
Source: Addict Biol. 2026 May 28;31(6):e70160. doi: 10.1111/adb.70160 (PMC13239158; doi:10.1111/adb.70160)
Supplement: Supplementary file 6 — Data S2: Supporting Information. [file ADB-31-e70160-s005.zip › Additional file2/GCST90005627_harmonise.csv]

SNP	effect_allele.exposure	other_allele.exposure	effect_allele.outcome	other_allele.outcome	beta.exposure	beta.outcome	eaf.exposure	eaf.outcome	remove	palindromic	ambiguous	id.outcome	chr.outcome	pos.outcome	pval.outcome	se.outcome	samplesize.outcome	outcome	mr_keep.outcome	pval_origin.outcome	chr.exposure	pos.exposure	se.exposure	pval.exposure	samplesize.exposure	exposure	mr_keep.exposure	pval_origin.exposure	id.exposure	action	SNP_index	mr_keep	R2	f	meanf
rs113600041	T	C	T	C	0.16548	0.0377177	NA	0.0935928	FALSE	FALSE	FALSE	XrkhT3	1	11670702	0.47595	0.0529124	407208	Mental and behavioural disorders	TRUE	reported	1	11730759	0.034476	1.59955802861467e-06	21081	GCST90005627	TRUE	reported	QVqeAQ	1	1	TRUE	0.00109167083158014	23.0364777096558	22.0065364051308
rs117123893	G	A	G	A	-0.14143	-0.0676569	NA	0.0359122	FALSE	FALSE	FALSE	XrkhT3	19	22056786	0.402593	0.0808326	407208	Mental and behavioural disorders	TRUE	reported	19	22239588	0.030028	2.49574379483157e-06	21081	GCST90005627	TRUE	reported	QVqeAQ	1	1	TRUE	0.00105119259488091	22.1814056368443	22.0065364051308
rs11851131	A	G	A	G	-0.11397	0.00252214	NA	0.0400661	FALSE	FALSE	FALSE	XrkhT3	14	90022954	0.973986	0.0773438	407208	Mental and behavioural disorders	TRUE	reported	14	90489298	0.025308	6.72202309111566e-06	21081	GCST90005627	TRUE	reported	QVqeAQ	1	1	TRUE	0.000961073598671447	20.2779589974228	22.0065364051308
rs12309611	C	T	C	T	-0.092662	0.00291579	NA	0.121201	FALSE	FALSE	FALSE	XrkhT3	12	992475	0.949922	0.0464261	407208	Mental and behavioural disorders	TRUE	reported	12	1101641	0.019698	2.56625613132123e-06	21081	GCST90005627	TRUE	reported	QVqeAQ	1	1	TRUE	0.00104860571977577	22.1267622165739	22.0065364051308
rs138337475	T	G	T	G	-0.17011	-0.254558	NA	0.00845418	FALSE	FALSE	FALSE	XrkhT3	2	228464092	0.128258	0.167362	407208	Mental and behavioural disorders	TRUE	reported	2	229328808	0.034177	6.49830363484238e-07	21081	GCST90005627	TRUE	reported	QVqeAQ	1	1	TRUE	0.0011737903479114	24.7714031775784	22.0065364051308
rs139306638	A	G	A	G	0.18012	-0.127786	NA	0.0268765	FALSE	FALSE	FALSE	XrkhT3	8	9224615	0.184137	0.0962156	407208	Mental and behavioural disorders	TRUE	reported	8	9082125	0.039113	4.14667501515699e-06	21081	GCST90005627	TRUE	reported	QVqeAQ	1	1	TRUE	0.00100497148510691	21.2051044598894	22.0065364051308
rs142202771	C	T	C	T	0.1917	0.0557302	NA	0.0370641	FALSE	FALSE	FALSE	XrkhT3	16	5400152	0.489613	0.0806604	407208	Mental and behavioural disorders	TRUE	reported	16	5450153	0.03378	1.40507659629439e-08	21081	GCST90005627	TRUE	reported	QVqeAQ	1	1	TRUE	0.00152535443202242	32.2020656361389	22.0065364051308
rs149437510	T	C	T	C	0.24295	0.734478	NA	0.00132246	FALSE	FALSE	FALSE	XrkhT3	3	24863274	0.0881678	0.430744	407208	Mental and behavioural disorders	TRUE	reported	3	24904765	0.050506	1.51774915586125e-06	21081	GCST90005627	TRUE	reported	QVqeAQ	1	1	TRUE	0.00109642824736086	23.1369790635234	22.0065364051308
rs201362	T	A	T	A	-0.048886	-0.061089	NA	0.779001	FALSE	TRUE	TRUE	XrkhT3	12	98852768	0.100948	0.0372431	407208	Mental and behavioural disorders	TRUE	reported	12	99246546	0.010774	5.73059874053733e-06	21081	GCST90005627	TRUE	reported	QVqeAQ	1	1	TRUE	0.000975663199092403	20.5860896637669	22.0065364051308
rs2370437	G	A	G	A	0.04568	0.0134621	NA	0.429043	FALSE	FALSE	FALSE	XrkhT3	1	193608847	0.661982	0.030793	407208	Mental and behavioural disorders	TRUE	reported	1	193577977	0.0098983	3.95639824004251e-06	21081	GCST90005627	TRUE	reported	QVqeAQ	1	1	TRUE	0.00100925572574551	21.295594143312	22.0065364051308
rs2442715	T	C	T	C	0.046127	-0.0179961	NA	0.338767	FALSE	FALSE	FALSE	XrkhT3	6	31405397	0.57547	0.0321352	407208	Mental and behavioural disorders	TRUE	reported	6	31373174	0.010077	4.73478213185152e-06	21081	GCST90005627	TRUE	reported	QVqeAQ	1	1	TRUE	0.000992945129075981	20.9510936621933	22.0065364051308
rs61997863	T	C	T	C	0.093327	0.0124297	NA	0.0387614	FALSE	FALSE	FALSE	XrkhT3	14	45448782	0.875813	0.079535	407208	Mental and behavioural disorders	TRUE	reported	14	45917985	0.019693	2.1612250865714e-06	21081	GCST90005627	TRUE	reported	QVqeAQ	1	1	TRUE	0.00106423418251625	22.4568917250668	22.0065364051308
rs62033410	C	G	C	G	0.055597	0.0484932	NA	0.155376	FALSE	TRUE	TRUE	XrkhT3	16	10051680	0.249085	0.0420738	407208	Mental and behavioural disorders	TRUE	reported	16	10145537	0.012165	4.90230130136169e-06	21081	GCST90005627	TRUE	reported	QVqeAQ	1	1	TRUE	0.00098982220803762	20.8851348935605	22.0065364051308
rs7225991	A	G	A	G	0.10208	-0.104411	NA	0.0662425	FALSE	FALSE	FALSE	XrkhT3	17	57078438	0.0882755	0.0612537	407208	Mental and behavioural disorders	TRUE	reported	17	55155799	0.022717	7.04044321469975e-06	21081	GCST90005627	TRUE	reported	QVqeAQ	1	1	TRUE	0.000956912829996604	20.1900856955392	22.0065364051308
rs75055583	C	T	C	T	-0.080205	-0.0599395	NA	0.0580745	FALSE	FALSE	FALSE	XrkhT3	19	39659602	0.359623	0.0654302	407208	Mental and behavioural disorders	TRUE	reported	19	40150242	0.017698	5.88030699481163e-06	21081	GCST90005627	TRUE	reported	QVqeAQ	1	1	TRUE	0.000973285824323828	20.5358791710091	22.0065364051308
rs76508270	T	C	T	C	0.16156	0.196068	NA	0.0291067	FALSE	FALSE	FALSE	XrkhT3	10	15110690	0.0303955	0.0905666	407208	Mental and behavioural disorders	TRUE	reported	10	15152689	0.036367	8.93922770479138e-06	21081	GCST90005627	TRUE	reported	QVqeAQ	1	1	TRUE	0.000935309053058391	19.7338367655963	22.0065364051308
rs76722114	A	G	A	G	0.23435	0.0496356	NA	0.605305	FALSE	FALSE	FALSE	XrkhT3	6	24013665	0.114863	0.0314806	407208	Mental and behavioural disorders	TRUE	reported	6	24013893	0.048922	1.67764474183665e-06	21081	GCST90005627	TRUE	reported	QVqeAQ	1	1	TRUE	0.00108732112648052	22.9445901627053	22.0065364051308
rs7936246	C	T	C	T	-0.043541	0.0236074	NA	0.621706	FALSE	FALSE	FALSE	XrkhT3	11	37396210	0.450241	0.0312675	407208	Mental and behavioural disorders	TRUE	reported	11	37417760	0.0098204	9.30893504637728e-06	21081	GCST90005627	TRUE	reported	QVqeAQ	1	1	TRUE	0.000931627812807078	19.6560948307959	22.0065364051308
rs9923922	A	G	A	G	-0.16911	-0.0910787	NA	0.0144036	FALSE	FALSE	FALSE	XrkhT3	16	77129052	0.46973	0.125987	407208	Mental and behavioural disorders	TRUE	reported	16	77162949	0.037859	7.98546112903075e-06	21081	GCST90005627	TRUE	reported	QVqeAQ	1	1	TRUE	0.00094557991666504	19.9507440863129	22.0065364051308
