# Supplementary material for: Investigating Bidirectional Causal Relationships Between Imaging‐Derived Brain Phenotypes and Sedative‐Hypnotic Use Disorder: A Mendelian Randomization Study
Source: Addict Biol. 2026 May 28;31(6):e70160. doi: 10.1111/adb.70160 (PMC13239158; doi:10.1111/adb.70160)
Supplement: Supplementary file 6 — Data S2: Supporting Information. [file ADB-31-e70160-s005.zip › Additional file2/GCST90002608_harmonise.csv]

SNP	effect_allele.exposure	other_allele.exposure	effect_allele.outcome	other_allele.outcome	beta.exposure	beta.outcome	eaf.exposure	eaf.outcome	remove	palindromic	ambiguous	id.outcome	chr.outcome	pos.outcome	pval.outcome	se.outcome	samplesize.outcome	outcome	mr_keep.outcome	pval_origin.outcome	chr.exposure	pos.exposure	se.exposure	pval.exposure	samplesize.exposure	exposure	mr_keep.exposure	pval_origin.exposure	id.exposure	action	SNP_index	mr_keep	R2	f	meanf
rs11491	A	G	A	G	-0.045449	-0.0571548	NA	0.448229	FALSE	FALSE	FALSE	XrkhT3	7	16783470	0.0616978	0.0305893	407208	Mental and behavioural disorders	TRUE	reported	7	16823095	0.0098767	4.21599415398428e-06	21282	GCST90002608	TRUE	reported	yaVeXt	1	1	TRUE	0.000993986766797354	21.1730841629179	24.0562916016196
rs116165901	G	A	G	A	0.16706	-0.0476499	NA	0.0198814	FALSE	FALSE	FALSE	XrkhT3	20	21955621	0.662206	0.109071	407208	Mental and behavioural disorders	TRUE	reported	20	21936259	0.036141	3.81680524190082e-06	21282	GCST90002608	TRUE	reported	yaVeXt	1	1	TRUE	0.00100298947051061	21.3650448474849	24.0562916016196
rs117658780	T	A	T	A	0.083306	-0.0268971	NA	0.0682031	FALSE	TRUE	TRUE	XrkhT3	20	50468219	0.65886	0.0609237	407208	Mental and behavioural disorders	TRUE	reported	20	49084756	0.017737	2.66133778492461e-06	21282	GCST90002608	TRUE	reported	yaVeXt	1	1	TRUE	0.00103545175640626	22.0572525972685	24.0562916016196
rs118113749	G	A	G	A	-0.18898	-0.0900286	NA	0.0207121	FALSE	FALSE	FALSE	XrkhT3	9	98801325	0.401346	0.107277	407208	Mental and behavioural disorders	TRUE	reported	9	101563607	0.037609	5.07925480365021e-07	21282	GCST90002608	TRUE	reported	yaVeXt	1	1	TRUE	0.00118500649739472	25.2468559529027	24.0562916016196
rs11903860	C	T	C	T	0.051726	0.0222988	NA	0.329402	FALSE	FALSE	FALSE	XrkhT3	2	52306188	0.491087	0.0323837	407208	Mental and behavioural disorders	TRUE	reported	2	52533326	0.01118	3.73852251069729e-06	21282	GCST90002608	TRUE	reported	yaVeXt	1	1	TRUE	0.00100481275881523	21.4039224419466	24.0562916016196
rs1292143	A	C	A	C	-0.13305	-0.192646	NA	0.00691602	FALSE	FALSE	FALSE	XrkhT3	5	56721923	0.314175	0.191402	407208	Mental and behavioural disorders	TRUE	reported	5	56017750	0.029848	8.33681184619635e-06	21282	GCST90002608	TRUE	reported	yaVeXt	1	1	TRUE	0.000932785001685079	19.8681975925834	24.0562916016196
rs1346843	T	C	T	C	0.060891	0.0147977	NA	0.171604	FALSE	FALSE	FALSE	XrkhT3	18	73840763	0.713804	0.0403479	407208	Mental and behavioural disorders	TRUE	reported	18	71507998	0.013524	6.75616115084154e-06	21282	GCST90002608	TRUE	reported	yaVeXt	1	1	TRUE	0.000951634029642625	20.2700618314168	24.0562916016196
rs138232192	C	G	C	G	0.18818	0.264113	NA	0.00990779	FALSE	TRUE	TRUE	XrkhT3	8	1640382	0.0953608	0.158363	407208	Mental and behavioural disorders	TRUE	reported	8	1588548	0.040824	4.05788747591728e-06	21282	GCST90002608	TRUE	reported	yaVeXt	1	1	TRUE	0.000997401453507239	21.2458936158075	24.0562916016196
rs141187595	A	C	A	C	-0.21835	-0.219896	NA	0.0184523	FALSE	FALSE	FALSE	XrkhT3	6	159280116	0.0596458	0.116755	407208	Mental and behavioural disorders	TRUE	reported	6	159701148	0.04234	2.53162863912695e-07	21282	GCST90002608	TRUE	reported	yaVeXt	1	1	TRUE	0.00124810138236925	26.5927879121718	24.0562916016196
rs150676399	T	A	T	A	-0.34534	0.166061	NA	0.00504323	FALSE	TRUE	TRUE	XrkhT3	3	187794530	0.433962	0.212238	407208	Mental and behavioural disorders	TRUE	reported	3	187512318	0.070401	9.39506956185668e-07	21282	GCST90002608	TRUE	reported	yaVeXt	1	1	TRUE	0.00112936135249581	24.0599819949176	24.0562916016196
rs16856118	C	A	C	A	0.050867	-0.0127898	NA	0.315631	FALSE	FALSE	FALSE	XrkhT3	3	171286015	0.694602	0.0325758	407208	Mental and behavioural disorders	TRUE	reported	3	171003804	0.010511	1.31189778860963e-06	21282	GCST90002608	TRUE	reported	yaVeXt	1	1	TRUE	0.00109924394111321	23.4176527798224	24.0562916016196
rs16963287	G	A	G	A	-0.06333	-0.0530542	NA	0.202129	FALSE	FALSE	FALSE	XrkhT3	18	32387370	0.157616	0.0375436	407208	Mental and behavioural disorders	TRUE	reported	18	29967333	0.013447	2.49746838915414e-06	21282	GCST90002608	TRUE	reported	yaVeXt	1	1	TRUE	0.0010411261063268	22.1782539017641	24.0562916016196
rs185672435	A	G	A	G	0.2477	0.13141	NA	0.00226164	FALSE	FALSE	FALSE	XrkhT3	10	118722178	0.69948	0.340421	407208	Mental and behavioural disorders	TRUE	reported	10	120481690	0.047998	2.48370493365444e-07	21282	GCST90002608	TRUE	reported	yaVeXt	1	1	TRUE	0.00124982773747964	26.6296166871408	24.0562916016196
rs2002830	C	A	C	A	0.045246	0.0297379	NA	0.387222	FALSE	FALSE	FALSE	XrkhT3	4	184160305	0.339007	0.0311024	407208	Mental and behavioural disorders	TRUE	reported	4	185081458	0.010079	7.18455708792597e-06	21282	GCST90002608	TRUE	reported	yaVeXt	1	1	TRUE	0.000946023676427756	20.150446633989	24.0562916016196
rs2076140	C	A	C	A	-0.051698	0.0234552	NA	0.778459	FALSE	FALSE	FALSE	XrkhT3	22	50268117	0.521311	0.036573	407208	Mental and behavioural disorders	TRUE	reported	22	50706546	0.010875	2.01094410789514e-06	21282	GCST90002608	TRUE	reported	yaVeXt	1	1	TRUE	0.00106075622534618	22.5968622376587	24.0562916016196
rs2185885	G	A	G	A	0.055504	0.0482187	NA	0.819695	FALSE	FALSE	FALSE	XrkhT3	4	2936692	0.221795	0.0394663	407208	Mental and behavioural disorders	TRUE	reported	4	2938419	0.012488	8.85727237257776e-06	21282	GCST90002608	TRUE	reported	yaVeXt	1	1	TRUE	0.000927357978411203	19.7524954148068	24.0562916016196
rs2306441	G	C	G	C	-0.043951	-0.0294999	NA	0.538417	FALSE	TRUE	TRUE	XrkhT3	13	98403176	0.332103	0.0304158	407208	Mental and behavioural disorders	TRUE	reported	13	99055430	0.009719	6.15318538728812e-06	21282	GCST90002608	TRUE	reported	yaVeXt	1	1	TRUE	0.000959985784035818	20.4481273958924	24.0562916016196
rs2372785	C	G	C	G	0.047064	-0.0138839	NA	0.468611	FALSE	TRUE	TRUE	XrkhT3	2	36925756	0.648064	0.030417	407208	Mental and behavioural disorders	TRUE	reported	2	37152899	0.0098967	1.9920489224688e-06	21282	GCST90002608	TRUE	reported	yaVeXt	1	1	TRUE	0.00106150774889095	22.6128886529292	24.0562916016196
rs35791293	T	C	T	C	-0.066414	-0.0401648	NA	0.526855	FALSE	FALSE	FALSE	XrkhT3	19	55374651	0.184831	0.0302896	407208	Mental and behavioural disorders	TRUE	reported	19	55886019	0.0096304	5.48276964920855e-12	21282	GCST90002608	TRUE	reported	yaVeXt	1	1	TRUE	0.00222971190202706	47.5543016675565	24.0562916016196
rs35975315	G	A	G	A	-0.15466	-0.100792	NA	0.00762032	FALSE	FALSE	FALSE	XrkhT3	2	235544282	0.582327	0.183262	407208	Mental and behavioural disorders	TRUE	reported	2	236452926	0.031916	1.26852783125757e-06	21282	GCST90002608	TRUE	reported	yaVeXt	1	1	TRUE	0.0011021678298083	23.4800103303504	24.0562916016196
rs55642658	C	T	C	T	-0.083756	0.0151341	NA	0.0614112	FALSE	FALSE	FALSE	XrkhT3	16	82802557	0.810102	0.0629816	407208	Mental and behavioural disorders	TRUE	reported	16	82836162	0.016355	3.06266855800377e-07	21282	GCST90002608	TRUE	reported	yaVeXt	1	1	TRUE	0.00123078860499472	26.223457046404	24.0562916016196
rs55650463	G	T	G	T	0.048003	0.0319825	NA	0.243839	FALSE	FALSE	FALSE	XrkhT3	2	107018498	0.364683	0.0352822	407208	Mental and behavioural disorders	TRUE	reported	2	107634954	0.010728	7.69307559506068e-06	21282	GCST90002608	TRUE	reported	yaVeXt	1	1	TRUE	0.000939892986796995	20.0197391714848	24.0562916016196
rs6077868	T	C	T	C	-0.067931	0.0408015	NA	0.165516	FALSE	FALSE	FALSE	XrkhT3	20	10669113	0.321457	0.0411526	407208	Mental and behavioural disorders	TRUE	reported	20	10649761	0.01202	1.60990407621571e-08	21282	GCST90002608	TRUE	reported	yaVeXt	1	1	TRUE	0.00149852279318669	31.936422496056	24.0562916016196
rs61793491	C	T	C	T	-0.14245	-0.130104	NA	0.0210508	FALSE	FALSE	FALSE	XrkhT3	4	24345352	0.216334	0.105234	407208	Mental and behavioural disorders	TRUE	reported	4	24346975	0.031333	5.49161395552637e-06	21282	GCST90002608	TRUE	reported	yaVeXt	1	1	TRUE	0.000970257322290859	20.6671282508656	24.0562916016196
rs62072157	C	T	C	T	-0.092305	-0.132401	NA	0.0709675	FALSE	FALSE	FALSE	XrkhT3	17	64972711	0.0270614	0.0598928	407208	Mental and behavioural disorders	TRUE	reported	17	62968829	0.016851	4.35311359229638e-08	21282	GCST90002608	TRUE	reported	yaVeXt	1	1	TRUE	0.00140790962843285	30.0025577830315	24.0562916016196
rs67615384	C	T	C	T	0.062838	-0.0452136	NA	0.109563	FALSE	FALSE	FALSE	XrkhT3	2	63906298	0.350877	0.0484662	407208	Mental and behavioural disorders	TRUE	reported	2	64133432	0.013253	2.13697774824524e-06	21282	GCST90002608	TRUE	reported	yaVeXt	1	1	TRUE	0.001055225681745	22.4789228442168	24.0562916016196
rs74054205	A	G	A	G	-0.083651	0.0414726	NA	0.144303	FALSE	FALSE	FALSE	XrkhT3	1	11651348	0.340443	0.0435047	407208	Mental and behavioural disorders	TRUE	reported	1	11711405	0.016812	6.5508853693861e-07	21282	GCST90002608	TRUE	reported	yaVeXt	1	1	TRUE	0.00116194655387235	24.7549866378185	24.0562916016196
rs74504435	G	A	G	A	0.095134	0.00175461	NA	0.110714	FALSE	FALSE	FALSE	XrkhT3	7	54881563	0.971061	0.0483655	407208	Mental and behavioural disorders	TRUE	reported	7	54949256	0.016798	1.50348811716899e-08	21282	GCST90002608	TRUE	reported	yaVeXt	1	1	TRUE	0.00150483847642659	32.07122479141	24.0562916016196
rs76377766	G	C	G	C	-0.048709	0.0469427	NA	0.360567	FALSE	TRUE	TRUE	XrkhT3	8	130443910	0.137192	0.0315829	407208	Mental and behavioural disorders	TRUE	reported	8	131456156	0.010634	4.66015111702184e-06	21282	GCST90002608	TRUE	reported	yaVeXt	1	1	TRUE	0.000984883215453325	20.9789766668433	24.0562916016196
rs76966114	A	G	A	G	-0.067293	-0.132809	NA	0.0815321	FALSE	FALSE	FALSE	XrkhT3	5	31912150	0.0181844	0.0562311	407208	Mental and behavioural disorders	TRUE	reported	5	31912256	0.014408	3.02412682128323e-06	21282	GCST90002608	TRUE	reported	yaVeXt	1	1	TRUE	0.00102394120926906	21.8118029371213	24.0562916016196
rs79238145	T	C	T	C	0.10389	-0.0728924	NA	0.0311287	FALSE	FALSE	FALSE	XrkhT3	8	29994055	0.415073	0.0894387	407208	Mental and behavioural disorders	TRUE	reported	8	29851571	0.023164	7.32824533138904e-06	21282	GCST90002608	TRUE	reported	yaVeXt	1	1	TRUE	0.00094427318022531	20.1131255602316	24.0562916016196
rs79260005	A	G	A	G	-0.18638	-0.0354236	NA	0.0151183	FALSE	FALSE	FALSE	XrkhT3	1	33086109	0.778562	0.125976	407208	Mental and behavioural disorders	TRUE	reported	1	33551710	0.04124	6.23447661105006e-06	21282	GCST90002608	TRUE	reported	yaVeXt	1	1	TRUE	0.000958809343096156	20.4230446270891	24.0562916016196
rs9314420	G	A	G	A	0.053752	0.0349173	NA	0.557325	FALSE	FALSE	FALSE	XrkhT3	8	143911940	0.255176	0.0306866	407208	Mental and behavioural disorders	TRUE	reported	8	144986108	0.009769	3.79140344183307e-08	21282	GCST90002608	TRUE	reported	yaVeXt	1	1	TRUE	0.00142055881247397	30.2724953895472	24.0562916016196
