# Supplementary material for: Investigating Bidirectional Causal Relationships Between Imaging‐Derived Brain Phenotypes and Sedative‐Hypnotic Use Disorder: A Mendelian Randomization Study
Source: Addict Biol. 2026 May 28;31(6):e70160. doi: 10.1111/adb.70160 (PMC13239158; doi:10.1111/adb.70160)
Supplement: Supplementary file 6 — Data S2: Supporting Information. [file ADB-31-e70160-s005.zip › Additional file2/GCST90005282_harmonise.csv]

SNP	effect_allele.exposure	other_allele.exposure	effect_allele.outcome	other_allele.outcome	beta.exposure	beta.outcome	eaf.exposure	eaf.outcome	remove	palindromic	ambiguous	id.outcome	chr.outcome	pos.outcome	pval.outcome	se.outcome	samplesize.outcome	outcome	mr_keep.outcome	pval_origin.outcome	chr.exposure	pos.exposure	se.exposure	pval.exposure	samplesize.exposure	exposure	mr_keep.exposure	pval_origin.exposure	id.exposure	action	SNP_index	mr_keep	R2	f	meanf
rs111942474	A	G	A	G	-0.10881	-0.0066774	NA	0.0557598	FALSE	FALSE	FALSE	XrkhT3	20	52014324	0.91991	0.0664104	407208	Mental and behavioural disorders	TRUE	reported	20	50630863	0.02373	4.55302463346001e-06	21081	GCST90005282	TRUE	reported	MP3uiA	1	1	TRUE	0.000996363948008598	21.023302520773	24.2197808214679
rs115930428	T	C	T	C	-0.099711	-0.0347751	NA	0.0646254	FALSE	FALSE	FALSE	XrkhT3	4	16192771	0.572478	0.0616137	407208	Mental and behavioural disorders	TRUE	reported	4	16194394	0.021742	4.54046152604847e-06	21081	GCST90005282	TRUE	reported	MP3uiA	1	1	TRUE	0.000996696370935591	21.0303236502131	24.2197808214679
rs11856500	A	G	A	G	0.10238	0.0447411	NA	0.0889834	FALSE	FALSE	FALSE	XrkhT3	15	33487106	0.400504	0.0532175	407208	Mental and behavioural disorders	TRUE	reported	15	33779307	0.022089	3.5933539675539e-06	21081	GCST90005282	TRUE	reported	MP3uiA	1	1	TRUE	0.00101799254611986	21.4801314934105	24.2197808214679
rs12030734	C	G	C	G	0.27522	0.0372525	NA	0.0403863	FALSE	TRUE	TRUE	XrkhT3	1	47895941	0.627021	0.0766633	407208	Mental and behavioural disorders	TRUE	reported	1	48361613	0.061049	6.57506423474998e-06	21081	GCST90005282	TRUE	reported	MP3uiA	1	1	TRUE	0.000963148321819024	20.3217763604211	24.2197808214679
rs12414604	C	A	C	A	-0.071226	0.0124185	NA	0.0699975	FALSE	FALSE	FALSE	XrkhT3	10	112767680	0.834828	0.0595573	407208	Mental and behavioural disorders	TRUE	reported	10	114527439	0.015897	7.48858907521643e-06	21081	GCST90005282	TRUE	reported	MP3uiA	1	1	TRUE	0.000951354089809792	20.0726890939636	24.2197808214679
rs12974606	T	G	T	G	-0.12079	-0.155088	NA	0.0470387	FALSE	FALSE	FALSE	XrkhT3	19	1905406	0.0295672	0.0712773	407208	Mental and behavioural disorders	TRUE	reported	19	1905405	0.026746	6.3241185137622e-06	21081	GCST90005282	TRUE	reported	MP3uiA	1	1	TRUE	0.000966569517859159	20.394031115776	24.2197808214679
rs142338474	T	C	T	C	0.16942	0.13391	NA	0.00884399	FALSE	FALSE	FALSE	XrkhT3	13	34605808	0.433638	0.171025	407208	Mental and behavioural disorders	TRUE	reported	13	35179945	0.036639	3.78616904103359e-06	21081	GCST90005282	TRUE	reported	MP3uiA	1	1	TRUE	0.00101323610551151	21.3796665181172	24.2197808214679
rs1443906	T	G	T	G	0.04722	0.0513407	NA	0.314309	FALSE	FALSE	FALSE	XrkhT3	13	53386751	0.114771	0.0325538	407208	Mental and behavioural disorders	TRUE	reported	13	53960886	0.010635	9.04273908311783e-06	21081	GCST90005282	TRUE	reported	MP3uiA	1	1	TRUE	0.000934285962841589	19.7122306711502	24.2197808214679
rs145875879	T	A	T	A	0.1903	0.249548	NA	0.00507494	FALSE	TRUE	TRUE	XrkhT3	20	51873688	0.247966	0.216002	407208	Mental and behavioural disorders	TRUE	reported	20	50490227	0.041534	4.63446919736288e-06	21081	GCST90005282	TRUE	reported	MP3uiA	1	1	TRUE	0.00099482476784682	20.9907934426566	24.2197808214679
rs1467706	G	A	G	A	0.18752	-0.00102329	NA	0.965949	FALSE	FALSE	FALSE	XrkhT3	14	25043051	0.990246	0.0837045	407208	Mental and behavioural disorders	TRUE	reported	14	25512257	0.040136	3.00123498278118e-06	21081	GCST90005282	TRUE	reported	MP3uiA	1	1	TRUE	0.00103439482685163	21.8265858627098	24.2197808214679
rs16878129	T	C	T	C	0.062952	0.00628776	NA	0.206924	FALSE	FALSE	FALSE	XrkhT3	6	16421701	0.866784	0.0374841	407208	Mental and behavioural disorders	TRUE	reported	6	16421932	0.013749	4.70327096440777e-06	21081	GCST90005282	TRUE	reported	MP3uiA	1	1	TRUE	0.000993468176910177	20.9621409210146	24.2197808214679
rs185680565	G	C	G	C	0.42894	0.127013	NA	0.0162814	FALSE	TRUE	TRUE	XrkhT3	12	125765538	0.289766	0.119978	407208	Mental and behavioural disorders	TRUE	reported	12	126250084	0.096812	9.44278279364479e-06	21081	GCST90005282	TRUE	reported	MP3uiA	1	1	TRUE	0.000930334818442441	19.6287889837837	24.2197808214679
rs200369417	G	A	G	A	-0.06603	0.0507995	NA	0.909745	FALSE	FALSE	FALSE	XrkhT3	7	102710090	0.342265	0.0534901	407208	Mental and behavioural disorders	TRUE	reported	7	102350537	0.013575	1.15717755143571e-06	21081	GCST90005282	TRUE	reported	MP3uiA	1	1	TRUE	0.00112104893722699	23.657111327319	24.2197808214679
rs28626978	A	T	A	T	0.051205	0.0252826	NA	0.321634	FALSE	TRUE	TRUE	XrkhT3	15	70242445	0.435704	0.0324357	407208	Mental and behavioural disorders	TRUE	reported	15	70534784	0.010116	4.18311688651496e-07	21081	GCST90005282	TRUE	reported	MP3uiA	1	1	TRUE	0.00121391526971731	25.6192195321595	24.2197808214679
rs2888510	T	G	T	G	0.065997	-0.00947063	NA	0.894547	FALSE	FALSE	FALSE	XrkhT3	2	217680060	0.850431	0.050224	407208	Mental and behavioural disorders	TRUE	reported	2	218544783	0.014192	3.33349647332757e-06	21081	GCST90005282	TRUE	reported	MP3uiA	1	1	TRUE	0.00102476597502827	21.6232007079776	24.2197808214679
rs3875088	T	C	T	C	-0.1351	0.0618771	NA	0.0308601	FALSE	FALSE	FALSE	XrkhT3	18	26457824	0.473761	0.0863754	407208	Mental and behavioural disorders	TRUE	reported	18	24037788	0.030222	7.8559733226099e-06	21081	GCST90005282	TRUE	reported	MP3uiA	1	1	TRUE	0.000947025350397478	19.9812701303751	24.2197808214679
rs56093896	A	C	A	C	0.11055	0.0160386	NA	0.214386	FALSE	FALSE	FALSE	XrkhT3	2	113346389	0.663737	0.0368908	407208	Mental and behavioural disorders	TRUE	reported	2	114103966	0.011913	1.86208713666287e-20	21081	GCST90005282	TRUE	reported	MP3uiA	1	1	TRUE	0.00406830547905559	86.1061171813218	24.2197808214679
rs6008438	A	G	A	G	0.043765	0.017349	NA	0.355161	FALSE	FALSE	FALSE	XrkhT3	22	47884328	0.586071	0.03186	407208	Mental and behavioural disorders	TRUE	reported	22	48280077	0.0098755	9.39723310564637e-06	21081	GCST90005282	TRUE	reported	MP3uiA	1	1	TRUE	0.000930765026548689	19.6378742411592	24.2197808214679
rs74606055	C	T	C	T	0.19411	0.0271266	NA	0.0274872	FALSE	FALSE	FALSE	XrkhT3	10	130134314	0.768573	0.0921916	407208	Mental and behavioural disorders	TRUE	reported	10	131932578	0.04368	8.87564656566315e-06	21081	GCST90005282	TRUE	reported	MP3uiA	1	1	TRUE	0.000935907013834211	19.7464647995156	24.2197808214679
rs75168694	A	G	A	G	0.14669	0.0398176	NA	0.0569047	FALSE	FALSE	FALSE	XrkhT3	17	63963848	0.550455	0.0666875	407208	Mental and behavioural disorders	TRUE	reported	17	62041208	0.031854	4.15049600334712e-06	21081	GCST90005282	TRUE	reported	MP3uiA	1	1	TRUE	0.00100495170883953	21.2046867568202	24.2197808214679
rs77426051	G	A	G	A	-0.14207	-0.00998998	NA	0.0151772	FALSE	FALSE	FALSE	XrkhT3	3	152269834	0.938175	0.128796	407208	Mental and behavioural disorders	TRUE	reported	3	151987623	0.031364	5.94155333542215e-06	21081	GCST90005282	TRUE	reported	MP3uiA	1	1	TRUE	0.000972362418655438	20.5163767765825	24.2197808214679
rs912082	T	G	T	G	-0.059127	-0.00925116	NA	0.29384	FALSE	FALSE	FALSE	XrkhT3	13	27773232	0.781464	0.0333482	407208	Mental and behavioural disorders	TRUE	reported	13	28347369	0.011613	3.58178901348112e-07	21081	GCST90005282	TRUE	reported	MP3uiA	1	1	TRUE	0.00122816838437374	25.9203959850733	24.2197808214679
