# Supplementary material for: Investigating Bidirectional Causal Relationships Between Imaging‐Derived Brain Phenotypes and Sedative‐Hypnotic Use Disorder: A Mendelian Randomization Study
Source: Addict Biol. 2026 May 28;31(6):e70160. doi: 10.1111/adb.70160 (PMC13239158; doi:10.1111/adb.70160)
Supplement: Supplementary file 6 — Data S2: Supporting Information. [file ADB-31-e70160-s005.zip › Additional file2/GCST90005199_harmonise.csv]

SNP	effect_allele.exposure	other_allele.exposure	effect_allele.outcome	other_allele.outcome	beta.exposure	beta.outcome	eaf.exposure	eaf.outcome	remove	palindromic	ambiguous	id.outcome	chr.outcome	pos.outcome	pval.outcome	se.outcome	samplesize.outcome	outcome	mr_keep.outcome	pval_origin.outcome	chr.exposure	pos.exposure	se.exposure	pval.exposure	samplesize.exposure	exposure	mr_keep.exposure	pval_origin.exposure	id.exposure	action	SNP_index	mr_keep	R2	f	meanf
rs10401903	C	A	C	A	0.053337	-0.0407896	NA	0.279201	FALSE	FALSE	FALSE	XrkhT3	19	17875174	0.2324	0.0341565	407208	Mental and behavioural disorders	TRUE	reported	19	17985983	0.011397	2.88868376095903e-06	21081	GCST90005199	TRUE	reported	Vnm2HR	1	1	TRUE	0.00103784834863954	21.8995337358966	21.350357501421
rs1045402	C	G	C	G	0.085728	-0.0323015	NA	0.0774343	FALSE	TRUE	TRUE	XrkhT3	20	58366672	0.573102	0.0573241	407208	Mental and behavioural disorders	TRUE	reported	20	56941728	0.01918	7.87408321145215e-06	21081	GCST90005199	TRUE	reported	Vnm2HR	1	1	TRUE	0.000946772417644932	19.9759284496105	21.350357501421
rs10773872	A	G	A	G	0.044567	0.000891302	NA	0.397755	FALSE	FALSE	FALSE	XrkhT3	12	131272985	0.977092	0.0310393	407208	Mental and behavioural disorders	TRUE	reported	12	131757530	0.0098638	6.26902497476165e-06	21081	GCST90005199	TRUE	reported	Vnm2HR	1	1	TRUE	0.000967445965502781	20.4125415377895	21.350357501421
rs1077971	A	G	A	G	0.048997	0.00851662	NA	0.47885	FALSE	FALSE	FALSE	XrkhT3	13	39605151	0.779204	0.0303777	407208	Mental and behavioural disorders	TRUE	reported	13	40179288	0.0096739	4.1209751909733e-07	21081	GCST90005199	TRUE	reported	Vnm2HR	1	1	TRUE	0.00121539214348656	25.6504263191785	21.350357501421
rs115586552	T	C	T	C	-0.12545	0.13405	NA	0.0306422	FALSE	FALSE	FALSE	XrkhT3	1	45317114	0.132341	0.0890734	407208	Mental and behavioural disorders	TRUE	reported	1	45782786	0.028181	8.56643255581656e-06	21081	GCST90005199	TRUE	reported	Vnm2HR	1	1	TRUE	0.000939137687742445	19.8146920439925	21.350357501421
rs139283207	A	G	A	G	0.18618	-0.0839466	NA	0.0027268	FALSE	FALSE	FALSE	XrkhT3	4	7077541	0.777671	0.297308	407208	Mental and behavioural disorders	TRUE	reported	4	7079268	0.039532	2.49746838915414e-06	21081	GCST90005199	TRUE	reported	Vnm2HR	1	1	TRUE	0.00105104320291523	22.178249973137	21.350357501421
rs231943	A	G	A	G	0.1156	0.0369713	NA	0.0523212	FALSE	FALSE	FALSE	XrkhT3	6	155416398	0.590187	0.0686477	407208	Mental and behavioural disorders	TRUE	reported	6	155737532	0.024907	3.47936507649094e-06	21081	GCST90005199	TRUE	reported	Vnm2HR	1	1	TRUE	0.00102079390155728	21.5393018388869	21.350357501421
rs251833	G	A	G	A	-0.0457	0.0549657	NA	0.524861	FALSE	FALSE	FALSE	XrkhT3	5	3177762	0.0707522	0.0304171	407208	Mental and behavioural disorders	TRUE	reported	5	3177876	0.010163	6.93745213942123e-06	21081	GCST90005199	TRUE	reported	Vnm2HR	1	1	TRUE	0.00095825474063942	20.2184260805783	21.350357501421
rs2663084	C	T	C	T	-0.044221	0.0347124	NA	0.450347	FALSE	FALSE	FALSE	XrkhT3	5	77801418	0.254316	0.0304514	407208	Mental and behavioural disorders	TRUE	reported	5	77097242	0.0097939	6.3606280483726e-06	21081	GCST90005199	TRUE	reported	Vnm2HR	1	1	TRUE	0.000966128275516177	20.3847121664177	21.350357501421
rs62527428	A	G	A	G	0.12976	-0.0461802	NA	0.0272018	FALSE	FALSE	FALSE	XrkhT3	8	91270372	0.632837	0.0966646	407208	Mental and behavioural disorders	TRUE	reported	8	92282600	0.026811	1.30978496239969e-06	21081	GCST90005199	TRUE	reported	Vnm2HR	1	1	TRUE	0.00110989565419617	23.4214859002166	21.350357501421
rs6711321	G	A	G	A	-0.057891	0.014131	NA	0.217566	FALSE	FALSE	FALSE	XrkhT3	2	48719028	0.701875	0.036916	407208	Mental and behavioural disorders	TRUE	reported	2	48946167	0.012425	3.19668615426732e-06	21081	GCST90005199	TRUE	reported	Vnm2HR	1	1	TRUE	0.00102870561164976	21.7064150989864	21.350357501421
rs75916398	A	G	A	G	-0.095107	0.0452623	NA	0.0465779	FALSE	FALSE	FALSE	XrkhT3	1	9234067	0.541552	0.0741436	407208	Mental and behavioural disorders	TRUE	reported	1	9294126	0.021452	9.32395137540633e-06	21081	GCST90005199	TRUE	reported	Vnm2HR	1	1	TRUE	0.000931522688021245	19.6538747710566	21.350357501421
rs77352051	G	A	G	A	0.070096	-0.0621504	NA	0.0895023	FALSE	FALSE	FALSE	XrkhT3	7	103414739	0.241304	0.0530414	407208	Mental and behavioural disorders	TRUE	reported	7	103055186	0.015717	8.23948372044987e-06	21081	GCST90005199	TRUE	reported	Vnm2HR	1	1	TRUE	0.000942641118885272	19.8886800325817	21.350357501421
rs9945395	T	C	T	C	0.1846	0.233536	NA	0.00507055	FALSE	FALSE	FALSE	XrkhT3	18	1778420	0.280068	0.216204	407208	Mental and behavioural disorders	TRUE	reported	18	1778421	0.039212	2.52173821564492e-06	21081	GCST90005199	TRUE	reported	Vnm2HR	1	1	TRUE	0.00105021412554958	22.1607370715646	21.350357501421
