# Supplementary material for: Investigating Bidirectional Causal Relationships Between Imaging‐Derived Brain Phenotypes and Sedative‐Hypnotic Use Disorder: A Mendelian Randomization Study
Source: Addict Biol. 2026 May 28;31(6):e70160. doi: 10.1111/adb.70160 (PMC13239158; doi:10.1111/adb.70160)
Supplement: Supplementary file 6 — Data S2: Supporting Information. [file ADB-31-e70160-s005.zip › Additional file2/GCST90003220_harmonise.csv]

SNP	effect_allele.exposure	other_allele.exposure	effect_allele.outcome	other_allele.outcome	beta.exposure	beta.outcome	eaf.exposure	eaf.outcome	remove	palindromic	ambiguous	id.outcome	chr.outcome	pos.outcome	pval.outcome	se.outcome	samplesize.outcome	outcome	mr_keep.outcome	pval_origin.outcome	chr.exposure	pos.exposure	se.exposure	pval.exposure	samplesize.exposure	exposure	mr_keep.exposure	pval_origin.exposure	id.exposure	action	SNP_index	mr_keep	R2	f	meanf
rs10110827	A	T	A	T	0.057796	-0.00736628	NA	0.705841	FALSE	TRUE	TRUE	XrkhT3	8	91252155	0.8249	0.0332943	407208	Mental and behavioural disorders	TRUE	reported	8	92264383	0.011031	1.62742131564223e-07	21281	GCST90003220	TRUE	reported	P7Ehj9	1	1	TRUE	0.00128829080061974	27.4489021144687	23.6050620690681
rs10179297	C	T	C	T	-0.047247	-0.0206209	NA	0.441949	FALSE	FALSE	FALSE	XrkhT3	2	7320129	0.500543	0.0306113	407208	Mental and behavioural disorders	TRUE	reported	2	7460260	0.0098125	1.48217676203944e-06	21281	GCST90003220	TRUE	reported	P7Ehj9	1	1	TRUE	0.00108823886157864	23.1818621387951	23.6050620690681
rs10464303	A	C	A	C	0.28562	0.105847	NA	0.00792935	FALSE	FALSE	FALSE	XrkhT3	7	21731136	0.530101	0.168586	407208	Mental and behavioural disorders	TRUE	reported	7	21770754	0.061388	3.29533825473596e-06	21281	GCST90003220	TRUE	reported	P7Ehj9	1	1	TRUE	0.00101619411886285	21.6455907773298	23.6050620690681
rs10886097	A	G	A	G	-0.049377	-0.007633	NA	0.243798	FALSE	FALSE	FALSE	XrkhT3	10	117531913	0.829994	0.0355504	407208	Mental and behavioural disorders	TRUE	reported	10	119291424	0.01086	5.47646100961894e-06	21281	GCST90003220	TRUE	reported	P7Ehj9	1	1	TRUE	0.000970456446225258	20.6704024445256	23.6050620690681
rs10983467	G	T	G	T	-0.047586	0.000119373	NA	0.616075	FALSE	FALSE	FALSE	XrkhT3	9	117039458	0.996948	0.0312067	407208	Mental and behavioural disorders	TRUE	reported	9	119801737	0.009948	1.73460262787929e-06	21281	GCST90003220	TRUE	reported	P7Ehj9	1	1	TRUE	0.00107405892201052	22.8794737043249	23.6050620690681
rs11255498	A	T	A	T	0.069081	0.0323111	NA	0.0872851	FALSE	TRUE	TRUE	XrkhT3	10	8032815	0.548615	0.0538665	407208	Mental and behavioural disorders	TRUE	reported	10	8074778	0.015582	9.31751284201955e-06	21281	GCST90003220	TRUE	reported	P7Ehj9	1	1	TRUE	0.000922736871977468	19.6530524949926	23.6050620690681
rs113296456	A	G	A	G	0.1312	-0.0324082	NA	0.0497776	FALSE	FALSE	FALSE	XrkhT3	8	73898173	0.641276	0.0695579	407208	Mental and behavioural disorders	TRUE	reported	8	74810408	0.027189	1.40669518206104e-06	21281	GCST90003220	TRUE	reported	P7Ehj9	1	1	TRUE	0.00109298507592339	23.2830774867884	23.6050620690681
rs1149952	C	A	C	A	-0.046582	-0.0431145	NA	0.323938	FALSE	FALSE	FALSE	XrkhT3	10	9174993	0.187897	0.0327412	407208	Mental and behavioural disorders	TRUE	reported	10	9216956	0.010272	5.79695594653521e-06	21281	GCST90003220	TRUE	reported	P7Ehj9	1	1	TRUE	0.000965416531649302	20.5629501890174	23.6050620690681
rs11668909	T	C	T	C	-0.083184	-0.0408234	NA	0.0698821	FALSE	FALSE	FALSE	XrkhT3	19	6919848	0.48977	0.0591065	407208	Mental and behavioural disorders	TRUE	reported	19	6919859	0.018442	6.50279405472371e-06	21281	GCST90003220	TRUE	reported	P7Ehj9	1	1	TRUE	0.000955116907155804	20.3433629572773	23.6050620690681
rs11691832	G	A	G	A	0.052432	0.0135591	NA	0.240816	FALSE	FALSE	FALSE	XrkhT3	2	79404935	0.702899	0.0355499	407208	Mental and behavioural disorders	TRUE	reported	2	79632061	0.011704	7.504123968558e-06	21281	GCST90003220	TRUE	reported	P7Ehj9	1	1	TRUE	0.000942156012744818	20.0670440814363	23.6050620690681
rs12370774	T	C	T	C	-0.080891	-0.0946247	NA	0.0640872	FALSE	FALSE	FALSE	XrkhT3	12	106116635	0.129133	0.0623544	407208	Mental and behavioural disorders	TRUE	reported	12	106510413	0.017034	2.06062991327e-06	21281	GCST90003220	TRUE	reported	P7Ehj9	1	1	TRUE	0.00105855912751791	22.548949070308	23.6050620690681
rs12727448	G	A	G	A	0.053034	-0.0270013	NA	0.42059	FALSE	FALSE	FALSE	XrkhT3	3	190923320	0.3806	0.0307956	407208	Mental and behavioural disorders	TRUE	reported	3	190641109	0.010018	1.20781383510678e-07	21281	GCST90003220	TRUE	reported	P7Ehj9	1	1	TRUE	0.00131517375441755	28.0224366935252	23.6050620690681
rs12921392	G	A	G	A	-0.067573	-0.0237661	NA	0.577525	FALSE	FALSE	FALSE	XrkhT3	16	77286708	0.439412	0.0307378	407208	Mental and behavioural disorders	TRUE	reported	16	77320605	0.010008	1.49623565609444e-11	21281	GCST90003220	TRUE	reported	P7Ehj9	1	1	TRUE	0.00213761961435722	45.5838487029927	23.6050620690681
rs13088925	G	T	G	T	-0.045724	0.00754352	NA	0.56944	FALSE	FALSE	FALSE	XrkhT3	3	98185750	0.806202	0.0307487	407208	Mental and behavioural disorders	TRUE	reported	3	97904594	0.0098884	3.78529734375596e-06	21281	GCST90003220	TRUE	reported	P7Ehj9	1	1	TRUE	0.00100370993738606	21.379402476359	23.6050620690681
rs139497195	C	T	C	T	0.17786	0.118288	NA	0.00669366	FALSE	FALSE	FALSE	XrkhT3	17	74801521	0.543074	0.194499	407208	Mental and behavioural disorders	TRUE	reported	17	72797660	0.039687	7.44903474524108e-06	21281	GCST90003220	TRUE	reported	P7Ehj9	1	1	TRUE	0.000942884115470832	20.0825666261735	23.6050620690681
rs143725319	A	G	A	G	0.11693	-0.0116848	NA	0.0442642	FALSE	FALSE	FALSE	XrkhT3	17	50537065	0.874653	0.0740716	407208	Mental and behavioural disorders	TRUE	reported	17	48614426	0.02458	1.97651447843403e-06	21281	GCST90003220	TRUE	reported	P7Ehj9	1	1	TRUE	0.0010622690489782	22.628060181176	23.6050620690681
rs147682226	A	G	A	G	-0.1445	0.052767	NA	0.0238788	FALSE	FALSE	FALSE	XrkhT3	17	81526120	0.607273	0.102665	407208	Mental and behavioural disorders	TRUE	reported	17	79493146	0.031785	5.49414351962141e-06	21281	GCST90003220	TRUE	reported	P7Ehj9	1	1	TRUE	0.000970236610270143	20.6657154636586	23.6050620690681
rs150984207	A	G	A	G	-0.11128	-0.0186925	NA	0.0391348	FALSE	FALSE	FALSE	XrkhT3	3	30215171	0.811298	0.0782924	407208	Mental and behavioural disorders	TRUE	reported	3	30256662	0.023984	3.50913438358553e-06	21281	GCST90003220	TRUE	reported	P7Ehj9	1	1	TRUE	0.00101055480397207	21.5253482177703	23.6050620690681
rs160458	C	T	C	T	-0.063945	0.00312842	NA	0.474287	FALSE	FALSE	FALSE	XrkhT3	14	58608160	0.918289	0.0304947	407208	Mental and behavioural disorders	TRUE	reported	14	59074878	0.0097516	5.59757601495109e-11	21281	GCST90003220	TRUE	reported	P7Ehj9	1	1	TRUE	0.0020164746485136	42.9952629033717	23.6050620690681
rs17671139	T	G	T	G	-0.048538	-0.0772247	NA	0.269049	FALSE	FALSE	FALSE	XrkhT3	3	3303781	0.0242214	0.0342673	407208	Mental and behavioural disorders	TRUE	reported	3	3345465	0.010768	6.58718711281928e-06	21281	GCST90003220	TRUE	reported	P7Ehj9	1	1	TRUE	0.00095386556962292	20.3166848421659	23.6050620690681
rs1809902	G	A	G	A	0.047781	-0.0144437	NA	0.309609	FALSE	FALSE	FALSE	XrkhT3	16	56673055	0.659209	0.0327517	407208	Mental and behavioural disorders	TRUE	reported	16	56706967	0.010519	5.59886505286027e-06	21281	GCST90003220	TRUE	reported	P7Ehj9	1	1	TRUE	0.000968609361329054	20.6310220007647	23.6050620690681
rs187266865	G	C	G	C	-0.22226	-0.0858415	NA	0.0334855	FALSE	TRUE	TRUE	XrkhT3	22	46036548	0.322504	0.0867678	407208	Mental and behavioural disorders	TRUE	reported	22	46432428	0.047272	2.59597197681304e-06	21281	GCST90003220	TRUE	reported	P7Ehj9	1	1	TRUE	0.00103769980010301	22.1041515200058	23.6050620690681
rs200006335	C	T	C	T	-0.064269	-0.0118742	NA	0.703851	FALSE	FALSE	FALSE	XrkhT3	9	15902277	0.720621	0.0332025	407208	Mental and behavioural disorders	TRUE	reported	9	15902275	0.012461	2.52696949937833e-07	21281	GCST90003220	TRUE	reported	P7Ehj9	1	1	TRUE	0.00124842580828881	26.5984589772255	23.6050620690681
rs2000723	A	T	A	T	0.054179	-0.0278642	NA	0.331202	FALSE	TRUE	TRUE	XrkhT3	18	49971899	0.385827	0.0321309	407208	Mental and behavioural disorders	TRUE	reported	18	47498269	0.010817	5.51950333386739e-07	21281	GCST90003220	TRUE	reported	P7Ehj9	1	1	TRUE	0.00117745580381208	25.0846180784602	23.6050620690681
rs2385882	A	T	A	T	0.054717	-0.041069	NA	0.616431	FALSE	TRUE	TRUE	XrkhT3	5	82569826	0.188043	0.0311982	407208	Mental and behavioural disorders	TRUE	reported	5	81865645	0.0098282	2.61697756797007e-08	21281	GCST90003220	TRUE	reported	P7Ehj9	1	1	TRUE	0.00145436184403891	30.9924399013502	23.6050620690681
rs2733386	G	A	G	A	0.04612	0.0371109	NA	0.575885	FALSE	FALSE	FALSE	XrkhT3	15	64542923	0.228019	0.0307852	407208	Mental and behavioural disorders	TRUE	reported	15	64835122	0.0097395	2.2003917096374e-06	21281	GCST90003220	TRUE	reported	P7Ehj9	1	1	TRUE	0.00105258183392008	22.421489296308	23.6050620690681
rs35486709	G	A	G	A	0.051571	-0.0238108	NA	0.218989	FALSE	FALSE	FALSE	XrkhT3	13	99960624	0.518188	0.0368507	407208	Mental and behavioural disorders	TRUE	reported	13	100612878	0.011393	6.02975963285556e-06	21281	GCST90003220	TRUE	reported	P7Ehj9	1	1	TRUE	0.000961888948475051	20.4877418670818	23.6050620690681
rs3761131	A	G	A	G	-0.051199	-0.0449852	NA	0.323958	FALSE	FALSE	FALSE	XrkhT3	20	63473353	0.165718	0.0324546	407208	Mental and behavioural disorders	TRUE	reported	20	62104706	0.010849	2.38012628219499e-06	21281	GCST90003220	TRUE	reported	P7Ehj9	1	1	TRUE	0.00104543549824116	22.269102877736	23.6050620690681
rs4308324	T	A	T	A	0.052164	-0.0270551	NA	0.420604	FALSE	TRUE	TRUE	XrkhT3	3	190922345	0.379642	0.0307949	407208	Mental and behavioural disorders	TRUE	reported	3	190640134	0.01009	2.36374160811629e-07	21281	GCST90003220	TRUE	reported	P7Ehj9	1	1	TRUE	0.00125436031230628	26.7250559350744	23.6050620690681
rs4538510	A	G	A	G	-0.056776	-0.0232122	NA	0.178282	FALSE	FALSE	FALSE	XrkhT3	4	120645484	0.560116	0.0398377	407208	Mental and behavioural disorders	TRUE	reported	4	121566639	0.011368	5.95113770993801e-07	21281	GCST90003220	TRUE	reported	P7Ehj9	1	1	TRUE	0.0011707405982986	24.9413890879792	23.6050620690681
rs4624605	T	G	T	G	0.052288	-0.0270551	NA	0.420604	FALSE	FALSE	FALSE	XrkhT3	3	190922332	0.379642	0.0307949	407208	Mental and behavioural disorders	TRUE	reported	3	190640121	0.010087	2.19684795392972e-07	21281	GCST90003220	TRUE	reported	P7Ehj9	1	1	TRUE	0.0012610722390047	26.8682389640494	23.6050620690681
rs4666726	T	G	T	G	-0.079343	-0.0733644	NA	0.127325	FALSE	FALSE	FALSE	XrkhT3	2	187278776	0.106533	0.0454557	407208	Mental and behavioural disorders	TRUE	reported	2	188143503	0.016659	1.92176376292193e-06	21281	GCST90003220	TRUE	reported	P7Ehj9	1	1	TRUE	0.00106479172421244	22.6818545505318	23.6050620690681
rs55933100	G	A	G	A	-0.067152	0.0319237	NA	0.232398	FALSE	FALSE	FALSE	XrkhT3	1	70576696	0.373846	0.0358979	407208	Mental and behavioural disorders	TRUE	reported	1	71042379	0.012803	1.57579602274392e-07	21281	GCST90003220	TRUE	reported	P7Ehj9	1	1	TRUE	0.00129104483667447	27.5076566977447	23.6050620690681
rs56058005	T	G	T	G	-0.065937	-0.0431672	NA	0.239437	FALSE	FALSE	FALSE	XrkhT3	17	68161840	0.226066	0.035659	407208	Mental and behavioural disorders	TRUE	reported	17	66157981	0.012264	7.6700818769351e-08	21281	GCST90003220	TRUE	reported	P7Ehj9	1	1	TRUE	0.00135647733458995	28.9036884009414	23.6050620690681
rs60801456	T	A	T	A	-0.055403	0.00752385	NA	0.249089	FALSE	TRUE	TRUE	XrkhT3	5	106654839	0.829717	0.0349841	407208	Mental and behavioural disorders	TRUE	reported	5	105990540	0.011803	2.69587654355744e-06	21281	GCST90003220	TRUE	reported	P7Ehj9	1	1	TRUE	0.00103428517781917	22.0313409882458	23.6050620690681
rs61623918	C	G	C	G	0.050762	-0.00918731	NA	0.275599	FALSE	TRUE	TRUE	XrkhT3	7	22339338	0.786683	0.0339492	407208	Mental and behavioural disorders	TRUE	reported	7	22378957	0.01094	3.50509666806693e-06	21281	GCST90003220	TRUE	reported	P7Ehj9	1	1	TRUE	0.0010106752281527	21.5279159111865	23.6050620690681
rs62126626	G	A	G	A	-0.04421	0.0264152	NA	0.507148	FALSE	FALSE	FALSE	XrkhT3	2	19511384	0.383872	0.030335	407208	Mental and behavioural disorders	TRUE	reported	2	19711145	0.009744	5.73323838653841e-06	21281	GCST90003220	TRUE	reported	P7Ehj9	1	1	TRUE	0.000966394711603308	20.5838051486471	23.6050620690681
rs62265569	A	G	A	G	-0.11252	-0.0465495	NA	0.0393495	FALSE	FALSE	FALSE	XrkhT3	3	129795127	0.55016	0.0779045	407208	Mental and behavioural disorders	TRUE	reported	3	129513970	0.024202	3.35505774998897e-06	21281	GCST90003220	TRUE	reported	P7Ehj9	1	1	TRUE	0.00101466811568259	21.6130529092795	23.6050620690681
rs6590292	A	G	A	G	-0.048734	0.00490262	NA	0.349554	FALSE	FALSE	FALSE	XrkhT3	11	128021659	0.877602	0.031833	407208	Mental and behavioural disorders	TRUE	reported	11	127891554	0.010431	2.99709148630705e-06	21281	GCST90003220	TRUE	reported	P7Ehj9	1	1	TRUE	0.00102464864012198	21.8258622532329	23.6050620690681
rs6802104	T	C	T	C	0.049232	0.0198628	NA	0.584172	FALSE	FALSE	FALSE	XrkhT3	3	58029573	0.518459	0.0307605	407208	Mental and behavioural disorders	TRUE	reported	3	58015300	0.01008	1.04544213569415e-06	21281	GCST90003220	TRUE	reported	P7Ehj9	1	1	TRUE	0.00111968359967794	23.8524545196846	23.6050620690681
rs688540	A	G	A	G	-0.06769	-0.0723853	NA	0.876809	FALSE	FALSE	FALSE	XrkhT3	1	47536775	0.116305	0.0460914	407208	Mental and behavioural disorders	TRUE	reported	1	48002447	0.014004	1.34989503505598e-06	21281	GCST90003220	TRUE	reported	P7Ehj9	1	1	TRUE	0.00109667073133956	23.3616765590919	23.6050620690681
rs72756407	A	G	A	G	0.23798	0.097486	NA	0.00678988	FALSE	FALSE	FALSE	XrkhT3	1	209316114	0.602395	0.187127	407208	Mental and behavioural disorders	TRUE	reported	1	209489459	0.053195	7.72680585095702e-06	21281	GCST90003220	TRUE	reported	P7Ehj9	1	1	TRUE	0.000939591352355271	20.0123678345253	23.6050620690681
rs72795373	T	C	T	C	0.063867	0.102824	NA	0.185161	FALSE	FALSE	FALSE	XrkhT3	16	83652683	0.0067961	0.037989	407208	Mental and behavioural disorders	TRUE	reported	16	83686288	0.013541	2.41268153259164e-06	21281	GCST90003220	TRUE	reported	P7Ehj9	1	1	TRUE	0.00104425310472642	22.2438900667368	23.6050620690681
rs73054018	A	T	A	T	-0.06568	-0.0378737	NA	0.0943386	FALSE	TRUE	TRUE	XrkhT3	7	7799224	0.471573	0.052608	407208	Mental and behavioural disorders	TRUE	reported	7	7838855	0.014515	6.068760518768e-06	21281	GCST90003220	TRUE	reported	P7Ehj9	1	1	TRUE	0.000961219390431667	20.4734669023714	23.6050620690681
rs76265918	T	C	T	C	-0.073491	0.0344	NA	0.0831345	FALSE	FALSE	FALSE	XrkhT3	9	95853102	0.53383	0.0552905	407208	Mental and behavioural disorders	TRUE	reported	9	98615384	0.016062	4.7763924149642e-06	21281	GCST90003220	TRUE	reported	P7Ehj9	1	1	TRUE	0.00098276576519009	20.9328448007181	23.6050620690681
rs77283154	T	G	T	G	0.10459	0.0231742	NA	0.0358772	FALSE	FALSE	FALSE	XrkhT3	4	29992791	0.776977	0.0818118	407208	Mental and behavioural disorders	TRUE	reported	4	29994413	0.021943	1.8871220971171e-06	21281	GCST90003220	TRUE	reported	P7Ehj9	1	1	TRUE	0.00106643133056595	22.7168182097825	23.6050620690681
rs80125567	G	C	G	C	-0.11999	-0.0155655	NA	0.0690543	FALSE	TRUE	TRUE	XrkhT3	9	1250259	0.793257	0.0593915	407208	Mental and behavioural disorders	TRUE	reported	9	1250259	0.024625	1.10994127077482e-06	21281	GCST90003220	TRUE	reported	P7Ehj9	1	1	TRUE	0.00111445189340647	23.7408799083612	23.6050620690681
rs8089486	T	C	T	C	0.060262	0.0446187	NA	0.156793	FALSE	FALSE	FALSE	XrkhT3	18	10703087	0.288672	0.0420519	407208	Mental and behavioural disorders	TRUE	reported	18	10703085	0.013153	4.63873966756031e-06	21281	GCST90003220	TRUE	reported	P7Ehj9	1	1	TRUE	0.000985410625540441	20.9892357167723	23.6050620690681
rs9395232	A	G	A	G	-0.043102	-0.0181549	NA	0.591366	FALSE	FALSE	FALSE	XrkhT3	6	47114294	0.556196	0.0308494	407208	Mental and behavioural disorders	TRUE	reported	6	47082030	0.0096839	8.59607112019483e-06	21281	GCST90003220	TRUE	reported	P7Ehj9	1	1	TRUE	0.000930032500165801	19.8085841981146	23.6050620690681
rs9567411	G	C	G	C	0.053836	0.00754412	NA	0.21216	FALSE	TRUE	TRUE	XrkhT3	13	44307435	0.839573	0.037266	407208	Mental and behavioural disorders	TRUE	reported	13	44881571	0.011793	5.01880127903241e-06	21281	GCST90003220	TRUE	reported	P7Ehj9	1	1	TRUE	0.00097831757214602	20.8380058049426	23.6050620690681
