# Supplementary material for: Investigating Bidirectional Causal Relationships Between Imaging‐Derived Brain Phenotypes and Sedative‐Hypnotic Use Disorder: A Mendelian Randomization Study
Source: Addict Biol. 2026 May 28;31(6):e70160. doi: 10.1111/adb.70160 (PMC13239158; doi:10.1111/adb.70160)
Supplement: Supplementary file 6 — Data S2: Supporting Information. [file ADB-31-e70160-s005.zip › Additional file2/GCST90002811_harmonise.csv]

SNP	effect_allele.exposure	other_allele.exposure	effect_allele.outcome	other_allele.outcome	beta.exposure	beta.outcome	eaf.exposure	eaf.outcome	remove	palindromic	ambiguous	id.outcome	chr.outcome	pos.outcome	pval.outcome	se.outcome	samplesize.outcome	outcome	mr_keep.outcome	pval_origin.outcome	chr.exposure	pos.exposure	se.exposure	pval.exposure	samplesize.exposure	exposure	mr_keep.exposure	pval_origin.exposure	id.exposure	action	SNP_index	mr_keep	R2	f	meanf
rs10149470	G	A	G	A	0.044573	0.0785703	NA	0.517758	FALSE	FALSE	FALSE	XrkhT3	14	103551616	0.00986143	0.030446	407208	Mental and behavioural disorders	TRUE	reported	14	104017953	0.0097028	4.3762285994535e-06	21282	GCST90002811	TRUE	reported	vrZn1W	1	1	TRUE	0.000990619104405151	21.1012778707277	22.4668231156789
rs10229703	G	A	G	A	0.054497	0.00338093	NA	0.301264	FALSE	FALSE	FALSE	XrkhT3	7	134976479	0.91842	0.033009	407208	Mental and behavioural disorders	TRUE	reported	7	134661230	0.011873	4.45553644067301e-06	21282	GCST90002811	TRUE	reported	vrZn1W	1	1	TRUE	0.000988967684460474	21.0660659838156	22.4668231156789
rs10238689	G	A	G	A	0.062862	0.0857872	NA	0.187203	FALSE	FALSE	FALSE	XrkhT3	7	156023608	0.0274385	0.0389018	407208	Mental and behavioural disorders	TRUE	reported	7	155816302	0.013727	4.68813382145266e-06	21282	GCST90002811	TRUE	reported	vrZn1W	1	1	TRUE	0.000984430224507266	20.969318007949	22.4668231156789
rs1037693	C	T	C	T	0.047345	0.0104087	NA	0.313199	FALSE	FALSE	FALSE	XrkhT3	8	118016676	0.750583	0.0327451	407208	Mental and behavioural disorders	TRUE	reported	8	119028915	0.010411	5.45255430938292e-06	21282	GCST90002811	TRUE	reported	vrZn1W	1	1	TRUE	0.000970798491353158	20.6786667144448	22.4668231156789
rs10457469	A	G	A	G	0.047353	-0.00137455	NA	0.506848	FALSE	FALSE	FALSE	XrkhT3	6	125762512	0.963873	0.0303475	407208	Mental and behavioural disorders	TRUE	reported	6	126083658	0.0097728	1.27233068132546e-06	21282	GCST90002811	TRUE	reported	vrZn1W	1	1	TRUE	0.00110195966200045	23.4755707393668	22.4668231156789
rs112639095	A	T	A	T	0.13496	-0.000787144	NA	0.0384725	FALSE	TRUE	TRUE	XrkhT3	12	72289170	0.992204	0.0805548	407208	Mental and behavioural disorders	TRUE	reported	12	72682950	0.02988	6.31247977991039e-06	21282	GCST90002811	TRUE	reported	vrZn1W	1	1	TRUE	0.000957679959908954	20.3989652270634	22.4668231156789
rs11389503	GA	G	GA	G	0.048802	0.0479346	NA	0.308747	FALSE	FALSE	FALSE	XrkhT3	10	43378545	0.146138	0.0329831	407208	Mental and behavioural disorders	TRUE	reported	10	43873993	0.010365	2.51593837869271e-06	21282	GCST90002811	TRUE	reported	vrZn1W	1	1	TRUE	0.00104057176998919	22.1664330298221	22.4668231156789
rs116493655	G	C	G	C	0.13021	0.168782	NA	0.054381	FALSE	TRUE	TRUE	XrkhT3	4	111219513	0.0116775	0.0669307	407208	Mental and behavioural disorders	TRUE	reported	4	112140669	0.028647	5.51823256756565e-06	21282	GCST90002811	TRUE	reported	vrZn1W	1	1	TRUE	0.000969832080378439	20.6580615212349	22.4668231156789
rs11727676	C	T	C	T	0.076926	0.0105945	NA	0.085604	FALSE	FALSE	FALSE	XrkhT3	4	144737912	0.845401	0.0543341	407208	Mental and behavioural disorders	TRUE	reported	4	145659064	0.016566	3.44667234871789e-06	21282	GCST90002811	TRUE	reported	vrZn1W	1	1	TRUE	0.00101218230438932	21.5610631640032	22.4668231156789
rs12433463	A	C	A	C	-0.18521	-0.00699046	NA	0.0240955	FALSE	FALSE	FALSE	XrkhT3	14	31209030	0.944909	0.101163	407208	Mental and behavioural disorders	TRUE	reported	14	31678236	0.040258	4.23642966049541e-06	21282	GCST90002811	TRUE	reported	vrZn1W	1	1	TRUE	0.000993528512560933	21.163313102284	22.4668231156789
rs12508031	T	A	T	A	0.047118	-0.0244324	NA	0.322126	FALSE	TRUE	TRUE	XrkhT3	4	19072062	0.457525	0.0328867	407208	Mental and behavioural disorders	TRUE	reported	4	19073685	0.010652	9.77012229674153e-06	21282	GCST90002811	TRUE	reported	vrZn1W	1	1	TRUE	0.000918543735226377	19.564581609487	22.4668231156789
rs12819481	C	G	C	G	0.24629	0.0673285	NA	0.00708293	FALSE	TRUE	TRUE	XrkhT3	12	113127119	0.708383	0.180009	407208	Mental and behavioural disorders	TRUE	reported	12	113564924	0.051518	1.75873335413557e-06	21282	GCST90002811	TRUE	reported	vrZn1W	1	1	TRUE	0.0010727462159405	22.8525544665423	22.4668231156789
rs12820590	A	G	A	G	0.04946	0.00977149	NA	0.77115	FALSE	FALSE	FALSE	XrkhT3	12	79497489	0.786044	0.0359974	407208	Mental and behavioural disorders	TRUE	reported	12	79891269	0.011006	7.03234226907659e-06	21282	GCST90002811	TRUE	reported	vrZn1W	1	1	TRUE	0.000948036036925191	20.1933508901182	22.4668231156789
rs13121106	G	T	G	T	-0.045882	-0.0205237	NA	0.40602	FALSE	FALSE	FALSE	XrkhT3	4	121976999	0.510333	0.031176	407208	Mental and behavioural disorders	TRUE	reported	4	122898154	0.0099653	4.16485609340741e-06	21282	GCST90002811	TRUE	reported	vrZn1W	1	1	TRUE	0.000995082556826882	21.1964490259685	22.4668231156789
rs17054064	T	C	T	C	-0.052932	-0.0295804	NA	0.210076	FALSE	FALSE	FALSE	XrkhT3	6	126770209	0.427192	0.0372546	407208	Mental and behavioural disorders	TRUE	reported	6	127091354	0.011479	4.0243894331377e-06	21282	GCST90002811	TRUE	reported	vrZn1W	1	1	TRUE	0.000998119092218838	21.2611954875564	22.4668231156789
rs17083079	A	G	A	G	0.11142	-0.210704	NA	0.01325	FALSE	FALSE	FALSE	XrkhT3	5	93347901	0.121495	0.136067	407208	Mental and behavioural disorders	TRUE	reported	5	92683607	0.022195	5.20475151170523e-07	21282	GCST90002811	TRUE	reported	vrZn1W	1	1	TRUE	0.00118274088244278	25.1985293091737	22.4668231156789
rs17820542	C	G	C	G	0.044239	0.00401043	NA	0.417081	FALSE	TRUE	TRUE	XrkhT3	22	20990631	0.896711	0.0308928	407208	Mental and behavioural disorders	TRUE	reported	22	21344920	0.0097194	5.3542667009824e-06	21282	GCST90002811	TRUE	reported	vrZn1W	1	1	TRUE	0.000972515850940991	20.715283249341	22.4668231156789
rs184685083	T	C	T	C	-0.17277	-0.0853378	NA	0.00953854	FALSE	FALSE	FALSE	XrkhT3	19	39462932	0.600594	0.163	407208	Mental and behavioural disorders	TRUE	reported	19	39953572	0.03865	7.85416462614541e-06	21282	GCST90002811	TRUE	reported	vrZn1W	1	1	TRUE	0.000938032007945992	19.9800630677691	22.4668231156789
rs185815913	T	C	T	C	-0.20066	0.0846503	NA	0.00297303	FALSE	FALSE	FALSE	XrkhT3	8	74160980	0.769823	0.289299	407208	Mental and behavioural disorders	TRUE	reported	8	75073215	0.04475	7.36546211470232e-06	21282	GCST90002811	TRUE	reported	vrZn1W	1	1	TRUE	0.000943871745448471	20.104566875772	22.4668231156789
rs2004512	G	A	G	A	-0.065079	0.108013	NA	0.100025	FALSE	FALSE	FALSE	XrkhT3	15	57762146	0.0332116	0.0507217	407208	Mental and behavioural disorders	TRUE	reported	15	58054344	0.014326	5.58470194736831e-06	21282	GCST90002811	TRUE	reported	vrZn1W	1	1	TRUE	0.000968720511644554	20.6343614169454	22.4668231156789
rs2316513	T	A	T	A	0.047665	0.0375236	NA	0.705535	FALSE	TRUE	TRUE	XrkhT3	17	2085083	0.261412	0.0334119	407208	Mental and behavioural disorders	TRUE	reported	17	1988377	0.010232	3.20848490203596e-06	21282	GCST90002811	TRUE	reported	vrZn1W	1	1	TRUE	0.00101864551019853	21.6988799236353	22.4668231156789
rs2799462	C	G	C	G	-0.06566	0.00877735	NA	0.190053	FALSE	TRUE	TRUE	XrkhT3	9	123766818	0.820038	0.0385825	407208	Mental and behavioural disorders	TRUE	reported	9	126529097	0.014203	3.80539725002709e-06	21282	GCST90002811	TRUE	reported	vrZn1W	1	1	TRUE	0.00100321319385598	21.3698152458601	22.4668231156789
rs28412122	A	G	A	G	-0.055515	-0.0286363	NA	0.24451	FALSE	FALSE	FALSE	XrkhT3	9	95511509	0.417195	0.035297	407208	Mental and behavioural disorders	TRUE	reported	9	98273791	0.011677	2.00354914640076e-06	21282	GCST90002811	TRUE	reported	vrZn1W	1	1	TRUE	0.00106092501751139	22.6004617679392	22.4668231156789
rs4107635	G	A	G	A	0.051058	0.0281085	NA	0.665562	FALSE	FALSE	FALSE	XrkhT3	4	94085140	0.385114	0.032364	407208	Mental and behavioural disorders	TRUE	reported	4	95006291	0.010701	1.84034819684612e-06	21282	GCST90002811	TRUE	reported	vrZn1W	1	1	TRUE	0.00106856786558836	22.7634484692645	22.4668231156789
rs4349058	T	C	T	C	0.047156	0.00255417	NA	0.294698	FALSE	FALSE	FALSE	XrkhT3	14	26185085	0.938984	0.0333672	407208	Mental and behavioural disorders	TRUE	reported	14	26654291	0.010342	5.15584674875055e-06	21282	GCST90002811	TRUE	reported	vrZn1W	1	1	TRUE	0.000975951767411191	20.7885422250366	22.4668231156789
rs4901906	T	C	T	C	-0.099508	0.0259593	NA	0.148834	FALSE	FALSE	FALSE	XrkhT3	14	59187931	0.542873	0.042663	407208	Mental and behavioural disorders	TRUE	reported	14	59654649	0.015011	3.45939377826122e-11	21282	GCST90002811	TRUE	reported	vrZn1W	1	1	TRUE	0.00206057528487824	43.9395828807207	22.4668231156789
rs564702	A	G	A	G	0.049592	0.0144889	NA	0.461979	FALSE	FALSE	FALSE	XrkhT3	3	177566247	0.6349	0.030513	407208	Mental and behavioural disorders	TRUE	reported	3	177284035	0.0097669	3.85478357665772e-07	21282	GCST90002811	TRUE	reported	vrZn1W	1	1	TRUE	0.00120996143359987	25.7791711098382	22.4668231156789
rs62081382	T	C	T	C	0.053904	-0.000288139	NA	0.234099	FALSE	FALSE	FALSE	XrkhT3	17	70184680	0.993609	0.0359699	407208	Mental and behavioural disorders	TRUE	reported	17	68180821	0.01117	1.40313675154513e-06	21282	GCST90002811	TRUE	reported	vrZn1W	1	1	TRUE	0.00109307063683686	23.2859963907926	22.4668231156789
rs62447608	A	G	A	G	-0.1834	-0.370353	NA	0.00306275	FALSE	FALSE	FALSE	XrkhT3	7	22547461	0.221724	0.303082	407208	Mental and behavioural disorders	TRUE	reported	7	22587080	0.039522	3.49784048425141e-06	21282	GCST90002811	TRUE	reported	vrZn1W	1	1	TRUE	0.00101080919823057	21.5317842639349	22.4668231156789
rs6558375	T	C	T	C	0.049474	-0.0664025	NA	0.337054	FALSE	FALSE	FALSE	XrkhT3	8	143600578	0.0386963	0.0321188	407208	Mental and behavioural disorders	TRUE	reported	8	144682748	0.010504	2.4905771539521e-06	21282	GCST90002811	TRUE	reported	vrZn1W	1	1	TRUE	0.0010413092205212	22.1821586990756	22.4668231156789
rs709947	C	G	C	G	0.047454	0.000675338	NA	0.669723	FALSE	TRUE	TRUE	XrkhT3	14	56803437	0.983302	0.0322679	407208	Mental and behavioural disorders	TRUE	reported	14	57270155	0.01029	4.01698305746236e-06	21282	GCST90002811	TRUE	reported	vrZn1W	1	1	TRUE	0.000998317497667404	21.2654259972307	22.4668231156789
rs72785260	G	A	G	A	0.054293	0.00487629	NA	0.259872	FALSE	FALSE	FALSE	XrkhT3	5	124997844	0.887638	0.0345118	407208	Mental and behavioural disorders	TRUE	reported	5	124333537	0.010649	3.45700493886872e-07	21282	GCST90002811	TRUE	reported	vrZn1W	1	1	TRUE	0.00121990907772556	25.991372284993	22.4668231156789
rs72810870	A	G	A	G	-0.13534	-0.0726015	NA	0.00739182	FALSE	FALSE	FALSE	XrkhT3	10	90969800	0.686599	0.17994	407208	Mental and behavioural disorders	TRUE	reported	10	92729557	0.030189	7.39605275058237e-06	21282	GCST90002811	TRUE	reported	vrZn1W	1	1	TRUE	0.000943479589086594	20.0962060159569	22.4668231156789
rs72846159	A	C	A	C	-0.047367	-0.0126405	NA	0.224425	FALSE	FALSE	FALSE	XrkhT3	2	129147357	0.727877	0.0363284	407208	Mental and behavioural disorders	TRUE	reported	2	129904930	0.010653	8.78415519261456e-06	21282	GCST90002811	TRUE	reported	vrZn1W	1	1	TRUE	0.000928094528907052	19.7681983318602	22.4668231156789
rs72996686	G	A	G	A	0.21868	0.12838	NA	0.00771374	FALSE	FALSE	FALSE	XrkhT3	4	183558086	0.482337	0.182735	407208	Mental and behavioural disorders	TRUE	reported	4	184479239	0.048225	5.80363378204234e-06	21282	GCST90002811	TRUE	reported	vrZn1W	1	1	TRUE	0.000965254448540213	20.5604607411302	22.4668231156789
rs73437386	A	G	A	G	-0.109	-0.075505	NA	0.101024	FALSE	FALSE	FALSE	XrkhT3	8	138760237	0.13212	0.050143	407208	Mental and behavioural disorders	TRUE	reported	8	139772480	0.024158	6.45505578769006e-06	21282	GCST90002811	TRUE	reported	vrZn1W	1	1	TRUE	0.000955659908213193	20.3558961606332	22.4668231156789
rs744690	G	T	G	T	-0.059207	0.00446164	NA	0.176992	FALSE	FALSE	FALSE	XrkhT3	12	52047700	0.910419	0.0396554	407208	Mental and behavioural disorders	TRUE	reported	12	52441484	0.013152	6.77797558299367e-06	21282	GCST90002811	TRUE	reported	vrZn1W	1	1	TRUE	0.000951342094530258	20.2638376133222	22.4668231156789
rs746687	A	G	A	G	0.079353	0.00944478	NA	0.119483	FALSE	FALSE	FALSE	XrkhT3	4	52677247	0.839701	0.0466924	407208	Mental and behavioural disorders	TRUE	reported	4	53543414	0.015511	3.14702360170566e-07	21282	GCST90002811	TRUE	reported	vrZn1W	1	1	TRUE	0.00122828995021083	26.1701546784735	22.4668231156789
rs75282487	C	G	C	G	0.12162	0.0635078	NA	0.0130534	FALSE	TRUE	TRUE	XrkhT3	5	83003611	0.631283	0.13233	407208	Mental and behavioural disorders	TRUE	reported	5	82299430	0.023385	2.00493362724773e-07	21282	GCST90002811	TRUE	reported	vrZn1W	1	1	TRUE	0.00126932023038778	27.045463857066	22.4668231156789
rs75622950	A	G	A	G	-0.11056	0.0576416	NA	0.028567	FALSE	FALSE	FALSE	XrkhT3	1	197824868	0.5198	0.0895538	407208	Mental and behavioural disorders	TRUE	reported	1	197793998	0.024831	8.52314741508368e-06	21282	GCST90002811	TRUE	reported	vrZn1W	1	1	TRUE	0.000930659538507126	19.822883334888	22.4668231156789
rs78234109	T	C	T	C	-0.13157	0.0370252	NA	0.0149085	FALSE	FALSE	FALSE	XrkhT3	2	49148517	0.764151	0.123403	407208	Mental and behavioural disorders	TRUE	reported	2	49375656	0.029282	7.05180021862077e-06	21282	GCST90002811	TRUE	reported	vrZn1W	1	1	TRUE	0.000947737457497386	20.1869850574373	22.4668231156789
rs7869037	A	G	A	G	0.06565	0.00511953	NA	0.168973	FALSE	FALSE	FALSE	XrkhT3	9	81090003	0.899034	0.0403488	407208	Mental and behavioural disorders	TRUE	reported	9	83704918	0.013411	9.88325498099028e-07	21282	GCST90002811	TRUE	reported	vrZn1W	1	1	TRUE	0.00112472399530379	23.9610762174396	22.4668231156789
rs79985180	T	C	T	C	0.18933	0.0637053	NA	0.0356302	FALSE	FALSE	FALSE	XrkhT3	7	15204521	0.4419	0.082843	407208	Mental and behavioural disorders	TRUE	reported	7	15244146	0.037189	3.590045889902e-07	21282	GCST90002811	TRUE	reported	vrZn1W	1	1	TRUE	0.00121637879863258	25.9160645864083	22.4668231156789
rs9644032	G	T	G	T	0.04719	0.0355947	NA	0.623672	FALSE	FALSE	FALSE	XrkhT3	8	23557309	0.257406	0.031429	407208	Mental and behavioural disorders	TRUE	reported	8	23414822	0.0101	2.99778167158238e-06	21282	GCST90002811	TRUE	reported	vrZn1W	1	1	TRUE	0.00102470655811152	21.8281229773794	22.4668231156789
rs9935548	A	G	A	G	-0.052164	0.00392404	NA	0.360374	FALSE	FALSE	FALSE	XrkhT3	16	49506324	0.901035	0.0315556	407208	Mental and behavioural disorders	TRUE	reported	16	49540235	0.010058	2.16421299286887e-07	21282	GCST90002811	TRUE	reported	vrZn1W	1	1	TRUE	0.00126228529006244	26.8953806158508	22.4668231156789
