# Supplementary material for: Investigating Bidirectional Causal Relationships Between Imaging‐Derived Brain Phenotypes and Sedative‐Hypnotic Use Disorder: A Mendelian Randomization Study
Source: Addict Biol. 2026 May 28;31(6):e70160. doi: 10.1111/adb.70160 (PMC13239158; doi:10.1111/adb.70160)
Supplement: Supplementary file 6 — Data S2: Supporting Information. [file ADB-31-e70160-s005.zip › Additional file2/GCST90006239_harmonise.csv]

SNP	effect_allele.exposure	other_allele.exposure	effect_allele.outcome	other_allele.outcome	beta.exposure	beta.outcome	eaf.exposure	eaf.outcome	remove	palindromic	ambiguous	id.outcome	chr.outcome	pos.outcome	pval.outcome	se.outcome	samplesize.outcome	outcome	mr_keep.outcome	pval_origin.outcome	chr.exposure	pos.exposure	se.exposure	pval.exposure	samplesize.exposure	exposure	mr_keep.exposure	pval_origin.exposure	id.exposure	action	SNP_index	mr_keep	R2	f	meanf
rs11062666	G	A	G	A	0.051606	-0.0344227	NA	0.298963	FALSE	FALSE	FALSE	XrkhT3	12	3473485	0.298635	0.0331189	407208	Mental and behavioural disorders	TRUE	reported	12	3582651	0.011468	6.82652995087683e-06	21081	GCST90006239	TRUE	reported	kAd1xJ	1	1	TRUE	0.000959658787986493	20.2480788387648	22.5061119105297
rs11643440	G	C	G	C	0.049212	-0.0187002	NA	0.293405	FALSE	TRUE	TRUE	XrkhT3	16	27073481	0.575122	0.033362	407208	Mental and behavioural disorders	TRUE	reported	16	27084802	0.01071	4.35311359229638e-06	21081	GCST90006239	TRUE	reported	kAd1xJ	1	1	TRUE	0.0010005461646469	21.1116357707918	22.5061119105297
rs117120139	A	T	A	T	-0.19885	0.0385828	NA	0.0113822	FALSE	TRUE	TRUE	XrkhT3	7	76124682	0.789885	0.144798	407208	Mental and behavioural disorders	TRUE	reported	7	75754000	0.044238	6.99841996002273e-06	21081	GCST90006239	TRUE	reported	kAd1xJ	1	1	TRUE	0.000957531266612936	20.2031467135963	22.5061119105297
rs117323593	A	G	A	G	0.16757	-0.0421908	NA	0.0114939	FALSE	FALSE	FALSE	XrkhT3	19	31373106	0.768375	0.143262	407208	Mental and behavioural disorders	TRUE	reported	19	31864012	0.037404	7.504123968558e-06	21081	GCST90006239	TRUE	reported	kAd1xJ	1	1	TRUE	0.000951156446807678	20.0685150397169	22.5061119105297
rs12362787	C	T	C	T	0.045356	-0.044325	NA	0.554954	FALSE	FALSE	FALSE	XrkhT3	11	8061635	0.147774	0.030623	407208	Mental and behavioural disorders	TRUE	reported	11	8083182	0.010104	7.2011192024979e-06	21081	GCST90006239	TRUE	reported	kAd1xJ	1	1	TRUE	0.000954941321042849	20.1484486924736	22.5061119105297
rs12585528	T	C	T	C	-0.17696	0.0684231	NA	0.00971736	FALSE	FALSE	FALSE	XrkhT3	13	80022423	0.670548	0.160846	407208	Mental and behavioural disorders	TRUE	reported	13	80596558	0.033111	9.16642522419559e-08	21081	GCST90006239	TRUE	reported	kAd1xJ	1	1	TRUE	0.00135308904978922	28.5604088569889	22.5061119105297
rs12643982	G	T	G	T	0.046652	-0.0161281	NA	0.341048	FALSE	FALSE	FALSE	XrkhT3	4	187381475	0.613118	0.0318972	407208	Mental and behavioural disorders	TRUE	reported	4	188302629	0.010282	5.72664155008968e-06	21081	GCST90006239	TRUE	reported	kAd1xJ	1	1	TRUE	0.000975596477574869	20.5846804925812	22.5061119105297
rs140090498	T	A	T	A	-0.20067	0.0627663	NA	0.0240981	FALSE	TRUE	TRUE	XrkhT3	1	238829564	0.5287	0.0996303	407208	Mental and behavioural disorders	TRUE	reported	1	238992864	0.041785	1.57797456994345e-06	21081	GCST90006239	TRUE	reported	kAd1xJ	1	1	TRUE	0.00109284357824715	23.0612521271653	22.5061119105297
rs142253106	C	T	C	T	-0.24256	0.0511613	NA	0.00470981	FALSE	FALSE	FALSE	XrkhT3	18	40933263	0.8207	0.225734	407208	Mental and behavioural disorders	TRUE	reported	18	38513227	0.054854	9.83558056226957e-06	21081	GCST90006239	TRUE	reported	kAd1xJ	1	1	TRUE	0.000926676006503872	19.5515214669292	22.5061119105297
rs146076883	T	A	T	A	-0.24003	-0.0350143	NA	0.0132946	FALSE	TRUE	TRUE	XrkhT3	6	64513782	0.796953	0.136087	407208	Mental and behavioural disorders	TRUE	reported	6	65223675	0.046468	2.42102904673618e-07	21081	GCST90006239	TRUE	reported	kAd1xJ	1	1	TRUE	0.00126410322785815	26.6797579081121	22.5061119105297
rs149300391	A	G	A	G	-0.20565	0.0541883	NA	0.00608626	FALSE	FALSE	FALSE	XrkhT3	2	51516533	0.787637	0.201158	407208	Mental and behavioural disorders	TRUE	reported	2	51743671	0.040712	4.42079116875633e-07	21081	GCST90006239	TRUE	reported	kAd1xJ	1	1	TRUE	0.00120891565257013	25.5135768028758	22.5061119105297
rs2569987	C	T	C	T	0.056977	0.010814	NA	0.145496	FALSE	FALSE	FALSE	XrkhT3	12	109103366	0.802508	0.0432381	407208	Mental and behavioural disorders	TRUE	reported	12	109541171	0.012794	8.49180475036314e-06	21081	GCST90006239	TRUE	reported	kAd1xJ	1	1	TRUE	0.000939911289583358	19.8310294816214	22.5061119105297
rs6421158	A	C	A	C	-0.074061	-0.0620181	NA	0.893267	FALSE	FALSE	FALSE	XrkhT3	5	145289056	0.21616	0.0501439	407208	Mental and behavioural disorders	TRUE	reported	5	144668619	0.014473	3.13040119009623e-07	21081	GCST90006239	TRUE	reported	kAd1xJ	1	1	TRUE	0.00124059975465651	26.1830849571785	22.5061119105297
rs72617274	T	C	T	C	-0.12214	0.125484	NA	0.0926201	FALSE	FALSE	FALSE	XrkhT3	22	26799298	0.0164301	0.052302	407208	Mental and behavioural disorders	TRUE	reported	22	27195261	0.02241	5.08276464068373e-08	21081	GCST90006239	TRUE	reported	kAd1xJ	1	1	TRUE	0.00140711430332264	29.7023570111306	22.5061119105297
rs72805855	G	A	G	A	-0.18419	0.100945	NA	0.0191914	FALSE	FALSE	FALSE	XrkhT3	5	138650339	0.358957	0.110039	407208	Mental and behavioural disorders	TRUE	reported	5	137986028	0.041488	9.057326008982e-06	21081	GCST90006239	TRUE	reported	kAd1xJ	1	1	TRUE	0.000934092806851621	19.7081515181948	22.5061119105297
rs72992834	T	C	T	C	0.084702	-0.0355506	NA	0.153191	FALSE	FALSE	FALSE	XrkhT3	2	231580787	0.397981	0.0420602	407208	Mental and behavioural disorders	TRUE	reported	2	232445498	0.017191	8.41007754069234e-07	21081	GCST90006239	TRUE	reported	kAd1xJ	1	1	TRUE	0.00115025466828873	24.2741395952463	22.5061119105297
rs7331375	A	C	A	C	0.04902	0.00187234	NA	0.616795	FALSE	FALSE	FALSE	XrkhT3	13	101103462	0.952461	0.0314064	407208	Mental and behavioural disorders	TRUE	reported	13	101755813	0.011069	9.54113410281979e-06	21081	GCST90006239	TRUE	reported	kAd1xJ	1	1	TRUE	0.000929468722283563	19.6104985420384	22.5061119105297
rs74706377	T	C	T	C	0.14723	-0.0158038	NA	0.0232974	FALSE	FALSE	FALSE	XrkhT3	1	238828233	0.875227	0.100646	407208	Mental and behavioural disorders	TRUE	reported	1	238991533	0.032526	6.03114819617818e-06	21081	GCST90006239	TRUE	reported	kAd1xJ	1	1	TRUE	0.000970997690130649	20.4875536775613	22.5061119105297
rs78961049	C	T	C	T	-0.10732	0.134779	NA	0.0797927	FALSE	FALSE	FALSE	XrkhT3	9	36009860	0.0166138	0.0562718	407208	Mental and behavioural disorders	TRUE	reported	9	36009857	0.022033	1.11892248195524e-06	21081	GCST90006239	TRUE	reported	kAd1xJ	1	1	TRUE	0.00112417611236906	23.7231773018596	22.5061119105297
rs79084297	G	A	G	A	0.089885	-0.0318155	NA	0.102193	FALSE	FALSE	FALSE	XrkhT3	20	53272651	0.534231	0.0511865	407208	Mental and behavioural disorders	TRUE	reported	20	51889190	0.019674	4.93741918249682e-06	21081	GCST90006239	TRUE	reported	kAd1xJ	1	1	TRUE	0.000989163544875334	20.871223415767	22.5061119105297
