# Supplementary material for: Investigating Bidirectional Causal Relationships Between Imaging‐Derived Brain Phenotypes and Sedative‐Hypnotic Use Disorder: A Mendelian Randomization Study
Source: Addict Biol. 2026 May 28;31(6):e70160. doi: 10.1111/adb.70160 (PMC13239158; doi:10.1111/adb.70160)
Supplement: Supplementary file 6 — Data S2: Supporting Information. [file ADB-31-e70160-s005.zip › Additional file2/GCST90005538_harmonise.csv]

SNP	effect_allele.exposure	other_allele.exposure	effect_allele.outcome	other_allele.outcome	beta.exposure	beta.outcome	eaf.exposure	eaf.outcome	remove	palindromic	ambiguous	id.outcome	chr.outcome	pos.outcome	pval.outcome	se.outcome	samplesize.outcome	outcome	mr_keep.outcome	pval_origin.outcome	chr.exposure	pos.exposure	se.exposure	pval.exposure	samplesize.exposure	exposure	mr_keep.exposure	pval_origin.exposure	id.exposure	action	SNP_index	mr_keep	R2	f	meanf
rs10795061	T	C	T	C	-0.050224	-0.0144943	NA	0.482574	FALSE	FALSE	FALSE	XrkhT3	10	3668695	0.63387	0.0304319	407208	Mental and behavioural disorders	TRUE	reported	10	3710887	0.0099113	4.06817849752194e-07	21081	GCST90005538	TRUE	reported	BFZUcV	1	1	TRUE	0.00121658222903752	25.6755732520207	22.4175878301748
rs111964344	T	C	T	C	0.19997	-0.0363282	NA	0.0302719	FALSE	FALSE	FALSE	XrkhT3	1	89925443	0.688779	0.0907042	407208	Mental and behavioural disorders	TRUE	reported	1	90391002	0.039189	3.37831389929058e-07	21081	GCST90005538	TRUE	reported	BFZUcV	1	1	TRUE	0.00123359910555199	26.035152486751	22.4175878301748
rs117901566	G	C	G	C	-0.17129	-0.106775	NA	0.00808262	FALSE	TRUE	TRUE	XrkhT3	10	86255113	0.534225	0.171782	407208	Mental and behavioural disorders	TRUE	reported	10	88014870	0.033174	2.44906324184475e-07	21081	GCST90005538	TRUE	reported	BFZUcV	1	1	TRUE	0.00126307237813621	26.6579736088555	22.4175878301748
rs12130831	T	C	T	C	-0.055383	0.0478007	NA	0.779543	FALSE	FALSE	FALSE	XrkhT3	1	104321778	0.190482	0.0365126	407208	Mental and behavioural disorders	TRUE	reported	1	104864400	0.012473	9.02817564966256e-06	21081	GCST90005538	TRUE	reported	BFZUcV	1	1	TRUE	0.000934359325093847	19.713779967799	22.4175878301748
rs13022235	A	G	A	G	-0.13199	-0.0821896	NA	0.0315229	FALSE	FALSE	FALSE	XrkhT3	2	45086133	0.344328	0.0869135	407208	Mental and behavioural disorders	TRUE	reported	2	45313272	0.029307	6.72047546628296e-06	21081	GCST90005538	TRUE	reported	BFZUcV	1	1	TRUE	0.00096123695750819	20.2814090672609	22.4175878301748
rs140218478	T	C	T	C	-0.087201	0.0439472	NA	0.0811554	FALSE	FALSE	FALSE	XrkhT3	11	25835725	0.429851	0.0556684	407208	Mental and behavioural disorders	TRUE	reported	11	25857272	0.018674	3.03389118419427e-06	21081	GCST90005538	TRUE	reported	BFZUcV	1	1	TRUE	0.00103330379244478	21.8035403218468	22.4175878301748
rs185063408	T	C	T	C	-0.078293	0.116551	NA	0.116394	FALSE	FALSE	FALSE	XrkhT3	7	153315580	0.0140285	0.0474453	407208	Mental and behavioural disorders	TRUE	reported	7	153012665	0.016919	3.72391706254568e-06	21081	GCST90005538	TRUE	reported	BFZUcV	1	1	TRUE	0.00101476236151808	21.4119038125169	22.4175878301748
rs1980434	G	A	G	A	0.12211	-0.04386	NA	0.668422	FALSE	FALSE	FALSE	XrkhT3	6	22105821	0.175661	0.0323872	407208	Mental and behavioural disorders	TRUE	reported	6	22106050	0.026405	3.77572190925416e-06	21081	GCST90005538	TRUE	reported	BFZUcV	1	1	TRUE	0.00101344119894893	21.3839984576798	22.4175878301748
rs28757824	C	G	C	G	-0.07324	0.075231	NA	0.153176	FALSE	TRUE	TRUE	XrkhT3	14	61520366	0.0726106	0.0419051	407208	Mental and behavioural disorders	TRUE	reported	14	61987084	0.014611	5.4075432294558e-07	21081	GCST90005538	TRUE	reported	BFZUcV	1	1	TRUE	0.00119049684085129	25.1243934192983	22.4175878301748
rs4697304	C	G	C	G	0.076512	-0.108396	NA	0.0878011	FALSE	TRUE	TRUE	XrkhT3	4	22460143	0.0430279	0.0535701	407208	Mental and behavioural disorders	TRUE	reported	4	22461766	0.01621	2.3735588276909e-06	21081	GCST90005538	TRUE	reported	BFZUcV	1	1	TRUE	0.0010557063681561	22.2767522435678	22.4175878301748
rs4890038	T	A	T	A	0.046124	0.0474789	NA	0.479077	FALSE	TRUE	TRUE	XrkhT3	17	80540407	0.119039	0.0304582	407208	Mental and behavioural disorders	TRUE	reported	17	78514207	0.0099653	3.70595379217955e-06	21081	GCST90005538	TRUE	reported	BFZUcV	1	1	TRUE	0.00101517486178666	21.4206165830802	22.4175878301748
rs61736940	A	G	A	G	-0.15535	-0.0115292	NA	0.0208444	FALSE	FALSE	FALSE	XrkhT3	5	140560376	0.912344	0.104731	407208	Mental and behavioural disorders	TRUE	reported	5	139939961	0.032147	1.35800071936322e-06	21081	GCST90005538	TRUE	reported	BFZUcV	1	1	TRUE	0.00110654625697624	23.3507272105946	22.4175878301748
rs62394981	A	G	A	G	-0.13489	-0.0850521	NA	0.0173458	FALSE	FALSE	FALSE	XrkhT3	5	163184288	0.466045	0.116681	407208	Mental and behavioural disorders	TRUE	reported	5	162611294	0.026926	5.49667424889205e-07	21081	GCST90005538	TRUE	reported	BFZUcV	1	1	TRUE	0.00118907131887867	25.0942732111869	22.4175878301748
rs7114555	C	T	C	T	-0.043444	-0.052279	NA	0.391964	FALSE	FALSE	FALSE	XrkhT3	11	95915078	0.0934674	0.0311671	407208	Mental and behavioural disorders	TRUE	reported	11	95648242	0.0098097	9.52576799855461e-06	21081	GCST90005538	TRUE	reported	BFZUcV	1	1	TRUE	0.00092950789286884	19.611325755862	22.4175878301748
rs7305978	T	C	T	C	0.04465	-0.0235883	NA	0.511962	FALSE	FALSE	FALSE	XrkhT3	12	60303384	0.437685	0.030393	407208	Mental and behavioural disorders	TRUE	reported	12	60697165	0.0098239	5.52458932613277e-06	21081	GCST90005538	TRUE	reported	BFZUcV	1	1	TRUE	0.000978945452507222	20.6554117147676	22.4175878301748
rs74644647	G	A	G	A	-0.1715	0.0791444	NA	0.0145725	FALSE	FALSE	FALSE	XrkhT3	7	40542727	0.537551	0.128373	407208	Mental and behavioural disorders	TRUE	reported	7	40582326	0.037783	5.68329239138338e-06	21081	GCST90005538	TRUE	reported	BFZUcV	1	1	TRUE	0.000976382348261556	20.6012782434338	22.4175878301748
rs77543847	T	C	T	C	-0.19797	0.137452	NA	0.0305745	FALSE	FALSE	FALSE	XrkhT3	1	165037464	0.116121	0.0874784	407208	Mental and behavioural disorders	TRUE	reported	1	165006701	0.043155	4.51543921127832e-06	21081	GCST90005538	TRUE	reported	BFZUcV	1	1	TRUE	0.000997268248097918	21.0424023213548	22.4175878301748
rs7956682	G	A	G	A	0.22483	-0.111733	NA	0.0195044	FALSE	FALSE	FALSE	XrkhT3	12	9317685	0.322589	0.112958	407208	Mental and behavioural disorders	TRUE	reported	12	9470281	0.047815	2.59119442135466e-06	21081	GCST90005538	TRUE	reported	BFZUcV	1	1	TRUE	0.00104769228768549	22.1074675553806	22.4175878301748
rs8131192	G	A	G	A	-0.050762	0.0951484	NA	0.342484	FALSE	FALSE	FALSE	XrkhT3	21	23962123	0.00278882	0.0318211	407208	Mental and behavioural disorders	TRUE	reported	21	25334438	0.0109	3.22626472707567e-06	21081	GCST90005538	TRUE	reported	BFZUcV	1	1	TRUE	0.00102774807156815	21.6861895400645	22.4175878301748
