# Supplementary material for: Investigating Bidirectional Causal Relationships Between Imaging‐Derived Brain Phenotypes and Sedative‐Hypnotic Use Disorder: A Mendelian Randomization Study
Source: Addict Biol. 2026 May 28;31(6):e70160. doi: 10.1111/adb.70160 (PMC13239158; doi:10.1111/adb.70160)
Supplement: Supplementary file 6 — Data S2: Supporting Information. [file ADB-31-e70160-s005.zip › Additional file2/GCST90004366_harmonise.csv]

SNP	effect_allele.exposure	other_allele.exposure	effect_allele.outcome	other_allele.outcome	beta.exposure	beta.outcome	eaf.exposure	eaf.outcome	remove	palindromic	ambiguous	id.outcome	chr.outcome	pos.outcome	pval.outcome	se.outcome	samplesize.outcome	outcome	mr_keep.outcome	pval_origin.outcome	chr.exposure	pos.exposure	se.exposure	pval.exposure	samplesize.exposure	exposure	mr_keep.exposure	pval_origin.exposure	id.exposure	action	SNP_index	mr_keep	R2	f	meanf
rs10039089	G	A	G	A	0.046825	-0.00114614	NA	0.49192	FALSE	FALSE	FALSE	XrkhT3	5	160224705	0.970022	0.0304983	407208	Mental and behavioural disorders	TRUE	reported	5	159651712	0.0099226	2.38561303993091e-06	20859	GCST90004366	TRUE	reported	oimoaP	1	1	TRUE	0.00106646771080917	22.2670641492766	29.4542501774217
rs10143041	C	G	C	G	-0.04621	0.0215834	NA	0.488365	FALSE	TRUE	TRUE	XrkhT3	14	59052662	0.477239	0.0303671	407208	Mental and behavioural disorders	TRUE	reported	14	59519380	0.010021	4.02253655998683e-06	20859	GCST90004366	TRUE	reported	oimoaP	1	1	TRUE	0.00101838928788083	21.2621985725936	29.4542501774217
rs10746590	C	T	C	T	0.04918	-0.0213729	NA	0.317058	FALSE	FALSE	FALSE	XrkhT3	9	79345753	0.514121	0.0327587	407208	Mental and behavioural disorders	TRUE	reported	9	81960668	0.010953	7.15978531081961e-06	20859	GCST90004366	TRUE	reported	oimoaP	1	1	TRUE	0.000965601277042014	20.1590114024194	29.4542501774217
rs11128657	T	C	T	C	-0.050115	0.0487695	NA	0.55247	FALSE	FALSE	FALSE	XrkhT3	3	13791587	0.110255	0.0305373	407208	Mental and behavioural disorders	TRUE	reported	3	13833084	0.0099653	4.97164373725243e-07	20859	GCST90004366	TRUE	reported	oimoaP	1	1	TRUE	0.00121097448344695	25.287917824478	29.4542501774217
rs1134870	A	G	A	G	-0.066103	0.077669	NA	0.103992	FALSE	FALSE	FALSE	XrkhT3	9	21862550	0.121171	0.050113	407208	Mental and behavioural disorders	TRUE	reported	9	21862549	0.013893	1.96833946444205e-06	20859	GCST90004366	TRUE	reported	oimoaP	1	1	TRUE	0.00108414080899737	22.6364659697874	29.4542501774217
rs113882147	C	T	C	T	0.096029	0.0160344	NA	0.152894	FALSE	FALSE	FALSE	XrkhT3	17	44824516	0.701648	0.0418545	407208	Mental and behavioural disorders	TRUE	reported	17	42901884	0.013516	1.24451461177139e-12	20859	GCST90004366	TRUE	reported	oimoaP	1	1	TRUE	0.00241415550023469	50.4738930950285	29.4542501774217
rs116402572	T	G	T	G	0.1501	-0.0915914	NA	0.064716	FALSE	FALSE	FALSE	XrkhT3	1	116311847	0.136918	0.0615796	407208	Mental and behavioural disorders	TRUE	reported	1	116854469	0.031232	1.55060078679425e-06	20859	GCST90004366	TRUE	reported	oimoaP	1	1	TRUE	0.00110608289656182	23.0951160864872	29.4542501774217
rs116826171	T	C	T	C	0.13156	0.0964315	NA	0.0274647	FALSE	FALSE	FALSE	XrkhT3	2	203325017	0.305342	0.0940755	407208	Mental and behavioural disorders	TRUE	reported	2	204189740	0.028882	5.26259562080318e-06	20859	GCST90004366	TRUE	reported	oimoaP	1	1	TRUE	0.000993728928209225	20.7468209718279	29.4542501774217
rs117434681	C	T	C	T	-0.12904	0.00813257	NA	0.0905914	FALSE	FALSE	FALSE	XrkhT3	10	20364701	0.876845	0.0524784	407208	Mental and behavioural disorders	TRUE	reported	10	20653630	0.024343	1.16493045699045e-07	20859	GCST90004366	TRUE	reported	oimoaP	1	1	TRUE	0.00134531000618606	28.0969298799332	29.4542501774217
rs11765408	A	C	A	C	-0.067881	0.0336678	NA	0.207912	FALSE	FALSE	FALSE	XrkhT3	7	54926790	0.369695	0.0375319	407208	Mental and behavioural disorders	TRUE	reported	7	54994483	0.011901	1.1890496789851e-08	20859	GCST90004366	TRUE	reported	oimoaP	1	1	TRUE	0.00155725321097006	32.5302881168263	29.4542501774217
rs11867973	G	A	G	A	0.05485	0.000542627	NA	0.161994	FALSE	FALSE	FALSE	XrkhT3	17	32732185	0.989526	0.0413334	407208	Mental and behavioural disorders	TRUE	reported	17	31059203	0.011589	2.22638362955291e-06	20859	GCST90004366	TRUE	reported	oimoaP	1	1	TRUE	0.0010727578744135	22.3985391959401	29.4542501774217
rs12126081	C	T	C	T	0.045263	-0.01145	NA	0.331834	FALSE	FALSE	FALSE	XrkhT3	1	199509728	0.722993	0.0323026	407208	Mental and behavioural disorders	TRUE	reported	1	199478856	0.010191	8.97428794500749e-06	20859	GCST90004366	TRUE	reported	oimoaP	1	1	TRUE	0.000944819959529847	19.7247462298486	29.4542501774217
rs12501332	T	C	T	C	0.052041	-0.0384265	NA	0.450903	FALSE	FALSE	FALSE	XrkhT3	4	84906039	0.207988	0.0305186	407208	Mental and behavioural disorders	TRUE	reported	4	85827192	0.0098286	1.20281822535565e-07	20859	GCST90004366	TRUE	reported	oimoaP	1	1	TRUE	0.00134224297801497	28.032788606119	29.4542501774217
rs12779301	C	T	C	T	0.051486	0.030507	NA	0.753913	FALSE	FALSE	FALSE	XrkhT3	10	124604086	0.387622	0.0353116	407208	Mental and behavioural disorders	TRUE	reported	10	126292655	0.010149	3.9509360478943e-07	20859	GCST90004366	TRUE	reported	oimoaP	1	1	TRUE	0.00123226133378523	25.7329844004381	29.4542501774217
rs12919732	G	A	G	A	-0.070181	0.0334473	NA	0.212787	FALSE	FALSE	FALSE	XrkhT3	16	11141266	0.36755	0.0371195	407208	Mental and behavioural disorders	TRUE	reported	16	11235123	0.011294	5.2553300962692e-10	20859	GCST90004366	TRUE	reported	oimoaP	1	1	TRUE	0.00184776542625467	38.6101860623007	29.4542501774217
rs142243127	T	G	T	G	0.2369	0.439259	NA	0.00365027	FALSE	FALSE	FALSE	XrkhT3	2	178191475	0.084252	0.254416	407208	Mental and behavioural disorders	TRUE	reported	2	179056202	0.052635	6.8029926226486e-06	20859	GCST90004366	TRUE	reported	oimoaP	1	1	TRUE	0.000970210166957053	20.2553253748369	29.4542501774217
rs1476576	C	A	C	A	0.058657	0.000372096	NA	0.709912	FALSE	FALSE	FALSE	XrkhT3	22	30264528	0.991085	0.0333016	407208	Mental and behavioural disorders	TRUE	reported	22	30660517	0.012032	1.09673069864742e-06	20859	GCST90004366	TRUE	reported	oimoaP	1	1	TRUE	0.00113808845296361	23.7641565756552	29.4542501774217
rs1497119	G	A	G	A	0.089859	-0.0349318	NA	0.118025	FALSE	FALSE	FALSE	XrkhT3	11	82691866	0.459284	0.0472034	407208	Mental and behavioural disorders	TRUE	reported	11	82402908	0.016084	2.34153147516931e-08	20859	GCST90004366	TRUE	reported	oimoaP	1	1	TRUE	0.00149414300565156	31.2099728314874	29.4542501774217
rs16871108	A	G	A	G	-0.26047	0.555886	NA	0.00414021	FALSE	FALSE	FALSE	XrkhT3	7	4136807	0.024377	0.246936	407208	Mental and behavioural disorders	TRUE	reported	7	4176439	0.058864	9.69393269300256e-06	20859	GCST90004366	TRUE	reported	oimoaP	1	1	TRUE	0.000937810126886649	19.5782665130777	29.4542501774217
rs1693551	C	T	C	T	-0.058134	-0.0205261	NA	0.429717	FALSE	FALSE	FALSE	XrkhT3	8	100663356	0.502389	0.0306023	407208	Mental and behavioural disorders	TRUE	reported	8	101675584	0.0097911	2.94171096975272e-09	20859	GCST90004366	TRUE	reported	oimoaP	1	1	TRUE	0.00168721562549372	35.2497301965045	29.4542501774217
rs188901409	G	T	G	T	-0.16302	0.0858408	NA	0.0226164	FALSE	FALSE	FALSE	XrkhT3	1	51453660	0.407425	0.103618	407208	Mental and behavioural disorders	TRUE	reported	1	51919332	0.035871	5.53477537457161e-06	20859	GCST90004366	TRUE	reported	oimoaP	1	1	TRUE	0.000989171332198904	20.6515744210546	29.4542501774217
rs191423111	C	T	C	T	-0.24082	-0.0858533	NA	0.0179707	FALSE	FALSE	FALSE	XrkhT3	14	75824743	0.448886	0.113371	407208	Mental and behavioural disorders	TRUE	reported	14	76291086	0.052454	4.43506511025305e-06	20859	GCST90004366	TRUE	reported	oimoaP	1	1	TRUE	0.00100947545830979	21.0759052430718	29.4542501774217
rs2003519	G	A	G	A	-0.047947	0.00640995	NA	0.401245	FALSE	FALSE	FALSE	XrkhT3	17	12757644	0.836168	0.0309962	407208	Mental and behavioural disorders	TRUE	reported	17	12660961	0.0099037	1.29897262889785e-06	20859	GCST90004366	TRUE	reported	oimoaP	1	1	TRUE	0.00112239756607761	23.4361507142006	29.4542501774217
rs2219875	C	T	C	T	-0.071744	0.135751	NA	0.93316	FALSE	FALSE	FALSE	XrkhT3	12	98190627	0.0284787	0.0619688	407208	Mental and behavioural disorders	TRUE	reported	12	98584405	0.01591	6.53882930004742e-06	20859	GCST90004366	TRUE	reported	oimoaP	1	1	TRUE	0.000973899548435064	20.332424620867	29.4542501774217
rs2591453	G	A	G	A	-0.071669	0.0410683	NA	0.637799	FALSE	FALSE	FALSE	XrkhT3	5	83422066	0.194058	0.0316234	407208	Mental and behavioural disorders	TRUE	reported	5	82717885	0.010178	1.95884467350599e-12	20859	GCST90004366	TRUE	reported	oimoaP	1	1	TRUE	0.00237144569246835	49.5788162781128	29.4542501774217
rs2699888	C	T	C	T	0.044513	0.0225153	NA	0.439774	FALSE	FALSE	FALSE	XrkhT3	3	179143554	0.459882	0.0304655	407208	Mental and behavioural disorders	TRUE	reported	3	178861342	0.0098374	6.07715061560914e-06	20859	GCST90004366	TRUE	reported	oimoaP	1	1	TRUE	0.000980603648712449	20.4725257346293	29.4542501774217
rs2780885	T	C	T	C	0.074111	-0.00456282	NA	0.267157	FALSE	FALSE	FALSE	XrkhT3	1	64865689	0.893688	0.0341429	407208	Mental and behavioural disorders	TRUE	reported	1	65331372	0.011744	2.83988007069858e-10	20859	GCST90004366	TRUE	reported	oimoaP	1	1	TRUE	0.00190551089017149	39.8191163962368	29.4542501774217
rs2906644	G	C	G	C	-0.07288	-0.0082297	NA	0.113581	FALSE	TRUE	TRUE	XrkhT3	7	100358667	0.864249	0.048136	407208	Mental and behavioural disorders	TRUE	reported	7	99956290	0.014714	7.36037599060909e-07	20859	GCST90004366	TRUE	reported	oimoaP	1	1	TRUE	0.00117476566874455	24.5309056187491	29.4542501774217
rs296695	A	G	A	G	0.045426	-0.0217253	NA	0.535189	FALSE	FALSE	FALSE	XrkhT3	9	90971521	0.47522	0.0304272	407208	Mental and behavioural disorders	TRUE	reported	9	93733803	0.010103	6.95824954700606e-06	20859	GCST90004366	TRUE	reported	oimoaP	1	1	TRUE	0.000968264673808917	20.2146694519556	29.4542501774217
rs3062629	CTACAG	C	CTACAG	C	-0.045395	-0.000202991	NA	0.498067	FALSE	FALSE	FALSE	XrkhT3	8	10748709	0.994708	0.030603	407208	Mental and behavioural disorders	TRUE	reported	8	10606219	0.0099897	5.5475343495177e-06	20859	GCST90004366	TRUE	reported	oimoaP	1	1	TRUE	0.000988980988151432	20.6475965503137	29.4542501774217
rs35951219	C	A	C	A	0.0737	-0.0686221	NA	0.105113	FALSE	FALSE	FALSE	XrkhT3	8	120050316	0.166015	0.0495423	407208	Mental and behavioural disorders	TRUE	reported	8	121062555	0.014731	5.68591024698856e-07	20859	GCST90004366	TRUE	reported	oimoaP	1	1	TRUE	0.00119855011165146	25.0281571792961	29.4542501774217
rs3776089	A	G	A	G	-0.075788	0.00621593	NA	0.67987	FALSE	FALSE	FALSE	XrkhT3	5	140347675	0.84816	0.0324648	407208	Mental and behavioural disorders	TRUE	reported	5	139727260	0.011152	1.10662378397767e-11	20859	GCST90004366	TRUE	reported	oimoaP	1	1	TRUE	0.00220923222031241	46.1799787159686	29.4542501774217
rs3804173	G	A	G	A	0.046974	-0.0634876	NA	0.265912	FALSE	FALSE	FALSE	XrkhT3	4	120798768	0.0649217	0.0343957	407208	Mental and behavioural disorders	TRUE	reported	4	121719923	0.010543	8.42170452198279e-06	20859	GCST90004366	TRUE	reported	oimoaP	1	1	TRUE	0.000950780081395205	19.8492924695696	29.4542501774217
rs41315816	C	T	C	T	-0.094981	0.0353619	NA	0.0228998	FALSE	FALSE	FALSE	XrkhT3	6	31977074	0.728308	0.101797	407208	Mental and behavioural disorders	TRUE	reported	6	31944851	0.020918	5.64027137431894e-06	20859	GCST90004366	TRUE	reported	oimoaP	1	1	TRUE	0.000987439787370482	20.6153880996278	29.4542501774217
rs4361497	G	C	G	C	0.054256	-0.0170369	NA	0.824289	FALSE	TRUE	TRUE	XrkhT3	5	77166328	0.673277	0.0404049	407208	Mental and behavioural disorders	TRUE	reported	5	76462153	0.010531	2.60015956316527e-07	20859	GCST90004366	TRUE	reported	oimoaP	1	1	TRUE	0.00127089754393684	26.5408407632307	29.4542501774217
rs4504348	A	T	A	T	-0.048666	0.0200174	NA	0.38212	FALSE	TRUE	TRUE	XrkhT3	5	54429860	0.521255	0.0312083	407208	Mental and behavioural disorders	TRUE	reported	5	53725690	0.010795	6.57052390963553e-06	20859	GCST90004366	TRUE	reported	oimoaP	1	1	TRUE	0.000973396050329326	20.3219026815241	29.4542501774217
rs4799926	G	A	G	A	0.079938	-0.0210262	NA	0.631073	FALSE	FALSE	FALSE	XrkhT3	18	37446831	0.503996	0.0314662	407208	Mental and behavioural disorders	TRUE	reported	18	35026794	0.010225	5.62341325190349e-15	20859	GCST90004366	TRUE	reported	oimoaP	1	1	TRUE	0.00292156640425023	61.1136581038039	29.4542501774217
rs56073572	T	C	T	C	-0.082879	-0.0335458	NA	0.13461	FALSE	FALSE	FALSE	XrkhT3	19	54982479	0.449704	0.0443782	407208	Mental and behavioural disorders	TRUE	reported	19	55493847	0.017771	3.12535964361334e-06	20859	GCST90004366	TRUE	reported	oimoaP	1	1	TRUE	0.00104164365062125	21.7482155116074	29.4542501774217
rs56077422	A	G	A	G	-0.094524	0.114627	NA	0.0599588	FALSE	FALSE	FALSE	XrkhT3	22	39296870	0.071583	0.0636196	407208	Mental and behavioural disorders	TRUE	reported	22	39692875	0.018874	5.54370357180495e-07	20859	GCST90004366	TRUE	reported	oimoaP	1	1	TRUE	0.00120099416915513	25.0792554256015	29.4542501774217
rs56822755	G	C	G	C	0.059276	0.0616896	NA	0.129279	FALSE	TRUE	TRUE	XrkhT3	10	37720105	0.175789	0.0455665	407208	Mental and behavioural disorders	TRUE	reported	10	38009033	0.0131	6.07295411827024e-06	20859	GCST90004366	TRUE	reported	oimoaP	1	1	TRUE	0.000980608427982066	20.4726256116397	29.4542501774217
rs56912200	T	A	T	A	-0.11212	0.138426	NA	0.0278668	FALSE	TRUE	TRUE	XrkhT3	3	5256703	0.134691	0.0925395	407208	Mental and behavioural disorders	TRUE	reported	3	5298388	0.024917	6.83596766838105e-06	20859	GCST90004366	TRUE	reported	oimoaP	1	1	TRUE	0.000969750089207269	20.2457108905382	29.4542501774217
rs57280117	C	A	C	A	-0.048364	0.0034831	NA	0.363957	FALSE	FALSE	FALSE	XrkhT3	11	61993757	0.912183	0.0315826	407208	Mental and behavioural disorders	TRUE	reported	11	61761229	0.010223	2.25112701591288e-06	20859	GCST90004366	TRUE	reported	oimoaP	1	1	TRUE	0.00107183633897072	22.3792774447174	29.4542501774217
rs5756940	T	C	T	C	-0.049173	-0.0226843	NA	0.338124	FALSE	FALSE	FALSE	XrkhT3	22	38162835	0.479902	0.0321098	407208	Mental and behavioural disorders	TRUE	reported	22	38558842	0.01041	2.33184672315709e-06	20859	GCST90004366	TRUE	reported	oimoaP	1	1	TRUE	0.00106854829124232	22.3105516122431	29.4542501774217
rs5815602	AG	A	AG	A	0.052753	-0.0603644	NA	0.71157	FALSE	FALSE	FALSE	XrkhT3	16	10870092	0.0715402	0.033498	407208	Mental and behavioural disorders	TRUE	reported	16	10963949	0.011615	5.60531469646537e-06	20859	GCST90004366	TRUE	reported	oimoaP	1	1	TRUE	0.00098794584956825	20.625963919893	29.4542501774217
rs58166992	T	C	T	C	0.095506	-0.144536	NA	0.0498805	FALSE	FALSE	FALSE	XrkhT3	3	184348532	0.0388428	0.0699644	407208	Mental and behavioural disorders	TRUE	reported	3	184066320	0.021443	8.47422517923305e-06	20859	GCST90004366	TRUE	reported	oimoaP	1	1	TRUE	0.00095013190994402	19.8357478226663	29.4542501774217
rs62040624	A	G	A	G	0.06937	-0.0285538	NA	0.151316	FALSE	FALSE	FALSE	XrkhT3	16	11770137	0.502397	0.0425716	407208	Mental and behavioural disorders	TRUE	reported	16	11863993	0.013857	5.60015438761556e-07	20859	GCST90004366	TRUE	reported	oimoaP	1	1	TRUE	0.00120002417208905	25.0589755336295	29.4542501774217
rs6580468	G	A	G	A	0.050077	-0.0139466	NA	0.576624	FALSE	FALSE	FALSE	XrkhT3	5	147518968	0.649256	0.0306656	407208	Mental and behavioural disorders	TRUE	reported	5	146898531	0.0098961	4.22182279051133e-07	20859	GCST90004366	TRUE	reported	oimoaP	1	1	TRUE	0.00122608946742062	25.6039407440626	29.4542501774217
rs67827860	T	C	T	C	-0.18279	-0.0571058	NA	0.26224	FALSE	FALSE	FALSE	XrkhT3	5	83564666	0.0969326	0.0344028	407208	Mental and behavioural disorders	TRUE	reported	5	82860485	0.012286	8.22242649947069e-50	20859	GCST90004366	TRUE	reported	oimoaP	1	1	TRUE	0.0105004033324143	221.330976830847	29.4542501774217
rs6900444	T	C	T	C	-0.05323	0.056213	NA	0.604419	FALSE	FALSE	FALSE	XrkhT3	6	31273405	0.0707294	0.0311047	407208	Mental and behavioural disorders	TRUE	reported	6	31241182	0.0098618	6.82967440807963e-08	20859	GCST90004366	TRUE	reported	oimoaP	1	1	TRUE	0.00139476456575325	29.1312357633148	29.4542501774217
rs72714295	A	C	A	C	-0.12612	-0.0625392	NA	0.113672	FALSE	FALSE	FALSE	XrkhT3	8	129557152	0.194286	0.0481811	407208	Mental and behavioural disorders	TRUE	reported	8	130569398	0.018879	2.44343055269397e-11	20859	GCST90004366	TRUE	reported	oimoaP	1	1	TRUE	0.00213495279866721	44.6239806141017	29.4542501774217
rs72997904	T	G	T	G	-0.10456	0.100866	NA	0.0586646	FALSE	FALSE	FALSE	XrkhT3	6	151403135	0.118721	0.0646513	407208	Mental and behavioural disorders	TRUE	reported	6	151724270	0.022725	4.22474012987545e-06	20859	GCST90004366	TRUE	reported	oimoaP	1	1	TRUE	0.00101388648169166	21.1680923913617	29.4542501774217
rs73082936	T	C	T	C	-0.078817	0.00493147	NA	0.0895331	FALSE	FALSE	FALSE	XrkhT3	3	50475543	0.925729	0.0529016	407208	Mental and behavioural disorders	TRUE	reported	3	50512974	0.016738	2.50553226648195e-06	20859	GCST90004366	TRUE	reported	oimoaP	1	1	TRUE	0.00106188570260759	22.1712934788399	29.4542501774217
rs77547209	C	T	C	T	-0.13268	-0.0261459	NA	0.0690294	FALSE	FALSE	FALSE	XrkhT3	4	33172900	0.664267	0.0602398	407208	Mental and behavioural disorders	TRUE	reported	4	33174522	0.029729	8.12830516164099e-06	20859	GCST90004366	TRUE	reported	oimoaP	1	1	TRUE	0.000953986723346294	19.9163009755425	29.4542501774217
rs78256379	G	C	G	C	0.1358	-0.0155263	NA	0.0213406	FALSE	TRUE	TRUE	XrkhT3	10	118520450	0.882112	0.1047	407208	Mental and behavioural disorders	TRUE	reported	10	120279962	0.030659	9.50604793656281e-06	20859	GCST90004366	TRUE	reported	oimoaP	1	1	TRUE	0.000939683916335653	19.6174216185877	29.4542501774217
rs78771822	G	C	G	C	0.097212	-0.0537899	NA	0.0597933	FALSE	TRUE	TRUE	XrkhT3	19	5289624	0.406338	0.0647793	407208	Mental and behavioural disorders	TRUE	reported	19	5289635	0.021929	9.33684179260766e-06	20859	GCST90004366	TRUE	reported	oimoaP	1	1	TRUE	0.000941238428507786	19.6499051492299	29.4542501774217
rs7935166	A	G	A	G	-0.069395	0.0416269	NA	0.139353	FALSE	FALSE	FALSE	XrkhT3	11	44614997	0.344693	0.0440527	407208	Mental and behavioural disorders	TRUE	reported	11	44636547	0.0144	1.45244601714184e-06	20859	GCST90004366	TRUE	reported	oimoaP	1	1	TRUE	0.00111212763415674	23.2214713055518	29.4542501774217
rs8184820	C	T	C	T	-0.044686	-0.0141787	NA	0.493894	FALSE	FALSE	FALSE	XrkhT3	20	25269941	0.640727	0.0303819	407208	Mental and behavioural disorders	TRUE	reported	20	25250577	0.00975	4.60574617394735e-06	20859	GCST90004366	TRUE	reported	oimoaP	1	1	TRUE	0.00100601190824808	21.0035201617281	29.4542501774217
rs899290	G	C	G	C	0.062249	-0.00598324	NA	0.703705	FALSE	TRUE	TRUE	XrkhT3	17	81413736	0.857186	0.033248	407208	Mental and behavioural disorders	TRUE	reported	17	79387536	0.011712	1.07671310744397e-07	20859	GCST90004366	TRUE	reported	oimoaP	1	1	TRUE	0.00135245052651296	28.2462623038057	29.4542501774217
rs9999406	C	T	C	T	0.057266	-0.0475665	NA	0.483249	FALSE	FALSE	FALSE	XrkhT3	4	53515178	0.120228	0.0306126	407208	Mental and behavioural disorders	TRUE	reported	4	54381345	0.0099927	1.01344456978479e-08	20859	GCST90004366	TRUE	reported	oimoaP	1	1	TRUE	0.0015719953938045	32.8387302612896	29.4542501774217
