# Supplementary material for: Investigating Bidirectional Causal Relationships Between Imaging‐Derived Brain Phenotypes and Sedative‐Hypnotic Use Disorder: A Mendelian Randomization Study
Source: Addict Biol. 2026 May 28;31(6):e70160. doi: 10.1111/adb.70160 (PMC13239158; doi:10.1111/adb.70160)
Supplement: Supplementary file 6 — Data S2: Supporting Information. [file ADB-31-e70160-s005.zip › Additional file2/GCST90004236_harmonise.csv]

SNP	effect_allele.exposure	other_allele.exposure	effect_allele.outcome	other_allele.outcome	beta.exposure	beta.outcome	eaf.exposure	eaf.outcome	remove	palindromic	ambiguous	id.outcome	chr.outcome	pos.outcome	pval.outcome	se.outcome	samplesize.outcome	outcome	mr_keep.outcome	pval_origin.outcome	chr.exposure	pos.exposure	se.exposure	pval.exposure	samplesize.exposure	exposure	mr_keep.exposure	pval_origin.exposure	id.exposure	action	SNP_index	mr_keep	R2	f	meanf
rs114619599	A	G	A	G	0.14449	-0.0428541	NA	0.0171195	FALSE	FALSE	FALSE	XrkhT3	4	83441435	0.719194	0.119192	407208	Mental and behavioural disorders	TRUE	reported	4	84362588	0.032306	7.77499288015973e-06	20860	GCST90004236	TRUE	reported	sCBJEt	1	1	TRUE	0.000958028953410592	20.0017301468371	21.315590795174
rs115177700	T	C	T	C	0.16172	-0.148779	NA	0.0171086	FALSE	FALSE	FALSE	XrkhT3	3	88759657	0.209649	0.118594	407208	Mental and behavioural disorders	TRUE	reported	3	88808807	0.03551	5.29053997209581e-06	20860	GCST90004236	TRUE	reported	sCBJEt	1	1	TRUE	0.000993299502031464	20.7388408937047	21.315590795174
rs11561748	C	T	C	T	-0.079617	-0.0438392	NA	0.117118	FALSE	FALSE	FALSE	XrkhT3	7	70637726	0.354317	0.0473298	407208	Mental and behavioural disorders	TRUE	reported	7	70102712	0.017854	8.2679910911787e-06	20860	GCST90004236	TRUE	reported	sCBJEt	1	1	TRUE	0.000952384767895623	19.8837784965352	21.315590795174
rs117864576	G	A	G	A	0.11435	0.197839	NA	0.0186967	FALSE	FALSE	FALSE	XrkhT3	7	116078931	0.0768263	0.111811	407208	Mental and behavioural disorders	TRUE	reported	7	115718985	0.025622	8.12643376567204e-06	20860	GCST90004236	TRUE	reported	sCBJEt	1	1	TRUE	0.000953932169746654	19.916115820153	21.315590795174
rs1341305	T	C	T	C	-0.32034	0.113516	NA	0.051561	FALSE	FALSE	FALSE	XrkhT3	1	18237979	0.0956357	0.0681212	407208	Mental and behavioural disorders	TRUE	reported	1	18564473	0.070877	6.22730303483123e-06	20860	GCST90004236	TRUE	reported	sCBJEt	1	1	TRUE	0.000978300568705587	20.425375418449	21.315590795174
rs16851862	G	C	G	C	-0.081323	0.00818763	NA	0.105285	FALSE	TRUE	TRUE	XrkhT3	3	168117917	0.868402	0.0494159	407208	Mental and behavioural disorders	TRUE	reported	3	167835705	0.015763	2.50322564838317e-07	20860	GCST90004236	TRUE	reported	sCBJEt	1	1	TRUE	0.00127432716561078	26.6138307478125	21.315590795174
rs182746191	G	T	G	T	0.23148	0.172958	NA	0.0117605	FALSE	FALSE	FALSE	XrkhT3	7	152848592	0.224815	0.14249	407208	Mental and behavioural disorders	TRUE	reported	7	152545677	0.050998	5.68460116849008e-06	20860	GCST90004236	TRUE	reported	sCBJEt	1	1	TRUE	0.000986682968086138	20.600559569601	21.315590795174
rs187748708	G	T	G	T	0.18198	-0.154871	NA	0.00588806	FALSE	FALSE	FALSE	XrkhT3	12	3896670	0.455253	0.207412	407208	Mental and behavioural disorders	TRUE	reported	12	4005836	0.039625	4.40250644073913e-06	20860	GCST90004236	TRUE	reported	sCBJEt	1	1	TRUE	0.00101007953762655	21.0895411097474	21.315590795174
rs187869881	A	G	A	G	0.14987	0.252961	NA	0.00888679	FALSE	FALSE	FALSE	XrkhT3	4	3975698	0.136233	0.169776	407208	Mental and behavioural disorders	TRUE	reported	4	3977425	0.033626	8.35410635675614e-06	20860	GCST90004236	TRUE	reported	sCBJEt	1	1	TRUE	0.000951374091140083	19.862657610832	21.315590795174
rs33503	A	G	A	G	0.060673	-0.0564601	NA	0.80905	FALSE	FALSE	FALSE	XrkhT3	3	42386465	0.146333	0.0388681	407208	Mental and behavioural disorders	TRUE	reported	3	42427957	0.012369	9.3993971476678e-07	20860	GCST90004236	TRUE	reported	sCBJEt	1	1	TRUE	0.00115214409215753	24.0591410714696	21.315590795174
rs4288671	A	C	A	C	-0.044987	-0.00706413	NA	0.448338	FALSE	FALSE	FALSE	XrkhT3	10	20478593	0.816746	0.0304841	407208	Mental and behavioural disorders	TRUE	reported	10	20767522	0.010031	7.33837667333537e-06	20860	GCST90004236	TRUE	reported	sCBJEt	1	1	TRUE	0.000963280461987343	20.1114768688615	21.315590795174
rs4611262	C	T	C	T	-0.054021	0.0293361	NA	0.779766	FALSE	FALSE	FALSE	XrkhT3	12	102108981	0.424908	0.0367651	407208	Mental and behavioural disorders	TRUE	reported	12	102502759	0.011911	5.78229174266034e-06	20860	GCST90004236	TRUE	reported	sCBJEt	1	1	TRUE	0.000985113894955909	20.5677672142613	21.315590795174
rs55639070	C	T	C	T	-0.055167	0.00317335	NA	0.19202	FALSE	FALSE	FALSE	XrkhT3	3	13546627	0.934503	0.0386143	407208	Mental and behavioural disorders	TRUE	reported	3	13588127	0.01218	5.94702822917261e-06	20860	GCST90004236	TRUE	reported	sCBJEt	1	1	TRUE	0.000982478283771658	20.5126853107689	21.315590795174
rs5880868	TA	T	TA	T	0.061851	-0.00433284	NA	0.168988	FALSE	FALSE	FALSE	XrkhT3	6	150174162	0.914698	0.0404505	407208	Mental and behavioural disorders	TRUE	reported	6	150495298	0.013281	3.22477931931637e-06	20860	GCST90004236	TRUE	reported	sCBJEt	1	1	TRUE	0.00103864296169583	21.6865394666322	21.315590795174
rs62048811	T	C	T	C	-0.05502	0.0169994	NA	0.22831	FALSE	FALSE	FALSE	XrkhT3	16	84692117	0.640249	0.036374	407208	Mental and behavioural disorders	TRUE	reported	16	84725723	0.01147	1.62218357593097e-06	20860	GCST90004236	TRUE	reported	sCBJEt	1	1	TRUE	0.00110184687017124	23.0076729504622	21.315590795174
rs72736845	A	G	A	G	-0.14194	0.0508619	NA	0.0597648	FALSE	FALSE	FALSE	XrkhT3	9	102441758	0.433827	0.0649859	407208	Mental and behavioural disorders	TRUE	reported	9	105204040	0.031905	8.67361218401464e-06	20860	GCST90004236	TRUE	reported	sCBJEt	1	1	TRUE	0.000947907443425134	19.7902127449293	21.315590795174
rs72793508	G	A	G	A	0.28993	-0.321405	NA	0.00224973	FALSE	FALSE	FALSE	XrkhT3	5	118452654	0.320242	0.323357	407208	Mental and behavioural disorders	TRUE	reported	5	117788349	0.057851	5.44001378246727e-07	20860	GCST90004236	TRUE	reported	sCBJEt	1	1	TRUE	0.00120261789374134	25.1144070629816	21.315590795174
rs75213456	A	C	A	C	0.24053	-0.207743	NA	0.00559154	FALSE	FALSE	FALSE	XrkhT3	5	127907108	0.313809	0.206245	407208	Mental and behavioural disorders	TRUE	reported	5	127242800	0.052064	3.8618908944899e-06	20860	GCST90004236	TRUE	reported	sCBJEt	1	1	TRUE	0.0010221273392061	21.3413456139684	21.315590795174
rs75281395	C	A	C	A	0.19175	0.101159	NA	0.00292741	FALSE	FALSE	FALSE	XrkhT3	2	34276983	0.729573	0.292627	407208	Mental and behavioural disorders	TRUE	reported	2	34502050	0.042364	6.03809581074428e-06	20860	GCST90004236	TRUE	reported	sCBJEt	1	1	TRUE	0.000981151798864336	20.484963079087	21.315590795174
rs75619169	C	G	C	G	-0.058848	0.0218933	NA	0.161347	FALSE	TRUE	TRUE	XrkhT3	2	190612286	0.600305	0.0417841	407208	Mental and behavioural disorders	TRUE	reported	2	191477012	0.012534	2.68472619343114e-06	20860	GCST90004236	TRUE	reported	sCBJEt	1	1	TRUE	0.00105562832437307	22.0415632882941	21.315590795174
rs77633778	C	T	C	T	0.3277	-0.311132	NA	0.0122223	FALSE	FALSE	FALSE	XrkhT3	13	59213042	0.0223723	0.136223	407208	Mental and behavioural disorders	TRUE	reported	13	59787176	0.073684	8.7377577511802e-06	20860	GCST90004236	TRUE	reported	sCBJEt	1	1	TRUE	0.000947284858043693	19.7772022132664	21.315590795174
