# Supplementary material for: Investigating Bidirectional Causal Relationships Between Imaging‐Derived Brain Phenotypes and Sedative‐Hypnotic Use Disorder: A Mendelian Randomization Study
Source: Addict Biol. 2026 May 28;31(6):e70160. doi: 10.1111/adb.70160 (PMC13239158; doi:10.1111/adb.70160)
Supplement: Supplementary file 6 — Data S2: Supporting Information. [file ADB-31-e70160-s005.zip › Additional file2/GCST90004043_harmonise.csv]

SNP	effect_allele.exposure	other_allele.exposure	effect_allele.outcome	other_allele.outcome	beta.exposure	beta.outcome	eaf.exposure	eaf.outcome	remove	palindromic	ambiguous	id.outcome	chr.outcome	pos.outcome	pval.outcome	se.outcome	samplesize.outcome	outcome	mr_keep.outcome	pval_origin.outcome	chr.exposure	pos.exposure	se.exposure	pval.exposure	samplesize.exposure	exposure	mr_keep.exposure	pval_origin.exposure	id.exposure	action	SNP_index	mr_keep	R2	f	meanf
rs10859733	A	G	A	G	0.055307	0.0276507	NA	0.171032	FALSE	FALSE	FALSE	XrkhT3	12	94560965	0.493681	0.0403975	407208	Mental and behavioural disorders	TRUE	reported	12	94954741	0.012374	7.88496917745377e-06	20860	GCST90004043	TRUE	reported	bevtQa	1	1	TRUE	0.000956775299843555	19.9755312990851	27.0614408971826
rs11191840	T	A	T	A	-0.069167	0.0243968	NA	0.265626	FALSE	TRUE	TRUE	XrkhT3	10	103875138	0.480577	0.0345869	407208	Mental and behavioural disorders	TRUE	reported	10	105634896	0.010181	1.12201845430197e-11	20860	GCST90004043	TRUE	reported	bevtQa	1	1	TRUE	0.00220771415217328	46.150388652186	27.0614408971826
rs11222856	A	G	A	G	-0.05095	-0.0370585	NA	0.333846	FALSE	FALSE	FALSE	XrkhT3	11	131979030	0.250136	0.0322243	407208	Mental and behavioural disorders	TRUE	reported	11	131848924	0.010153	5.2541201511008e-07	20860	GCST90004043	TRUE	reported	bevtQa	1	1	TRUE	0.00120576126703606	25.1801297329692	27.0614408971826
rs112394383	G	C	G	C	0.1562	-0.0406113	NA	0.0400753	FALSE	TRUE	TRUE	XrkhT3	14	53440332	0.597559	0.076928	407208	Mental and behavioural disorders	TRUE	reported	14	53907050	0.031418	6.6849782716159e-07	20860	GCST90004043	TRUE	reported	bevtQa	1	1	TRUE	0.00118352212936844	24.7151555078413	27.0614408971826
rs116706547	A	G	A	G	-0.13515	-0.0315704	NA	0.0260065	FALSE	FALSE	FALSE	XrkhT3	1	63726149	0.74101	0.0955184	407208	Mental and behavioural disorders	TRUE	reported	1	64191820	0.027764	1.13684171209331e-06	20860	GCST90004043	TRUE	reported	bevtQa	1	1	TRUE	0.0011346467510865	23.6933455116693	27.0614408971826
rs11773843	T	C	T	C	-0.055154	-0.0113888	NA	0.241066	FALSE	FALSE	FALSE	XrkhT3	7	2455373	0.749147	0.035616	407208	Mental and behavioural disorders	TRUE	reported	7	2495008	0.012232	6.5508853693861e-06	20860	GCST90004043	TRUE	reported	bevtQa	1	1	TRUE	0.000973692232496492	20.3290668398877	27.0614408971826
rs12875271	G	A	G	A	-0.089834	0.0373005	NA	0.0853322	FALSE	FALSE	FALSE	XrkhT3	13	110140396	0.490866	0.0541425	407208	Mental and behavioural disorders	TRUE	reported	13	110792743	0.01711	1.53285120636294e-07	20860	GCST90004043	TRUE	reported	bevtQa	1	1	TRUE	0.00131975589660805	27.5638460397949	27.0614408971826
rs13006204	T	G	T	G	0.048692	0.0130302	NA	0.413595	FALSE	FALSE	FALSE	XrkhT3	2	238130434	0.676088	0.031187	407208	Mental and behavioural disorders	TRUE	reported	2	239039075	0.0102	1.82095829768528e-06	20860	GCST90004043	TRUE	reported	bevtQa	1	1	TRUE	0.00109125537065098	22.7862701607281	27.0614408971826
rs139758078	T	C	T	C	-0.56089	0.235847	NA	0.00107377	FALSE	FALSE	FALSE	XrkhT3	1	115941961	0.608806	0.46084	407208	Mental and behavioural disorders	TRUE	reported	1	116484582	0.10797	2.06585578192272e-07	20860	GCST90004043	TRUE	reported	bevtQa	1	1	TRUE	0.00129203239277562	26.9840759487287	27.0614408971826
rs141668519	A	G	A	G	-0.21268	-0.250045	NA	0.00650429	FALSE	FALSE	FALSE	XrkhT3	8	122915812	0.2017	0.195849	407208	Mental and behavioural disorders	TRUE	reported	8	123928052	0.047818	8.71966901287074e-06	20860	GCST90004043	TRUE	reported	bevtQa	1	1	TRUE	0.000947424317685359	19.7801165817374	27.0614408971826
rs143813238	C	T	C	T	-0.17267	0.0629264	NA	0.00985671	FALSE	FALSE	FALSE	XrkhT3	11	81283920	0.691968	0.158831	407208	Mental and behavioural disorders	TRUE	reported	11	80994963	0.038606	7.76604673960837e-06	20860	GCST90004043	TRUE	reported	bevtQa	1	1	TRUE	0.000958061924742166	20.0024191824936	27.0614408971826
rs143887024	C	T	C	T	-0.16034	-0.102093	NA	0.0141167	FALSE	FALSE	FALSE	XrkhT3	2	55273346	0.445469	0.133807	407208	Mental and behavioural disorders	TRUE	reported	2	55500482	0.031881	4.96020927395975e-07	20860	GCST90004043	TRUE	reported	bevtQa	1	1	TRUE	0.00121109801380866	25.291713115541	27.0614408971826
rs186399184	T	C	T	C	-0.099977	-0.0264532	NA	0.114125	FALSE	FALSE	FALSE	XrkhT3	2	202864261	0.578847	0.0476575	407208	Mental and behavioural disorders	TRUE	reported	2	203728984	0.015048	3.13328572431559e-11	20860	GCST90004043	TRUE	reported	bevtQa	1	1	TRUE	0.00211159346568103	44.1368155184197	27.0614408971826
rs2303865	A	G	A	G	0.093743	0.0418608	NA	0.139368	FALSE	FALSE	FALSE	XrkhT3	11	44615283	0.342138	0.0440664	407208	Mental and behavioural disorders	TRUE	reported	11	44636833	0.014427	8.33681184619633e-11	20860	GCST90004043	TRUE	reported	bevtQa	1	1	TRUE	0.00201991550434783	42.2166716993947	27.0614408971826
rs2732650	G	C	G	C	0.091806	-0.172948	NA	0.0826696	FALSE	TRUE	TRUE	XrkhT3	17	46267622	0.00316913	0.0586099	407208	Mental and behavioural disorders	TRUE	reported	17	44344988	0.011875	1.11686324778056e-14	20860	GCST90004043	TRUE	reported	bevtQa	1	1	TRUE	0.00285705113212825	59.7631188001585	27.0614408971826
rs275350	G	C	G	C	-0.059174	-0.0374148	NA	0.56583	FALSE	TRUE	TRUE	XrkhT3	6	150694922	0.221141	0.0305801	407208	Mental and behavioural disorders	TRUE	reported	6	151016058	0.0099202	2.48542120895337e-09	20860	GCST90004043	TRUE	reported	bevtQa	1	1	TRUE	0.00170281137531952	35.5778219864021	27.0614408971826
rs2792222	G	A	G	A	-0.071054	-0.0256646	NA	0.877239	FALSE	FALSE	FALSE	XrkhT3	9	76037293	0.580293	0.0464133	407208	Mental and behavioural disorders	TRUE	reported	9	78652209	0.015573	5.08276464068373e-06	20860	GCST90004043	TRUE	reported	bevtQa	1	1	TRUE	0.000996976667603194	20.8156920922034	27.0614408971826
rs2863994	G	T	G	T	-0.069522	-0.0374239	NA	0.433397	FALSE	FALSE	FALSE	XrkhT3	10	103694285	0.222361	0.0306684	407208	Mental and behavioural disorders	TRUE	reported	10	105454043	0.0098497	1.73780082874938e-12	20860	GCST90004043	TRUE	reported	bevtQa	1	1	TRUE	0.00238258403161577	49.8146252621322	27.0614408971826
rs309556	C	T	C	T	0.11903	0.0241164	NA	0.115566	FALSE	FALSE	FALSE	XrkhT3	5	83544440	0.612438	0.0476046	407208	Mental and behavioural disorders	TRUE	reported	5	82840259	0.018194	6.20869034230062e-11	20860	GCST90004043	TRUE	reported	bevtQa	1	1	TRUE	0.00204763241112184	42.7971496619307	27.0614408971826
rs36141201	A	C	A	C	-0.062842	0.00428295	NA	0.386673	FALSE	FALSE	FALSE	XrkhT3	7	429618	0.892464	0.0316816	407208	Mental and behavioural disorders	TRUE	reported	7	469601	0.012827	9.68723867382764e-07	20860	GCST90004043	TRUE	reported	bevtQa	1	1	TRUE	0.0011493070703485	23.99983004769	27.0614408971826
rs368240549	G	A	G	A	-0.12575	-0.0137378	NA	0.0211775	FALSE	FALSE	FALSE	XrkhT3	6	55368515	0.897574	0.106721	407208	Mental and behavioural disorders	TRUE	reported	6	55233313	0.025696	9.96322641954418e-07	20860	GCST90004043	TRUE	reported	bevtQa	1	1	TRUE	0.00114675942736059	23.9465690897438	27.0614408971826
rs4358156	C	T	C	T	0.043933	0.00592007	NA	0.574479	FALSE	FALSE	FALSE	XrkhT3	2	69127568	0.847184	0.0307196	407208	Mental and behavioural disorders	TRUE	reported	2	69354700	0.0098312	7.91042832819084e-06	20860	GCST90004043	TRUE	reported	bevtQa	1	1	TRUE	0.000956398303482647	19.9676528433449	27.0614408971826
rs4652758	C	T	C	T	0.049872	-0.0231435	NA	0.572344	FALSE	FALSE	FALSE	XrkhT3	1	183005965	0.449199	0.0305827	407208	Mental and behavioural disorders	TRUE	reported	1	182975100	0.0098646	4.32414252509865e-07	20860	GCST90004043	TRUE	reported	bevtQa	1	1	TRUE	0.00122379449042457	25.5571822200673	27.0614408971826
rs55972816	C	T	C	T	-0.079717	0.0163839	NA	0.132708	FALSE	FALSE	FALSE	XrkhT3	9	93910991	0.715858	0.0450107	407208	Mental and behavioural disorders	TRUE	reported	9	96673273	0.017242	3.79839390154507e-06	20860	GCST90004043	TRUE	reported	bevtQa	1	1	TRUE	0.00102368772970181	21.3739589256077	27.0614408971826
rs58834386	G	A	G	A	-0.061598	-0.0305901	NA	0.19115	FALSE	FALSE	FALSE	XrkhT3	1	110611456	0.428521	0.0386372	407208	Mental and behavioural disorders	TRUE	reported	1	111154078	0.013842	8.6297854776697e-06	20860	GCST90004043	TRUE	reported	bevtQa	1	1	TRUE	0.000948438406122147	19.8013085964601	27.0614408971826
rs6482355	G	A	G	A	0.063075	0.0600694	NA	0.56422	FALSE	FALSE	FALSE	XrkhT3	10	18362931	0.0492119	0.0305425	407208	Mental and behavioural disorders	TRUE	reported	10	18651860	0.0097547	1.02801629812647e-10	20860	GCST90004043	TRUE	reported	bevtQa	1	1	TRUE	0.00200033518829686	41.8066186078008	27.0614408971826
rs6484437	G	A	G	A	0.052918	0.0115238	NA	0.660053	FALSE	FALSE	FALSE	XrkhT3	11	10645728	0.718335	0.0319496	407208	Mental and behavioural disorders	TRUE	reported	11	10667275	0.010494	4.62913663777605e-07	20860	GCST90004043	TRUE	reported	bevtQa	1	1	TRUE	0.00121753464902422	25.4262951046335	27.0614408971826
rs66833742	T	C	T	C	-0.056459	-0.0388083	NA	0.163954	FALSE	FALSE	FALSE	XrkhT3	19	4063488	0.347478	0.0413077	407208	Mental and behavioural disorders	TRUE	reported	19	4063486	0.012494	6.25172692775686e-06	20860	GCST90004043	TRUE	reported	bevtQa	1	1	TRUE	0.000977966824762632	20.4184005492509	27.0614408971826
rs6927317	C	T	C	T	0.045119	0.0649252	NA	0.399677	FALSE	FALSE	FALSE	XrkhT3	6	51551109	0.0368587	0.0311044	407208	Mental and behavioural disorders	TRUE	reported	6	51415907	0.010084	7.71080996585858e-06	20860	GCST90004043	TRUE	reported	bevtQa	1	1	TRUE	0.000958787486234651	20.0175819950038	27.0614408971826
rs72984898	G	C	G	C	-0.22161	0.146123	NA	0.00295127	FALSE	TRUE	TRUE	XrkhT3	11	74171369	0.612833	0.288762	407208	Mental and behavioural disorders	TRUE	reported	11	73882414	0.049444	7.43532574648275e-06	20860	GCST90004043	TRUE	reported	bevtQa	1	1	TRUE	0.000962097692505106	20.0867590948466	27.0614408971826
rs7314654	A	G	A	G	0.067754	-0.065045	NA	0.861935	FALSE	FALSE	FALSE	XrkhT3	12	20603029	0.138514	0.0439094	407208	Mental and behavioural disorders	TRUE	reported	12	20755963	0.01299	1.84884285816198e-07	20860	GCST90004043	TRUE	reported	bevtQa	1	1	TRUE	0.00130248054356073	27.2025699957439	27.0614408971826
rs73156494	C	T	C	T	-0.06911	0.0446666	NA	0.144889	FALSE	FALSE	FALSE	XrkhT3	22	32777770	0.300836	0.043171	407208	Mental and behavioural disorders	TRUE	reported	22	33173756	0.01411	9.74989637717387e-07	20860	GCST90004043	TRUE	reported	bevtQa	1	1	TRUE	0.00114872027034597	23.987562398039	27.0614408971826
rs73159558	T	C	T	C	0.11356	0.0178036	NA	0.0669541	FALSE	FALSE	FALSE	XrkhT3	3	144957191	0.769297	0.0607021	407208	Mental and behavioural disorders	TRUE	reported	3	144676033	0.025688	9.87643022777107e-06	20860	GCST90004043	TRUE	reported	bevtQa	1	1	TRUE	0.000935985659279138	19.5410790510028	27.0614408971826
rs74889172	T	C	T	C	0.15425	0.0486508	NA	0.0422092	FALSE	FALSE	FALSE	XrkhT3	1	27674389	0.518977	0.0754365	407208	Mental and behavioural disorders	TRUE	reported	1	28000900	0.031378	8.90635496386988e-07	20860	GCST90004043	TRUE	reported	bevtQa	1	1	TRUE	0.00115713144905635	24.1634080037349	27.0614408971826
rs7766356	C	T	C	T	-0.059844	-0.116841	NA	0.092052	FALSE	FALSE	FALSE	XrkhT3	6	28432761	0.0275912	0.0530359	407208	Mental and behavioural disorders	TRUE	reported	6	28400538	0.011938	5.40505353708669e-07	20860	GCST90004043	TRUE	reported	bevtQa	1	1	TRUE	0.00120320856251411	25.1267569260008	27.0614408971826
rs79304340	A	G	A	G	0.088776	0.034414	NA	0.0591521	FALSE	FALSE	FALSE	XrkhT3	9	28776561	0.593455	0.0644655	407208	Mental and behavioural disorders	TRUE	reported	9	28776559	0.019142	3.54323534878385e-06	20860	GCST90004043	TRUE	reported	bevtQa	1	1	TRUE	0.00103004131913317	21.5067546804411	27.0614408971826
rs79821335	A	T	A	T	0.17248	0.170547	NA	0.0135481	FALSE	TRUE	TRUE	XrkhT3	8	3911887	0.192168	0.130768	407208	Mental and behavioural disorders	TRUE	reported	8	3769409	0.038019	5.74645486597674e-06	20860	GCST90004043	TRUE	reported	bevtQa	1	1	TRUE	0.000985674496377797	20.5794833173026	27.0614408971826
rs80012701	A	C	A	C	-0.066334	-0.485504	NA	0.00252381	FALSE	FALSE	FALSE	XrkhT3	16	71352195	0.148375	0.33592	407208	Mental and behavioural disorders	TRUE	reported	16	71386098	0.014373	3.9509360478943e-06	20860	GCST90004043	TRUE	reported	bevtQa	1	1	TRUE	0.00102004654912588	21.2978557259046	27.0614408971826
rs897877	A	G	A	G	0.045277	-0.0213403	NA	0.294722	FALSE	FALSE	FALSE	XrkhT3	2	218328032	0.523532	0.0334534	407208	Mental and behavioural disorders	TRUE	reported	2	219192755	0.0099968	5.95662143529011e-06	20860	GCST90004043	TRUE	reported	bevtQa	1	1	TRUE	0.00098240849940551	20.5112268842244	27.0614408971826
rs9112	A	G	A	G	0.056531	0.0804851	NA	0.359489	FALSE	FALSE	FALSE	XrkhT3	5	122182614	0.012664	0.0322834	407208	Mental and behavioural disorders	TRUE	reported	5	121518309	0.0099792	1.49039024731727e-08	20860	GCST90004043	TRUE	reported	bevtQa	1	1	TRUE	0.00153603098257047	32.0878221233995	27.0614408971826
rs9295477	G	C	G	C	0.050052	0.00277841	NA	0.703166	FALSE	TRUE	TRUE	XrkhT3	6	10295226	0.933283	0.033189	407208	Mental and behavioural disorders	TRUE	reported	6	10295459	0.011241	8.52511016826365e-06	20860	GCST90004043	TRUE	reported	bevtQa	1	1	TRUE	0.00094952434243201	19.8240021070119	27.0614408971826
rs9394501	G	A	G	A	-0.06012	-0.0390942	NA	0.246887	FALSE	FALSE	FALSE	XrkhT3	6	38469762	0.265574	0.0351152	407208	Mental and behavioural disorders	TRUE	reported	6	38437538	0.012292	1.0115794542599e-06	20860	GCST90004043	TRUE	reported	bevtQa	1	1	TRUE	0.00114546225633886	23.9194505705368	27.0614408971826
rs9799659	G	C	G	C	-0.082518	0.0294485	NA	0.908091	FALSE	TRUE	TRUE	XrkhT3	4	120551255	0.575187	0.0525465	407208	Mental and behavioural disorders	TRUE	reported	4	121472410	0.016872	1.01204541109654e-06	20860	GCST90004043	TRUE	reported	bevtQa	1	1	TRUE	0.0011453869452815	23.917876127757	27.0614408971826
