# Supplementary material for: Investigating Bidirectional Causal Relationships Between Imaging‐Derived Brain Phenotypes and Sedative‐Hypnotic Use Disorder: A Mendelian Randomization Study
Source: Addict Biol. 2026 May 28;31(6):e70160. doi: 10.1111/adb.70160 (PMC13239158; doi:10.1111/adb.70160)
Supplement: Supplementary file 6 — Data S2: Supporting Information. [file ADB-31-e70160-s005.zip › Additional file2/GCST90005368_harmonise.csv]

SNP	effect_allele.exposure	other_allele.exposure	effect_allele.outcome	other_allele.outcome	beta.exposure	beta.outcome	eaf.exposure	eaf.outcome	remove	palindromic	ambiguous	id.outcome	chr.outcome	pos.outcome	pval.outcome	se.outcome	samplesize.outcome	outcome	mr_keep.outcome	pval_origin.outcome	chr.exposure	pos.exposure	se.exposure	pval.exposure	samplesize.exposure	exposure	mr_keep.exposure	pval_origin.exposure	id.exposure	action	SNP_index	mr_keep	R2	f	meanf
rs11194695	C	G	C	G	0.084844	0.0322196	NA	0.0376347	FALSE	TRUE	TRUE	XrkhT3	10	82493575	0.687926	0.0802139	407208	Mental and behavioural disorders	TRUE	reported	10	84253331	0.018879	7.02586822435099e-06	21081	GCST90005368	TRUE	reported	q9fMIy	1	1	TRUE	0.00095714383866945	20.1949644611194	21.6455102471644
rs113958905	C	T	C	T	-0.15794	-0.10939	NA	0.0146745	FALSE	FALSE	FALSE	XrkhT3	6	92944108	0.397974	0.129418	407208	Mental and behavioural disorders	TRUE	reported	6	93653826	0.033078	1.81008929527076e-06	21081	GCST90005368	TRUE	reported	q9fMIy	1	1	TRUE	0.00108030192658215	22.7963112093436	21.6455102471644
rs117337099	A	G	A	G	-0.15061	0.104742	NA	0.0242919	FALSE	FALSE	FALSE	XrkhT3	6	73328086	0.288547	0.0986911	407208	Mental and behavioural disorders	TRUE	reported	6	74037809	0.031029	1.22039382074432e-06	21081	GCST90005368	TRUE	reported	q9fMIy	1	1	TRUE	0.00111633813200997	23.5575897203413	21.6455102471644
rs117422150	A	G	A	G	-0.2094	0.384789	NA	0.00983771	FALSE	FALSE	FALSE	XrkhT3	8	15871972	0.011825	0.152856	407208	Mental and behavioural disorders	TRUE	reported	8	15729481	0.041922	5.92925324579999e-07	21081	GCST90005368	TRUE	reported	q9fMIy	1	1	TRUE	0.00118212789016906	24.9475650092629	21.6455102471644
rs118013688	G	A	G	A	0.19295	-0.0627836	NA	0.0130777	FALSE	FALSE	FALSE	XrkhT3	11	39184173	0.646874	0.137049	407208	Mental and behavioural disorders	TRUE	reported	11	39205723	0.042152	4.73478213185152e-06	21081	GCST90005368	TRUE	reported	q9fMIy	1	1	TRUE	0.000992957216213161	20.9513489536902	21.6455102471644
rs11930310	C	T	C	T	-0.059582	0.00753435	NA	0.749543	FALSE	FALSE	FALSE	XrkhT3	4	1578002	0.830609	0.0352203	407208	Mental and behavioural disorders	TRUE	reported	4	1579729	0.011532	2.40602424876738e-07	21081	GCST90005368	TRUE	reported	q9fMIy	1	1	TRUE	0.00126467836241918	26.6919118848463	21.6455102471644
rs138199504	T	C	T	C	0.2365	-0.401328	NA	0.00477045	FALSE	FALSE	FALSE	XrkhT3	1	11462759	0.0801881	0.229384	407208	Mental and behavioural disorders	TRUE	reported	1	11522816	0.051758	4.92152845016172e-06	21081	GCST90005368	TRUE	reported	q9fMIy	1	1	TRUE	0.000989432545540073	20.8769049166138	21.6455102471644
rs140076656	C	G	C	G	-0.13974	0.0383551	NA	0.0144521	FALSE	TRUE	TRUE	XrkhT3	12	116829502	0.762528	0.126935	407208	Mental and behavioural disorders	TRUE	reported	12	117267307	0.031208	7.58926993362782e-06	21081	GCST90005368	TRUE	reported	q9fMIy	1	1	TRUE	0.000950179248083333	20.0478774474673	21.6455102471644
rs143351043	C	T	C	T	0.22376	-0.0760144	NA	0.0040512	FALSE	FALSE	FALSE	XrkhT3	16	81159739	0.758754	0.247509	407208	Mental and behavioural disorders	TRUE	reported	16	81193344	0.047765	2.8222793621181e-06	21081	GCST90005368	TRUE	reported	q9fMIy	1	1	TRUE	0.00103992559027097	21.9434110319918	21.6455102471644
rs149574217	T	C	T	C	0.2288	-0.00580275	NA	0.00301632	FALSE	FALSE	FALSE	XrkhT3	13	93352917	0.983607	0.282417	407208	Mental and behavioural disorders	TRUE	reported	13	94005170	0.051671	9.56092695019814e-06	21081	GCST90005368	TRUE	reported	q9fMIy	1	1	TRUE	0.000929230276186528	19.6054629815169	21.6455102471644
rs182114290	T	C	T	C	-0.12761	-0.0670031	NA	0.0102501	FALSE	FALSE	FALSE	XrkhT3	8	23649990	0.662422	0.153476	407208	Mental and behavioural disorders	TRUE	reported	8	23507503	0.027427	3.29609712177458e-06	21081	GCST90005368	TRUE	reported	q9fMIy	1	1	TRUE	0.00102583108395752	21.6456982488382	21.6455102471644
rs189359488	G	T	G	T	0.18506	-0.176208	NA	0.0296474	FALSE	FALSE	FALSE	XrkhT3	3	2216096	0.0473915	0.0888689	407208	Mental and behavioural disorders	TRUE	reported	3	2257780	0.038408	1.45814260614747e-06	21081	GCST90005368	TRUE	reported	q9fMIy	1	1	TRUE	0.00110005022140579	23.2134946269166	21.6455102471644
rs1975963	A	C	A	C	0.045869	0.00932143	NA	0.341992	FALSE	FALSE	FALSE	XrkhT3	15	67857048	0.771434	0.0320876	407208	Mental and behavioural disorders	TRUE	reported	15	68149386	0.010377	9.91744955231414e-06	21081	GCST90005368	TRUE	reported	q9fMIy	1	1	TRUE	0.000925979492101377	19.5368124016299	21.6455102471644
rs2260050	G	A	G	A	0.04549	0.00160367	NA	0.318044	FALSE	FALSE	FALSE	XrkhT3	6	31624151	0.960848	0.0326682	407208	Mental and behavioural disorders	TRUE	reported	6	31591928	0.010208	8.37336456083657e-06	21081	GCST90005368	TRUE	reported	q9fMIy	1	1	TRUE	0.000941131743191284	19.8568038831819	21.6455102471644
rs2362464	T	A	T	A	0.046073	-0.00205056	NA	0.495342	FALSE	TRUE	TRUE	XrkhT3	16	85749241	0.946842	0.0307555	407208	Mental and behavioural disorders	TRUE	reported	16	85782847	0.010144	5.60273394793797e-06	21081	GCST90005368	TRUE	reported	q9fMIy	1	1	TRUE	0.000977593990126704	20.6268684204838	21.6455102471644
rs35527132	CT	C	CT	C	-0.047541	0.0307122	NA	0.351425	FALSE	FALSE	FALSE	XrkhT3	2	46784041	0.334593	0.0318293	407208	Mental and behavioural disorders	TRUE	reported	2	47011180	0.010452	5.43500565129447e-06	21081	GCST90005368	TRUE	reported	q9fMIy	1	1	TRUE	0.000980439064210221	20.6869573355787	21.6455102471644
rs60081364	T	C	T	C	0.052307	-0.0269577	NA	0.32394	FALSE	FALSE	FALSE	XrkhT3	17	13016541	0.405762	0.0324254	407208	Mental and behavioural disorders	TRUE	reported	17	12919858	0.010614	8.35795445089703e-07	21081	GCST90005368	TRUE	reported	q9fMIy	1	1	TRUE	0.00115072145393681	24.2840016492191	21.6455102471644
rs62005406	A	G	A	G	0.045181	-0.0123777	NA	0.487771	FALSE	FALSE	FALSE	XrkhT3	14	52675213	0.682339	0.0302431	407208	Mental and behavioural disorders	TRUE	reported	14	53141931	0.0097646	3.73250157795721e-06	21081	GCST90005368	TRUE	reported	q9fMIy	1	1	TRUE	0.00101454361171284	21.4072834139267	21.6455102471644
rs72732736	A	G	A	G	0.10824	-0.0239716	NA	0.0499679	FALSE	FALSE	FALSE	XrkhT3	9	105903201	0.733432	0.0703879	407208	Mental and behavioural disorders	TRUE	reported	9	108665482	0.023747	5.19876276814284e-06	21081	GCST90005368	TRUE	reported	q9fMIy	1	1	TRUE	0.000984552904935814	20.7738436312358	21.6455102471644
rs72750655	T	C	T	C	0.087636	-0.0292779	NA	0.0990473	FALSE	FALSE	FALSE	XrkhT3	15	60857420	0.566308	0.0510515	407208	Mental and behavioural disorders	TRUE	reported	15	61149619	0.019246	5.30762217642645e-06	21081	GCST90005368	TRUE	reported	q9fMIy	1	1	TRUE	0.000982575622670855	20.7320823890416	21.6455102471644
rs73112100	T	C	T	C	0.2131	0.031024	NA	0.0101057	FALSE	FALSE	FALSE	XrkhT3	3	73966283	0.844028	0.157687	407208	Mental and behavioural disorders	TRUE	reported	3	74015434	0.045052	2.25891557580056e-06	21081	GCST90005368	TRUE	reported	q9fMIy	1	1	TRUE	0.00106019770072624	22.3716256797156	21.6455102471644
rs74169627	C	T	C	T	0.19653	-0.0213676	NA	0.00289509	FALSE	FALSE	FALSE	XrkhT3	19	22543204	0.943695	0.302543	407208	Mental and behavioural disorders	TRUE	reported	19	22726006	0.044197	8.76798907488964e-06	21081	GCST90005368	TRUE	reported	q9fMIy	1	1	TRUE	0.000937073724825725	19.7711040276966	21.6455102471644
rs7442659	A	C	A	C	-0.051388	-0.0148667	NA	0.755909	FALSE	FALSE	FALSE	XrkhT3	5	125252742	0.673989	0.0353398	407208	Mental and behavioural disorders	TRUE	reported	5	124588435	0.010632	1.35363009067145e-06	21081	GCST90005368	TRUE	reported	q9fMIy	1	1	TRUE	0.00110693287459016	23.3588947920455	21.6455102471644
rs79356656	G	C	G	C	0.077815	0.0458301	NA	0.0834269	FALSE	TRUE	TRUE	XrkhT3	6	15234608	0.406853	0.0552541	407208	Mental and behavioural disorders	TRUE	reported	6	15234839	0.016697	3.17687407064977e-06	21081	GCST90005368	TRUE	reported	q9fMIy	1	1	TRUE	0.00102922736112838	21.7174357242862	21.6455102471644
rs9373295	A	G	A	G	0.079667	-0.00969064	NA	0.078151	FALSE	FALSE	FALSE	XrkhT3	6	141128195	0.863782	0.0564849	407208	Mental and behavioural disorders	TRUE	reported	6	141449332	0.018021	9.88097953941127e-06	21081	GCST90005368	TRUE	reported	q9fMIy	1	1	TRUE	0.00092620157355208	19.5415023391204	21.6455102471644
