# Supplementary material for: Investigating Bidirectional Causal Relationships Between Imaging‐Derived Brain Phenotypes and Sedative‐Hypnotic Use Disorder: A Mendelian Randomization Study
Source: Addict Biol. 2026 May 28;31(6):e70160. doi: 10.1111/adb.70160 (PMC13239158; doi:10.1111/adb.70160)
Supplement: Supplementary file 6 — Data S2: Supporting Information. [file ADB-31-e70160-s005.zip › Additional file2/GCST90003377_harmonise.csv]

SNP	effect_allele.exposure	other_allele.exposure	effect_allele.outcome	other_allele.outcome	beta.exposure	beta.outcome	eaf.exposure	eaf.outcome	remove	palindromic	ambiguous	id.outcome	chr.outcome	pos.outcome	pval.outcome	se.outcome	samplesize.outcome	outcome	mr_keep.outcome	pval_origin.outcome	chr.exposure	pos.exposure	se.exposure	pval.exposure	samplesize.exposure	exposure	mr_keep.exposure	pval_origin.exposure	id.exposure	action	SNP_index	mr_keep	R2	f	meanf
rs11124556	T	G	T	G	-0.051065	-0.0260489	NA	0.555777	FALSE	FALSE	FALSE	XrkhT3	2	36982541	0.394025	0.0305617	407208	Mental and behavioural disorders	TRUE	reported	2	37209684	0.0097764	1.77459805015172e-07	21282	GCST90003377	TRUE	reported	gpwBbH	1	1	TRUE	0.00128032408385595	27.2802240322961	21.6803533623035
rs113738118	G	T	G	T	0.048748	-0.0375805	NA	0.277769	FALSE	FALSE	FALSE	XrkhT3	10	124891534	0.273316	0.0343058	407208	Mental and behavioural disorders	TRUE	reported	10	126580103	0.010927	8.1865326831557e-06	21282	GCST90003377	TRUE	reported	gpwBbH	1	1	TRUE	0.000934315002327216	19.9008168812939	21.6803533623035
rs116355563	C	T	C	T	0.21258	-0.0461646	NA	0.014767	FALSE	FALSE	FALSE	XrkhT3	6	44927503	0.712815	0.12542	407208	Mental and behavioural disorders	TRUE	reported	6	44895240	0.046293	4.41570447353312e-06	21282	GCST90003377	TRUE	reported	gpwBbH	1	1	TRUE	0.000989855072854339	21.0849870317147	21.6803533623035
rs117568336	C	T	C	T	0.18419	-0.409498	NA	0.0058392	FALSE	FALSE	FALSE	XrkhT3	15	37523196	0.0427356	0.202093	407208	Mental and behavioural disorders	TRUE	reported	15	37815397	0.040877	6.64354681976006e-06	21282	GCST90003377	TRUE	reported	gpwBbH	1	1	TRUE	0.000953119806956774	20.3017394820562	21.6803533623035
rs12068956	A	G	A	G	-0.076683	-0.0170673	NA	0.0764889	FALSE	FALSE	FALSE	XrkhT3	1	69488421	0.76669	0.0575228	407208	Mental and behavioural disorders	TRUE	reported	1	69954104	0.016601	3.87703748510383e-06	21282	GCST90003377	TRUE	reported	gpwBbH	1	1	TRUE	0.00100157172827798	21.3348147250121	21.6803533623035
rs1220072	T	A	T	A	-0.047017	-0.0172555	NA	0.372374	FALSE	TRUE	TRUE	XrkhT3	9	25812657	0.582129	0.0313578	407208	Mental and behavioural disorders	TRUE	reported	9	25812655	0.010278	4.80064951246685e-06	21282	GCST90003377	TRUE	reported	gpwBbH	1	1	TRUE	0.000982320794953182	20.9243409318217	21.6803533623035
rs137931970	A	G	A	G	-0.098594	-0.0169251	NA	0.0342392	FALSE	FALSE	FALSE	XrkhT3	5	36061281	0.840323	0.0840035	407208	Mental and behavioural disorders	TRUE	reported	5	36061383	0.021888	6.68959768631609e-06	21282	GCST90003377	TRUE	reported	gpwBbH	1	1	TRUE	0.00095249458147997	20.288409293813	21.6803533623035
rs139068590	T	G	T	G	-0.13951	0.0216898	NA	0.0177402	FALSE	FALSE	FALSE	XrkhT3	11	10673745	0.851176	0.115606	407208	Mental and behavioural disorders	TRUE	reported	11	10695292	0.030737	5.68591024698856e-06	21282	GCST90003377	TRUE	reported	gpwBbH	1	1	TRUE	0.000967063719829534	20.5990365388727	21.6803533623035
rs143675861	TC	T	TC	T	0.045637	-0.0201791	NA	0.386543	FALSE	FALSE	FALSE	XrkhT3	2	60409472	0.516821	0.0311285	407208	Mental and behavioural disorders	TRUE	reported	2	60636607	0.0097952	3.19447872420869e-06	21282	GCST90003377	TRUE	reported	gpwBbH	1	1	TRUE	0.00101894882194627	21.7053475693524	21.6803533623035
rs144615229	TG	T	TG	T	0.15997	-0.0669527	NA	0.0190004	FALSE	FALSE	FALSE	XrkhT3	14	28760504	0.550201	0.112062	407208	Mental and behavioural disorders	TRUE	reported	14	29229710	0.035516	6.69730380541896e-06	21282	GCST90003377	TRUE	reported	gpwBbH	1	1	TRUE	0.000952363522833426	20.2856150457031	21.6803533623035
rs189558613	T	C	T	C	-0.17903	-0.0393138	NA	0.0238587	FALSE	FALSE	FALSE	XrkhT3	3	173670831	0.706282	0.104321	407208	Mental and behavioural disorders	TRUE	reported	3	173388621	0.039575	6.10942024905571e-06	21282	GCST90003377	TRUE	reported	gpwBbH	1	1	TRUE	0.00096068258439943	20.4629838282085	21.6803533623035
rs211394	A	G	A	G	-0.050302	-0.0715982	NA	0.190489	FALSE	FALSE	FALSE	XrkhT3	10	32013067	0.0641993	0.0386851	407208	Mental and behavioural disorders	TRUE	reported	10	32301995	0.011235	7.59801243515852e-06	21282	GCST90003377	TRUE	reported	gpwBbH	1	1	TRUE	0.000941029064631671	20.0439604447108	21.6803533623035
rs2185710	G	A	G	A	-0.045286	-0.0436414	NA	0.616629	FALSE	FALSE	FALSE	XrkhT3	6	113055846	0.161825	0.0311956	407208	Mental and behavioural disorders	TRUE	reported	6	113377048	0.010007	6.06456981510137e-06	21282	GCST90003377	TRUE	reported	gpwBbH	1	1	TRUE	0.000961368677231343	20.477611986231	21.6803533623035
rs2305027	T	C	T	C	0.045235	-0.0777652	NA	0.47288	FALSE	FALSE	FALSE	XrkhT3	18	334742	0.0107233	0.0304772	407208	Mental and behavioural disorders	TRUE	reported	18	334742	0.0099896	5.97998369714251e-06	21282	GCST90003377	TRUE	reported	gpwBbH	1	1	TRUE	0.000962547837183326	20.5027528556787	21.6803533623035
rs2614464	A	G	A	G	-0.046239	-0.0139256	NA	0.464552	FALSE	FALSE	FALSE	XrkhT3	14	99276776	0.647189	0.030427	407208	Mental and behavioural disorders	TRUE	reported	14	99743113	0.0097764	2.26360164044975e-06	21282	GCST90003377	TRUE	reported	gpwBbH	1	1	TRUE	0.00105000230610366	22.3675350372569	21.6803533623035
rs2639735	G	C	G	C	-0.048561	0.0495003	NA	0.418898	FALSE	TRUE	TRUE	XrkhT3	12	62237245	0.107997	0.0307979	407208	Mental and behavioural disorders	TRUE	reported	12	62631026	0.010468	3.52533181195886e-06	21282	GCST90003377	TRUE	reported	gpwBbH	1	1	TRUE	0.00101017459244599	21.5182525192195	21.6803533623035
rs2975681	G	T	G	T	-0.047786	0.0848307	NA	0.693431	FALSE	FALSE	FALSE	XrkhT3	8	10261767	0.0102837	0.0330577	407208	Mental and behavioural disorders	TRUE	reported	8	10119277	0.010264	3.25162160120483e-06	21282	GCST90003377	TRUE	reported	gpwBbH	1	1	TRUE	0.00101745107176809	21.6734104419079	21.6803533623035
rs3770936	C	T	C	T	-0.04692	0.0155238	NA	0.624194	FALSE	FALSE	FALSE	XrkhT3	2	36394736	0.619902	0.0312986	407208	Mental and behavioural disorders	TRUE	reported	2	36621879	0.010164	3.926449353996e-06	21282	GCST90003377	TRUE	reported	gpwBbH	1	1	TRUE	0.00100032150114899	21.3081565515989	21.6803533623035
rs3786824	A	G	A	G	0.053758	-0.00645104	NA	0.288801	FALSE	FALSE	FALSE	XrkhT3	19	45618724	0.848056	0.0336694	407208	Mental and behavioural disorders	TRUE	reported	19	46121982	0.010385	2.27981706428029e-07	21282	GCST90003377	TRUE	reported	gpwBbH	1	1	TRUE	0.00125751822640053	26.7936814005168	21.6803533623035
rs56017741	C	T	C	T	0.052517	0.00125665	NA	0.217646	FALSE	FALSE	FALSE	XrkhT3	6	133138480	0.972673	0.0366839	407208	Mental and behavioural disorders	TRUE	reported	6	133459619	0.011504	5.02573980109591e-06	21282	GCST90003377	TRUE	reported	gpwBbH	1	1	TRUE	0.000978283126424138	20.8382506392903	21.6803533623035
rs5765462	G	A	G	A	0.046073	0.00463797	NA	0.472227	FALSE	FALSE	FALSE	XrkhT3	22	45545054	0.879335	0.0305506	407208	Mental and behavioural disorders	TRUE	reported	22	45940934	0.0099716	3.85300879190831e-06	21282	GCST90003377	TRUE	reported	gpwBbH	1	1	TRUE	0.00100211005067946	21.3462932134327	21.6803533623035
rs6437275	A	G	A	G	0.045594	-0.05207	NA	0.463531	FALSE	FALSE	FALSE	XrkhT3	2	241662013	0.0887503	0.030593	407208	Mental and behavioural disorders	TRUE	reported	2	242601428	0.0097548	2.97235036191203e-06	21282	GCST90003377	TRUE	reported	gpwBbH	1	1	TRUE	0.00102546449833574	21.8442850634087	21.6803533623035
rs6540052	T	A	T	A	0.050607	-0.0369682	NA	0.33029	FALSE	TRUE	TRUE	XrkhT3	16	87515328	0.254724	0.0324582	407208	Mental and behavioural disorders	TRUE	reported	16	87548934	0.011432	9.61390884463815e-06	21282	GCST90003377	TRUE	reported	gpwBbH	1	1	TRUE	0.000919950801317437	19.5945791007803	21.6803533623035
rs6668579	A	C	A	C	0.17639	-0.127824	NA	0.992546	FALSE	FALSE	FALSE	XrkhT3	1	203361748	0.477409	0.179913	407208	Mental and behavioural disorders	TRUE	reported	1	203330876	0.037641	2.80156046425689e-06	21282	GCST90003377	TRUE	reported	gpwBbH	1	1	TRUE	0.00103077833980315	21.9575964858628	21.6803533623035
rs72699416	T	G	T	G	0.082202	0.00901566	NA	0.127379	FALSE	FALSE	FALSE	XrkhT3	4	180619334	0.843167	0.0455695	407208	Mental and behavioural disorders	TRUE	reported	4	181540487	0.016763	9.47327184504249e-07	21282	GCST90003377	TRUE	reported	gpwBbH	1	1	TRUE	0.00112864769041724	24.0447609159532	21.6803533623035
rs72848105	A	G	A	G	-0.068922	0.0940779	NA	0.133656	FALSE	FALSE	FALSE	XrkhT3	17	8758105	0.0351779	0.044665	407208	Mental and behavioural disorders	TRUE	reported	17	8661423	0.014347	1.56675107010815e-06	21282	GCST90003377	TRUE	reported	gpwBbH	1	1	TRUE	0.00108320441821565	23.0755855958995	21.6803533623035
rs74957109	A	C	A	C	-0.098989	0.0666628	NA	0.0469007	FALSE	FALSE	FALSE	XrkhT3	5	5573139	0.356081	0.0722353	407208	Mental and behavioural disorders	TRUE	reported	5	5573252	0.021536	4.32115654470299e-06	21282	GCST90003377	TRUE	reported	gpwBbH	1	1	TRUE	0.000991745929181375	21.1253043075294	21.6803533623035
rs7676535	T	C	T	C	-0.070168	0.00618394	NA	0.815121	FALSE	FALSE	FALSE	XrkhT3	4	65356903	0.874493	0.0391502	407208	Mental and behavioural disorders	TRUE	reported	4	66222621	0.015042	3.10670488278996e-06	21282	GCST90003377	TRUE	reported	gpwBbH	1	1	TRUE	0.00102143505419594	21.758362707681	21.6803533623035
rs79983094	T	A	T	A	0.11608	-0.0369737	NA	0.0261171	FALSE	TRUE	TRUE	XrkhT3	7	148840338	0.703625	0.0971887	407208	Mental and behavioural disorders	TRUE	reported	7	148537430	0.023551	8.33489244531599e-07	21282	GCST90003377	TRUE	reported	gpwBbH	1	1	TRUE	0.00114021875918308	24.291552879699	21.6803533623035
