# Supplementary material for: Investigating Bidirectional Causal Relationships Between Imaging‐Derived Brain Phenotypes and Sedative‐Hypnotic Use Disorder: A Mendelian Randomization Study
Source: Addict Biol. 2026 May 28;31(6):e70160. doi: 10.1111/adb.70160 (PMC13239158; doi:10.1111/adb.70160)
Supplement: Supplementary file 6 — Data S2: Supporting Information. [file ADB-31-e70160-s005.zip › Additional file2/GCST90002946_harmonise.csv]

SNP	effect_allele.exposure	other_allele.exposure	effect_allele.outcome	other_allele.outcome	beta.exposure	beta.outcome	eaf.exposure	eaf.outcome	remove	palindromic	ambiguous	id.outcome	chr.outcome	pos.outcome	pval.outcome	se.outcome	samplesize.outcome	outcome	mr_keep.outcome	pval_origin.outcome	chr.exposure	pos.exposure	se.exposure	pval.exposure	samplesize.exposure	exposure	mr_keep.exposure	pval_origin.exposure	id.exposure	action	SNP_index	mr_keep	R2	f	meanf
rs1013861	G	A	G	A	-0.05568	-0.00837658	NA	0.199917	FALSE	FALSE	FALSE	XrkhT3	18	2205343	0.825715	0.0380407	407208	Mental and behavioural disorders	TRUE	reported	18	2205343	0.012291	5.92788814195578e-06	21282	GCST90002946	TRUE	reported	ybqd2M	1	1	TRUE	0.000963369714359178	20.5202761341212	24.2840342338993
rs10233581	T	G	T	G	0.068324	0.0972347	NA	0.175228	FALSE	FALSE	FALSE	XrkhT3	7	156026505	0.0148775	0.0399264	407208	Mental and behavioural disorders	TRUE	reported	7	155819199	0.014799	3.91922322454977e-06	21282	GCST90002946	TRUE	reported	ybqd2M	1	1	TRUE	0.00100054042936796	21.3128246797062	24.2840342338993
rs10757954	C	T	C	T	0.048509	0.11679	NA	0.281778	FALSE	FALSE	FALSE	XrkhT3	9	30467207	0.000416629	0.0330913	407208	Mental and behavioural disorders	TRUE	reported	9	30467205	0.010969	9.81521913225758e-06	21282	GCST90002946	TRUE	reported	ybqd2M	1	1	TRUE	0.00091811950633883	19.5555374152482	24.2840342338993
rs111941498	G	T	G	T	-0.23272	-0.0998071	NA	0.00665974	FALSE	FALSE	FALSE	XrkhT3	3	70699051	0.592381	0.18642	407208	Mental and behavioural disorders	TRUE	reported	3	70748202	0.048818	1.88234836010337e-06	21282	GCST90002946	TRUE	reported	ybqd2M	1	1	TRUE	0.00106667351978562	22.7230505773776	24.2840342338993
rs11218566	T	C	T	C	0.071865	-0.0851465	NA	0.0455453	FALSE	FALSE	FALSE	XrkhT3	11	122267663	0.255311	0.074851	407208	Mental and behavioural disorders	TRUE	reported	11	122138371	0.015953	6.67882401366539e-06	21282	GCST90002946	TRUE	reported	ybqd2M	1	1	TRUE	0.000952628942316535	20.2912739473346	24.2840342338993
rs11240607	C	T	C	T	0.0692	-0.014935	NA	0.174056	FALSE	FALSE	FALSE	XrkhT3	1	203860610	0.709076	0.04003	407208	Mental and behavioural disorders	TRUE	reported	1	203829738	0.014735	2.66379009676699e-06	21282	GCST90002946	TRUE	reported	ybqd2M	1	1	TRUE	0.00103526046403747	22.0531734533001	24.2840342338993
rs11571590	A	G	A	G	-0.13455	-0.11465	NA	0.0324594	FALSE	FALSE	FALSE	XrkhT3	13	32320347	0.19485	0.0884399	407208	Mental and behavioural disorders	TRUE	reported	13	32894484	0.028146	1.75994866380147e-06	21282	GCST90002946	TRUE	reported	ybqd2M	1	1	TRUE	0.0010726437470652	22.8503692432344	24.2840342338993
rs11727676	C	T	C	T	0.083715	0.0105945	NA	0.085604	FALSE	FALSE	FALSE	XrkhT3	4	144737912	0.845401	0.0543341	407208	Mental and behavioural disorders	TRUE	reported	4	145659064	0.016565	4.36817470864913e-07	21282	GCST90002946	TRUE	reported	ybqd2M	1	1	TRUE	0.00119864441720631	25.5377638962726	24.2840342338993
rs12122537	G	A	G	A	-0.056198	-0.0276589	NA	0.268332	FALSE	FALSE	FALSE	XrkhT3	1	47418910	0.420102	0.0343059	407208	Mental and behavioural disorders	TRUE	reported	1	47884582	0.010027	2.11154334065884e-08	21282	GCST90002946	TRUE	reported	ybqd2M	1	1	TRUE	0.00147382766331773	31.4093446364132	24.2840342338993
rs12713037	T	C	T	C	-0.055672	-0.00849071	NA	0.30384	FALSE	FALSE	FALSE	XrkhT3	2	49139817	0.797432	0.0330801	407208	Mental and behavioural disorders	TRUE	reported	2	49366956	0.010632	1.65234222028612e-07	21282	GCST90002946	TRUE	reported	ybqd2M	1	1	TRUE	0.00128668462778099	27.4159245278259	24.2840342338993
rs139999432	C	T	C	T	-0.15748	-0.162364	NA	0.0150334	FALSE	FALSE	FALSE	XrkhT3	10	89526775	0.191889	0.124416	407208	Mental and behavioural disorders	TRUE	reported	10	91286532	0.035518	9.30679183162653e-06	21282	GCST90002946	TRUE	reported	ybqd2M	1	1	TRUE	0.000922869695761053	19.6568077980274	24.2840342338993
rs148655257	G	T	G	T	-0.25749	-0.162676	NA	0.0209918	FALSE	FALSE	FALSE	XrkhT3	8	116992465	0.134159	0.108602	407208	Mental and behavioural disorders	TRUE	reported	8	118004704	0.049697	2.22535857804652e-07	21282	GCST90002946	TRUE	reported	ybqd2M	1	1	TRUE	0.00125979674518453	26.8422905678175	24.2840342338993
rs149679796	T	C	T	C	0.16868	-0.0843195	NA	0.0444381	FALSE	FALSE	FALSE	XrkhT3	2	241474676	0.253068	0.073775	407208	Mental and behavioural disorders	TRUE	reported	2	242414091	0.036291	3.37287308658869e-06	21282	GCST90002946	TRUE	reported	ybqd2M	1	1	TRUE	0.00101408938839629	21.6017282684812	24.2840342338993
rs1934057	T	C	T	C	-0.051101	-0.0303204	NA	0.593159	FALSE	FALSE	FALSE	XrkhT3	1	18635601	0.327869	0.0309893	407208	Mental and behavioural disorders	TRUE	reported	1	18962095	0.0097637	1.67687233574859e-07	21282	GCST90002946	TRUE	reported	ybqd2M	1	1	TRUE	0.00128546091948009	27.3898169057605	24.2840342338993
rs2117137	G	A	G	A	0.047858	-0.00166659	NA	0.484433	FALSE	FALSE	FALSE	XrkhT3	3	89476355	0.956236	0.0303692	407208	Mental and behavioural disorders	TRUE	reported	3	89525505	0.0098719	1.25631920858122e-06	21282	GCST90002946	TRUE	reported	ybqd2M	1	1	TRUE	0.00110310237933717	23.4999414736489	24.2840342338993
rs2210143	G	T	G	T	-0.047259	-0.0261813	NA	0.419968	FALSE	FALSE	FALSE	XrkhT3	11	31279246	0.395802	0.0308326	407208	Mental and behavioural disorders	TRUE	reported	11	31300793	0.010433	5.93745047302195e-06	21282	GCST90002946	TRUE	reported	ybqd2M	1	1	TRUE	0.000963207121076724	20.5168094734993	24.2840342338993
rs2231798	C	T	C	T	-0.04818	-0.00547383	NA	0.244142	FALSE	FALSE	FALSE	XrkhT3	14	23360833	0.876907	0.0353397	407208	Mental and behavioural disorders	TRUE	reported	14	23830042	0.010479	4.29437533733489e-06	21282	GCST90002946	TRUE	reported	ybqd2M	1	1	TRUE	0.000992316699615229	21.1374744366833	24.2840342338993
rs2284871	T	C	T	C	-0.054484	-0.00954771	NA	0.390292	FALSE	FALSE	FALSE	XrkhT3	2	162031545	0.75889	0.0311063	407208	Mental and behavioural disorders	TRUE	reported	2	162888055	0.010581	2.63693849345347e-07	21282	GCST90002946	TRUE	reported	ybqd2M	1	1	TRUE	0.00124431794387719	26.5120752967278	24.2840342338993
rs28689046	T	C	T	C	-0.15783	0.00922402	NA	0.0190284	FALSE	FALSE	FALSE	XrkhT3	3	116750693	0.934544	0.112311	407208	Mental and behavioural disorders	TRUE	reported	3	116469540	0.029721	1.10611428221808e-07	21282	GCST90002946	TRUE	reported	ybqd2M	1	1	TRUE	0.00132331960843176	28.1975556457237	24.2840342338993
rs28759512	T	C	T	C	-0.04858	-0.0691879	NA	0.650204	FALSE	FALSE	FALSE	XrkhT3	11	715198	0.0312903	0.0321301	407208	Mental and behavioural disorders	TRUE	reported	11	715198	0.010463	3.45302720505641e-06	21282	GCST90002946	TRUE	reported	ybqd2M	1	1	TRUE	0.00101192991151683	21.5556813558052	24.2840342338993
rs34322452	G	A	G	A	0.05318	0.0156981	NA	0.279711	FALSE	FALSE	FALSE	XrkhT3	5	94012131	0.641128	0.0336781	407208	Mental and behavioural disorders	TRUE	reported	5	93347836	0.011	1.34524070514863e-06	21282	GCST90002946	TRUE	reported	ybqd2M	1	1	TRUE	0.00109703922756174	23.3706332639774	24.2840342338993
rs35991856	A	C	A	C	-0.066024	-0.00896545	NA	0.107385	FALSE	FALSE	FALSE	XrkhT3	5	88672529	0.854728	0.0489678	407208	Mental and behavioural disorders	TRUE	reported	5	87968347	0.014371	4.36616355297684e-06	21282	GCST90002946	TRUE	reported	ybqd2M	1	1	TRUE	0.000990801678314748	21.1051707531412	24.2840342338993
rs4141825	G	A	G	A	0.045237	-0.021371	NA	0.476676	FALSE	FALSE	FALSE	XrkhT3	13	79616713	0.481203	0.0303406	407208	Mental and behavioural disorders	TRUE	reported	13	80190848	0.0097043	3.15791182863225e-06	21282	GCST90002946	TRUE	reported	ybqd2M	1	1	TRUE	0.00102000785287968	21.7279297682701	24.2840342338993
rs4145370	T	G	T	G	0.049703	0.0262314	NA	0.725547	FALSE	FALSE	FALSE	XrkhT3	2	195723382	0.438472	0.0338567	407208	Mental and behavioural disorders	TRUE	reported	2	196588106	0.011038	6.74372729759805e-06	21282	GCST90002946	TRUE	reported	ybqd2M	1	1	TRUE	0.000951827870066592	20.2741946184981	24.2840342338993
rs4999420	C	A	C	A	0.050568	0.0278916	NA	0.505919	FALSE	FALSE	FALSE	XrkhT3	8	95082082	0.358851	0.0303977	407208	Mental and behavioural disorders	TRUE	reported	8	96094310	0.009773	2.30993628017319e-07	21282	GCST90002946	TRUE	reported	ybqd2M	1	1	TRUE	0.00125642715963944	26.7704050210703	24.2840342338993
rs56131903	T	A	T	A	-0.050235	0.0246171	NA	0.321835	FALSE	TRUE	TRUE	XrkhT3	3	32838331	0.449039	0.0325186	407208	Mental and behavioural disorders	TRUE	reported	3	32879823	0.010417	1.42757850442176e-06	21282	GCST90002946	TRUE	reported	ybqd2M	1	1	TRUE	0.00109154271659374	23.2534111006376	24.2840342338993
rs62084863	G	A	G	A	-0.048938	0.0270649	NA	0.501301	FALSE	FALSE	FALSE	XrkhT3	17	74674319	0.377113	0.0306431	407208	Mental and behavioural disorders	TRUE	reported	17	72670458	0.010057	1.14788927979018e-06	21282	GCST90002946	TRUE	reported	ybqd2M	1	1	TRUE	0.00111137382012895	23.6763481658518	24.2840342338993
rs6595504	T	A	T	A	-0.047929	0.00903362	NA	0.594965	FALSE	TRUE	TRUE	XrkhT3	5	124042241	0.770641	0.0309862	407208	Mental and behavioural disorders	TRUE	reported	5	123377934	0.0098377	1.11301239280179e-06	21282	GCST90002946	TRUE	reported	ybqd2M	1	1	TRUE	0.00111407144485922	23.7338815863552	24.2840342338993
rs68056230	G	A	G	A	-0.14207	-0.0429405	NA	0.0416378	FALSE	FALSE	FALSE	XrkhT3	8	76842431	0.569593	0.0755131	407208	Mental and behavioural disorders	TRUE	reported	8	77754667	0.027943	3.72477462486399e-07	21282	GCST90002946	TRUE	reported	ybqd2M	1	1	TRUE	0.00121316276098985	25.8474607306887	24.2840342338993
rs7224423	T	G	T	G	0.062477	0.0179787	NA	0.14393	FALSE	FALSE	FALSE	XrkhT3	17	44693139	0.679215	0.0434757	407208	Mental and behavioural disorders	TRUE	reported	17	42770507	0.013984	7.9506017508442e-06	21282	GCST90002946	TRUE	reported	ybqd2M	1	1	TRUE	0.000937039554485938	19.9589040019748	24.2840342338993
rs73313052	A	G	A	G	-0.10182	0.0174953	NA	0.148597	FALSE	FALSE	FALSE	XrkhT3	14	59159279	0.682612	0.0427862	407208	Mental and behavioural disorders	TRUE	reported	14	59625997	0.014812	6.39734835482647e-12	21282	GCST90002946	TRUE	reported	ybqd2M	1	1	TRUE	0.00221545591310183	47.2495811948566	24.2840342338993
rs74580701	G	A	G	A	-0.13036	-0.0574517	NA	0.0192428	FALSE	FALSE	FALSE	XrkhT3	6	126679736	0.614179	0.113965	407208	Mental and behavioural disorders	TRUE	reported	6	127000881	0.023442	2.71206441270718e-08	21282	GCST90002946	TRUE	reported	ybqd2M	1	1	TRUE	0.00145096300250584	30.9213584404085	24.2840342338993
rs751991	T	C	T	C	-0.053242	0.0491282	NA	0.802074	FALSE	FALSE	FALSE	XrkhT3	5	56743285	0.197509	0.0381228	407208	Mental and behavioural disorders	TRUE	reported	5	56039112	0.011613	4.57404044030043e-06	21282	GCST90002946	TRUE	reported	ybqd2M	1	1	TRUE	0.000986685412920124	21.0174031520478	24.2840342338993
rs76976052	C	G	C	G	0.20865	0.0145915	NA	0.00643345	FALSE	TRUE	TRUE	XrkhT3	11	6485899	0.940154	0.194356	407208	Mental and behavioural disorders	TRUE	reported	11	6507129	0.041376	4.62700533236181e-07	21282	GCST90002946	TRUE	reported	ybqd2M	1	1	TRUE	0.00119346231228114	25.427224439417	24.2840342338993
rs7872667	G	A	G	A	-0.056752	-0.0159152	NA	0.324611	FALSE	FALSE	FALSE	XrkhT3	9	95764337	0.621981	0.0322795	407208	Mental and behavioural disorders	TRUE	reported	9	98526619	0.010073	1.78114796896577e-08	21282	GCST90002946	TRUE	reported	ybqd2M	1	1	TRUE	0.00148930948181752	31.739776122607	24.2840342338993
rs79202897	G	A	G	A	-0.06869	0.00704582	NA	0.142699	FALSE	FALSE	FALSE	XrkhT3	8	54305808	0.871243	0.0434714	407208	Mental and behavioural disorders	TRUE	reported	8	55218368	0.014987	4.60362563775988e-06	21282	GCST90002946	TRUE	reported	ybqd2M	1	1	TRUE	0.000986090362773902	21.0047154673238	24.2840342338993
rs804686	T	C	T	C	-0.057469	0.0204515	NA	0.79685	FALSE	FALSE	FALSE	XrkhT3	20	22259088	0.588456	0.0377978	407208	Mental and behavioural disorders	TRUE	reported	20	22239726	0.012408	3.64837944295871e-06	21282	GCST90002946	TRUE	reported	ybqd2M	1	1	TRUE	0.00100696350962804	21.4497826332859	24.2840342338993
rs8084118	C	T	C	T	0.05845	0.0149591	NA	0.14805	FALSE	FALSE	FALSE	XrkhT3	18	48120087	0.725718	0.0426396	407208	Mental and behavioural disorders	TRUE	reported	18	45646458	0.012557	3.26512641201957e-06	21282	GCST90002946	TRUE	reported	ybqd2M	1	1	TRUE	0.00101705134641493	21.6648869541563	24.2840342338993
rs910697	G	A	G	A	-0.047812	-0.0118478	NA	0.502247	FALSE	FALSE	FALSE	XrkhT3	1	112520503	0.695433	0.030263	407208	Mental and behavioural disorders	TRUE	reported	1	113063125	0.0097376	9.1727593538978e-07	21282	GCST90002946	TRUE	reported	ybqd2M	1	1	TRUE	0.00113152935766782	24.1062216286465	24.2840342338993
rs915178	T	C	T	C	0.049759	0.018183	NA	0.279297	FALSE	FALSE	FALSE	XrkhT3	1	156008934	0.590773	0.0338153	407208	Mental and behavioural disorders	TRUE	reported	1	155978725	0.011088	7.24102421792413e-06	21282	GCST90002946	TRUE	reported	ybqd2M	1	1	TRUE	0.000945395737517125	20.1370587839048	24.2840342338993
rs9560698	T	C	T	C	-0.05139	0.000657226	NA	0.385871	FALSE	FALSE	FALSE	XrkhT3	13	90832611	0.983195	0.0312028	407208	Mental and behavioural disorders	TRUE	reported	13	91484865	0.010382	7.48514124645485e-07	21282	GCST90002946	TRUE	reported	ybqd2M	1	1	TRUE	0.00114996080554647	24.4993392218958	24.2840342338993
rs9644032	G	T	G	T	0.045305	0.0355947	NA	0.623672	FALSE	FALSE	FALSE	XrkhT3	8	23557309	0.257406	0.031429	407208	Mental and behavioural disorders	TRUE	reported	8	23414822	0.010101	7.31307453862483e-06	21282	GCST90002946	TRUE	reported	ybqd2M	1	1	TRUE	0.000944366910031244	20.1151239028699	24.2840342338993
rs9829580	A	G	A	G	0.056874	0.0528881	NA	0.570576	FALSE	FALSE	FALSE	XrkhT3	3	104942048	0.0846058	0.0306674	407208	Mental and behavioural disorders	TRUE	reported	3	104660892	0.0096708	4.13999674819731e-09	21282	GCST90002946	TRUE	reported	ybqd2M	1	1	TRUE	0.00162250143330962	34.582941372774	24.2840342338993
