# Supplementary material for: Investigating Bidirectional Causal Relationships Between Imaging‐Derived Brain Phenotypes and Sedative‐Hypnotic Use Disorder: A Mendelian Randomization Study
Source: Addict Biol. 2026 May 28;31(6):e70160. doi: 10.1111/adb.70160 (PMC13239158; doi:10.1111/adb.70160)
Supplement: Supplementary file 6 — Data S2: Supporting Information. [file ADB-31-e70160-s005.zip › Additional file2/GCST90002507_harmonise.csv]

SNP	effect_allele.exposure	other_allele.exposure	effect_allele.outcome	other_allele.outcome	beta.exposure	beta.outcome	eaf.exposure	eaf.outcome	remove	palindromic	ambiguous	id.outcome	chr.outcome	pos.outcome	pval.outcome	se.outcome	samplesize.outcome	outcome	mr_keep.outcome	pval_origin.outcome	chr.exposure	pos.exposure	se.exposure	pval.exposure	samplesize.exposure	exposure	mr_keep.exposure	pval_origin.exposure	id.exposure	action	SNP_index	mr_keep	R2	f	meanf
rs10094046	T	C	T	C	-0.064926	-0.0187139	NA	0.206107	FALSE	FALSE	FALSE	XrkhT3	8	84825840	0.619164	0.0376512	407208	Mental and behavioural disorders	TRUE	reported	8	85738075	0.013604	1.83147080466135e-06	22133	GCST90002507	TRUE	reported	CyieCA	1	1	TRUE	0.0010280566704415	22.7753365101617	22.5874794361103
rs10283100	G	A	G	A	-0.11548	0.115639	NA	0.925518	FALSE	FALSE	FALSE	XrkhT3	8	119583783	0.0445174	0.057555	407208	Mental and behavioural disorders	TRUE	reported	8	120596023	0.02073	2.56743820810613e-08	22133	GCST90002507	TRUE	reported	CyieCA	1	1	TRUE	0.00140012293741999	31.0295659350456	22.5874794361103
rs10498184	C	T	C	T	0.056131	0.065563	NA	0.240532	FALSE	FALSE	FALSE	XrkhT3	2	225355878	0.0641889	0.0354229	407208	Mental and behavioural disorders	TRUE	reported	2	226220594	0.012094	3.48337315036012e-06	22133	GCST90002507	TRUE	reported	CyieCA	1	1	TRUE	0.000972305794317329	21.539042069445	22.5874794361103
rs113251484	T	C	T	C	0.11202	0.034907	NA	0.0209509	FALSE	FALSE	FALSE	XrkhT3	22	47860788	0.742804	0.106378	407208	Mental and behavioural disorders	TRUE	reported	22	48256537	0.024315	4.10771212553388e-06	22133	GCST90002507	TRUE	reported	CyieCA	1	1	TRUE	0.00095804527127655	21.2228323327808	22.5874794361103
rs113611320	G	A	G	A	-0.12092	0.0749984	NA	0.0373075	FALSE	FALSE	FALSE	XrkhT3	7	13330849	0.351331	0.0804695	407208	Mental and behavioural disorders	TRUE	reported	7	13370474	0.025971	3.24190287822787e-06	22133	GCST90002507	TRUE	reported	CyieCA	1	1	TRUE	0.000978483463699101	21.6760271692686	22.5874794361103
rs113902138	C	T	C	T	-0.054203	-0.0765078	NA	0.164049	FALSE	FALSE	FALSE	XrkhT3	8	134486931	0.0624626	0.0410671	407208	Mental and behavioural disorders	TRUE	reported	8	135499174	0.012214	9.14113241470251e-06	22133	GCST90002507	TRUE	reported	CyieCA	1	1	TRUE	0.00088900513914828	19.6920790940057	22.5874794361103
rs114194319	T	G	T	G	-0.12213	0.0186839	NA	0.0184391	FALSE	FALSE	FALSE	XrkhT3	1	151791601	0.869334	0.113577	407208	Mental and behavioural disorders	TRUE	reported	1	151764077	0.02734	7.96526079783779e-06	22133	GCST90002507	TRUE	reported	CyieCA	1	1	TRUE	0.00090077439384148	19.9530112717394	22.5874794361103
rs115132133	A	G	A	G	0.10175	-0.0439856	NA	0.0375495	FALSE	FALSE	FALSE	XrkhT3	11	72533742	0.575364	0.0785219	407208	Mental and behavioural disorders	TRUE	reported	11	72244786	0.022861	8.60003066888856e-06	22133	GCST90002507	TRUE	reported	CyieCA	1	1	TRUE	0.000894230691017907	19.8079322838912	22.5874794361103
rs11525058	T	C	T	C	0.066774	0.0225922	NA	0.0627767	FALSE	FALSE	FALSE	XrkhT3	7	150886733	0.72041	0.0631225	407208	Mental and behavioural disorders	TRUE	reported	7	150583821	0.014296	3.0185613014198e-06	22133	GCST90002507	TRUE	reported	CyieCA	1	1	TRUE	0.0009847308609481	21.8145601542443	22.5874794361103
rs115876504	T	C	T	C	0.17204	0.0304389	NA	0.0118235	FALSE	FALSE	FALSE	XrkhT3	3	46665751	0.836219	0.147238	407208	Mental and behavioural disorders	TRUE	reported	3	46707241	0.038243	6.87543214040845e-06	22133	GCST90002507	TRUE	reported	CyieCA	1	1	TRUE	0.000913519367024094	20.2355827083173	22.5874794361103
rs11734442	A	T	A	T	-0.050135	0.012543	NA	0.676648	FALSE	TRUE	TRUE	XrkhT3	4	185829267	0.697824	0.0323058	407208	Mental and behavioural disorders	TRUE	reported	4	186750421	0.01024	9.85598423156595e-07	22133	GCST90002507	TRUE	reported	CyieCA	1	1	TRUE	0.00108186168544694	23.9686116832597	22.5874794361103
rs117430569	A	G	A	G	0.096137	0.073848	NA	0.0691288	FALSE	FALSE	FALSE	XrkhT3	12	128654294	0.220725	0.0603036	407208	Mental and behavioural disorders	TRUE	reported	12	129138839	0.021638	8.91250938133746e-06	22133	GCST90002507	TRUE	reported	CyieCA	1	1	TRUE	0.000891085646672706	19.7382048775711	22.5874794361103
rs117651954	T	G	T	G	-0.1401	-0.118826	NA	0.0315254	FALSE	FALSE	FALSE	XrkhT3	19	12938342	0.177466	0.0881107	407208	Mental and behavioural disorders	TRUE	reported	19	13049156	0.03034	3.90031784475066e-06	22133	GCST90002507	TRUE	reported	CyieCA	1	1	TRUE	0.000962468750042822	21.3209166231698	22.5874794361103
rs144553811	C	G	C	G	0.19791	0.0733333	NA	0.0205659	FALSE	TRUE	TRUE	XrkhT3	15	23670869	0.496403	0.107818	407208	Mental and behavioural disorders	TRUE	reported	15	23916016	0.037836	1.70529688990959e-07	22133	GCST90002507	TRUE	reported	CyieCA	1	1	TRUE	0.00123466239757582	27.3580915276292	22.5874794361103
rs144839685	G	C	G	C	-0.21868	-0.165899	NA	0.0550778	FALSE	TRUE	TRUE	XrkhT3	17	79879227	0.0147045	0.0680032	407208	Mental and behavioural disorders	TRUE	reported	17	77853026	0.049106	8.50354471999801e-06	22133	GCST90002507	TRUE	reported	CyieCA	1	1	TRUE	0.000895199380890815	19.8294087729516	22.5874794361103
rs17445345	T	C	T	C	0.057463	0.0610975	NA	0.171025	FALSE	FALSE	FALSE	XrkhT3	1	202861261	0.128201	0.0401632	407208	Mental and behavioural disorders	TRUE	reported	1	202830389	0.012572	4.88877443894144e-06	22133	GCST90002507	TRUE	reported	CyieCA	1	1	TRUE	0.000943013313020204	20.8895267322614	22.5874794361103
rs1789167	G	A	G	A	-0.046779	-0.00942825	NA	0.748243	FALSE	FALSE	FALSE	XrkhT3	11	69671476	0.788501	0.0351462	407208	Mental and behavioural disorders	TRUE	reported	11	69486244	0.0099907	2.85364536200497e-06	22133	GCST90002507	TRUE	reported	CyieCA	1	1	TRUE	0.000989554631709797	21.9215261020579	22.5874794361103
rs1865259	C	G	C	G	0.072296	0.00451518	NA	0.876339	FALSE	TRUE	TRUE	XrkhT3	2	47005061	0.921963	0.0460914	407208	Mental and behavioural disorders	TRUE	reported	2	47232200	0.015392	2.65643993203e-06	22133	GCST90002507	TRUE	reported	CyieCA	1	1	TRUE	0.000995784738292427	22.0596787345652	22.5874794361103
rs2492966	G	A	G	A	-0.044889	0.0192234	NA	0.558538	FALSE	FALSE	FALSE	XrkhT3	6	72454249	0.529672	0.0305859	407208	Mental and behavioural disorders	TRUE	reported	6	73163951	0.0099878	7.01132340686736e-06	22133	GCST90002507	TRUE	reported	CyieCA	1	1	TRUE	0.00091180869356324	20.1976545942967	22.5874794361103
rs2969	T	C	T	C	-0.052499	-0.00849559	NA	0.233045	FALSE	FALSE	FALSE	XrkhT3	17	49050885	0.813439	0.0359995	407208	Mental and behavioural disorders	TRUE	reported	17	47128247	0.011088	2.20495636796963e-06	22133	GCST90002507	TRUE	reported	CyieCA	1	1	TRUE	0.00101184893907574	22.4159103858275	22.5874794361103
rs34366581	T	G	T	G	0.045633	0.00447748	NA	0.332747	FALSE	FALSE	FALSE	XrkhT3	6	133044782	0.888683	0.0319886	407208	Mental and behavioural disorders	TRUE	reported	6	133365921	0.010244	8.44111855592769e-06	22133	GCST90002507	TRUE	reported	CyieCA	1	1	TRUE	0.0008957553743863	19.841735531783	22.5874794361103
rs34918913	C	G	C	G	0.050235	0.0550142	NA	0.30238	FALSE	TRUE	TRUE	XrkhT3	2	46802883	0.0993574	0.0333829	407208	Mental and behavioural disorders	TRUE	reported	2	47030022	0.011186	7.1318138667974e-06	22133	GCST90002507	TRUE	reported	CyieCA	1	1	TRUE	0.000910389713275767	20.1661938399338	22.5874794361103
rs35448130	A	G	A	G	-0.072781	-0.0367625	NA	0.118372	FALSE	FALSE	FALSE	XrkhT3	16	19601006	0.435838	0.0471774	407208	Mental and behavioural disorders	TRUE	reported	16	19612328	0.013725	1.15159560831803e-07	22133	GCST90002507	TRUE	reported	CyieCA	1	1	TRUE	0.0012688773066513	28.1172009517142	22.5874794361103
rs371954052	T	A	T	A	0.10647	0.0804687	NA	0.0733403	FALSE	TRUE	TRUE	XrkhT3	4	148001696	0.172677	0.0590097	407208	Mental and behavioural disorders	TRUE	reported	4	148922847	0.022425	2.06728331753761e-06	22133	GCST90002507	TRUE	reported	CyieCA	1	1	TRUE	0.00101743630112971	22.5398156069208	22.5874794361103
rs4843552	A	G	A	G	0.05092	0.0284518	NA	0.503765	FALSE	FALSE	FALSE	XrkhT3	16	87199910	0.348534	0.0303506	407208	Mental and behavioural disorders	TRUE	reported	16	87233516	0.0096142	1.19288890705687e-07	22133	GCST90002507	TRUE	reported	CyieCA	1	1	TRUE	0.00126578553798374	28.0486032574821	22.5874794361103
rs4898804	A	T	A	T	0.046855	-0.0419647	NA	0.439346	FALSE	TRUE	TRUE	XrkhT3	14	53382784	0.170539	0.0306205	407208	Mental and behavioural disorders	TRUE	reported	14	53849502	0.0095598	9.5917974678797e-07	22133	GCST90002507	TRUE	reported	CyieCA	1	1	TRUE	0.00108418370817678	24.0201118596072	22.5874794361103
rs73792403	A	G	A	G	0.083659	0.0992311	NA	0.0890127	FALSE	FALSE	FALSE	XrkhT3	6	169045077	0.0646606	0.0537082	407208	Mental and behavioural disorders	TRUE	reported	6	169445172	0.017417	1.57108614967396e-06	22133	GCST90002507	TRUE	reported	CyieCA	1	1	TRUE	0.00104132398926796	23.0695640970053	22.5874794361103
rs75895503	A	C	A	C	-0.12335	0.0701529	NA	0.0333122	FALSE	FALSE	FALSE	XrkhT3	7	87492382	0.409959	0.0851404	407208	Mental and behavioural disorders	TRUE	reported	7	87121698	0.024501	4.8272523206504e-07	22133	GCST90002507	TRUE	reported	CyieCA	1	1	TRUE	0.00114386124520903	25.3437829888889	22.5874794361103
rs77290423	A	T	A	T	0.091279	-0.0530621	NA	0.0934908	FALSE	TRUE	TRUE	XrkhT3	15	75927274	0.313954	0.0526953	407208	Mental and behavioural disorders	TRUE	reported	15	76219615	0.017891	3.39078302251927e-07	22133	GCST90002507	TRUE	reported	CyieCA	1	1	TRUE	0.00117468594413072	26.0275488253223	22.5874794361103
rs79726427	C	A	C	A	-0.17023	0.0314641	NA	0.0293591	FALSE	FALSE	FALSE	XrkhT3	12	44753093	0.72489	0.0894039	407208	Mental and behavioural disorders	TRUE	reported	12	45146876	0.035668	1.82894228128176e-06	22133	GCST90002507	TRUE	reported	CyieCA	1	1	TRUE	0.00102808181762115	22.7758941884689	22.5874794361103
rs9314116	A	C	A	C	0.043535	-0.0119312	NA	0.635467	FALSE	FALSE	FALSE	XrkhT3	5	92570615	0.704393	0.0314478	407208	Mental and behavioural disorders	TRUE	reported	5	91906322	0.0095416	5.07691625888248e-06	22133	GCST90002507	TRUE	reported	CyieCA	1	1	TRUE	0.000939693246489404	20.8159118098042	22.5874794361103
