# Supplementary material for: Investigating Bidirectional Causal Relationships Between Imaging‐Derived Brain Phenotypes and Sedative‐Hypnotic Use Disorder: A Mendelian Randomization Study
Source: Addict Biol. 2026 May 28;31(6):e70160. doi: 10.1111/adb.70160 (PMC13239158; doi:10.1111/adb.70160)
Supplement: Supplementary file 6 — Data S2: Supporting Information. [file ADB-31-e70160-s005.zip › Additional file2/GCST90005774_harmonise.csv]

SNP	effect_allele.exposure	other_allele.exposure	effect_allele.outcome	other_allele.outcome	beta.exposure	beta.outcome	eaf.exposure	eaf.outcome	remove	palindromic	ambiguous	id.outcome	chr.outcome	pos.outcome	pval.outcome	se.outcome	samplesize.outcome	outcome	mr_keep.outcome	pval_origin.outcome	chr.exposure	pos.exposure	se.exposure	pval.exposure	samplesize.exposure	exposure	mr_keep.exposure	pval_origin.exposure	id.exposure	action	SNP_index	mr_keep	R2	f	meanf
rs111712641	C	T	C	T	0.12934	0.114491	NA	0.0406636	FALSE	FALSE	FALSE	XrkhT3	12	78760130	0.132904	0.0761875	407208	Mental and behavioural disorders	TRUE	reported	12	79153910	0.027961	3.75664364614459e-06	21081	GCST90005774	TRUE	reported	JB9ikd	1	1	TRUE	0.00101397796540147	21.3953359318949	21.7271473039439
rs112922158	T	C	T	C	0.18882	0.157513	NA	0.00601728	FALSE	FALSE	FALSE	XrkhT3	1	248679041	0.426555	0.198104	407208	Mental and behavioural disorders	TRUE	reported	1	248842342	0.040523	3.18639784732817e-06	21081	GCST90005774	TRUE	reported	JB9ikd	1	1	TRUE	0.00102885587709842	21.7095890716633	21.7271473039439
rs115315978	C	G	C	G	-0.12237	0.0208225	NA	0.0508872	FALSE	TRUE	TRUE	XrkhT3	4	107073331	0.76559	0.0698393	407208	Mental and behavioural disorders	TRUE	reported	4	107994488	0.023946	3.2426494398997e-07	21081	GCST90005774	TRUE	reported	JB9ikd	1	1	TRUE	0.00123724325503303	26.1121576637852	21.7271473039439
rs116664262	G	A	G	A	0.12115	0.00615645	NA	0.0395249	FALSE	FALSE	FALSE	XrkhT3	4	42346061	0.937063	0.0779669	407208	Mental and behavioural disorders	TRUE	reported	4	42348078	0.023284	1.97469487940933e-07	21081	GCST90005774	TRUE	reported	JB9ikd	1	1	TRUE	0.00128257589759864	27.0701368505509	21.7271473039439
rs117295257	C	T	C	T	0.18416	-0.0281132	NA	0.00359923	FALSE	FALSE	FALSE	XrkhT3	11	9817559	0.914007	0.26034	407208	Mental and behavioural disorders	TRUE	reported	11	9839106	0.041158	7.69839161929436e-06	21081	GCST90005774	TRUE	reported	JB9ikd	1	1	TRUE	0.000948808617937526	20.018930991752	21.7271473039439
rs139271732	T	G	T	G	-0.27897	-0.351366	NA	0.00103422	FALSE	FALSE	FALSE	XrkhT3	17	9123337	0.448767	0.463867	407208	Mental and behavioural disorders	TRUE	reported	17	9026654	0.059694	2.9819475479256e-06	21081	GCST90005774	TRUE	reported	JB9ikd	1	1	TRUE	0.00103493419155993	21.8379786947176	21.7271473039439
rs1427492	T	A	T	A	0.25287	0.2206	NA	0.0164793	FALSE	TRUE	TRUE	XrkhT3	2	84758444	0.0644793	0.119317	407208	Mental and behavioural disorders	TRUE	reported	2	84985568	0.043302	5.31006698966283e-09	21081	GCST90005774	TRUE	reported	JB9ikd	1	1	TRUE	0.0016150483332096	34.0986748236637	21.7271473039439
rs144198473	A	C	A	C	0.74016	0.258353	NA	0.00276868	FALSE	FALSE	FALSE	XrkhT3	21	32115834	0.405361	0.310489	407208	Mental and behavioural disorders	TRUE	reported	21	33488146	0.16633	8.63773746529184e-06	21081	GCST90005774	TRUE	reported	JB9ikd	1	1	TRUE	0.000938449881737902	19.8001665210833	21.7271473039439
rs150545878	C	G	C	G	0.1984	-0.0342422	NA	0.00613527	FALSE	TRUE	TRUE	XrkhT3	18	13627070	0.858989	0.192738	407208	Mental and behavioural disorders	TRUE	reported	18	13627069	0.043183	4.36415332326273e-06	21081	GCST90005774	TRUE	reported	JB9ikd	1	1	TRUE	0.00100030367204712	21.106514026566	21.7271473039439
rs17709273	G	A	G	A	0.081934	-0.0805352	NA	0.0623188	FALSE	FALSE	FALSE	XrkhT3	9	1230377	0.198438	0.0626239	407208	Mental and behavioural disorders	TRUE	reported	9	1230377	0.018246	7.14167364109734e-06	21081	GCST90005774	TRUE	reported	JB9ikd	1	1	TRUE	0.000955622893839242	20.1628430536644	21.7271473039439
rs182459570	G	A	G	A	-0.13225	-0.146435	NA	0.0223265	FALSE	FALSE	FALSE	XrkhT3	3	96865706	0.160446	0.10433	407208	Mental and behavioural disorders	TRUE	reported	3	96584550	0.029376	6.76394394809601e-06	21081	GCST90005774	TRUE	reported	JB9ikd	1	1	TRUE	0.000960500275322288	20.2658506586558	21.7271473039439
rs184455703	T	C	T	C	-0.16012	0.180192	NA	0.0188609	FALSE	FALSE	FALSE	XrkhT3	16	22361990	0.105133	0.111198	407208	Mental and behavioural disorders	TRUE	reported	16	22373311	0.034849	4.36013564000399e-06	21081	GCST90005774	TRUE	reported	JB9ikd	1	1	TRUE	0.00100042518701016	21.1090805728669	21.7271473039439
rs2254579	C	G	C	G	-0.044204	-0.00471858	NA	0.45244	FALSE	TRUE	TRUE	XrkhT3	13	100393105	0.877215	0.0305409	407208	Mental and behavioural disorders	TRUE	reported	13	101045359	0.0098687	7.52835343844754e-06	21081	GCST90005774	TRUE	reported	JB9ikd	1	1	TRUE	0.000950821307119239	20.0614371746836	21.7271473039439
rs2695072	C	G	C	G	-0.05064	0.0060677	NA	0.366593	FALSE	TRUE	TRUE	XrkhT3	1	236260939	0.846936	0.0314341	407208	Mental and behavioural disorders	TRUE	reported	1	236424239	0.010831	2.95256862172897e-06	21081	GCST90005774	TRUE	reported	JB9ikd	1	1	TRUE	0.00103587884637648	21.85793237254	21.7271473039439
rs35028612	A	G	A	G	0.080428	0.173846	NA	0.0452238	FALSE	FALSE	FALSE	XrkhT3	20	10139101	0.0183063	0.0736835	407208	Mental and behavioural disorders	TRUE	reported	20	10119749	0.01641	9.59621567110341e-07	21081	GCST90005774	TRUE	reported	JB9ikd	1	1	TRUE	0.00113818165280128	24.0190691231916	21.7271473039439
rs41393950	A	G	A	G	0.078997	0.0616191	NA	0.127345	FALSE	FALSE	FALSE	XrkhT3	5	71663018	0.175091	0.045441	407208	Mental and behavioural disorders	TRUE	reported	5	70958845	0.017628	7.45589872027781e-06	21081	GCST90005774	TRUE	reported	JB9ikd	1	1	TRUE	0.000951722596879786	20.0804716582622	21.7271473039439
rs5002998	T	A	T	A	0.06842	0.0549456	NA	0.854479	FALSE	TRUE	TRUE	XrkhT3	11	125732613	0.202258	0.0430897	407208	Mental and behavioural disorders	TRUE	reported	11	125602508	0.015283	7.61377432456151e-06	21081	GCST90005774	TRUE	reported	JB9ikd	1	1	TRUE	0.000949828078920294	20.040461068198	21.7271473039439
rs578115	C	T	C	T	0.046413	-0.0243936	NA	0.344091	FALSE	FALSE	FALSE	XrkhT3	18	2147076	0.44428	0.0318877	407208	Mental and behavioural disorders	TRUE	reported	18	2147077	0.010386	7.90314590864471e-06	21081	GCST90005774	TRUE	reported	JB9ikd	1	1	TRUE	0.000946411961921541	19.9683159984645	21.7271473039439
rs61975596	T	C	T	C	0.080114	-0.0155964	NA	0.0894195	FALSE	FALSE	FALSE	XrkhT3	14	92374534	0.771513	0.0537073	407208	Mental and behavioural disorders	TRUE	reported	14	92840878	0.017633	5.56544634258258e-06	21081	GCST90005774	TRUE	reported	JB9ikd	1	1	TRUE	0.000978246165122236	20.640642544026	21.7271473039439
rs6489680	G	A	G	A	0.11756	0.0495132	NA	0.941705	FALSE	FALSE	FALSE	XrkhT3	12	5945229	0.444304	0.0647277	407208	Mental and behavioural disorders	TRUE	reported	12	6054395	0.026457	8.89405887555891e-06	21081	GCST90005774	TRUE	reported	JB9ikd	1	1	TRUE	0.000935707669083314	19.7422549359557	21.7271473039439
rs72821620	G	C	G	C	0.10872	0.0231735	NA	0.0245084	FALSE	TRUE	TRUE	XrkhT3	10	77870396	0.812279	0.0975778	407208	Mental and behavioural disorders	TRUE	reported	10	79630154	0.023875	5.30395706694536e-06	21081	GCST90005774	TRUE	reported	JB9ikd	1	1	TRUE	0.000982684112252423	20.7343737418224	21.7271473039439
rs73139133	A	G	A	G	0.049256	0.0229582	NA	0.3647	FALSE	FALSE	FALSE	XrkhT3	3	89478558	0.467373	0.0315898	407208	Mental and behavioural disorders	TRUE	reported	3	89527708	0.011061	8.4996295944962e-06	21081	GCST90005774	TRUE	reported	JB9ikd	1	1	TRUE	0.000939788121767444	19.8284283401634	21.7271473039439
rs78561933	T	C	T	C	-0.092276	-0.107411	NA	0.0280826	FALSE	FALSE	FALSE	XrkhT3	3	140788594	0.248325	0.0930429	407208	Mental and behavioural disorders	TRUE	reported	3	140507436	0.02072	8.48984966515619e-06	21081	GCST90005774	TRUE	reported	JB9ikd	1	1	TRUE	0.000939936271876842	19.8315570747143	21.7271473039439
rs79152329	T	C	T	C	0.062089	0.0025101	NA	0.210099	FALSE	FALSE	FALSE	XrkhT3	9	123515811	0.946352	0.0373037	407208	Mental and behavioural disorders	TRUE	reported	9	126278090	0.013897	7.9414535494468e-06	21081	GCST90005774	TRUE	reported	JB9ikd	1	1	TRUE	0.000945986581011893	19.9593324017677	21.7271473039439
