# Supplementary material for: Investigating Bidirectional Causal Relationships Between Imaging‐Derived Brain Phenotypes and Sedative‐Hypnotic Use Disorder: A Mendelian Randomization Study
Source: Addict Biol. 2026 May 28;31(6):e70160. doi: 10.1111/adb.70160 (PMC13239158; doi:10.1111/adb.70160)
Supplement: Supplementary file 6 — Data S2: Supporting Information. [file ADB-31-e70160-s005.zip › Additional file2/GCST90005619_harmonise.csv]

SNP	effect_allele.exposure	other_allele.exposure	effect_allele.outcome	other_allele.outcome	beta.exposure	beta.outcome	eaf.exposure	eaf.outcome	remove	palindromic	ambiguous	id.outcome	chr.outcome	pos.outcome	pval.outcome	se.outcome	samplesize.outcome	outcome	mr_keep.outcome	pval_origin.outcome	chr.exposure	pos.exposure	se.exposure	pval.exposure	samplesize.exposure	exposure	mr_keep.exposure	pval_origin.exposure	id.exposure	action	SNP_index	mr_keep	R2	f	meanf
rs1028550	G	A	G	A	0.045255	0.0406578	NA	0.329088	FALSE	FALSE	FALSE	XrkhT3	20	5217686	0.208917	0.0323567	407208	Mental and behavioural disorders	TRUE	reported	20	5198332	0.010161	8.48203382452404e-06	21081	GCST90005619	TRUE	reported	bRUn6z	1	1	TRUE	0.000940070810457314	19.8343983525639	22.9907840304582
rs10886255	A	G	A	G	-0.045027	0.0413879	NA	0.678934	FALSE	FALSE	FALSE	XrkhT3	10	118465600	0.203042	0.0325138	407208	Mental and behavioural disorders	TRUE	reported	10	120225112	0.010129	8.82470101075655e-06	21081	GCST90005619	TRUE	reported	bRUn6z	1	1	TRUE	0.000936515048404576	19.7593055923533	22.9907840304582
rs111842921	C	T	C	T	-0.062458	-0.0555693	NA	0.142755	FALSE	FALSE	FALSE	XrkhT3	2	196342144	0.198808	0.0432461	407208	Mental and behavioural disorders	TRUE	reported	2	197206868	0.012996	1.55024378887104e-06	21081	GCST90005619	TRUE	reported	bRUn6z	1	1	TRUE	0.00109443498087512	23.0948707963449	22.9907840304582
rs112979011	T	G	T	G	0.23305	0.260333	NA	0.00892791	FALSE	FALSE	FALSE	XrkhT3	22	35648305	0.103318	0.159814	407208	Mental and behavioural disorders	TRUE	reported	22	36044352	0.051671	6.51178420546181e-06	21081	GCST90005619	TRUE	reported	bRUn6z	1	1	TRUE	0.000964038535905946	20.3405773988165	22.9907840304582
rs141766502	T	C	T	C	-0.33289	-0.00244467	NA	0.0156233	FALSE	FALSE	FALSE	XrkhT3	12	105117561	0.984121	0.122828	407208	Mental and behavioural disorders	TRUE	reported	12	105511339	0.074535	8.00018444855099e-06	21081	GCST90005619	TRUE	reported	bRUn6z	1	1	TRUE	0.000945320414800103	19.9452636885147	22.9907840304582
rs1562344	C	G	C	G	-0.19879	0.154916	NA	0.00758667	FALSE	TRUE	TRUE	XrkhT3	2	133878296	0.378766	0.176006	407208	Mental and behavioural disorders	TRUE	reported	2	134635867	0.035714	2.63693849345347e-08	21081	GCST90005619	TRUE	reported	bRUn6z	1	1	TRUE	0.00146751675385854	30.9792482203695	22.9907840304582
rs2144250	T	C	T	C	-0.044756	0.00268577	NA	0.455073	FALSE	FALSE	FALSE	XrkhT3	22	48909011	0.929899	0.0305298	407208	Mental and behavioural disorders	TRUE	reported	22	49304823	0.009861	5.6924601627871e-06	21081	GCST90005619	TRUE	reported	bRUn6z	1	1	TRUE	0.000976214452339421	20.5977322447654	22.9907840304582
rs34827001	G	A	G	A	-0.12385	0.03108	NA	0.0559456	FALSE	FALSE	FALSE	XrkhT3	11	75268485	0.638139	0.0660851	407208	Mental and behavioural disorders	TRUE	reported	11	74979529	0.027981	9.63607119338427e-06	21081	GCST90005619	TRUE	reported	bRUn6z	1	1	TRUE	0.000928476532016124	19.5895452514067	22.9907840304582
rs35944605	C	T	C	T	0.73428	0.0616888	NA	0.155519	FALSE	FALSE	FALSE	XrkhT3	8	58403819	0.14557	0.0423873	407208	Mental and behavioural disorders	TRUE	reported	8	59316378	0.16117	5.24445061281953e-06	21081	GCST90005619	TRUE	reported	bRUn6z	1	1	TRUE	0.000983640447131175	20.7545720215814	22.9907840304582
rs35955456	T	C	T	C	0.065022	0.0435179	NA	0.238179	FALSE	FALSE	FALSE	XrkhT3	4	177325332	0.221924	0.0356287	407208	Mental and behavioural disorders	TRUE	reported	4	178246486	0.010859	2.16222059671188e-09	21081	GCST90005619	TRUE	reported	bRUn6z	1	1	TRUE	0.00169789863141729	35.8508764056293	22.9907840304582
rs4695857	C	A	C	A	0.05752	0.032156	NA	0.716482	FALSE	FALSE	FALSE	XrkhT3	4	173581306	0.340073	0.0337058	407208	Mental and behavioural disorders	TRUE	reported	4	174502457	0.011275	3.40094806512191e-07	21081	GCST90005619	TRUE	reported	bRUn6z	1	1	TRUE	0.00123304126784307	26.0233647675507	22.9907840304582
rs4823877	C	T	C	T	-0.053929	-0.0496196	NA	0.650487	FALSE	FALSE	FALSE	XrkhT3	22	46804456	0.118726	0.0318045	407208	Mental and behavioural disorders	TRUE	reported	22	47200353	0.010914	7.8234804203146e-07	21081	GCST90005619	TRUE	reported	bRUn6z	1	1	TRUE	0.00115686562377769	24.4138139857554	22.9907840304582
rs4985352	A	G	A	G	0.052861	0.00500754	NA	0.38375	FALSE	FALSE	FALSE	XrkhT3	2	41569641	0.87227	0.0311461	407208	Mental and behavioural disorders	TRUE	reported	2	41796781	0.010508	4.93514594040883e-07	21081	GCST90005619	TRUE	reported	bRUn6z	1	1	TRUE	0.00119899778911186	25.3040138533546	22.9907840304582
rs58458113	T	C	T	C	-0.055785	0.0149584	NA	0.224848	FALSE	FALSE	FALSE	XrkhT3	6	160111303	0.680389	0.0363126	407208	Mental and behavioural disorders	TRUE	reported	6	160532335	0.012284	5.62341325190349e-06	21081	GCST90005619	TRUE	reported	bRUn6z	1	1	TRUE	0.000977325873309065	20.6212057213721	22.9907840304582
rs61919972	A	G	A	G	0.05097	-0.0455759	NA	0.42938	FALSE	FALSE	FALSE	XrkhT3	12	31163727	0.143627	0.0311648	407208	Mental and behavioural disorders	TRUE	reported	12	31316661	0.010257	6.76705957674191e-07	21081	GCST90005619	TRUE	reported	bRUn6z	1	1	TRUE	0.00117000824516688	24.6914930503271	22.9907840304582
rs6496715	C	T	C	T	0.04513	4.79556e-05	NA	0.594578	FALSE	FALSE	FALSE	XrkhT3	15	90634331	0.998768	0.0310591	407208	Mental and behavioural disorders	TRUE	reported	15	91177563	0.010175	9.23208937082158e-06	21081	GCST90005619	TRUE	reported	bRUn6z	1	1	TRUE	0.000932321140887341	19.6707367725141	22.9907840304582
rs6505583	G	A	G	A	0.066396	-0.0532269	NA	0.108363	FALSE	FALSE	FALSE	XrkhT3	18	10647634	0.280417	0.0493124	407208	Mental and behavioural disorders	TRUE	reported	18	10647631	0.014822	7.51449846374684e-06	21081	GCST90005619	TRUE	reported	bRUn6z	1	1	TRUE	0.000950967795554045	20.0645308851884	22.9907840304582
rs6891356	G	T	G	T	-0.056249	-0.000671653	NA	0.277971	FALSE	FALSE	FALSE	XrkhT3	5	117213627	0.984253	0.0340304	407208	Mental and behavioural disorders	TRUE	reported	5	116549323	0.010603	1.13657997475015e-07	21081	GCST90005619	TRUE	reported	bRUn6z	1	1	TRUE	0.00133321897101419	28.1404400585469	22.9907840304582
rs71551193	G	A	G	A	0.25637	-0.254456	NA	0.0017903	FALSE	FALSE	FALSE	XrkhT3	6	164366286	0.480887	0.360994	407208	Mental and behavioural disorders	TRUE	reported	6	164787319	0.045626	1.94536008162266e-08	21081	GCST90005619	TRUE	reported	bRUn6z	1	1	TRUE	0.00149543816338093	31.5695513578079	22.9907840304582
rs74802385	T	C	T	C	-0.15037	0.051307	NA	0.0156806	FALSE	FALSE	FALSE	XrkhT3	3	62533168	0.68169	0.125091	407208	Mental and behavioural disorders	TRUE	reported	3	62518843	0.032061	2.74473234347854e-06	21081	GCST90005619	TRUE	reported	bRUn6z	1	1	TRUE	0.00104237534122288	21.9951570269483	22.9907840304582
rs75279279	T	C	T	C	0.12605	-0.056204	NA	0.043112	FALSE	FALSE	FALSE	XrkhT3	8	35770063	0.453859	0.0750391	407208	Mental and behavioural disorders	TRUE	reported	8	35627581	0.027555	4.80064951246685e-06	21081	GCST90005619	TRUE	reported	bRUn6z	1	1	TRUE	0.000991659952528162	20.9239495821905	22.9907840304582
rs75432920	G	T	G	T	-0.062133	-0.0377309	NA	0.123718	FALSE	FALSE	FALSE	XrkhT3	12	15975771	0.411534	0.0459463	407208	Mental and behavioural disorders	TRUE	reported	12	16128705	0.014039	9.6582846316206e-06	21081	GCST90005619	TRUE	reported	bRUn6z	1	1	TRUE	0.000928277357895988	19.58533905388	22.9907840304582
rs7558655	C	T	C	T	-0.045584	-0.0669728	NA	0.494724	FALSE	FALSE	FALSE	XrkhT3	2	220673722	0.0273464	0.030352	407208	Mental and behavioural disorders	TRUE	reported	2	221538442	0.0098043	3.3504257668096e-06	21081	GCST90005619	TRUE	reported	bRUn6z	1	1	TRUE	0.00102436650047705	21.614762902589	22.9907840304582
rs75615560	T	A	T	A	0.12384	0.0624797	NA	0.0420265	FALSE	TRUE	TRUE	XrkhT3	21	22331210	0.40858	0.0756051	407208	Mental and behavioural disorders	TRUE	reported	21	23703530	0.027515	6.80455924994638e-06	21081	GCST90005619	TRUE	reported	bRUn6z	1	1	TRUE	0.000960007261407908	20.2554384311942	22.9907840304582
rs75977651	T	C	T	C	0.07413	-0.0260081	NA	0.147747	FALSE	FALSE	FALSE	XrkhT3	1	219621043	0.544322	0.0428972	407208	Mental and behavioural disorders	TRUE	reported	1	219794385	0.016464	6.74994136121949e-06	21081	GCST90005619	TRUE	reported	bRUn6z	1	1	TRUE	0.000960746099268062	20.2710423513386	22.9907840304582
rs76536240	C	T	C	T	-0.22914	0.0288875	NA	0.0100007	FALSE	FALSE	FALSE	XrkhT3	6	32668765	0.847231	0.149946	407208	Mental and behavioural disorders	TRUE	reported	6	32636542	0.048641	2.48313310529557e-06	21081	GCST90005619	TRUE	reported	bRUn6z	1	1	TRUE	0.00105159539836857	22.1899142138886	22.9907840304582
rs78438645	C	A	C	A	0.27521	0.218395	NA	0.0131922	FALSE	FALSE	FALSE	XrkhT3	10	109446249	0.0984623	0.132172	407208	Mental and behavioural disorders	TRUE	reported	10	111206007	0.057487	1.70098310496945e-06	21081	GCST90005619	TRUE	reported	bRUn6z	1	1	TRUE	0.00108599049932463	22.9164808157077	22.9907840304582
rs79412335	T	A	T	A	-0.19446	-0.0445012	NA	0.0337171	FALSE	TRUE	TRUE	XrkhT3	2	238768535	0.599667	0.0847834	407208	Mental and behavioural disorders	TRUE	reported	2	239677176	0.040661	1.74341187582571e-06	21081	GCST90005619	TRUE	reported	bRUn6z	1	1	TRUE	0.00108378293342422	22.8698464028707	22.9907840304582
rs872505	T	C	T	C	-0.047774	-0.0454409	NA	0.448237	FALSE	FALSE	FALSE	XrkhT3	1	230768522	0.135922	0.0304738	407208	Mental and behavioural disorders	TRUE	reported	1	230904268	0.0099904	1.74783326241822e-06	21081	GCST90005619	TRUE	reported	bRUn6z	1	1	TRUE	0.00108356609190889	22.8652656779187	22.9907840304582
