# Supplementary material for: Investigating Bidirectional Causal Relationships Between Imaging‐Derived Brain Phenotypes and Sedative‐Hypnotic Use Disorder: A Mendelian Randomization Study
Source: Addict Biol. 2026 May 28;31(6):e70160. doi: 10.1111/adb.70160 (PMC13239158; doi:10.1111/adb.70160)
Supplement: Supplementary file 6 — Data S2: Supporting Information. [file ADB-31-e70160-s005.zip › Additional file2/GCST90002805_harmonise.csv]

SNP	effect_allele.exposure	other_allele.exposure	effect_allele.outcome	other_allele.outcome	beta.exposure	beta.outcome	eaf.exposure	eaf.outcome	remove	palindromic	ambiguous	id.outcome	chr.outcome	pos.outcome	pval.outcome	se.outcome	samplesize.outcome	outcome	mr_keep.outcome	pval_origin.outcome	chr.exposure	pos.exposure	se.exposure	pval.exposure	samplesize.exposure	exposure	mr_keep.exposure	pval_origin.exposure	id.exposure	action	SNP_index	mr_keep	R2	f	meanf
rs10149470	G	A	G	A	0.044546	0.0785703	NA	0.517758	FALSE	FALSE	FALSE	XrkhT3	14	103551616	0.00986143	0.030446	407208	Mental and behavioural disorders	TRUE	reported	14	104017953	0.0097028	4.43608643931433e-06	21282	GCST90002805	TRUE	reported	HhOv1g	1	1	TRUE	0.00098942052413452	21.0757215050006	26.7075680042838
rs11022131	G	C	G	C	-0.067191	-0.00438058	NA	0.262973	FALSE	TRUE	TRUE	XrkhT3	11	12050666	0.899075	0.0345389	407208	Mental and behavioural disorders	TRUE	reported	11	12072213	0.011202	2.03048600271681e-09	21282	GCST90002805	TRUE	reported	HhOv1g	1	1	TRUE	0.00168766045084713	35.9741265045824	26.7075680042838
rs11152952	G	A	G	A	0.062676	0.0710904	NA	0.125309	FALSE	FALSE	FALSE	XrkhT3	6	96446427	0.119949	0.0457177	407208	Mental and behavioural disorders	TRUE	reported	6	96894303	0.012501	5.38145855586728e-07	21282	GCST90002805	TRUE	reported	HhOv1g	1	1	TRUE	0.00117974443011515	25.1346138935944	26.7075680042838
rs11727676	C	T	C	T	0.10439	0.0105945	NA	0.085604	FALSE	FALSE	FALSE	XrkhT3	4	144737912	0.845401	0.0543341	407208	Mental and behavioural disorders	TRUE	reported	4	145659064	0.016559	2.95801246655155e-10	21282	GCST90002805	TRUE	reported	HhOv1g	1	1	TRUE	0.00186391841555627	39.7382527441292	26.7075680042838
rs117303292	T	C	T	C	-0.32012	-0.300505	NA	0.00249475	FALSE	FALSE	FALSE	XrkhT3	15	62205844	0.349857	0.321442	407208	Mental and behavioural disorders	TRUE	reported	15	62498043	0.067779	2.33937583784157e-06	21282	GCST90002805	TRUE	reported	HhOv1g	1	1	TRUE	0.00104705114666655	22.3046024606466	26.7075680042838
rs12134456	G	C	G	C	-0.053794	-0.014297	NA	0.385843	FALSE	TRUE	TRUE	XrkhT3	1	155752715	0.646939	0.0312148	407208	Mental and behavioural disorders	TRUE	reported	1	155722506	0.010164	1.21955109365968e-07	21282	GCST90002805	TRUE	reported	HhOv1g	1	1	TRUE	0.00131448210406283	28.0089964991079	26.7075680042838
rs12504692	T	C	T	C	0.0573	-0.0325841	NA	0.213614	FALSE	FALSE	FALSE	XrkhT3	4	165901165	0.376962	0.0368804	407208	Mental and behavioural disorders	TRUE	reported	4	166822317	0.010674	8.03896244857125e-08	21282	GCST90002805	TRUE	reported	HhOv1g	1	1	TRUE	0.00135224299094454	28.8146953170785	26.7075680042838
rs12508031	T	A	T	A	0.056447	-0.0244324	NA	0.322126	FALSE	TRUE	TRUE	XrkhT3	4	19072062	0.457525	0.0328867	407208	Mental and behavioural disorders	TRUE	reported	4	19073685	0.01065	1.16896094063936e-07	21282	GCST90002805	TRUE	reported	HhOv1g	1	1	TRUE	0.00131824821112581	28.0893506690284	26.7075680042838
rs12536836	T	C	T	C	0.062199	-0.000295374	NA	0.381665	FALSE	FALSE	FALSE	XrkhT3	7	18841452	0.992469	0.0312922	407208	Mental and behavioural disorders	TRUE	reported	7	18881075	0.0099777	4.63767168124061e-10	21282	GCST90002805	TRUE	reported	HhOv1g	1	1	TRUE	0.00182264125833311	38.8566276700798	26.7075680042838
rs12726133	T	C	T	C	0.095749	-0.0347423	NA	0.137203	FALSE	FALSE	FALSE	XrkhT3	1	175210729	0.426874	0.0437257	407208	Mental and behavioural disorders	TRUE	reported	1	175179865	0.019814	1.35800071936322e-06	21282	GCST90002805	TRUE	reported	HhOv1g	1	1	TRUE	0.00109606286141329	23.3498105510408	26.7075680042838
rs13044653	C	T	C	T	0.072553	0.00264247	NA	0.11525	FALSE	FALSE	FALSE	XrkhT3	20	17043933	0.955489	0.0473433	407208	Mental and behavioural disorders	TRUE	reported	20	17024578	0.016065	6.32848856925696e-06	21282	GCST90002805	TRUE	reported	HhOv1g	1	1	TRUE	0.00095746042468593	20.3942845576703	26.7075680042838
rs13077489	C	G	C	G	0.061761	0.0515683	NA	0.392527	FALSE	TRUE	TRUE	XrkhT3	3	104941764	0.0980573	0.0311714	407208	Mental and behavioural disorders	TRUE	reported	3	104660608	0.010637	6.47291642999327e-09	21282	GCST90002805	TRUE	reported	HhOv1g	1	1	TRUE	0.00158157746027845	33.7092821956481	26.7075680042838
rs13122826	G	A	G	A	0.047318	0.0356695	NA	0.706344	FALSE	FALSE	FALSE	XrkhT3	4	185065800	0.29004	0.033713	407208	Mental and behavioural disorders	TRUE	reported	4	185986954	0.010656	9.01156044339704e-06	21282	GCST90002805	TRUE	reported	HhOv1g	1	1	TRUE	0.000925656177484561	19.7162138920572	26.7075680042838
rs139105409	A	G	A	G	-0.10063	0.0164559	NA	0.10433	FALSE	FALSE	FALSE	XrkhT3	18	40118200	0.741986	0.049984	407208	Mental and behavioural disorders	TRUE	reported	18	37698164	0.021589	3.1630058853452e-06	21282	GCST90002805	TRUE	reported	HhOv1g	1	1	TRUE	0.00101984533730791	21.7244643716072	26.7075680042838
rs139682784	T	C	T	C	0.11177	-0.00627673	NA	0.116505	FALSE	FALSE	FALSE	XrkhT3	4	52737464	0.894264	0.047225	407208	Mental and behavioural disorders	TRUE	reported	4	53603631	0.017057	5.78096047405719e-11	21282	GCST90002805	TRUE	reported	HhOv1g	1	1	TRUE	0.00201352682091951	42.9343001139841	26.7075680042838
rs140866443	A	T	A	T	-0.12399	-0.0043814	NA	0.033183	FALSE	TRUE	TRUE	XrkhT3	15	88834868	0.960166	0.0877239	407208	Mental and behavioural disorders	TRUE	reported	15	89378099	0.027774	8.08164929112537e-06	21282	GCST90002805	TRUE	reported	HhOv1g	1	1	TRUE	0.00093557264393919	19.9276296081459	26.7075680042838
rs143502136	G	A	G	A	0.096355	0.0880763	NA	0.0197822	FALSE	FALSE	FALSE	XrkhT3	12	32678688	0.42653	0.110768	407208	Mental and behavioural disorders	TRUE	reported	12	32831622	0.020592	2.89734358770132e-06	21282	GCST90002805	TRUE	reported	HhOv1g	1	1	TRUE	0.00102776170774235	21.8932702055317	26.7075680042838
rs143699214	A	G	A	G	0.25325	0.709182	NA	0.00325114	FALSE	FALSE	FALSE	XrkhT3	13	49909207	0.0107833	0.278149	407208	Mental and behavioural disorders	TRUE	reported	13	50483343	0.056929	8.69160537856856e-06	21282	GCST90002805	TRUE	reported	HhOv1g	1	1	TRUE	0.000928999995232562	19.7875024882662	26.7075680042838
rs144776589	A	G	A	G	0.24584	-0.0675105	NA	0.018951	FALSE	FALSE	FALSE	XrkhT3	16	24936435	0.544567	0.111418	407208	Mental and behavioural disorders	TRUE	reported	16	24947756	0.048639	4.35110937092768e-07	21282	GCST90002805	TRUE	reported	HhOv1g	1	1	TRUE	0.00119895358186022	25.5443587223721	26.7075680042838
rs148286764	T	A	T	A	-0.15539	0.347198	NA	0.00993086	FALSE	TRUE	TRUE	XrkhT3	15	94446017	0.0273464	0.157349	407208	Mental and behavioural disorders	TRUE	reported	15	94989246	0.034606	7.15319394075337e-06	21282	GCST90002805	TRUE	reported	HhOv1g	1	1	TRUE	0.000946497855209242	20.1605562821335	26.7075680042838
rs151131469	C	T	C	T	-0.21252	-0.100665	NA	0.0180862	FALSE	FALSE	FALSE	XrkhT3	8	13561944	0.375454	0.113579	407208	Mental and behavioural disorders	TRUE	reported	8	13419453	0.044107	1.45881426027535e-06	21282	GCST90002805	TRUE	reported	HhOv1g	1	1	TRUE	0.0010896791388129	23.2136675231738	26.7075680042838
rs1635535	G	A	G	A	0.071236	-0.0334529	NA	0.769521	FALSE	FALSE	FALSE	XrkhT3	12	47992458	0.352108	0.0359512	407208	Mental and behavioural disorders	TRUE	reported	12	48386241	0.013785	2.39001155148473e-07	21282	GCST90002805	TRUE	reported	HhOv1g	1	1	TRUE	0.00125322330211394	26.7020555071606	26.7075680042838
rs1914973	T	C	T	C	-0.061457	0.0412715	NA	0.157321	FALSE	FALSE	FALSE	XrkhT3	2	114930953	0.321787	0.041655	407208	Mental and behavioural disorders	TRUE	reported	2	115688530	0.013427	4.7413279957862e-06	21282	GCST90002805	TRUE	reported	HhOv1g	1	1	TRUE	0.000983433473531877	20.9480653454248	26.7075680042838
rs1932197	G	C	G	C	0.048618	-0.0189202	NA	0.476081	FALSE	TRUE	TRUE	XrkhT3	13	79609218	0.532791	0.030333	407208	Mental and behavioural disorders	TRUE	reported	13	80183353	0.0096985	5.40256499099931e-07	21282	GCST90002805	TRUE	reported	HhOv1g	1	1	TRUE	0.00117939719754056	25.1272073215601	26.7075680042838
rs1934057	T	C	T	C	-0.044426	-0.0303204	NA	0.593159	FALSE	FALSE	FALSE	XrkhT3	1	18635601	0.327869	0.0309893	407208	Mental and behavioural disorders	TRUE	reported	1	18962095	0.0097652	5.40878850566102e-06	21282	GCST90002805	TRUE	reported	HhOv1g	1	1	TRUE	0.00097157771490302	20.6952808468107	26.7075680042838
rs2236407	G	A	G	A	-0.054387	-0.0338313	NA	0.369686	FALSE	FALSE	FALSE	XrkhT3	9	95475514	0.281318	0.031402	407208	Mental and behavioural disorders	TRUE	reported	9	98237796	0.010127	7.92501330480472e-08	21282	GCST90002805	TRUE	reported	HhOv1g	1	1	TRUE	0.00135340561472711	28.8395030267152	26.7075680042838
rs2686745	G	T	G	T	-0.053205	-0.0493489	NA	0.272167	FALSE	FALSE	FALSE	XrkhT3	3	12943681	0.147826	0.0340983	407208	Mental and behavioural disorders	TRUE	reported	3	12985181	0.011616	4.6655194039098e-06	21282	GCST90002805	TRUE	reported	HhOv1g	1	1	TRUE	0.00098480748843283	20.9773620170526	26.7075680042838
rs2808502	G	A	G	A	0.046751	0.0355583	NA	0.749371	FALSE	FALSE	FALSE	XrkhT3	1	200362574	0.309716	0.0350046	407208	Mental and behavioural disorders	TRUE	reported	1	200331702	0.010355	6.37235555635146e-06	21282	GCST90002805	TRUE	reported	HhOv1g	1	1	TRUE	0.000956871019889449	20.3817179785167	26.7075680042838
rs28459962	C	T	C	T	0.058138	0.0460317	NA	0.269226	FALSE	FALSE	FALSE	XrkhT3	4	88865131	0.179512	0.0342942	407208	Mental and behavioural disorders	TRUE	reported	4	89786282	0.011602	5.46260754212695e-07	21282	GCST90002805	TRUE	reported	HhOv1g	1	1	TRUE	0.00117850083827994	25.1080877410476	26.7075680042838
rs2999158	C	T	C	T	0.061909	0.0464124	NA	0.660453	FALSE	FALSE	FALSE	XrkhT3	1	112696856	0.147642	0.0320547	407208	Mental and behavioural disorders	TRUE	reported	1	113239478	0.010262	1.63794758483495e-09	21282	GCST90002805	TRUE	reported	HhOv1g	1	1	TRUE	0.00170721826883034	36.3917333927923	26.7075680042838
rs3012434	G	A	G	A	0.068868	0.0473431	NA	0.803573	FALSE	FALSE	FALSE	XrkhT3	6	170235489	0.216322	0.0382921	407208	Mental and behavioural disorders	TRUE	reported	6	170545279	0.012662	5.41751347231346e-08	21282	GCST90002805	TRUE	reported	HhOv1g	1	1	TRUE	0.00138808042551901	29.5794100551405	26.7075680042838
rs34187097	T	C	T	C	-0.075511	-0.0403249	NA	0.112628	FALSE	FALSE	FALSE	XrkhT3	10	69494765	0.406093	0.0485382	407208	Mental and behavioural disorders	TRUE	reported	10	71254521	0.015373	9.08657048958146e-07	21282	GCST90002805	TRUE	reported	HhOv1g	1	1	TRUE	0.00113239691570416	24.1247251305144	26.7075680042838
rs36155897	C	G	C	G	0.06203	0.0277147	NA	0.532399	FALSE	TRUE	TRUE	XrkhT3	7	406087	0.368392	0.0308116	407208	Mental and behavioural disorders	TRUE	reported	7	446053	0.012884	1.48593564228701e-06	21282	GCST90002805	TRUE	reported	HhOv1g	1	1	TRUE	0.00108797003610244	23.1772184874945	26.7075680042838
rs3936077	G	A	G	A	-0.050603	-0.0208895	NA	0.19949	FALSE	FALSE	FALSE	XrkhT3	3	119221553	0.582035	0.0379523	407208	Mental and behavioural disorders	TRUE	reported	3	118940400	0.011171	5.94018539970367e-06	21282	GCST90002805	TRUE	reported	HhOv1g	1	1	TRUE	0.000963246529105067	20.5176496942092	26.7075680042838
rs40965	A	G	A	G	0.055741	-0.03465	NA	0.196616	FALSE	FALSE	FALSE	XrkhT3	16	79595226	0.369439	0.0386063	407208	Mental and behavioural disorders	TRUE	reported	16	79629123	0.012447	7.56136147077729e-06	21282	GCST90002805	TRUE	reported	HhOv1g	1	1	TRUE	0.000941452977078087	20.0529983071773	26.7075680042838
rs4890667	G	A	G	A	0.045089	-0.0225755	NA	0.54213	FALSE	FALSE	FALSE	XrkhT3	18	46521772	0.459297	0.0305073	407208	Mental and behavioural disorders	TRUE	reported	18	44101735	0.0099277	5.6104797603247e-06	21282	GCST90002805	TRUE	reported	HhOv1g	1	1	TRUE	0.000968301815859347	20.6254342869599	26.7075680042838
rs490933	T	C	T	C	0.04592	0.0247215	NA	0.594905	FALSE	FALSE	FALSE	XrkhT3	8	107962290	0.42313	0.0308632	407208	Mental and behavioural disorders	TRUE	reported	8	108974518	0.010035	4.77089655425649e-06	21282	GCST90002805	TRUE	reported	HhOv1g	1	1	TRUE	0.000982945567259304	20.9376622535789	26.7075680042838
rs509685	G	A	G	A	-0.057565	-0.0129441	NA	0.74552	FALSE	FALSE	FALSE	XrkhT3	6	133195866	0.709725	0.0347747	407208	Mental and behavioural disorders	TRUE	reported	6	133517005	0.011077	2.0488020499575e-07	21282	GCST90002805	TRUE	reported	HhOv1g	1	1	TRUE	0.00126738773252374	27.0042357852657	26.7075680042838
rs551300	G	A	G	A	0.044125	0.00981973	NA	0.600097	FALSE	FALSE	FALSE	XrkhT3	11	104133868	0.750836	0.0309247	407208	Mental and behavioural disorders	TRUE	reported	11	104004596	0.0097855	6.54184123569238e-06	21282	GCST90002805	TRUE	reported	HhOv1g	1	1	TRUE	0.000954500638096857	20.3311797027006	26.7075680042838
rs5756894	A	C	A	C	0.045878	-0.0121229	NA	0.677902	FALSE	FALSE	FALSE	XrkhT3	22	38054129	0.709723	0.0325685	407208	Mental and behavioural disorders	TRUE	reported	22	38450136	0.0099146	3.72563238466604e-06	21282	GCST90002805	TRUE	reported	HhOv1g	1	1	TRUE	0.00100510027377283	21.4100530760941	26.7075680042838
rs59878333	CT	C	CT	C	0.064162	-0.0288395	NA	0.871777	FALSE	FALSE	FALSE	XrkhT3	11	47921597	0.525368	0.0454099	407208	Mental and behavioural disorders	TRUE	reported	11	47943149	0.013772	3.19815862166661e-06	21282	GCST90002805	TRUE	reported	HhOv1g	1	1	TRUE	0.00101884147552178	21.7030585753256	26.7075680042838
rs6097618	C	G	C	G	0.048529	-0.0204129	NA	0.405752	FALSE	TRUE	TRUE	XrkhT3	20	53832397	0.509934	0.0309783	407208	Mental and behavioural disorders	TRUE	reported	20	52448936	0.0097954	7.31812797674455e-07	21282	GCST90002805	TRUE	reported	HhOv1g	1	1	TRUE	0.00115198097721377	24.5424276048444	26.7075680042838
rs611384	A	G	A	G	-0.061516	-0.0533369	NA	0.180355	FALSE	FALSE	FALSE	XrkhT3	11	134155606	0.175579	0.0393778	407208	Mental and behavioural disorders	TRUE	reported	11	134025501	0.013575	5.89114890329541e-06	21282	GCST90002805	TRUE	reported	HhOv1g	1	1	TRUE	0.000963973756603706	20.5331549630515	26.7075680042838
rs611531	G	A	G	A	0.055137	0.0486823	NA	0.68455	FALSE	FALSE	FALSE	XrkhT3	4	118266477	0.135116	0.0325802	407208	Mental and behavioural disorders	TRUE	reported	4	119187632	0.011773	2.83857255868412e-06	21282	GCST90002805	TRUE	reported	HhOv1g	1	1	TRUE	0.00102956121797514	21.9316426872684	26.7075680042838
rs653178	T	C	T	C	0.046028	0.0596662	NA	0.585098	FALSE	FALSE	FALSE	XrkhT3	12	111569952	0.0525448	0.0307773	407208	Mental and behavioural disorders	TRUE	reported	12	112007756	0.0096691	1.94491219747676e-06	21282	GCST90002805	TRUE	reported	HhOv1g	1	1	TRUE	0.00106364691427141	22.6585069867341	26.7075680042838
rs6658111	G	T	G	T	0.048298	0.0218009	NA	0.398732	FALSE	FALSE	FALSE	XrkhT3	1	47515244	0.483987	0.0311484	407208	Mental and behavioural disorders	TRUE	reported	1	47980916	0.01013	1.8762901558379e-06	21282	GCST90002805	TRUE	reported	HhOv1g	1	1	TRUE	0.00106699731441322	22.7299556523511	26.7075680042838
rs6752845	C	G	C	G	0.047933	-0.0207252	NA	0.4567	FALSE	TRUE	TRUE	XrkhT3	2	36867996	0.496517	0.0304792	407208	Mental and behavioural disorders	TRUE	reported	2	37095139	0.0098631	1.18331399247446e-06	21282	GCST90002805	TRUE	reported	HhOv1g	1	1	TRUE	0.0011085319490021	23.6157386755858	26.7075680042838
rs67538387	T	A	T	A	-0.12194	-0.0717966	NA	0.0226637	FALSE	TRUE	TRUE	XrkhT3	17	22580888	0.486926	0.103274	407208	Mental and behavioural disorders	TRUE	reported	17	22080215	0.026674	4.86855409657712e-06	21282	GCST90002805	TRUE	reported	HhOv1g	1	1	TRUE	0.00098101893202112	20.8965828167672	26.7075680042838
rs6971630	C	T	C	T	0.047707	-0.0253607	NA	0.559203	FALSE	FALSE	FALSE	XrkhT3	7	5363330	0.407909	0.0306445	407208	Mental and behavioural disorders	TRUE	reported	7	5402961	0.0098129	1.17219536554813e-06	21282	GCST90002805	TRUE	reported	HhOv1g	1	1	TRUE	0.00110936630395187	23.6335331934639	26.7075680042838
rs7215448	G	T	G	T	-0.045201	-0.0232702	NA	0.459972	FALSE	FALSE	FALSE	XrkhT3	17	69825452	0.444813	0.0304546	407208	Mental and behavioural disorders	TRUE	reported	17	67821593	0.0097747	3.78007137301811e-06	21282	GCST90002805	TRUE	reported	HhOv1g	1	1	TRUE	0.00100378480163802	21.3820035090079	26.7075680042838
rs7242667	T	C	T	C	0.044982	0.0375338	NA	0.510315	FALSE	FALSE	FALSE	XrkhT3	18	6726178	0.216021	0.0303382	407208	Mental and behavioural disorders	TRUE	reported	18	6726177	0.0097652	4.12192418983097e-06	21282	GCST90002805	TRUE	reported	HhOv1g	1	1	TRUE	0.000996024486132715	21.2165332515335	26.7075680042838
rs72785260	G	A	G	A	0.057855	0.00487629	NA	0.259872	FALSE	FALSE	FALSE	XrkhT3	5	124997844	0.887638	0.0345118	407208	Mental and behavioural disorders	TRUE	reported	5	124333537	0.010648	5.59499882939776e-08	21282	GCST90002805	TRUE	reported	HhOv1g	1	1	TRUE	0.00138525984152306	29.5192212193188	26.7075680042838
rs73589794	C	G	C	G	-0.07269	0.0323052	NA	0.102826	FALSE	TRUE	TRUE	XrkhT3	14	24801099	0.516512	0.0497974	407208	Mental and behavioural disorders	TRUE	reported	14	25270305	0.016246	7.70193767609795e-06	21282	GCST90002805	TRUE	reported	HhOv1g	1	1	TRUE	0.000939800472407218	20.0177667594827	26.7075680042838
rs73644951	T	A	T	A	0.059154	0.0102007	NA	0.167413	FALSE	TRUE	TRUE	XrkhT3	9	32390475	0.801482	0.0405708	407208	Mental and behavioural disorders	TRUE	reported	9	32390473	0.013293	8.6297854776697e-06	21282	GCST90002805	TRUE	reported	HhOv1g	1	1	TRUE	0.000929620877649374	19.8007394571709	26.7075680042838
rs76341705	A	G	A	G	-0.17215	0.0125846	NA	0.151647	FALSE	FALSE	FALSE	XrkhT3	14	59161961	0.766574	0.0423927	407208	Mental and behavioural disorders	TRUE	reported	14	59628679	0.014719	1.65958690743756e-31	21282	GCST90002805	TRUE	reported	HhOv1g	1	1	TRUE	0.00638649374115834	136.778119415424	26.7075680042838
rs76731691	T	G	T	G	-0.10856	-0.0392085	NA	0.0951821	FALSE	FALSE	FALSE	XrkhT3	17	65964151	0.448173	0.0516946	407208	Mental and behavioural disorders	TRUE	reported	17	63960269	0.019884	4.8250298005971e-08	21282	GCST90002805	TRUE	reported	HhOv1g	1	1	TRUE	0.00139865907136074	29.8051522851735	26.7075680042838
rs78030993	T	C	T	C	0.11143	-0.0169599	NA	0.022733	FALSE	FALSE	FALSE	XrkhT3	3	64803707	0.872302	0.105514	407208	Mental and behavioural disorders	TRUE	reported	3	64789383	0.023528	2.19381499189791e-06	21282	GCST90002805	TRUE	reported	HhOv1g	1	1	TRUE	0.00105284469618263	22.4281484919513	26.7075680042838
rs823156	A	G	A	G	0.059626	0.0663213	NA	0.827892	FALSE	FALSE	FALSE	XrkhT3	1	205795512	0.0994077	0.04025	407208	Mental and behavioural disorders	TRUE	reported	1	205764640	0.012809	3.2568668220167e-06	21282	GCST90002805	TRUE	reported	HhOv1g	1	1	TRUE	0.00101715348724414	21.6670649392165	26.7075680042838
rs867866	C	T	C	T	-0.045576	-0.0306566	NA	0.696343	FALSE	FALSE	FALSE	XrkhT3	10	124509318	0.353729	0.0330572	407208	Mental and behavioural disorders	TRUE	reported	10	126197887	0.0098788	3.98198848671559e-06	21282	GCST90002805	TRUE	reported	HhOv1g	1	1	TRUE	0.000999119554362875	21.2825279066398	26.7075680042838
rs9615351	G	C	G	C	0.069823	0.0143993	NA	0.237244	FALSE	TRUE	TRUE	XrkhT3	22	46364584	0.687076	0.0357457	407208	Mental and behavioural disorders	TRUE	reported	22	46760481	0.0112	4.62700533236182e-10	21282	GCST90002805	TRUE	reported	HhOv1g	1	1	TRUE	0.00182287185515801	38.8615527084424	26.7075680042838
rs9935548	A	G	A	G	-0.055884	0.00392404	NA	0.360374	FALSE	FALSE	FALSE	XrkhT3	16	49506324	0.901035	0.0315556	407208	Mental and behavioural disorders	TRUE	reported	16	49540235	0.010057	2.78227465767512e-08	21282	GCST90002805	TRUE	reported	HhOv1g	1	1	TRUE	0.0014487584593279	30.8743094314625	26.7075680042838
