# Supplementary material for: Investigating Bidirectional Causal Relationships Between Imaging‐Derived Brain Phenotypes and Sedative‐Hypnotic Use Disorder: A Mendelian Randomization Study
Source: Addict Biol. 2026 May 28;31(6):e70160. doi: 10.1111/adb.70160 (PMC13239158; doi:10.1111/adb.70160)
Supplement: Supplementary file 6 — Data S2: Supporting Information. [file ADB-31-e70160-s005.zip › Additional file2/GCST90004222_harmonise.csv]

SNP	effect_allele.exposure	other_allele.exposure	effect_allele.outcome	other_allele.outcome	beta.exposure	beta.outcome	eaf.exposure	eaf.outcome	remove	palindromic	ambiguous	id.outcome	chr.outcome	pos.outcome	pval.outcome	se.outcome	samplesize.outcome	outcome	mr_keep.outcome	pval_origin.outcome	chr.exposure	pos.exposure	se.exposure	pval.exposure	samplesize.exposure	exposure	mr_keep.exposure	pval_origin.exposure	id.exposure	action	SNP_index	mr_keep	R2	f	meanf
rs10509071	A	G	A	G	0.047926	-0.0207876	NA	0.344662	FALSE	FALSE	FALSE	XrkhT3	10	57194005	0.513555	0.0318189	407208	Mental and behavioural disorders	TRUE	reported	10	58953765	0.010236	2.85759054337495e-06	20860	GCST90004222	TRUE	reported	8ZBAQm	1	1	TRUE	0.00104981153770257	21.9199809022576	24.8391520971462
rs10764512	C	A	C	A	-0.05668	0.00044412	NA	0.707465	FALSE	FALSE	FALSE	XrkhT3	10	18456273	0.98939	0.0333979	407208	Mental and behavioural disorders	TRUE	reported	10	18745202	0.011002	2.6061535499989e-07	20860	GCST90004222	TRUE	reported	8ZBAQm	1	1	TRUE	0.00127072004334728	26.5384015428966	24.8391520971462
rs10910446	C	T	C	T	0.049229	0.0328106	NA	0.672322	FALSE	FALSE	FALSE	XrkhT3	1	234512520	0.311488	0.0324182	407208	Mental and behavioural disorders	TRUE	reported	1	234648266	0.010785	5.03384686834814e-06	20860	GCST90004222	TRUE	reported	8ZBAQm	1	1	TRUE	0.000997823801639387	20.833396913904	24.8391520971462
rs1105964	A	T	A	T	0.063988	0.0835604	NA	0.274103	FALSE	TRUE	TRUE	XrkhT3	2	200136053	0.0138992	0.0339696	407208	Mental and behavioural disorders	TRUE	reported	2	201000776	0.012236	1.7167221078581e-07	20860	GCST90004222	TRUE	reported	8ZBAQm	1	1	TRUE	0.00130928696117955	27.3449097700997	24.8391520971462
rs112008509	G	A	G	A	0.066944	0.0114867	NA	0.193162	FALSE	FALSE	FALSE	XrkhT3	7	516484	0.768893	0.039094	407208	Mental and behavioural disorders	TRUE	reported	7	556121	0.014274	2.75105960499036e-06	20860	GCST90004222	TRUE	reported	8ZBAQm	1	1	TRUE	0.00105331904415169	21.9932945789395	24.8391520971462
rs11222854	C	G	C	G	-0.066746	-0.0540381	NA	0.115792	FALSE	TRUE	TRUE	XrkhT3	11	131973927	0.258451	0.0478188	407208	Mental and behavioural disorders	TRUE	reported	11	131843821	0.014326	3.19742230320493e-06	20860	GCST90004222	TRUE	reported	8ZBAQm	1	1	TRUE	0.00103952418076481	21.7049581912748	24.8391520971462
rs112394383	G	C	G	C	0.14844	-0.0406113	NA	0.0400753	FALSE	TRUE	TRUE	XrkhT3	14	53440332	0.597559	0.076928	407208	Mental and behavioural disorders	TRUE	reported	14	53907050	0.031419	2.32113286066398e-06	20860	GCST90004222	TRUE	reported	8ZBAQm	1	1	TRUE	0.00106890326511667	22.3190411998162	24.8391520971462
rs11668832	G	A	G	A	0.052906	0.0409466	NA	0.435335	FALSE	FALSE	FALSE	XrkhT3	19	1812683	0.180157	0.0305509	407208	Mental and behavioural disorders	TRUE	reported	19	1812682	0.0099192	9.72747223776966e-08	20860	GCST90004222	TRUE	reported	8ZBAQm	1	1	TRUE	0.00136191618572796	28.4455883090444	24.8391520971462
rs11746859	G	A	G	A	0.047435	0.0246554	NA	0.402134	FALSE	FALSE	FALSE	XrkhT3	5	83474739	0.4263	0.030992	407208	Mental and behavioural disorders	TRUE	reported	5	82770558	0.0098444	1.45713570473042e-06	20860	GCST90004222	TRUE	reported	8ZBAQm	1	1	TRUE	0.0011117877648602	23.2154798859466	24.8391520971462
rs1265166	A	C	A	C	-0.055333	0.0264588	NA	0.273191	FALSE	FALSE	FALSE	XrkhT3	10	103911490	0.439072	0.0341951	407208	Mental and behavioural disorders	TRUE	reported	10	105671248	0.010199	5.85733414425837e-08	20860	GCST90004222	TRUE	reported	8ZBAQm	1	1	TRUE	0.00140905054445901	29.4314466522557	24.8391520971462
rs13239239	C	T	C	T	0.046112	0.0681716	NA	0.28057	FALSE	FALSE	FALSE	XrkhT3	7	151726110	0.0447157	0.0339615	407208	Mental and behavioural disorders	TRUE	reported	7	151423196	0.010428	9.81974024865487e-06	20860	GCST90004222	TRUE	reported	8ZBAQm	1	1	TRUE	0.000936493278721066	19.5516868308688	24.8391520971462
rs1390947	A	C	A	C	-0.045117	-0.0172224	NA	0.432829	FALSE	FALSE	FALSE	XrkhT3	9	73510675	0.574044	0.030639	407208	Mental and behavioural disorders	TRUE	reported	9	76125591	0.0098336	4.49987033872151e-06	20860	GCST90004222	TRUE	reported	8ZBAQm	1	1	TRUE	0.00100809860640067	21.0481393322334	24.8391520971462
rs139458414	G	T	G	T	-0.32648	0.0268506	NA	0.0610615	FALSE	FALSE	FALSE	XrkhT3	8	10243227	0.669095	0.0628246	407208	Mental and behavioural disorders	TRUE	reported	8	10100737	0.068069	1.62704663117489e-06	20860	GCST90004222	TRUE	reported	8ZBAQm	1	1	TRUE	0.00110159368797899	23.002380420946	24.8391520971462
rs143887024	C	T	C	T	-0.14757	-0.102093	NA	0.0141167	FALSE	FALSE	FALSE	XrkhT3	2	55273346	0.445469	0.133807	407208	Mental and behavioural disorders	TRUE	reported	2	55500482	0.031884	3.70851465875686e-06	20860	GCST90004222	TRUE	reported	8ZBAQm	1	1	TRUE	0.00102586566156096	21.4194794773229	24.8391520971462
rs145930019	G	C	G	C	-0.16977	-0.0970139	NA	0.0147466	FALSE	TRUE	TRUE	XrkhT3	1	105330654	0.451988	0.12899	407208	Mental and behavioural disorders	TRUE	reported	1	105873276	0.038246	9.08657048958146e-06	20860	GCST90004222	TRUE	reported	8ZBAQm	1	1	TRUE	0.000943681676846669	19.701904742172	24.8391520971462
rs16980051	C	T	C	T	-0.044061	0.0155779	NA	0.427876	FALSE	FALSE	FALSE	XrkhT3	19	45842628	0.609891	0.0305313	407208	Mental and behavioural disorders	TRUE	reported	19	46345886	0.0097983	6.93745213942123e-06	20860	GCST90004222	TRUE	reported	8ZBAQm	1	1	TRUE	0.000968438706556097	20.2192756705249	24.8391520971462
rs17035106	A	G	A	G	-0.096528	-0.0357131	NA	0.0334183	FALSE	FALSE	FALSE	XrkhT3	2	46406339	0.674871	0.0851382	407208	Mental and behavioural disorders	TRUE	reported	2	46633478	0.02173	8.95364765549594e-06	20860	GCST90004222	TRUE	reported	8ZBAQm	1	1	TRUE	0.000945066193638934	19.7308376145226	24.8391520971462
rs17051482	G	A	G	A	-0.10014	-0.093818	NA	0.0579093	FALSE	FALSE	FALSE	XrkhT3	9	85925705	0.150893	0.0653155	407208	Mental and behavioural disorders	TRUE	reported	9	88540620	0.020782	1.45713570473042e-06	20860	GCST90004222	TRUE	reported	8ZBAQm	1	1	TRUE	0.00111184194381776	23.2166124676857	24.8391520971462
rs183513149	T	C	T	C	0.13602	0.00783193	NA	0.0273978	FALSE	FALSE	FALSE	XrkhT3	8	10699994	0.933127	0.0933357	407208	Mental and behavioural disorders	TRUE	reported	8	10557504	0.030284	7.11049769542342e-06	20860	GCST90004222	TRUE	reported	8ZBAQm	1	1	TRUE	0.000966150905120299	20.1714642574491	24.8391520971462
rs186399184	T	C	T	C	-0.08609	-0.0264532	NA	0.114125	FALSE	FALSE	FALSE	XrkhT3	2	202864261	0.578847	0.0476575	407208	Mental and behavioural disorders	TRUE	reported	2	203728984	0.015052	1.08317842238458e-08	20860	GCST90004222	TRUE	reported	8ZBAQm	1	1	TRUE	0.00156574907267319	32.7096091980868	24.8391520971462
rs192157976	C	T	C	T	-0.093191	-0.0570197	NA	0.0486491	FALSE	FALSE	FALSE	XrkhT3	1	110594340	0.418922	0.0705433	407208	Mental and behavioural disorders	TRUE	reported	1	111136962	0.018816	7.37055175337934e-07	20860	GCST90004222	TRUE	reported	8ZBAQm	1	1	TRUE	0.00117454222444335	24.5274101963714	24.8391520971462
rs2070935	T	G	T	G	-0.051359	0.0161731	NA	0.450128	FALSE	FALSE	FALSE	XrkhT3	17	44915750	0.595613	0.0304739	407208	Mental and behavioural disorders	TRUE	reported	17	42993118	0.0099598	2.53746464586496e-07	20860	GCST90004222	TRUE	reported	8ZBAQm	1	1	TRUE	0.00127310529405472	26.5882799032981	24.8391520971462
rs2199048	G	A	G	A	0.056795	0.0324863	NA	0.227504	FALSE	FALSE	FALSE	XrkhT3	17	75872207	0.368979	0.0361607	407208	Mental and behavioural disorders	TRUE	reported	17	73868288	0.010573	7.89405231136604e-08	20860	GCST90004222	TRUE	reported	8ZBAQm	1	1	TRUE	0.00138136708793704	28.85241049045	24.8391520971462
rs2237203	C	A	C	A	-0.052913	-0.0312356	NA	0.294112	FALSE	FALSE	FALSE	XrkhT3	6	16424776	0.349176	0.0333647	407208	Mental and behavioural disorders	TRUE	reported	6	16425007	0.010993	1.4955467727444e-06	20860	GCST90004222	TRUE	reported	8ZBAQm	1	1	TRUE	0.00110941984026946	23.1659798259786	24.8391520971462
rs2303865	A	G	A	G	0.076559	0.0418608	NA	0.139368	FALSE	FALSE	FALSE	XrkhT3	11	44615283	0.342138	0.0440664	407208	Mental and behavioural disorders	TRUE	reported	11	44636833	0.014432	1.13946240289657e-07	20860	GCST90004222	TRUE	reported	8ZBAQm	1	1	TRUE	0.00134722357378446	28.1382978802267	24.8391520971462
rs2616435	T	C	T	C	-0.044689	-0.0280298	NA	0.453859	FALSE	FALSE	FALSE	XrkhT3	4	53605675	0.358967	0.0305557	407208	Mental and behavioural disorders	TRUE	reported	4	54471842	0.0098513	5.75704998249329e-06	20860	GCST90004222	TRUE	reported	8ZBAQm	1	1	TRUE	0.000985534101909521	20.5765491885537	24.8391520971462
rs272441	G	A	G	A	0.083341	0.0508177	NA	0.924022	FALSE	FALSE	FALSE	XrkhT3	5	179874260	0.375035	0.0572865	407208	Mental and behavioural disorders	TRUE	reported	5	179301260	0.016543	4.74460432060765e-07	20860	GCST90004222	TRUE	reported	8ZBAQm	1	1	TRUE	0.0012151964630319	25.3774063603694	24.8391520971462
rs2853943	C	T	C	T	0.053183	0.00456182	NA	0.149116	FALSE	FALSE	FALSE	XrkhT3	6	31280094	0.915182	0.042832	407208	Mental and behavioural disorders	TRUE	reported	6	31247871	0.011442	3.37054399293483e-06	20860	GCST90004222	TRUE	reported	8ZBAQm	1	1	TRUE	0.00103461295785201	21.6023071017242	24.8391520971462
rs28610231	C	T	C	T	-0.066406	-0.0444924	NA	0.11011	FALSE	FALSE	FALSE	XrkhT3	15	47826507	0.358399	0.0484446	407208	Mental and behavioural disorders	TRUE	reported	15	48118704	0.014252	3.18933398013318e-06	20860	GCST90004222	TRUE	reported	8ZBAQm	1	1	TRUE	0.00103967344468567	21.7080780215078	24.8391520971462
rs2863994	G	T	G	T	-0.063035	-0.0374239	NA	0.433397	FALSE	FALSE	FALSE	XrkhT3	10	103694285	0.222361	0.0306684	407208	Mental and behavioural disorders	TRUE	reported	10	105454043	0.0098518	1.60472271449316e-10	20860	GCST90004222	TRUE	reported	8ZBAQm	1	1	TRUE	0.00195869381861924	40.9346140442562	24.8391520971462
rs35544841	GA	G	GA	G	0.12121	-0.0529416	NA	0.263089	FALSE	FALSE	FALSE	XrkhT3	5	83566509	0.123439	0.0343666	407208	Mental and behavioural disorders	TRUE	reported	5	82862328	0.012281	6.35330931851745e-23	20860	GCST90004222	TRUE	reported	8ZBAQm	1	1	TRUE	0.00464806082383536	97.4019830049271	24.8391520971462
rs368240549	G	A	G	A	-0.11643	-0.0137378	NA	0.0211775	FALSE	FALSE	FALSE	XrkhT3	6	55368515	0.897574	0.106721	407208	Mental and behavioural disorders	TRUE	reported	6	55233313	0.025698	5.91697861958719e-06	20860	GCST90004222	TRUE	reported	8ZBAQm	1	1	TRUE	0.000983081863944435	20.5252995679103	24.8391520971462
rs4358156	C	T	C	T	0.045726	0.00592007	NA	0.574479	FALSE	FALSE	FALSE	XrkhT3	2	69127568	0.847184	0.0307196	407208	Mental and behavioural disorders	TRUE	reported	2	69354700	0.0098308	3.3189445755261e-06	20860	GCST90004222	TRUE	reported	8ZBAQm	1	1	TRUE	0.00103605833907265	21.6325173864107	24.8391520971462
rs4652758	C	T	C	T	0.046715	-0.0231435	NA	0.572344	FALSE	FALSE	FALSE	XrkhT3	1	183005965	0.449199	0.0305827	407208	Mental and behavioural disorders	TRUE	reported	1	182975100	0.0098653	2.20241927888395e-06	20860	GCST90004222	TRUE	reported	8ZBAQm	1	1	TRUE	0.00107376990180369	22.4207673569846	24.8391520971462
rs4801774	T	C	T	C	0.052169	0.0720499	NA	0.702835	FALSE	FALSE	FALSE	XrkhT3	19	48776355	0.0311	0.0334215	407208	Mental and behavioural disorders	TRUE	reported	19	49279612	0.011766	9.30893504637728e-06	20860	GCST90004222	TRUE	reported	8ZBAQm	1	1	TRUE	0.0009415511730545	19.6573827994047	24.8391520971462
rs57813708	C	T	C	T	0.051997	-0.00701	NA	0.24908	FALSE	FALSE	FALSE	XrkhT3	2	238130271	0.842963	0.0353853	407208	Mental and behavioural disorders	TRUE	reported	2	239038912	0.011469	5.83176479731642e-06	20860	GCST90004222	TRUE	reported	8ZBAQm	1	1	TRUE	0.000984381500368994	20.552460796892	24.8391520971462
rs61988984	A	G	A	G	-0.12874	0.148668	NA	0.0217292	FALSE	FALSE	FALSE	XrkhT3	14	65794802	0.151275	0.103598	407208	Mental and behavioural disorders	TRUE	reported	14	66261520	0.028094	4.61955348799965e-06	20860	GCST90004222	TRUE	reported	8ZBAQm	1	1	TRUE	0.00100565398665178	20.9970466172213	24.8391520971462
rs6507867	G	A	G	A	-0.055309	0.0465797	NA	0.808788	FALSE	FALSE	FALSE	XrkhT3	18	48762307	0.226867	0.0385444	407208	Mental and behavioural disorders	TRUE	reported	18	46288678	0.012355	7.61728140468681e-06	20860	GCST90004222	TRUE	reported	8ZBAQm	1	1	TRUE	0.000959786813648057	20.0384660145176	24.8391520971462
rs6768709	G	A	G	A	-0.12662	-0.0741159	NA	0.00944557	FALSE	FALSE	FALSE	XrkhT3	3	134490024	0.643178	0.159988	407208	Mental and behavioural disorders	TRUE	reported	3	134208866	0.028522	9.07193646515089e-06	20860	GCST90004222	TRUE	reported	8ZBAQm	1	1	TRUE	0.000943887521175056	19.7062063589412	24.8391520971462
rs72819270	T	C	T	C	-0.12408	-0.086449	NA	0.018523	FALSE	FALSE	FALSE	XrkhT3	5	165778669	0.442884	0.112662	407208	Mental and behavioural disorders	TRUE	reported	5	165205674	0.026848	3.83265740400034e-06	20860	GCST90004222	TRUE	reported	8ZBAQm	1	1	TRUE	0.0010228711571498	21.3568919446071	24.8391520971462
rs7314654	A	G	A	G	0.06208	-0.065045	NA	0.861935	FALSE	FALSE	FALSE	XrkhT3	12	20603029	0.138514	0.0439094	407208	Mental and behavioural disorders	TRUE	reported	12	20755963	0.012992	1.77909852656515e-06	20860	GCST90004222	TRUE	reported	8ZBAQm	1	1	TRUE	0.00109335700038524	22.8302018750756	24.8391520971462
rs7752077	T	C	T	C	-0.06393	0.0797843	NA	0.0910001	FALSE	FALSE	FALSE	XrkhT3	6	111825904	0.131329	0.0528764	407208	Mental and behavioural disorders	TRUE	reported	6	112147107	0.01419	6.66653248956303e-06	20860	GCST90004222	TRUE	reported	8ZBAQm	1	1	TRUE	0.000972093264092301	20.2956505676444	24.8391520971462
rs77537832	T	C	T	C	-0.068225	-0.119761	NA	0.105313	FALSE	FALSE	FALSE	XrkhT3	22	30599021	0.0169547	0.0501579	407208	Mental and behavioural disorders	TRUE	reported	22	30995008	0.015264	7.87408321145215e-06	20860	GCST90004222	TRUE	reported	8ZBAQm	1	1	TRUE	0.000956798176140384	19.9760093672653	24.8391520971462
rs78451455	A	C	A	C	-0.21243	-0.295707	NA	0.00306273	FALSE	FALSE	FALSE	XrkhT3	7	51333738	0.278047	0.272612	407208	Mental and behavioural disorders	TRUE	reported	7	51401435	0.044138	1.498649247639e-06	20860	GCST90004222	TRUE	reported	8ZBAQm	1	1	TRUE	0.00110920062695805	23.1613973135124	24.8391520971462
rs80285536	A	G	A	G	0.20392	-0.09671	NA	0.0222653	FALSE	FALSE	FALSE	XrkhT3	1	164752938	0.36054	0.105771	407208	Mental and behavioural disorders	TRUE	reported	1	164722175	0.041311	8.03156169922656e-07	20860	GCST90004222	TRUE	reported	8ZBAQm	1	1	TRUE	0.00116672076877401	24.3638876488163	24.8391520971462
rs806794	G	A	G	A	0.06006	0.0534088	NA	0.411394	FALSE	FALSE	FALSE	XrkhT3	6	26200449	0.0819804	0.0307069	407208	Mental and behavioural disorders	TRUE	reported	6	26200677	0.011073	5.88572545261201e-08	20860	GCST90004222	TRUE	reported	8ZBAQm	1	1	TRUE	0.00140835998672621	29.4170023321494	24.8391520971462
rs838819	T	C	T	C	0.045948	0.0513858	NA	0.456889	FALSE	FALSE	FALSE	XrkhT3	9	108938885	0.0914366	0.0304442	407208	Mental and behavioural disorders	TRUE	reported	9	111701165	0.0097439	2.42605141178253e-06	20860	GCST90004222	TRUE	reported	8ZBAQm	1	1	TRUE	0.0010648552516735	22.2344272860694	24.8391520971462
rs843611	T	C	T	C	-0.049862	0.0281742	NA	0.803512	FALSE	FALSE	FALSE	XrkhT3	4	120485574	0.461037	0.038221	407208	Mental and behavioural disorders	TRUE	reported	4	121406729	0.01094	5.19995996533516e-06	20860	GCST90004222	TRUE	reported	8ZBAQm	1	1	TRUE	0.000994851289450754	20.7712725226165	24.8391520971462
rs9112	A	G	A	G	0.048686	0.0804851	NA	0.359489	FALSE	FALSE	FALSE	XrkhT3	5	122182614	0.012664	0.0322834	407208	Mental and behavioural disorders	TRUE	reported	5	121518309	0.0099812	1.08043837237123e-06	20860	GCST90004222	TRUE	reported	8ZBAQm	1	1	TRUE	0.00113928741821946	23.7903610282158	24.8391520971462
