# Supplementary material for: Investigating Bidirectional Causal Relationships Between Imaging‐Derived Brain Phenotypes and Sedative‐Hypnotic Use Disorder: A Mendelian Randomization Study
Source: Addict Biol. 2026 May 28;31(6):e70160. doi: 10.1111/adb.70160 (PMC13239158; doi:10.1111/adb.70160)
Supplement: Supplementary file 6 — Data S2: Supporting Information. [file ADB-31-e70160-s005.zip › Additional file2/GCST90006081_harmonise.csv]

SNP	effect_allele.exposure	other_allele.exposure	effect_allele.outcome	other_allele.outcome	beta.exposure	beta.outcome	eaf.exposure	eaf.outcome	remove	palindromic	ambiguous	id.outcome	chr.outcome	pos.outcome	pval.outcome	se.outcome	samplesize.outcome	outcome	mr_keep.outcome	pval_origin.outcome	chr.exposure	pos.exposure	se.exposure	pval.exposure	samplesize.exposure	exposure	mr_keep.exposure	pval_origin.exposure	id.exposure	action	SNP_index	mr_keep	R2	f	meanf
rs10183376	T	C	T	C	-0.11381	0.0171508	NA	0.0476213	FALSE	FALSE	FALSE	XrkhT3	2	239308870	0.809111	0.0709967	407208	Mental and behavioural disorders	TRUE	reported	2	240230565	0.025723	9.71404251728768e-06	21081	GCST90006081	TRUE	reported	qKcH4b	1	1	TRUE	0.000927733643789245	19.5738568029283	21.3573102943593
rs111857127	T	C	T	C	0.18911	0.0406556	NA	0.0309499	FALSE	FALSE	FALSE	XrkhT3	2	240709741	0.643576	0.087865	407208	Mental and behavioural disorders	TRUE	reported	2	241649158	0.042089	7.05992357893667e-06	21081	GCST90006081	TRUE	reported	qKcH4b	1	1	TRUE	0.000956720035744807	20.186013997498	21.3573102943593
rs113598864	T	C	T	C	-0.070251	-0.0480456	NA	0.069062	FALSE	FALSE	FALSE	XrkhT3	8	139943361	0.427512	0.0605523	407208	Mental and behavioural disorders	TRUE	reported	8	140955644	0.015457	5.52713407944435e-06	21081	GCST90006081	TRUE	reported	qKcH4b	1	1	TRUE	0.000978899395668052	20.6544389791214	21.3573102943593
rs116926731	T	C	T	C	0.17254	0.0969134	NA	0.0371696	FALSE	FALSE	FALSE	XrkhT3	10	128048517	0.230927	0.0808977	407208	Mental and behavioural disorders	TRUE	reported	10	129846781	0.038056	5.82237267422498e-06	21081	GCST90006081	TRUE	reported	qKcH4b	1	1	TRUE	0.000974134298945223	20.5537990480927	21.3573102943593
rs11755623	A	G	A	G	-0.092174	-0.0368394	NA	0.0625917	FALSE	FALSE	FALSE	XrkhT3	6	164221485	0.55138	0.0618429	407208	Mental and behavioural disorders	TRUE	reported	6	164642517	0.020265	5.43250331492434e-06	21081	GCST90006081	TRUE	reported	qKcH4b	1	1	TRUE	0.000980407106489426	20.6862823759388	21.3573102943593
rs141875573	A	G	A	G	0.2024	0.0597574	NA	0.0037387	FALSE	FALSE	FALSE	XrkhT3	1	99412846	0.808526	0.246597	407208	Mental and behavioural disorders	TRUE	reported	1	99878402	0.039004	2.13059056754273e-07	21081	GCST90006081	TRUE	reported	qKcH4b	1	1	TRUE	0.00127572515304307	26.9253598598227	21.3573102943593
rs145981262	A	G	A	G	-0.085413	0.0312132	NA	0.0494748	FALSE	FALSE	FALSE	XrkhT3	12	74508777	0.656841	0.070256	407208	Mental and behavioural disorders	TRUE	reported	12	74902557	0.018891	6.18016400138416e-06	21081	GCST90006081	TRUE	reported	qKcH4b	1	1	TRUE	0.000968781657257269	20.4407511781279	21.3573102943593
rs28368184	C	T	C	T	-0.077503	-0.019733	NA	0.927474	FALSE	FALSE	FALSE	XrkhT3	4	6649511	0.736504	0.0586442	407208	Mental and behavioural disorders	TRUE	reported	4	6651238	0.017161	6.32557486352583e-06	21081	GCST90006081	TRUE	reported	qKcH4b	1	1	TRUE	0.000966586332999829	20.394386248321	21.3573102943593
rs2991922	A	G	A	G	-0.046972	-0.00788799	NA	0.627986	FALSE	FALSE	FALSE	XrkhT3	10	84829632	0.802229	0.0314935	407208	Mental and behavioural disorders	TRUE	reported	10	86589388	0.0099681	2.4654715760611e-06	21081	GCST90006081	TRUE	reported	qKcH4b	1	1	TRUE	0.00105221602473374	22.2030239629739	21.3573102943593
rs559321	C	T	C	T	0.054692	0.0571445	NA	0.261103	FALSE	FALSE	FALSE	XrkhT3	1	66194675	0.0992453	0.0346639	407208	Mental and behavioural disorders	TRUE	reported	1	66660358	0.011465	1.85054648979471e-06	21081	GCST90006081	TRUE	reported	qKcH4b	1	1	TRUE	0.00107830031313049	22.7540279759691	21.3573102943593
rs71619048	T	C	T	C	0.13076	0.0616984	NA	0.0313561	FALSE	FALSE	FALSE	XrkhT3	4	181073769	0.483695	0.0880939	407208	Mental and behavioural disorders	TRUE	reported	4	181994922	0.029572	9.84237708779116e-06	21081	GCST90006081	TRUE	reported	qKcH4b	1	1	TRUE	0.00092660494706845	19.5500208252679	21.3573102943593
rs74672737	A	G	A	G	0.28854	-0.0593536	NA	0.0123252	FALSE	FALSE	FALSE	XrkhT3	12	49146177	0.663163	0.136272	407208	Mental and behavioural disorders	TRUE	reported	12	49539960	0.058897	9.70286524792922e-07	21081	GCST90006081	TRUE	reported	qKcH4b	1	1	TRUE	0.00113720912035838	23.9985223865675	21.3573102943593
rs76219864	G	T	G	T	0.32903	0.381826	NA	0.00237207	FALSE	FALSE	FALSE	XrkhT3	8	88630501	0.207843	0.303152	407208	Mental and behavioural disorders	TRUE	reported	8	89642730	0.073598	7.84151540528122e-06	21081	GCST90006081	TRUE	reported	qKcH4b	1	1	TRUE	0.000947188044702193	19.9847060689429	21.3573102943593
rs927750	T	G	T	G	-0.046779	-0.0434245	NA	0.605368	FALSE	FALSE	FALSE	XrkhT3	10	3372933	0.163408	0.0311577	407208	Mental and behavioural disorders	TRUE	reported	10	3415125	0.010184	4.38227876103672e-06	21081	GCST90006081	TRUE	reported	qKcH4b	1	1	TRUE	0.000999860534151461	21.0971544114576	21.3573102943593
