# Supplementary material for: Investigating Bidirectional Causal Relationships Between Imaging‐Derived Brain Phenotypes and Sedative‐Hypnotic Use Disorder: A Mendelian Randomization Study
Source: Addict Biol. 2026 May 28;31(6):e70160. doi: 10.1111/adb.70160 (PMC13239158; doi:10.1111/adb.70160)
Supplement: Supplementary file 6 — Data S2: Supporting Information. [file ADB-31-e70160-s005.zip › Additional file2/GCST90005248_harmonise.csv]

SNP	effect_allele.exposure	other_allele.exposure	effect_allele.outcome	other_allele.outcome	beta.exposure	beta.outcome	eaf.exposure	eaf.outcome	remove	palindromic	ambiguous	id.outcome	chr.outcome	pos.outcome	pval.outcome	se.outcome	samplesize.outcome	outcome	mr_keep.outcome	pval_origin.outcome	chr.exposure	pos.exposure	se.exposure	pval.exposure	samplesize.exposure	exposure	mr_keep.exposure	pval_origin.exposure	id.exposure	action	SNP_index	mr_keep	R2	f	meanf
rs114349410	A	G	A	G	-0.12092	-0.0400162	NA	0.0439994	FALSE	FALSE	FALSE	XrkhT3	1	247582716	0.593964	0.0750631	407208	Mental and behavioural disorders	TRUE	reported	1	247746018	0.027036	7.76962395992138e-06	21081	GCST90005248	TRUE	reported	d5214m	1	1	TRUE	0.000947999889718633	20.0018514283273	21.8986068842199
rs11715880	G	T	G	T	-0.064358	-0.0645138	NA	0.165076	FALSE	FALSE	FALSE	XrkhT3	3	10485787	0.122052	0.0417236	407208	Mental and behavioural disorders	TRUE	reported	3	10527471	0.013075	8.6277986248837e-07	21081	GCST90005248	TRUE	reported	d5214m	1	1	TRUE	0.0011479728867286	24.2259311915157	21.8986068842199
rs117172344	C	G	C	G	0.12301	0.208186	NA	0.013037	FALSE	TRUE	TRUE	XrkhT3	10	57847429	0.121802	0.134552	407208	Mental and behavioural disorders	TRUE	reported	10	59607189	0.02615	2.56802945066735e-06	21081	GCST90005248	TRUE	reported	d5214m	1	1	TRUE	0.0010485535679926	22.1256606000825	21.8986068842199
rs118043865	T	C	T	C	0.13605	0.0447603	NA	0.0178105	FALSE	FALSE	FALSE	XrkhT3	10	61193419	0.693747	0.11367	407208	Mental and behavioural disorders	TRUE	reported	10	62953177	0.028963	2.65277245862147e-06	21081	GCST90005248	TRUE	reported	d5214m	1	1	TRUE	0.00104559731834352	22.0632151119181	21.8986068842199
rs12118374	G	A	G	A	-0.067812	0.0197508	NA	0.12067	FALSE	FALSE	FALSE	XrkhT3	1	40699871	0.671308	0.0465432	407208	Mental and behavioural disorders	TRUE	reported	1	41165543	0.015075	6.88652296344276e-06	21081	GCST90005248	TRUE	reported	d5214m	1	1	TRUE	0.000958938147111395	20.232859263534	21.8986068842199
rs12466484	T	C	T	C	0.052709	-0.0643116	NA	0.250774	FALSE	FALSE	FALSE	XrkhT3	2	23004958	0.0664661	0.0350422	407208	Mental and behavioural disorders	TRUE	reported	2	23227830	0.010916	1.38516018592446e-06	21081	GCST90005248	TRUE	reported	d5214m	1	1	TRUE	0.00110476836909113	23.3131681027751	21.8986068842199
rs137943060	A	G	A	G	0.16405	0.0724632	NA	0.0186566	FALSE	FALSE	FALSE	XrkhT3	14	99613860	0.512152	0.110548	407208	Mental and behavioural disorders	TRUE	reported	14	100080197	0.036924	8.92277619587827e-06	21081	GCST90005248	TRUE	reported	d5214m	1	1	TRUE	0.000935486037832415	19.737574416757	21.8986068842199
rs148364086	TA	T	TA	T	0.13436	0.00917046	NA	0.0650914	FALSE	FALSE	FALSE	XrkhT3	7	20578079	0.881621	0.0615818	407208	Mental and behavioural disorders	TRUE	reported	7	20617702	0.028159	1.83992448979667e-06	21081	GCST90005248	TRUE	reported	d5214m	1	1	TRUE	0.00107881146116535	22.7648257448294	21.8986068842199
rs150971345	A	G	A	G	0.23634	-0.0677303	NA	0.0118234	FALSE	FALSE	FALSE	XrkhT3	6	127503889	0.625909	0.138936	407208	Mental and behavioural disorders	TRUE	reported	6	127825034	0.046078	2.93562109619142e-07	21081	GCST90005248	TRUE	reported	d5214m	1	1	TRUE	0.00124639120229114	26.3054670558054	21.8986068842199
rs16867202	G	A	G	A	-0.076086	-0.103386	NA	0.0936617	FALSE	FALSE	FALSE	XrkhT3	2	180126558	0.0488214	0.0524759	407208	Mental and behavioural disorders	TRUE	reported	2	180991285	0.016567	4.40149284286815e-06	21081	GCST90005248	TRUE	reported	d5214m	1	1	TRUE	0.000999530947398676	21.0901931409477	21.8986068842199
rs17647896	G	A	G	A	-0.067859	0.0099923	NA	0.126605	FALSE	FALSE	FALSE	XrkhT3	2	59574708	0.826429	0.0455678	407208	Mental and behavioural disorders	TRUE	reported	2	59801843	0.015293	9.15166259281275e-06	21081	GCST90005248	TRUE	reported	d5214m	1	1	TRUE	0.000933110103159826	19.6873983748345	21.8986068842199
rs2189601	G	T	G	T	0.050222	0.0485455	NA	0.361749	FALSE	FALSE	FALSE	XrkhT3	7	122377929	0.126315	0.0317541	407208	Mental and behavioural disorders	TRUE	reported	7	122017983	0.011035	5.36660956046074e-06	21081	GCST90005248	TRUE	reported	d5214m	1	1	TRUE	0.000981579817355638	20.7110505192254	21.8986068842199
rs2311091	G	A	G	A	-0.099926	-0.0822588	NA	0.0451359	FALSE	FALSE	FALSE	XrkhT3	3	95053475	0.253148	0.0719841	407208	Mental and behavioural disorders	TRUE	reported	3	94772319	0.021075	2.1359938601898e-06	21081	GCST90005248	TRUE	reported	d5214m	1	1	TRUE	0.00106528971806634	22.4791888158363	21.8986068842199
rs6115090	T	G	T	G	0.17465	0.0809393	NA	0.0125666	FALSE	FALSE	FALSE	XrkhT3	20	25213760	0.552615	0.136297	407208	Mental and behavioural disorders	TRUE	reported	20	25194396	0.038375	5.36784541025512e-06	21081	GCST90005248	TRUE	reported	d5214m	1	1	TRUE	0.000981573202820213	20.7109108173115	21.8986068842199
rs6999590	A	G	A	G	0.08448	-0.0209638	NA	0.909807	FALSE	FALSE	FALSE	XrkhT3	8	138922298	0.693364	0.0531679	407208	Mental and behavioural disorders	TRUE	reported	8	139934541	0.017878	2.31206479017559e-06	21081	GCST90005248	TRUE	reported	d5214m	1	1	TRUE	0.0010580811421525	22.3269160843039	21.8986068842199
rs72797943	G	A	G	A	-0.062999	0.0113263	NA	0.252437	FALSE	FALSE	FALSE	XrkhT3	10	26696842	0.744855	0.0348041	407208	Mental and behavioural disorders	TRUE	reported	10	26985771	0.012811	8.82673320721258e-07	21081	GCST90005248	TRUE	reported	d5214m	1	1	TRUE	0.00114580875759134	24.1802086961524	21.8986068842199
rs7300756	C	A	C	A	-0.23377	-0.0902658	NA	0.0170348	FALSE	FALSE	FALSE	XrkhT3	12	60096034	0.43852	0.116518	407208	Mental and behavioural disorders	TRUE	reported	12	60489815	0.046434	4.8317004324606e-07	21081	GCST90005248	TRUE	reported	d5214m	1	1	TRUE	0.00120085981254676	25.3433578085804	21.8986068842199
rs73085648	T	C	T	C	0.078724	0.0385572	NA	0.0690796	FALSE	FALSE	FALSE	XrkhT3	3	44936853	0.527966	0.0610939	407208	Mental and behavioural disorders	TRUE	reported	3	44978345	0.01734	5.65718003477574e-06	21081	GCST90005248	TRUE	reported	d5214m	1	1	TRUE	0.000976788391548083	20.609853971553	21.8986068842199
rs76366251	T	G	T	G	0.16466	-0.0447427	NA	0.00772062	FALSE	FALSE	FALSE	XrkhT3	16	55122232	0.806625	0.182785	407208	Mental and behavioural disorders	TRUE	reported	16	55156144	0.036828	7.82167920475605e-06	21081	GCST90005248	TRUE	reported	d5214m	1	1	TRUE	0.000947364517647399	19.9884329996768	21.8986068842199
rs76617988	G	A	G	A	-0.12413	-0.00221445	NA	0.0293422	FALSE	FALSE	FALSE	XrkhT3	12	88012517	0.980377	0.0900332	407208	Mental and behavioural disorders	TRUE	reported	12	88406294	0.026025	1.8565215723815e-06	21081	GCST90005248	TRUE	reported	d5214m	1	1	TRUE	0.00107798423868486	22.7473510531453	21.8986068842199
rs79803231	G	A	G	A	-0.16197	-0.0386915	NA	0.0318768	FALSE	FALSE	FALSE	XrkhT3	2	12280232	0.656011	0.0868639	407208	Mental and behavioural disorders	TRUE	reported	2	12420358	0.034976	3.66184535945298e-06	21081	GCST90005248	TRUE	reported	d5214m	1	1	TRUE	0.00101623957612582	21.4431053574555	21.8986068842199
rs80149840	T	C	T	C	-0.3512	-0.367961	NA	0.0169417	FALSE	FALSE	FALSE	XrkhT3	3	55867449	0.00519996	0.131679	407208	Mental and behavioural disorders	TRUE	reported	3	55901477	0.07717	5.36908154464721e-06	21081	GCST90005248	TRUE	reported	d5214m	1	1	TRUE	0.000981509104309186	20.709557028503	21.8986068842199
rs80346010	G	C	G	C	0.079959	0.0145305	NA	0.106639	FALSE	TRUE	TRUE	XrkhT3	22	45936254	0.775427	0.0509336	407208	Mental and behavioural disorders	TRUE	reported	22	46332134	0.017609	5.63118765354867e-06	21081	GCST90005248	TRUE	reported	d5214m	1	1	TRUE	0.000977123697311549	20.6169357120804	21.8986068842199
rs8132638	G	A	G	A	0.05196	0.0684657	NA	0.243021	FALSE	FALSE	FALSE	XrkhT3	21	18415409	0.0529712	0.03538	407208	Mental and behavioural disorders	TRUE	reported	21	19787726	0.011322	4.47198151788751e-06	21081	GCST90005248	TRUE	reported	d5214m	1	1	TRUE	0.000998084006935884	21.0596320641567	21.8986068842199
rs9512736	T	C	T	C	0.047593	0.0629519	NA	0.341398	FALSE	FALSE	FALSE	XrkhT3	13	27524730	0.0492516	0.0320137	407208	Mental and behavioural disorders	TRUE	reported	13	28098867	0.0099254	1.63681652142781e-06	21081	GCST90005248	TRUE	reported	d5214m	1	1	TRUE	0.00108949564341096	22.9905267461894	21.8986068842199
