# Supplementary material for: Investigating Bidirectional Causal Relationships Between Imaging‐Derived Brain Phenotypes and Sedative‐Hypnotic Use Disorder: A Mendelian Randomization Study
Source: Addict Biol. 2026 May 28;31(6):e70160. doi: 10.1111/adb.70160 (PMC13239158; doi:10.1111/adb.70160)
Supplement: Supplementary file 6 — Data S2: Supporting Information. [file ADB-31-e70160-s005.zip › Additional file2/GCST90002871_harmonise.csv]

SNP	effect_allele.exposure	other_allele.exposure	effect_allele.outcome	other_allele.outcome	beta.exposure	beta.outcome	eaf.exposure	eaf.outcome	remove	palindromic	ambiguous	id.outcome	chr.outcome	pos.outcome	pval.outcome	se.outcome	samplesize.outcome	outcome	mr_keep.outcome	pval_origin.outcome	chr.exposure	pos.exposure	se.exposure	pval.exposure	samplesize.exposure	exposure	mr_keep.exposure	pval_origin.exposure	id.exposure	action	SNP_index	mr_keep	R2	f	meanf
rs11166611	T	C	T	C	-0.04677	-0.0515905	NA	0.453179	FALSE	FALSE	FALSE	XrkhT3	8	135719493	0.0901011	0.0304393	407208	Mental and behavioural disorders	TRUE	reported	8	136731736	0.010203	4.58775270547136e-06	21282	GCST90002871	TRUE	reported	Y6AgGL	1	1	TRUE	0.000986365657863756	21.0105853191512	23.3444371724425
rs112210037	C	G	C	G	0.16371	0.111041	NA	0.0516141	FALSE	TRUE	TRUE	XrkhT3	16	9660205	0.0999102	0.0674903	407208	Mental and behavioural disorders	TRUE	reported	16	9754062	0.03466	2.33614610221893e-06	21282	GCST90002871	TRUE	reported	Y6AgGL	1	1	TRUE	0.00104719083808622	22.3075813292626	23.3444371724425
rs113300196	A	C	A	C	0.12361	0.0839549	NA	0.0136754	FALSE	FALSE	FALSE	XrkhT3	5	83037071	0.517572	0.129742	407208	Mental and behavioural disorders	TRUE	reported	5	82332890	0.022433	3.62743801476458e-08	21282	GCST90002871	TRUE	reported	Y6AgGL	1	1	TRUE	0.00142462615341356	30.3592951905682	23.3444371724425
rs11379097	A	AT	A	AT	-0.058749	0.318623	NA	0.9966153	FALSE	FALSE	FALSE	XrkhT3	4	186094158	0.245513	0.274364	407208	Mental and behavioural disorders	TRUE	reported	4	187015312	0.012862	4.96020927395975e-06	21282	GCST90002871	TRUE	reported	Y6AgGL	1	1	TRUE	0.000979368125411846	20.8613846839755	23.3444371724425
rs116836477	T	G	T	G	-0.154	-0.0144482	NA	0.0376783	FALSE	FALSE	FALSE	XrkhT3	6	1295495	0.856351	0.0798151	407208	Mental and behavioural disorders	TRUE	reported	6	1295730	0.032849	2.77459755988042e-06	21282	GCST90002871	TRUE	reported	Y6AgGL	1	1	TRUE	0.00103165959367154	21.9763883051597	23.3444371724425
rs117396316	C	A	C	A	0.16098	-0.0238947	NA	0.0540313	FALSE	FALSE	FALSE	XrkhT3	7	4971296	0.721106	0.0669353	407208	Mental and behavioural disorders	TRUE	reported	7	5010927	0.033258	1.30526892880865e-06	21282	GCST90002871	TRUE	reported	Y6AgGL	1	1	TRUE	0.00109966729021516	23.4266814911327	23.3444371724425
rs11770631	C	T	C	T	0.064782	-0.0295674	NA	0.115142	FALSE	FALSE	FALSE	XrkhT3	7	155864786	0.540361	0.0482916	407208	Mental and behavioural disorders	TRUE	reported	7	155657480	0.014659	9.95634644308791e-06	21282	GCST90002871	TRUE	reported	Y6AgGL	1	1	TRUE	0.000916830848984311	19.5280643982474	23.3444371724425
rs117760855	G	T	G	T	0.12567	0.0429187	NA	0.0156709	FALSE	FALSE	FALSE	XrkhT3	8	41408888	0.728663	0.12372	407208	Mental and behavioural disorders	TRUE	reported	8	41266407	0.028077	7.65067934129093e-06	21282	GCST90002871	TRUE	reported	Y6AgGL	1	1	TRUE	0.000940460929947682	20.0318477594591	23.3444371724425
rs12233003	T	C	T	C	-0.095079	-0.0475185	NA	0.0804635	FALSE	FALSE	FALSE	XrkhT3	2	186183640	0.392533	0.0555751	407208	Mental and behavioural disorders	TRUE	reported	2	187048367	0.021278	7.91954078991278e-06	21282	GCST90002871	TRUE	reported	Y6AgGL	1	1	TRUE	0.000937320032551045	19.9648837781991	23.3444371724425
rs12406530	G	A	G	A	-0.060326	-0.0249719	NA	0.320246	FALSE	FALSE	FALSE	XrkhT3	1	112574591	0.440461	0.0323715	407208	Mental and behavioural disorders	TRUE	reported	1	113117213	0.012058	5.69377105109423e-07	21282	GCST90002871	TRUE	reported	Y6AgGL	1	1	TRUE	0.00117472330822895	25.0275124012768	23.3444371724425
rs12431576	C	T	C	T	-0.046337	-0.00485307	NA	0.343142	FALSE	FALSE	FALSE	XrkhT3	14	56821246	0.879201	0.0319319	407208	Mental and behavioural disorders	TRUE	reported	14	57287964	0.010334	7.36546211470232e-06	21282	GCST90002871	TRUE	reported	Y6AgGL	1	1	TRUE	0.000943835647662738	20.1037972627731	23.3444371724425
rs12700291	T	C	T	C	-0.045357	-0.019962	NA	0.541051	FALSE	FALSE	FALSE	XrkhT3	7	21661417	0.515366	0.0306869	407208	Mental and behavioural disorders	TRUE	reported	7	21701035	0.0096683	2.73023481294007e-06	21282	GCST90002871	TRUE	reported	Y6AgGL	1	1	TRUE	0.00103306365688329	22.0063285567299	23.3444371724425
rs144768165	T	C	T	C	0.23927	-0.0322365	NA	0.0158824	FALSE	FALSE	FALSE	XrkhT3	6	52046807	0.794217	0.123588	407208	Mental and behavioural disorders	TRUE	reported	6	51911605	0.053171	6.83124717979293e-06	21282	GCST90002871	TRUE	reported	Y6AgGL	1	1	TRUE	0.000950607778626033	20.2481816081017	23.3444371724425
rs1509941	C	T	C	T	0.045459	0.022659	NA	0.405735	FALSE	FALSE	FALSE	XrkhT3	4	94097633	0.462942	0.0308701	407208	Mental and behavioural disorders	TRUE	reported	4	95018784	0.0096531	2.5020731357669e-06	21282	GCST90002871	TRUE	reported	Y6AgGL	1	1	TRUE	0.0010409775902543	22.175086889125	23.3444371724425
rs1701531	A	G	A	G	-0.06457	-0.0216872	NA	0.169532	FALSE	FALSE	FALSE	XrkhT3	1	63751717	0.591857	0.0404502	407208	Mental and behavioural disorders	TRUE	reported	1	64217388	0.013106	8.41976557609176e-07	21282	GCST90002871	TRUE	reported	Y6AgGL	1	1	TRUE	0.00113923615851494	24.2705953930584	23.3444371724425
rs17573239	G	T	G	T	-0.044199	-0.0320937	NA	0.398517	FALSE	FALSE	FALSE	XrkhT3	1	43405602	0.299321	0.0309221	407208	Mental and behavioural disorders	TRUE	reported	1	43871273	0.0098235	6.85488226452662e-06	21282	GCST90002871	TRUE	reported	Y6AgGL	1	1	TRUE	0.000950313802454075	20.241913886377	23.3444371724425
rs17765849	G	A	G	A	-0.054328	0.0320523	NA	0.259515	FALSE	FALSE	FALSE	XrkhT3	14	80139937	0.353374	0.0345367	407208	Mental and behavioural disorders	TRUE	reported	14	80606280	0.011228	1.31613367118573e-06	21282	GCST90002871	TRUE	reported	Y6AgGL	1	1	TRUE	0.0010988861141689	23.4100214570257	23.3444371724425
rs185424366	C	T	C	T	-0.18124	0.123098	NA	0.0272177	FALSE	FALSE	FALSE	XrkhT3	4	25483004	0.195055	0.0949999	407208	Mental and behavioural disorders	TRUE	reported	4	25484626	0.040083	6.17163168455584e-06	21282	GCST90002871	TRUE	reported	Y6AgGL	1	1	TRUE	0.000959750211205965	20.4431047685823	23.3444371724425
rs35041950	C	G	C	G	0.056211	-0.0116925	NA	0.321573	FALSE	TRUE	TRUE	XrkhT3	9	95421102	0.718654	0.0324559	407208	Mental and behavioural disorders	TRUE	reported	9	98183384	0.011068	3.83001081226448e-07	21282	GCST90002871	TRUE	reported	Y6AgGL	1	1	TRUE	0.00121050294407218	25.7907223952452	23.3444371724425
rs35168340	T	C	T	C	-0.052869	0.0198031	NA	0.374563	FALSE	FALSE	FALSE	XrkhT3	3	177581264	0.528349	0.0314071	407208	Mental and behavioural disorders	TRUE	reported	3	177299052	0.0099763	1.17300536915369e-07	21282	GCST90002871	TRUE	reported	Y6AgGL	1	1	TRUE	0.00131788654417194	28.081634067655	23.3444371724425
rs35318829	A	G	A	G	0.088553	0.0422093	NA	0.0994495	FALSE	FALSE	FALSE	XrkhT3	9	33411349	0.403006	0.0504737	407208	Mental and behavioural disorders	TRUE	reported	9	33411347	0.019005	3.18859969338638e-06	21282	GCST90002871	TRUE	reported	Y6AgGL	1	1	TRUE	0.001019097079439	21.70850892851	23.3444371724425
rs3806788	G	A	G	A	0.047772	0.0391196	NA	0.33894	FALSE	FALSE	FALSE	XrkhT3	4	88823674	0.225025	0.032243	407208	Mental and behavioural disorders	TRUE	reported	4	89744825	0.010524	5.67544605408547e-06	21282	GCST90002871	TRUE	reported	Y6AgGL	1	1	TRUE	0.000967280520121162	20.6036589861589	23.3444371724425
rs4921226	A	G	A	G	0.047559	0.035811	NA	0.428922	FALSE	FALSE	FALSE	XrkhT3	5	159403811	0.24568	0.0308475	407208	Mental and behavioural disorders	TRUE	reported	5	158830819	0.01038	4.63446919736288e-06	21282	GCST90002871	TRUE	reported	Y6AgGL	1	1	TRUE	0.000985439804820752	20.9908442600563	23.3444371724425
rs58419810	G	A	G	A	-0.056619	-0.0540119	NA	0.22282	FALSE	FALSE	FALSE	XrkhT3	20	16997448	0.138966	0.036503	407208	Mental and behavioural disorders	TRUE	reported	20	16978093	0.011013	2.75296062615514e-07	21282	GCST90002871	TRUE	reported	Y6AgGL	1	1	TRUE	0.00124039966090644	26.4284866699928	23.3444371724425
rs666665	T	C	T	C	0.058224	0.0179754	NA	0.149285	FALSE	FALSE	FALSE	XrkhT3	4	134737120	0.673146	0.0426124	407208	Mental and behavioural disorders	TRUE	reported	4	135658275	0.012775	5.19756584658361e-06	21282	GCST90002871	TRUE	reported	Y6AgGL	1	1	TRUE	0.000975093217960262	20.7702365950336	23.3444371724425
rs72755157	C	A	C	A	0.045025	0.0601866	NA	0.421711	FALSE	FALSE	FALSE	XrkhT3	5	60651559	0.0497199	0.0306704	407208	Mental and behavioural disorders	TRUE	reported	5	59947386	0.0097826	4.19758983991008e-06	21282	GCST90002871	TRUE	reported	Y6AgGL	1	1	TRUE	0.000994384489370867	21.1815645530642	23.3444371724425
rs7329173	A	G	A	G	0.049411	0.0487793	NA	0.510091	FALSE	FALSE	FALSE	XrkhT3	13	66423855	0.1088	0.0304184	407208	Mental and behavioural disorders	TRUE	reported	13	66997987	0.0098308	5.04428945952414e-07	21282	GCST90002871	TRUE	reported	Y6AgGL	1	1	TRUE	0.00118561017256676	25.2597326682284	23.3444371724425
rs74831462	G	A	G	A	0.16749	0.0144437	NA	0.0168727	FALSE	FALSE	FALSE	XrkhT3	5	95906873	0.906357	0.122784	407208	Mental and behavioural disorders	TRUE	reported	5	95242577	0.036946	5.83579462941732e-06	21282	GCST90002871	TRUE	reported	Y6AgGL	1	1	TRUE	0.000964742231245087	20.5495396896667	23.3444371724425
rs75732432	G	A	G	A	0.23533	-0.0279718	NA	0.00837413	FALSE	FALSE	FALSE	XrkhT3	13	97727437	0.873719	0.175994	407208	Mental and behavioural disorders	TRUE	reported	13	98379691	0.050777	3.59749335155742e-06	21282	GCST90002871	TRUE	reported	Y6AgGL	1	1	TRUE	0.00100825404718573	21.4773006994652	23.3444371724425
rs76341705	A	G	A	G	-0.10382	0.0125846	NA	0.151647	FALSE	FALSE	FALSE	XrkhT3	14	59161961	0.766574	0.0423927	407208	Mental and behavioural disorders	TRUE	reported	14	59628679	0.014749	1.99067333898718e-12	21282	GCST90002871	TRUE	reported	Y6AgGL	1	1	TRUE	0.00232281434854088	49.5445721801021	23.3444371724425
rs77627697	A	G	A	G	-0.055939	0.00189579	NA	0.301736	FALSE	FALSE	FALSE	XrkhT3	14	84326233	0.954332	0.0331038	407208	Mental and behavioural disorders	TRUE	reported	14	84792577	0.011765	1.99940143743109e-06	21282	GCST90002871	TRUE	reported	Y6AgGL	1	1	TRUE	0.00106113833358877	22.6050107822413	23.3444371724425
rs835765	G	A	G	A	0.061149	0.0216885	NA	0.830092	FALSE	FALSE	FALSE	XrkhT3	11	44889301	0.592002	0.0404683	407208	Mental and behavioural disorders	TRUE	reported	11	44910852	0.013552	6.45208380901973e-06	21282	GCST90002871	TRUE	reported	Y6AgGL	1	1	TRUE	0.00095574980529532	20.3578128323352	23.3444371724425
rs9951898	A	G	A	G	0.045714	-0.0169551	NA	0.536529	FALSE	FALSE	FALSE	XrkhT3	18	46526900	0.577938	0.0304729	407208	Mental and behavioural disorders	TRUE	reported	18	44106863	0.0098665	3.61992856224239e-06	21282	GCST90002871	TRUE	reported	Y6AgGL	1	1	TRUE	0.00100767832912168	21.4650246839174	23.3444371724425
rs9999044	C	T	C	T	0.084173	0.0121676	NA	0.120543	FALSE	FALSE	FALSE	XrkhT3	4	52711389	0.793652	0.0465174	407208	Mental and behavioural disorders	TRUE	reported	4	53577556	0.015496	5.63507888400139e-08	21282	GCST90002871	TRUE	reported	Y6AgGL	1	1	TRUE	0.00138449777310099	29.5029593931689	23.3444371724425
