# Supplementary material for: Investigating Bidirectional Causal Relationships Between Imaging‐Derived Brain Phenotypes and Sedative‐Hypnotic Use Disorder: A Mendelian Randomization Study
Source: Addict Biol. 2026 May 28;31(6):e70160. doi: 10.1111/adb.70160 (PMC13239158; doi:10.1111/adb.70160)
Supplement: Supplementary file 6 — Data S2: Supporting Information. [file ADB-31-e70160-s005.zip › Additional file2/GCST90002921_harmonise.csv]

SNP	effect_allele.exposure	other_allele.exposure	effect_allele.outcome	other_allele.outcome	beta.exposure	beta.outcome	eaf.exposure	eaf.outcome	remove	palindromic	ambiguous	id.outcome	chr.outcome	pos.outcome	pval.outcome	se.outcome	samplesize.outcome	outcome	mr_keep.outcome	pval_origin.outcome	chr.exposure	pos.exposure	se.exposure	pval.exposure	samplesize.exposure	exposure	mr_keep.exposure	pval_origin.exposure	id.exposure	action	SNP_index	mr_keep	R2	f	meanf
rs10425259	A	G	A	G	0.047059	0.0316405	NA	0.366871	FALSE	FALSE	FALSE	XrkhT3	19	46989218	0.31639	0.0315804	407208	Mental and behavioural disorders	TRUE	reported	19	47492475	0.0099854	2.45923482384623e-06	21282	GCST90002921	TRUE	reported	QR0Agk	1	1	TRUE	0.00104253108811199	22.2082143088516	22.6098807564514
rs10843105	T	A	T	A	-0.053388	0.0123186	NA	0.29925	FALSE	TRUE	TRUE	XrkhT3	12	28124033	0.710505	0.0331878	407208	Mental and behavioural disorders	TRUE	reported	12	28276966	0.011419	2.95392864296028e-06	21282	GCST90002921	TRUE	reported	QR0Agk	1	1	TRUE	0.00102606028437235	21.8569894402442	22.6098807564514
rs10868456	T	A	T	A	0.050804	0.0430768	NA	0.658985	FALSE	TRUE	TRUE	XrkhT3	9	86656008	0.179701	0.0321067	407208	Mental and behavioural disorders	TRUE	reported	9	89270923	0.0099248	3.10027344199819e-07	21282	GCST90002921	TRUE	reported	QR0Agk	1	1	TRUE	0.00122971780135236	26.2006141744348	22.6098807564514
rs11079852	A	G	A	G	0.049273	-0.00302748	NA	0.331235	FALSE	FALSE	FALSE	XrkhT3	17	49017679	0.925516	0.0323838	407208	Mental and behavioural disorders	TRUE	reported	17	47095041	0.010072	1.00461579027839e-06	21282	GCST90002921	TRUE	reported	QR0Agk	1	1	TRUE	0.00112327483949418	23.9301687408876	22.6098807564514
rs111427559	G	A	G	A	-0.071173	-0.0515749	NA	0.0868067	FALSE	FALSE	FALSE	XrkhT3	4	21636042	0.338549	0.0538904	407208	Mental and behavioural disorders	TRUE	reported	4	21637665	0.016027	9.00119147103187e-06	21282	GCST90002921	TRUE	reported	QR0Agk	1	1	TRUE	0.000925787645208875	19.7190167120926	22.6098807564514
rs11187838	A	G	A	G	-0.043523	0.00684051	NA	0.344077	FALSE	FALSE	FALSE	XrkhT3	10	94278929	0.830695	0.0319933	407208	Mental and behavioural disorders	TRUE	reported	10	96038686	0.0097683	8.41007754069234e-06	21282	GCST90002921	TRUE	reported	QR0Agk	1	1	TRUE	0.000931927891271793	19.849924224288	22.6098807564514
rs115241741	A	C	A	C	-0.11545	-0.0730941	NA	0.0182296	FALSE	FALSE	FALSE	XrkhT3	15	39517439	0.53165	0.116859	407208	Mental and behavioural disorders	TRUE	reported	15	39809640	0.022144	1.86852967725585e-07	21282	GCST90002921	TRUE	reported	QR0Agk	1	1	TRUE	0.00127558368979541	27.1790901229106	22.6098807564514
rs117136943	T	C	T	C	0.21814	0.14135	NA	0.00441948	FALSE	FALSE	FALSE	XrkhT3	10	133483140	0.55627	0.240232	407208	Mental and behavioural disorders	TRUE	reported	10	135296644	0.046892	3.30750112059254e-06	21282	GCST90002921	TRUE	reported	QR0Agk	1	1	TRUE	0.00101582588290743	21.6387559966855	22.6098807564514
rs118022184	T	G	T	G	-0.15465	0.108981	NA	0.00940655	FALSE	FALSE	FALSE	XrkhT3	21	28082510	0.491462	0.158406	407208	Mental and behavioural disorders	TRUE	reported	21	29454829	0.034015	5.48529513941204e-06	21282	GCST90002921	TRUE	reported	QR0Agk	1	1	TRUE	0.000970342024106955	20.668934208452	22.6098807564514
rs12658320	A	G	A	G	-0.053732	0.00458411	NA	0.539299	FALSE	FALSE	FALSE	XrkhT3	5	81907876	0.880077	0.0303841	407208	Mental and behavioural disorders	TRUE	reported	5	81203695	0.0097	3.07114272606784e-08	21282	GCST90002921	TRUE	reported	QR0Agk	1	1	TRUE	0.00143974103398724	30.6818631406111	22.6098807564514
rs13094489	A	C	A	C	-0.055052	0.0219231	NA	0.148949	FALSE	FALSE	FALSE	XrkhT3	3	183257681	0.614521	0.0435303	407208	Mental and behavioural disorders	TRUE	reported	3	182975469	0.01174	2.75740145234636e-06	21282	GCST90002921	TRUE	reported	QR0Agk	1	1	TRUE	0.00103216487252078	21.9871628643971	22.6098807564514
rs138853119	G	GGTGT	G	GGTGT	0.046419	-0.156627	NA	0.99766761	FALSE	FALSE	FALSE	XrkhT3	10	61894027	0.619038	0.31501	407208	Mental and behavioural disorders	TRUE	reported	10	63653786	0.0098254	2.32327168784863e-06	21282	GCST90002921	TRUE	reported	QR0Agk	1	1	TRUE	0.00104766734436416	22.3177426582522	22.6098807564514
rs143320588	A	T	A	T	0.31425	0.0516645	NA	0.055241	FALSE	TRUE	TRUE	XrkhT3	8	71805000	0.437171	0.066494	407208	Mental and behavioural disorders	TRUE	reported	8	72717235	0.065864	1.84374136777174e-06	21282	GCST90002921	TRUE	reported	QR0Agk	1	1	TRUE	0.00106850764540684	22.7621642407748	22.6098807564514
rs147787928	A	G	A	G	-0.32949	-0.261159	NA	0.00080145	FALSE	FALSE	FALSE	XrkhT3	10	80668403	0.646081	0.568711	407208	Mental and behavioural disorders	TRUE	reported	10	82428159	0.065501	4.93741918249682e-07	21282	GCST90002921	TRUE	reported	QR0Agk	1	1	TRUE	0.00118757245089183	25.3015892253058	22.6098807564514
rs150496555	T	G	T	G	0.17492	0.0834616	NA	0.0301382	FALSE	FALSE	FALSE	XrkhT3	10	49629795	0.339196	0.0873254	407208	Mental and behavioural disorders	TRUE	reported	10	50837841	0.034352	3.57355112734903e-07	21282	GCST90002921	TRUE	reported	QR0Agk	1	1	TRUE	0.00121684049867865	25.9259135134101	22.6098807564514
rs2610699	C	T	C	T	0.046572	0.0179542	NA	0.609819	FALSE	FALSE	FALSE	XrkhT3	2	103953499	0.566953	0.0313585	407208	Mental and behavioural disorders	TRUE	reported	2	104569957	0.00992	2.6859628402601e-06	21282	GCST90002921	TRUE	reported	QR0Agk	1	1	TRUE	0.00103458088254649	22.0386819796419	22.6098807564514
rs28783691	C	T	C	T	0.052646	-0.00324179	NA	0.264906	FALSE	FALSE	FALSE	XrkhT3	11	27270550	0.924836	0.0343614	407208	Mental and behavioural disorders	TRUE	reported	11	27292097	0.010352	3.69317596047987e-07	21282	GCST90002921	TRUE	reported	QR0Agk	1	1	TRUE	0.00121378658247991	25.8607679282965	22.6098807564514
rs342788	A	G	A	G	0.043205	0.0281157	NA	0.517423	FALSE	FALSE	FALSE	XrkhT3	1	229243142	0.35259	0.0302456	407208	Mental and behavioural disorders	TRUE	reported	1	229378889	0.0097299	9.02194136035736e-06	21282	GCST90002921	TRUE	reported	QR0Agk	1	1	TRUE	0.000925628344491598	19.7156205079526	22.6098807564514
rs35253773	T	C	T	C	0.12308	-0.056657	NA	0.0276256	FALSE	FALSE	FALSE	XrkhT3	10	1166915	0.54482	0.0935642	407208	Mental and behavioural disorders	TRUE	reported	10	1212855	0.027351	6.83439380986021e-06	21282	GCST90002921	TRUE	reported	QR0Agk	1	1	TRUE	0.000950611525624619	20.2482614960439	22.6098807564514
rs3809627	A	C	A	C	0.045593	0.0206331	NA	0.482175	FALSE	FALSE	FALSE	XrkhT3	16	30091839	0.497029	0.0303798	407208	Mental and behavioural disorders	TRUE	reported	16	30103160	0.0099107	4.24130983910489e-06	21282	GCST90002921	TRUE	reported	QR0Agk	1	1	TRUE	0.000993444427689691	21.1615202155762	22.6098807564514
rs4342642	G	A	G	A	0.045157	-0.0189698	NA	0.681913	FALSE	FALSE	FALSE	XrkhT3	8	60851517	0.558671	0.0324371	407208	Mental and behavioural disorders	TRUE	reported	8	61764076	0.0099543	5.75307452648443e-06	21282	GCST90002921	TRUE	reported	QR0Agk	1	1	TRUE	0.000966043147984062	20.5772767262864	22.6098807564514
rs4705360	C	T	C	T	-0.045817	0.0262787	NA	0.666117	FALSE	FALSE	FALSE	XrkhT3	5	149644765	0.417963	0.0324445	407208	Mental and behavioural disorders	TRUE	reported	5	149024328	0.010327	9.18121166931535e-06	21282	GCST90002921	TRUE	reported	QR0Agk	1	1	TRUE	0.000924040516270784	19.681768938173	22.6098807564514
rs4953674	T	C	T	C	-0.057194	0.00860358	NA	0.218202	FALSE	FALSE	FALSE	XrkhT3	2	42885748	0.816327	0.037041	407208	Mental and behavioural disorders	TRUE	reported	2	43112888	0.011303	4.23058085776524e-07	21282	GCST90002921	TRUE	reported	QR0Agk	1	1	TRUE	0.00120165241387345	25.6019279857911	22.6098807564514
rs59054466	A	G	A	G	-0.098916	0.0290373	NA	0.0243171	FALSE	FALSE	FALSE	XrkhT3	1	94976840	0.771275	0.0998851	407208	Mental and behavioural disorders	TRUE	reported	1	95442396	0.020936	2.31899600250506e-06	21282	GCST90002921	TRUE	reported	QR0Agk	1	1	TRUE	0.00104779890875583	22.3205482243964	22.6098807564514
rs6011212	C	T	C	T	0.054796	0.0495062	NA	0.315248	FALSE	FALSE	FALSE	XrkhT3	20	63899829	0.131362	0.0328127	407208	Mental and behavioural disorders	TRUE	reported	20	62531182	0.012206	7.18124923883475e-06	21282	GCST90002921	TRUE	reported	QR0Agk	1	1	TRUE	0.000946079152176683	20.1516293947726	22.6098807564514
rs61825713	A	G	A	G	0.12177	-0.027067	NA	0.0639157	FALSE	FALSE	FALSE	XrkhT3	1	170191084	0.663769	0.0622637	407208	Mental and behavioural disorders	TRUE	reported	1	170160225	0.027342	8.48984966515619e-06	21282	GCST90002921	TRUE	reported	QR0Agk	1	1	TRUE	0.000931114412531644	19.832581100774	22.6098807564514
rs6736289	C	G	C	G	-0.056879	-0.12571	NA	0.894211	FALSE	TRUE	TRUE	XrkhT3	2	10055413	0.0113347	0.0496445	407208	Mental and behavioural disorders	TRUE	reported	2	10195540	0.012018	2.22946161791639e-06	21282	GCST90002921	TRUE	reported	QR0Agk	1	1	TRUE	0.00105140540859177	22.397455901106	22.6098807564514
rs72639689	G	A	G	A	0.077761	0.00253882	NA	0.101073	FALSE	FALSE	FALSE	XrkhT3	8	40710622	0.959758	0.0503167	407208	Mental and behavioural disorders	TRUE	reported	8	40568141	0.017066	5.2311840477969e-06	21282	GCST90002921	TRUE	reported	QR0Agk	1	1	TRUE	0.00097459523730124	20.7596188754546	22.6098807564514
rs73183625	C	G	C	G	0.18888	-0.0308496	NA	0.0489393	FALSE	TRUE	TRUE	XrkhT3	3	184681208	0.663717	0.0709532	407208	Mental and behavioural disorders	TRUE	reported	3	184398996	0.038197	7.67714953769029e-07	21282	GCST90002921	TRUE	reported	QR0Agk	1	1	TRUE	0.00114763108694932	24.449648707203	22.6098807564514
rs7328939	G	A	G	A	-0.044885	-0.0225423	NA	0.431233	FALSE	FALSE	FALSE	XrkhT3	13	32552711	0.460965	0.0305759	407208	Mental and behavioural disorders	TRUE	reported	13	33126848	0.01008	8.51138038202376e-06	21282	GCST90002921	TRUE	reported	QR0Agk	1	1	TRUE	0.000930817455205245	19.8262500664007	22.6098807564514
rs754012	C	G	C	G	-0.044895	0.0255048	NA	0.52841	FALSE	TRUE	TRUE	XrkhT3	12	42369946	0.401695	0.0304136	407208	Mental and behavioural disorders	TRUE	reported	12	42763748	0.0097325	3.9939258717803e-06	21282	GCST90002921	TRUE	reported	QR0Agk	1	1	TRUE	0.00099885092450595	21.276800024862	22.6098807564514
rs75416602	G	A	G	A	0.11199	0.04214	NA	0.0593649	FALSE	FALSE	FALSE	XrkhT3	14	94088063	0.515636	0.064822	407208	Mental and behavioural disorders	TRUE	reported	14	94554409	0.023148	1.32038323066665e-06	21282	GCST90002921	TRUE	reported	QR0Agk	1	1	TRUE	0.00109860538263489	23.4040343405724	22.6098807564514
rs75619491	T	C	T	C	-0.095306	-0.0231081	NA	0.120563	FALSE	FALSE	FALSE	XrkhT3	2	136594866	0.617585	0.0462833	407208	Mental and behavioural disorders	TRUE	reported	2	137352436	0.018776	3.88776494927999e-07	21282	GCST90002921	TRUE	reported	QR0Agk	1	1	TRUE	0.00120919523886222	25.7628269707007	22.6098807564514
rs7570	C	G	C	G	-0.049957	-0.0850468	NA	0.278038	FALSE	TRUE	TRUE	XrkhT3	11	66843174	0.012382	0.0340042	407208	Mental and behavioural disorders	TRUE	reported	11	66610645	0.011046	6.14044718105606e-06	21282	GCST90002921	TRUE	reported	QR0Agk	1	1	TRUE	0.000960180722976305	20.4522836734599	22.6098807564514
rs7699249	C	T	C	T	0.050272	0.00995643	NA	0.585211	FALSE	FALSE	FALSE	XrkhT3	4	120963177	0.745835	0.0307168	407208	Mental and behavioural disorders	TRUE	reported	4	121884332	0.0097793	2.76184944207529e-07	21282	GCST90002921	TRUE	reported	QR0Agk	1	1	TRUE	0.00124018196375546	26.4238425616743	22.6098807564514
rs8031436	G	A	G	A	0.058084	0.0677707	NA	0.195756	FALSE	FALSE	FALSE	XrkhT3	15	23950865	0.0782528	0.0384862	407208	Mental and behavioural disorders	TRUE	reported	15	24196012	0.013058	8.69761140103007e-06	21282	GCST90002921	TRUE	reported	QR0Agk	1	1	TRUE	0.000928845937545049	19.784218041514	22.6098807564514
