# Supplementary material for: Investigating Bidirectional Causal Relationships Between Imaging‐Derived Brain Phenotypes and Sedative‐Hypnotic Use Disorder: A Mendelian Randomization Study
Source: Addict Biol. 2026 May 28;31(6):e70160. doi: 10.1111/adb.70160 (PMC13239158; doi:10.1111/adb.70160)
Supplement: Supplementary file 6 — Data S2: Supporting Information. [file ADB-31-e70160-s005.zip › Additional file2/GCST90003098_harmonise.csv]

SNP	effect_allele.exposure	other_allele.exposure	effect_allele.outcome	other_allele.outcome	beta.exposure	beta.outcome	eaf.exposure	eaf.outcome	remove	palindromic	ambiguous	id.outcome	chr.outcome	pos.outcome	pval.outcome	se.outcome	samplesize.outcome	outcome	mr_keep.outcome	pval_origin.outcome	chr.exposure	pos.exposure	se.exposure	pval.exposure	samplesize.exposure	exposure	mr_keep.exposure	pval_origin.exposure	id.exposure	action	SNP_index	mr_keep	R2	f	meanf
rs112448790	T	C	T	C	0.073689	0.0528066	NA	0.115526	FALSE	FALSE	FALSE	XrkhT3	11	990199	0.265073	0.0473822	407208	Mental and behavioural disorders	TRUE	reported	11	990199	0.016661	9.78813611335182e-06	21282	GCST90003098	TRUE	reported	UGsdni	1	1	TRUE	0.000918315164035634	19.559708667752	23.0889125808546
rs116100711	A	C	A	C	-0.11618	0.013412	NA	0.0340459	FALSE	FALSE	FALSE	XrkhT3	3	56205348	0.87386	0.0844816	407208	Mental and behavioural disorders	TRUE	reported	3	56239376	0.022926	4.06443329165213e-07	21282	GCST90003098	TRUE	reported	UGsdni	1	1	TRUE	0.00120523015378443	25.6782458687499	23.0889125808546
rs116185048	C	T	C	T	0.11861	-0.0350693	NA	0.0256029	FALSE	FALSE	FALSE	XrkhT3	1	4522098	0.715797	0.0963228	407208	Mental and behavioural disorders	TRUE	reported	1	4582158	0.023771	6.10098560085049e-07	21282	GCST90003098	TRUE	reported	UGsdni	1	1	TRUE	0.00116849672758253	24.8946997381344	23.0889125808546
rs11676130	T	C	T	C	-0.062933	-0.0246645	NA	0.184965	FALSE	FALSE	FALSE	XrkhT3	2	3635230	0.529322	0.0392096	407208	Mental and behavioural disorders	TRUE	reported	2	3682820	0.012702	7.29793515214449e-07	21282	GCST90003098	TRUE	reported	UGsdni	1	1	TRUE	0.00115212490393046	24.5454974345139	23.0889125808546
rs12601091	C	T	C	T	-0.046849	0.0555954	NA	0.458326	FALSE	FALSE	FALSE	XrkhT3	17	1929387	0.0687353	0.0305444	407208	Mental and behavioural disorders	TRUE	reported	17	1832681	0.010445	7.31475863014726e-06	21282	GCST90003098	TRUE	reported	UGsdni	1	1	TRUE	0.000944410869263096	20.1160611246916	23.0889125808546
rs12914679	A	T	A	T	0.053048	0.0179635	NA	0.549597	FALSE	TRUE	TRUE	XrkhT3	15	55603029	0.55683	0.0305733	407208	Mental and behavioural disorders	TRUE	reported	15	55895227	0.0097364	5.13806980232344e-08	21282	GCST90003098	TRUE	reported	UGsdni	1	1	TRUE	0.00139291116731497	29.6824947188302	23.0889125808546
rs1405618	G	A	G	A	0.051275	-0.014987	NA	0.622677	FALSE	FALSE	FALSE	XrkhT3	7	18610463	0.631527	0.0312502	407208	Mental and behavioural disorders	TRUE	reported	7	18650086	0.010538	1.14815362149688e-06	21282	GCST90003098	TRUE	reported	UGsdni	1	1	TRUE	0.00111121896838503	23.6730455845264	23.0889125808546
rs145209902	T	C	T	C	-0.22672	-0.337946	NA	0.00638244	FALSE	FALSE	FALSE	XrkhT3	5	170943474	0.0873997	0.197714	407208	Mental and behavioural disorders	TRUE	reported	5	170370478	0.046816	1.28913975038561e-06	21282	GCST90003098	TRUE	reported	UGsdni	1	1	TRUE	0.00110077939684215	23.4503992811775	23.0889125808546
rs147151613	G	A	G	A	0.26556	0.206874	NA	0.00793649	FALSE	FALSE	FALSE	XrkhT3	13	62869993	0.216176	0.167271	407208	Mental and behavioural disorders	TRUE	reported	13	63444126	0.050004	1.10306219406665e-07	21282	GCST90003098	TRUE	reported	UGsdni	1	1	TRUE	0.0013235130046679	28.2016820322561	23.0889125808546
rs151322776	G	A	G	A	0.29834	0.147054	NA	0.00736765	FALSE	FALSE	FALSE	XrkhT3	4	2102861	0.411276	0.178974	407208	Mental and behavioural disorders	TRUE	reported	4	2104588	0.065346	5.00841145299823e-06	21282	GCST90003098	TRUE	reported	UGsdni	1	1	TRUE	0.000978469658420763	20.8422278187284	23.0889125808546
rs199497	C	T	C	T	-0.07357	-0.0944555	NA	0.106618	FALSE	FALSE	FALSE	XrkhT3	17	46789236	0.0600869	0.0502382	407208	Mental and behavioural disorders	TRUE	reported	17	44866602	0.01342	4.25108706804616e-08	21282	GCST90003098	TRUE	reported	UGsdni	1	1	TRUE	0.00141016905660042	30.0507741963554	23.0889125808546
rs2015014	C	T	C	T	-0.051522	-0.011689	NA	0.817381	FALSE	FALSE	FALSE	XrkhT3	2	221474937	0.767466	0.039531	407208	Mental and behavioural disorders	TRUE	reported	2	222339657	0.011523	7.81807801763586e-06	21282	GCST90003098	TRUE	reported	UGsdni	1	1	TRUE	0.000938499590300084	19.9900319183512	23.0889125808546
rs279892	C	G	C	G	0.070822	-0.0945729	NA	0.863864	FALSE	TRUE	TRUE	XrkhT3	9	970201	0.033204	0.0444085	407208	Mental and behavioural disorders	TRUE	reported	9	970201	0.012616	2.00539533342983e-08	21282	GCST90003098	TRUE	reported	UGsdni	1	1	TRUE	0.00147855665475159	31.5102753404115	23.0889125808546
rs2834268	G	A	G	A	-0.05262	-0.0435903	NA	0.313298	FALSE	FALSE	FALSE	XrkhT3	21	33827576	0.183393	0.0327652	407208	Mental and behavioural disorders	TRUE	reported	21	35199880	0.011705	6.97107892902004e-06	21282	GCST90003098	TRUE	reported	UGsdni	1	1	TRUE	0.000948711569487129	20.2077535282517	23.0889125808546
rs28562374	T	C	T	C	-0.082603	-0.0687838	NA	0.0785947	FALSE	FALSE	FALSE	XrkhT3	9	75157221	0.222767	0.056417	407208	Mental and behavioural disorders	TRUE	reported	9	77772137	0.018179	5.55136777435211e-06	21282	GCST90003098	TRUE	reported	UGsdni	1	1	TRUE	0.000969210467467607	20.6448079116375	23.0889125808546
rs2922833	T	C	T	C	-0.059028	-0.0472562	NA	0.113923	FALSE	FALSE	FALSE	XrkhT3	8	6426291	0.323916	0.0479056	407208	Mental and behavioural disorders	TRUE	reported	8	6283812	0.012823	4.18600747955102e-06	21282	GCST90003098	TRUE	reported	UGsdni	1	1	TRUE	0.000994700201733528	21.188296295489	23.0889125808546
rs4705270	C	T	C	T	0.05599	0.0490808	NA	0.171391	FALSE	FALSE	FALSE	XrkhT3	5	148822473	0.226713	0.0406006	407208	Mental and behavioural disorders	TRUE	reported	5	148202036	0.012537	8.00755628506701e-06	21282	GCST90003098	TRUE	reported	UGsdni	1	1	TRUE	0.00093629870899408	19.9431092348239	23.0889125808546
rs72654003	A	G	A	G	-0.16933	0.0962196	NA	0.0201559	FALSE	FALSE	FALSE	XrkhT3	13	108828329	0.372783	0.107958	407208	Mental and behavioural disorders	TRUE	reported	13	109480677	0.035708	2.12960962021551e-06	21282	GCST90003098	TRUE	reported	UGsdni	1	1	TRUE	0.00105551808283328	22.4851582938667	23.0889125808546
rs72808090	G	A	G	A	-0.051063	-0.0510518	NA	0.262569	FALSE	FALSE	FALSE	XrkhT3	5	116956080	0.14292	0.0348475	407208	Mental and behavioural disorders	TRUE	reported	5	116291776	0.01094	3.06549067942579e-06	21282	GCST90003098	TRUE	reported	UGsdni	1	1	TRUE	0.00102263633028695	21.7839781960277	23.0889125808546
rs72884504	T	C	T	C	0.10561	0.101834	NA	0.0396761	FALSE	FALSE	FALSE	XrkhT3	18	6754353	0.191914	0.0780375	407208	Mental and behavioural disorders	TRUE	reported	18	6754352	0.023537	7.26105957435154e-06	21282	GCST90003098	TRUE	reported	UGsdni	1	1	TRUE	0.000945115268390833	20.131079101585	23.0889125808546
rs73075753	A	G	A	G	0.090285	-0.0250981	NA	0.0779524	FALSE	FALSE	FALSE	XrkhT3	7	28721418	0.654064	0.0560071	407208	Mental and behavioural disorders	TRUE	reported	7	28761035	0.020358	9.26189813096003e-06	21282	GCST90003098	TRUE	reported	UGsdni	1	1	TRUE	0.000923309645120442	19.6661872285138	23.0889125808546
rs75308140	C	T	C	T	0.15269	0.0122987	NA	0.0378392	FALSE	FALSE	FALSE	XrkhT3	10	21194051	0.879027	0.0808049	407208	Mental and behavioural disorders	TRUE	reported	10	21482980	0.03424	8.26228173743598e-06	21282	GCST90003098	TRUE	reported	UGsdni	1	1	TRUE	0.000933545771586509	19.8844170328024	23.0889125808546
rs76062668	T	A	T	A	-0.17916	-0.0205558	NA	0.0467873	FALSE	TRUE	TRUE	XrkhT3	8	51054699	0.777225	0.0726516	407208	Mental and behavioural disorders	TRUE	reported	8	51967259	0.037307	1.57797456994345e-06	21282	GCST90003098	TRUE	reported	UGsdni	1	1	TRUE	0.00108247692170938	23.0600708885255	23.0889125808546
rs76302204	T	C	T	C	0.088119	0.0688494	NA	0.0656643	FALSE	FALSE	FALSE	XrkhT3	15	99120752	0.25923	0.0610252	407208	Mental and behavioural disorders	TRUE	reported	15	99660957	0.017813	7.59976214361037e-07	21282	GCST90003098	TRUE	reported	UGsdni	1	1	TRUE	0.00114855936080147	24.4694478111925	23.0889125808546
rs76330745	T	C	T	C	0.15985	0.0967722	NA	0.0243126	FALSE	FALSE	FALSE	XrkhT3	12	128744051	0.335488	0.100478	407208	Mental and behavioural disorders	TRUE	reported	12	129228596	0.031664	4.48848729274598e-07	21282	GCST90003098	TRUE	reported	UGsdni	1	1	TRUE	0.00119608357137819	25.4831383620699	23.0889125808546
rs76781995	C	T	C	T	0.075476	0.0234129	NA	0.0747374	FALSE	FALSE	FALSE	XrkhT3	10	61724451	0.686287	0.0579672	407208	Mental and behavioural disorders	TRUE	reported	10	63484209	0.016851	7.53702576688426e-06	21282	GCST90003098	TRUE	reported	UGsdni	1	1	TRUE	0.000941769795101484	20.0597529091466	23.0889125808546
rs77033525	A	T	A	T	0.20016	-0.0759792	NA	0.00492545	FALSE	TRUE	TRUE	XrkhT3	9	110350540	0.739035	0.228076	407208	Mental and behavioural disorders	TRUE	reported	9	113112820	0.040962	1.03418920443319e-06	21282	GCST90003098	TRUE	reported	UGsdni	1	1	TRUE	0.00112070897188677	23.8754443464374	23.0889125808546
rs78413690	A	G	A	G	0.16927	0.205307	NA	0.00444369	FALSE	FALSE	FALSE	XrkhT3	8	129715764	0.391033	0.239356	407208	Mental and behavioural disorders	TRUE	reported	8	130728010	0.037199	5.38517721997528e-06	21282	GCST90003098	TRUE	reported	UGsdni	1	1	TRUE	0.000971991983788817	20.7041136475229	23.0889125808546
rs79049282	C	T	C	T	0.095292	0.0221418	NA	0.0691066	FALSE	FALSE	FALSE	XrkhT3	15	29022486	0.710776	0.0597114	407208	Mental and behavioural disorders	TRUE	reported	15	29314689	0.018638	3.20110559153497e-07	21282	GCST90003098	TRUE	reported	UGsdni	1	1	TRUE	0.00122678573429533	26.1380662325809	23.0889125808546
rs8066734	G	T	G	T	-0.054667	0.0279933	NA	0.169035	FALSE	FALSE	FALSE	XrkhT3	17	70941897	0.491747	0.0407156	407208	Mental and behavioural disorders	TRUE	reported	17	68938038	0.011829	3.83530582456859e-06	21282	GCST90003098	TRUE	reported	UGsdni	1	1	TRUE	0.00100255073522861	21.3556898081833	23.0889125808546
rs888278	T	G	T	G	-0.047177	-0.0252505	NA	0.715054	FALSE	FALSE	FALSE	XrkhT3	2	65772489	0.454005	0.0337233	407208	Mental and behavioural disorders	TRUE	reported	2	65999623	0.0099496	2.13402744284898e-06	21282	GCST90003098	TRUE	reported	UGsdni	1	1	TRUE	0.00105530599173238	22.4806354533569	23.0889125808546
