# Supplementary material for: Investigating Bidirectional Causal Relationships Between Imaging‐Derived Brain Phenotypes and Sedative‐Hypnotic Use Disorder: A Mendelian Randomization Study
Source: Addict Biol. 2026 May 28;31(6):e70160. doi: 10.1111/adb.70160 (PMC13239158; doi:10.1111/adb.70160)
Supplement: Supplementary file 6 — Data S2: Supporting Information. [file ADB-31-e70160-s005.zip › Additional file2/GCST90006323_harmonise.csv]

SNP	effect_allele.exposure	other_allele.exposure	effect_allele.outcome	other_allele.outcome	beta.exposure	beta.outcome	eaf.exposure	eaf.outcome	remove	palindromic	ambiguous	id.outcome	chr.outcome	pos.outcome	pval.outcome	se.outcome	samplesize.outcome	outcome	mr_keep.outcome	pval_origin.outcome	chr.exposure	pos.exposure	se.exposure	pval.exposure	samplesize.exposure	exposure	mr_keep.exposure	pval_origin.exposure	id.exposure	action	SNP_index	mr_keep	R2	f	meanf
rs112711789	C	A	C	A	-0.11756	-0.081835	NA	0.0429322	FALSE	FALSE	FALSE	XrkhT3	1	60470711	0.276959	0.0752729	407208	Mental and behavioural disorders	TRUE	reported	1	60936383	0.025183	3.05562461578769e-06	21081	GCST90006323	TRUE	reported	yhLnRs	1	1	TRUE	0.00103267650949134	21.7902904646659	21.7627335374578
rs114385359	A	T	A	T	-0.10183	0.103272	NA	0.0532707	FALSE	TRUE	TRUE	XrkhT3	6	41731498	0.129411	0.0681018	407208	Mental and behavioural disorders	TRUE	reported	6	41699236	0.022559	6.39587548050826e-06	21081	GCST90006323	TRUE	reported	yhLnRs	1	1	TRUE	0.000965608388191005	20.3737322614486	21.7627335374578
rs116054223	C	G	C	G	0.14243	-0.135259	NA	0.0499022	FALSE	TRUE	TRUE	XrkhT3	4	180099165	0.0521675	0.069658	407208	Mental and behavioural disorders	TRUE	reported	4	181020318	0.02873	7.1994612744084e-07	21081	GCST90006323	TRUE	reported	yhLnRs	1	1	TRUE	0.00116448651474209	24.5748283004064	21.7627335374578
rs11749251	C	T	C	T	-0.10616	0.161836	NA	0.0373332	FALSE	FALSE	FALSE	XrkhT3	5	166911368	0.0474624	0.0816469	407208	Mental and behavioural disorders	TRUE	reported	5	166338373	0.021241	5.84924752541186e-07	21081	GCST90006323	TRUE	reported	yhLnRs	1	1	TRUE	0.00118349493568353	24.9764492504723	21.7627335374578
rs145192643	A	G	A	G	-0.15786	0.0351426	NA	0.0198849	FALSE	FALSE	FALSE	XrkhT3	2	165187686	0.748387	0.109558	407208	Mental and behavioural disorders	TRUE	reported	2	166044196	0.035593	9.25337153477778e-06	21081	GCST90006323	TRUE	reported	yhLnRs	1	1	TRUE	0.000932220721726803	19.6686160847612	21.7627335374578
rs175640	G	A	G	A	-0.050074	0.0601556	NA	0.779331	FALSE	FALSE	FALSE	XrkhT3	14	75447732	0.100135	0.0365866	407208	Mental and behavioural disorders	TRUE	reported	14	75914435	0.011282	9.09913272632251e-06	21081	GCST90006323	TRUE	reported	yhLnRs	1	1	TRUE	0.000933588576978071	19.6975029778959	21.7627335374578
rs1799886	C	T	C	T	0.046256	-0.0132962	NA	0.473886	FALSE	FALSE	FALSE	XrkhT3	7	142800839	0.66346	0.0305561	407208	Mental and behavioural disorders	TRUE	reported	7	142498523	0.010015	3.88418583392962e-06	21081	GCST90006323	TRUE	reported	yhLnRs	1	1	TRUE	0.00101088973661299	21.3301071444584	21.7627335374578
rs2529718	G	A	G	A	0.071417	-0.0694558	NA	0.882181	FALSE	FALSE	FALSE	XrkhT3	17	12290742	0.141105	0.0471945	407208	Mental and behavioural disorders	TRUE	reported	17	12194059	0.015558	4.45245972791741e-06	21081	GCST90006323	TRUE	reported	yhLnRs	1	1	TRUE	0.000998551759109986	21.0695115280794	21.7627335374578
rs2980890	G	C	G	C	0.075542	-0.0476379	NA	0.150557	FALSE	TRUE	TRUE	XrkhT3	14	76488667	0.262241	0.0424918	407208	Mental and behavioural disorders	TRUE	reported	14	76955010	0.016637	5.63767453135264e-06	21081	GCST90006323	TRUE	reported	yhLnRs	1	1	TRUE	0.000977037396019683	20.6151130070299	21.7627335374578
rs30991	G	A	G	A	0.1284	-0.0513225	NA	0.948995	FALSE	FALSE	FALSE	XrkhT3	16	2220332	0.456488	0.0689224	407208	Mental and behavioural disorders	TRUE	reported	16	2270333	0.027715	3.62827335940335e-06	21081	GCST90006323	TRUE	reported	yhLnRs	1	1	TRUE	0.00101710812616203	21.4614508073849	21.7627335374578
rs36032145	T	C	T	C	-0.26545	-0.0235902	NA	0.00208837	FALSE	FALSE	FALSE	XrkhT3	2	19249967	0.9448	0.340714	407208	Mental and behavioural disorders	TRUE	reported	2	19449728	0.053149	5.94702822917261e-07	21081	GCST90006323	TRUE	reported	yhLnRs	1	1	TRUE	0.0011818720758583	24.9421599293493	21.7627335374578
rs4857594	A	G	A	G	0.071038	-0.0105849	NA	0.144313	FALSE	FALSE	FALSE	XrkhT3	3	197839213	0.80836	0.0436415	407208	Mental and behavioural disorders	TRUE	reported	3	197566084	0.014467	9.16431481976648e-07	21081	GCST90006323	TRUE	reported	yhLnRs	1	1	TRUE	0.00114244904126753	24.1092269040405	21.7627335374578
rs4885212	A	G	A	G	-0.04638	-0.0470653	NA	0.345522	FALSE	FALSE	FALSE	XrkhT3	13	74629339	0.139499	0.0318513	407208	Mental and behavioural disorders	TRUE	reported	13	75203476	0.010361	7.62605617418672e-06	21081	GCST90006323	TRUE	reported	yhLnRs	1	1	TRUE	0.000949629763756723	20.0362728312633	21.7627335374578
rs59323428	C	T	C	T	-0.060685	-0.0298356	NA	0.112142	FALSE	FALSE	FALSE	XrkhT3	1	205482844	0.535737	0.0481785	407208	Mental and behavioural disorders	TRUE	reported	1	205451972	0.01361	8.28514283477959e-06	21081	GCST90006323	TRUE	reported	yhLnRs	1	1	TRUE	0.000942206001335164	19.8794908777524	21.7627335374578
rs6848178	A	T	A	T	0.046921	0.0105512	NA	0.603768	FALSE	TRUE	TRUE	XrkhT3	4	109745015	0.73353	0.0309934	407208	Mental and behavioural disorders	TRUE	reported	4	110666171	0.0098685	2.00124380251922e-06	21081	GCST90006323	TRUE	reported	yhLnRs	1	1	TRUE	0.00107121229499594	22.6042979681226	21.7627335374578
rs78222986	C	T	C	T	-0.1522	-0.00017945	NA	0.0343198	FALSE	FALSE	FALSE	XrkhT3	9	105032423	0.998269	0.0826935	407208	Mental and behavioural disorders	TRUE	reported	9	107794704	0.032198	2.29509147602423e-06	21081	GCST90006323	TRUE	reported	yhLnRs	1	1	TRUE	0.0010588153364993	22.3424249802924	21.7627335374578
rs896955	T	C	T	C	-0.065375	0.016039	NA	0.152685	FALSE	FALSE	FALSE	XrkhT3	8	143576200	0.703435	0.0421316	407208	Mental and behavioural disorders	TRUE	reported	8	144658370	0.01444	6.00758604775674e-06	21081	GCST90006323	TRUE	reported	yhLnRs	1	1	TRUE	0.000971350016879115	20.4949948193586	21.7627335374578
