# Supplementary material for: Investigating Bidirectional Causal Relationships Between Imaging‐Derived Brain Phenotypes and Sedative‐Hypnotic Use Disorder: A Mendelian Randomization Study
Source: Addict Biol. 2026 May 28;31(6):e70160. doi: 10.1111/adb.70160 (PMC13239158; doi:10.1111/adb.70160)
Supplement: Supplementary file 6 — Data S2: Supporting Information. [file ADB-31-e70160-s005.zip › Additional file2/GCST90003676_harmonise.csv]

SNP	effect_allele.exposure	other_allele.exposure	effect_allele.outcome	other_allele.outcome	beta.exposure	beta.outcome	eaf.exposure	eaf.outcome	remove	palindromic	ambiguous	id.outcome	chr.outcome	pos.outcome	pval.outcome	se.outcome	samplesize.outcome	outcome	mr_keep.outcome	pval_origin.outcome	chr.exposure	pos.exposure	se.exposure	pval.exposure	samplesize.exposure	exposure	mr_keep.exposure	pval_origin.exposure	id.exposure	action	SNP_index	mr_keep	R2	f	meanf
rs10142668	C	T	C	T	-0.10596	0.0948938	NA	0.0359163	FALSE	FALSE	FALSE	XrkhT3	14	33808981	0.244843	0.0815963	407208	Mental and behavioural disorders	TRUE	reported	14	34278187	0.023356	5.74777818845521e-06	21280	GCST90003676	TRUE	reported	BWWfRw	1	1	TRUE	0.000966263326720265	20.5800368007769	22.0980383465832
rs1048527	G	T	G	T	0.084083	0.0290149	NA	0.0377514	FALSE	FALSE	FALSE	XrkhT3	8	26372177	0.714549	0.0793292	407208	Mental and behavioural disorders	TRUE	reported	8	26229693	0.017858	2.51362218062281e-06	21280	GCST90003676	TRUE	reported	BWWfRw	1	1	TRUE	0.00104070329376521	22.167154115037	22.0980383465832
rs10890481	A	T	A	T	0.044831	-0.0189186	NA	0.285734	FALSE	TRUE	TRUE	XrkhT3	1	47456592	0.575093	0.033749	407208	Mental and behavioural disorders	TRUE	reported	1	47922264	0.010093	8.97222177672878e-06	21280	GCST90003676	TRUE	reported	BWWfRw	1	1	TRUE	0.000926279852675207	19.7276560355493	22.0980383465832
rs11020132	A	G	A	G	-0.21882	-0.0744683	NA	0.0470633	FALSE	FALSE	FALSE	XrkhT3	11	92983658	0.297072	0.0714164	407208	Mental and behavioural disorders	TRUE	reported	11	92716824	0.044745	1.01391138573668e-06	21280	GCST90003676	TRUE	reported	BWWfRw	1	1	TRUE	0.0011226013638201	23.9135572113033	22.0980383465832
rs111940487	C	T	C	T	-0.15502	-0.0523906	NA	0.0282855	FALSE	FALSE	FALSE	XrkhT3	5	72277710	0.566564	0.091413	407208	Mental and behavioural disorders	TRUE	reported	5	71573537	0.03184	1.13083697451748e-06	21280	GCST90003676	TRUE	reported	BWWfRw	1	1	TRUE	0.00111269008757026	23.7021928783895	22.0980383465832
rs11206972	A	G	A	G	0.063548	-0.029996	NA	0.222063	FALSE	FALSE	FALSE	XrkhT3	1	57100826	0.410455	0.0364431	407208	Mental and behavioural disorders	TRUE	reported	1	57566499	0.013736	3.74110588272054e-06	21280	GCST90003676	TRUE	reported	BWWfRw	1	1	TRUE	0.00100478927773902	21.4014101591874	22.0980383465832
rs114591386	A	G	A	G	0.12567	-0.071245	NA	0.0219173	FALSE	FALSE	FALSE	XrkhT3	2	232517809	0.500023	0.105634	407208	Mental and behavioural disorders	TRUE	reported	2	233382519	0.028324	9.17064749114931e-06	21280	GCST90003676	TRUE	reported	BWWfRw	1	1	TRUE	0.000924231701232957	19.6839947107534	22.0980383465832
rs116643057	A	C	A	C	-0.18086	-0.284753	NA	0.00223749	FALSE	FALSE	FALSE	XrkhT3	5	13806740	0.400845	0.338946	407208	Mental and behavioural disorders	TRUE	reported	5	13806849	0.040574	8.3310549691761e-06	21280	GCST90003676	TRUE	reported	BWWfRw	1	1	TRUE	0.000932851380059673	19.8677453185488	22.0980383465832
rs11990325	A	T	A	T	-0.052363	-0.0713787	NA	0.288128	FALSE	TRUE	TRUE	XrkhT3	8	143570111	0.0327295	0.0334266	407208	Mental and behavioural disorders	TRUE	reported	8	144652281	0.011337	3.8806100135487e-06	21280	GCST90003676	TRUE	reported	BWWfRw	1	1	TRUE	0.0010014884959388	21.3310350027475	22.0980383465832
rs1245176	T	G	T	G	-0.068161	-0.00087785	NA	0.165108	FALSE	FALSE	FALSE	XrkhT3	12	64722064	0.98294	0.0410539	407208	Mental and behavioural disorders	TRUE	reported	12	65115844	0.015051	5.96485649919378e-06	21280	GCST90003676	TRUE	reported	BWWfRw	1	1	TRUE	0.000962833554581248	20.5069171222861	22.0980383465832
rs13161419	G	T	G	T	-0.066267	-0.0916105	NA	0.0695751	FALSE	FALSE	FALSE	XrkhT3	5	107173212	0.131409	0.0607268	407208	Mental and behavioural disorders	TRUE	reported	5	106508913	0.014731	6.87859912308808e-06	21280	GCST90003676	TRUE	reported	BWWfRw	1	1	TRUE	0.000950048420540877	20.23435390824	22.0980383465832
rs13343177	T	C	T	C	0.05823	0.0281317	NA	0.145562	FALSE	FALSE	FALSE	XrkhT3	11	40699532	0.514722	0.0431798	407208	Mental and behavioural disorders	TRUE	reported	11	40721082	0.012865	6.03531580503261e-06	21280	GCST90003676	TRUE	reported	BWWfRw	1	1	TRUE	0.000961799330337051	20.4848684837014	22.0980383465832
rs140116082	A	G	A	G	-0.1632	-0.0635803	NA	0.0360064	FALSE	FALSE	FALSE	XrkhT3	12	26391812	0.443535	0.0829774	407208	Mental and behavioural disorders	TRUE	reported	12	26544745	0.033747	1.33413568290311e-06	21280	GCST90003676	TRUE	reported	BWWfRw	1	1	TRUE	0.00109779516564108	23.3845569881231	22.0980383465832
rs147256816	A	G	A	G	0.15918	0.28505	NA	0.0118697	FALSE	FALSE	FALSE	XrkhT3	10	51088482	0.0465779	0.143233	407208	Mental and behavioural disorders	TRUE	reported	10	52848242	0.034987	5.39883431999212e-06	21280	GCST90003676	TRUE	reported	BWWfRw	1	1	TRUE	0.000971783948924209	20.6977325895189	22.0980383465832
rs1564525	C	T	C	T	-0.076664	-0.0127525	NA	0.0684478	FALSE	FALSE	FALSE	XrkhT3	14	84670992	0.832342	0.060239	407208	Mental and behavioural disorders	TRUE	reported	14	85137336	0.016905	5.7889526856566e-06	21280	GCST90003676	TRUE	reported	BWWfRw	1	1	TRUE	0.000965520398903033	20.5641982007086	22.0980383465832
rs17541343	A	G	A	G	-0.15036	0.00913895	NA	0.0113866	FALSE	FALSE	FALSE	XrkhT3	4	23459036	0.951342	0.149767	407208	Mental and behavioural disorders	TRUE	reported	4	23460659	0.031669	2.06966473600421e-06	21280	GCST90003676	TRUE	reported	BWWfRw	1	1	TRUE	0.00105819206377263	22.5400624481536	22.0980383465832
rs181288	C	T	C	T	-0.048349	-0.00858724	NA	0.621865	FALSE	FALSE	FALSE	XrkhT3	12	5208684	0.78431	0.0313739	407208	Mental and behavioural disorders	TRUE	reported	12	5317850	0.010549	4.5983285677e-06	21280	GCST90003676	TRUE	reported	BWWfRw	1	1	TRUE	0.000986171128360995	21.0044632645034	22.0980383465832
rs202143795	CT	C	CT	C	0.10261	0.00255606	NA	0.037179	FALSE	FALSE	FALSE	XrkhT3	3	76978874	0.974931	0.0813404	407208	Mental and behavioural disorders	TRUE	reported	3	77028025	0.022322	4.31320400699417e-06	21280	GCST90003676	TRUE	reported	BWWfRw	1	1	TRUE	0.000991997348190943	21.1286791685128	22.0980383465832
rs2957070	A	G	A	G	0.043658	0.00632899	NA	0.632895	FALSE	FALSE	FALSE	XrkhT3	8	1738379	0.841328	0.031614	407208	Mental and behavioural disorders	TRUE	reported	8	1686545	0.0098217	8.83079900418562e-06	21280	GCST90003676	TRUE	reported	BWWfRw	1	1	TRUE	0.000927640420438725	19.7566599424306	22.0980383465832
rs55683248	G	C	G	C	0.21353	0.170988	NA	0.0046532	FALSE	TRUE	TRUE	XrkhT3	16	50305615	0.44425	0.223502	407208	Mental and behavioural disorders	TRUE	reported	16	50339526	0.045862	3.24489015660536e-06	21280	GCST90003676	TRUE	reported	BWWfRw	1	1	TRUE	0.00101764900458711	21.6755936659226	22.0980383465832
rs56069221	C	T	C	T	0.086867	-0.102606	NA	0.0602999	FALSE	FALSE	FALSE	XrkhT3	5	93646340	0.109192	0.0640552	407208	Mental and behavioural disorders	TRUE	reported	5	92982046	0.013913	4.35411604915063e-10	21280	GCST90003676	TRUE	reported	BWWfRw	1	1	TRUE	0.00182852796175957	38.9786915978196	22.0980383465832
rs57824695	T	C	T	C	0.20868	-0.0177856	NA	0.0335906	FALSE	FALSE	FALSE	XrkhT3	7	10106214	0.830257	0.0829659	407208	Mental and behavioural disorders	TRUE	reported	7	10145841	0.042115	7.28282710693132e-07	21280	GCST90003676	TRUE	reported	BWWfRw	1	1	TRUE	0.00115243287456434	24.5497586539153	22.0980383465832
rs5893638	CA	C	CA	C	-0.048437	0.0144615	NA	0.385104	FALSE	FALSE	FALSE	XrkhT3	8	103112375	0.643452	0.0312425	407208	Mental and behavioural disorders	TRUE	reported	8	104124603	0.0097901	7.57181509714706e-07	21280	GCST90003676	TRUE	reported	BWWfRw	1	1	TRUE	0.00114897165612755	24.4759410616188	22.0980383465832
rs62067937	T	C	T	C	-0.091752	-0.0400171	NA	0.069955	FALSE	FALSE	FALSE	XrkhT3	17	1101796	0.506362	0.0602202	407208	Mental and behavioural disorders	TRUE	reported	17	1005036	0.019929	4.16773406797672e-06	21280	GCST90003676	TRUE	reported	BWWfRw	1	1	TRUE	0.000995075584832783	21.1943082327318	22.0980383465832
rs6973444	C	T	C	T	-0.045565	-0.00181404	NA	0.481664	FALSE	FALSE	FALSE	XrkhT3	7	39927580	0.952502	0.0304545	407208	Mental and behavioural disorders	TRUE	reported	7	39967179	0.0098274	3.56451133426244e-06	21280	GCST90003676	TRUE	reported	BWWfRw	1	1	TRUE	0.00100919560291085	21.4953570585636	22.0980383465832
rs72781621	A	G	A	G	0.12995	0.139241	NA	0.0166265	FALSE	FALSE	FALSE	XrkhT3	2	29955587	0.243731	0.119447	407208	Mental and behavioural disorders	TRUE	reported	2	30178453	0.026664	1.10357028996401e-06	21280	GCST90003676	TRUE	reported	BWWfRw	1	1	TRUE	0.0011149255463989	23.7498651076079	22.0980383465832
rs72791016	G	C	G	C	-0.074154	-0.14597	NA	0.0567482	FALSE	TRUE	TRUE	XrkhT3	2	40028416	0.0278882	0.0663846	407208	Mental and behavioural disorders	TRUE	reported	2	40255556	0.016734	9.41672743395519e-06	21280	GCST90003676	TRUE	reported	BWWfRw	1	1	TRUE	0.00092192892088983	19.634905565994	22.0980383465832
rs72793451	A	G	A	G	0.082916	0.0373476	NA	0.0940238	FALSE	FALSE	FALSE	XrkhT3	16	83560657	0.474156	0.0521808	407208	Mental and behavioural disorders	TRUE	reported	16	83594262	0.017446	2.02022620415876e-06	21280	GCST90003676	TRUE	reported	BWWfRw	1	1	TRUE	0.00106035813796376	22.5862499735584	22.0980383465832
rs73162317	G	C	G	C	-0.098027	-0.074607	NA	0.0295027	FALSE	TRUE	TRUE	XrkhT3	22	27608990	0.408504	0.0902654	407208	Mental and behavioural disorders	TRUE	reported	22	28004951	0.021338	4.37320665169645e-06	21280	GCST90003676	TRUE	reported	BWWfRw	1	1	TRUE	0.000990790582958337	21.1029506289433	22.0980383465832
rs74944748	C	T	C	T	0.10539	0.051581	NA	0.0416042	FALSE	FALSE	FALSE	XrkhT3	2	179414847	0.49885	0.0762693	407208	Mental and behavioural disorders	TRUE	reported	2	180279574	0.023531	7.55440040567618e-06	21280	GCST90003676	TRUE	reported	BWWfRw	1	1	TRUE	0.000941753464787079	20.057519462188	22.0980383465832
rs78793623	A	G	A	G	0.1878	0.0234838	NA	0.0187691	FALSE	FALSE	FALSE	XrkhT3	3	39083127	0.836397	0.11372	407208	Mental and behavioural disorders	TRUE	reported	3	39124618	0.038894	1.38420368156874e-06	21280	GCST90003676	TRUE	reported	BWWfRw	1	1	TRUE	0.00109440678632608	23.3123007395807	22.0980383465832
rs80199707	A	G	A	G	-0.25974	-0.0924959	NA	0.0336223	FALSE	FALSE	FALSE	XrkhT3	4	184353682	0.260862	0.0822657	407208	Mental and behavioural disorders	TRUE	reported	4	185274835	0.057331	5.91425437756223e-06	21280	GCST90003676	TRUE	reported	BWWfRw	1	1	TRUE	0.00096362557013075	20.5238021417822	22.0980383465832
rs813744	C	T	C	T	-0.12051	-0.127292	NA	0.0385706	FALSE	FALSE	FALSE	XrkhT3	10	29394594	0.109263	0.0794825	407208	Mental and behavioural disorders	TRUE	reported	10	29683523	0.024856	1.25371840068012e-06	21280	GCST90003676	TRUE	reported	BWWfRw	1	1	TRUE	0.00110339904592205	23.5040592556875	22.0980383465832
rs927468	A	G	A	G	-0.046672	-0.0623327	NA	0.659915	FALSE	FALSE	FALSE	XrkhT3	9	98898755	0.051114	0.0319569	407208	Mental and behavioural disorders	TRUE	reported	9	101661037	0.0099922	3.01786633200869e-06	21280	GCST90003676	TRUE	reported	BWWfRw	1	1	TRUE	0.0010241744620679	21.8147262894433	22.0980383465832
