# Supplementary material for: Investigating Bidirectional Causal Relationships Between Imaging‐Derived Brain Phenotypes and Sedative‐Hypnotic Use Disorder: A Mendelian Randomization Study
Source: Addict Biol. 2026 May 28;31(6):e70160. doi: 10.1111/adb.70160 (PMC13239158; doi:10.1111/adb.70160)
Supplement: Supplementary file 6 — Data S2: Supporting Information. [file ADB-31-e70160-s005.zip › Additional file2/GCST90003726_harmonise.csv]

SNP	effect_allele.exposure	other_allele.exposure	effect_allele.outcome	other_allele.outcome	beta.exposure	beta.outcome	eaf.exposure	eaf.outcome	remove	palindromic	ambiguous	id.outcome	chr.outcome	pos.outcome	pval.outcome	se.outcome	samplesize.outcome	outcome	mr_keep.outcome	pval_origin.outcome	chr.exposure	pos.exposure	se.exposure	pval.exposure	samplesize.exposure	exposure	mr_keep.exposure	pval_origin.exposure	id.exposure	action	SNP_index	mr_keep	R2	f	meanf
rs10415275	C	T	C	T	0.046734	-0.0182683	NA	0.481353	FALSE	FALSE	FALSE	XrkhT3	19	50712374	0.549228	0.0305023	407208	Mental and behavioural disorders	TRUE	reported	19	51215631	0.0099887	2.90469140738191e-06	21282	GCST90003726	TRUE	reported	7ajYWD	1	1	TRUE	0.0010275170940914	21.8880541120216	21.5023781940931
rs10986087	T	C	T	C	-0.048183	0.0148332	NA	0.417294	FALSE	FALSE	FALSE	XrkhT3	9	123680461	0.628983	0.0307003	407208	Mental and behavioural disorders	TRUE	reported	9	126442740	0.010548	4.94994074396935e-06	21282	GCST90003726	TRUE	reported	7ajYWD	1	1	TRUE	0.000979511158430278	20.8644343977032	21.5023781940931
rs111382539	G	A	G	A	0.079485	-0.0171624	NA	0.0802608	FALSE	FALSE	FALSE	XrkhT3	19	34244281	0.764908	0.0573911	407208	Mental and behavioural disorders	TRUE	reported	19	34735186	0.016702	1.95704134148068e-06	21282	GCST90003726	TRUE	reported	7ajYWD	1	1	TRUE	0.00106306307057661	22.6460563280467	21.5023781940931
rs11657072	C	T	C	T	0.044816	-0.0153407	NA	0.50673	FALSE	FALSE	FALSE	XrkhT3	17	50091513	0.613244	0.0303506	407208	Mental and behavioural disorders	TRUE	reported	17	48168877	0.0099479	6.67113915796648e-06	21282	GCST90003726	TRUE	reported	7ajYWD	1	1	TRUE	0.000952745602357729	20.2937612099205	21.5023781940931
rs11680994	G	A	G	A	0.054134	-0.0631181	NA	0.190417	FALSE	FALSE	FALSE	XrkhT3	2	17902730	0.107444	0.039209	407208	Mental and behavioural disorders	TRUE	reported	2	18083997	0.011998	6.45654229034655e-06	21282	GCST90003726	TRUE	reported	7ajYWD	1	1	TRUE	0.000955641178134581	20.3554968216681	21.5023781940931
rs117658432	T	G	T	G	-0.17559	0.0771808	NA	0.0157941	FALSE	FALSE	FALSE	XrkhT3	12	79154658	0.532219	0.123564	407208	Mental and behavioural disorders	TRUE	reported	12	79548438	0.038956	6.59477525949485e-06	21282	GCST90003726	TRUE	reported	7ajYWD	1	1	TRUE	0.000953726848165242	20.3146819865789	21.5023781940931
rs141356578	C	T	C	T	0.095714	-0.0530711	NA	0.0934025	FALSE	FALSE	FALSE	XrkhT3	17	83135891	0.320905	0.0534668	407208	Mental and behavioural disorders	TRUE	reported	17	81083660	0.018502	2.32059846159892e-07	21282	GCST90003726	TRUE	reported	7ajYWD	1	1	TRUE	0.00125590088610175	26.7591777312692	21.5023781940931
rs144429974	G	A	G	A	0.25634	0.069981	NA	0.0087374	FALSE	FALSE	FALSE	XrkhT3	4	132660460	0.677189	0.168101	407208	Mental and behavioural disorders	TRUE	reported	4	133581615	0.052762	1.19206517313275e-06	21282	GCST90003726	TRUE	reported	7ajYWD	1	1	TRUE	0.00110788939435583	23.6020347558834	21.5023781940931
rs144441420	C	G	C	G	-0.16312	-0.00784562	NA	0.00600248	FALSE	TRUE	TRUE	XrkhT3	2	181653702	0.967871	0.194785	407208	Mental and behavioural disorders	TRUE	reported	2	182518429	0.033875	1.47978969961903e-06	21282	GCST90003726	TRUE	reported	7ajYWD	1	1	TRUE	0.00108835469499028	23.185421872143	21.5023781940931
rs1569053	C	T	C	T	0.073081	-0.055635	NA	0.879059	FALSE	FALSE	FALSE	XrkhT3	1	39487150	0.231412	0.0464892	407208	Mental and behavioural disorders	TRUE	reported	1	39952822	0.015975	4.79843924063899e-06	21282	GCST90003726	TRUE	reported	7ajYWD	1	1	TRUE	0.000982399041406007	20.9260092925893	21.5023781940931
rs257706	A	G	A	G	0.069626	0.00182491	NA	0.94033	FALSE	FALSE	FALSE	XrkhT3	5	124404946	0.977252	0.0639999	407208	Mental and behavioural disorders	TRUE	reported	5	123740639	0.015694	9.18755601666062e-06	21282	GCST90003726	TRUE	reported	7ajYWD	1	1	TRUE	0.000923978130335562	19.6804389086878	21.5023781940931
rs34086801	C	T	C	T	-0.11049	-0.0347105	NA	0.0698391	FALSE	FALSE	FALSE	XrkhT3	18	3798790	0.562581	0.0599478	407208	Mental and behavioural disorders	TRUE	reported	18	3798790	0.023902	3.81329145276777e-06	21282	GCST90003726	TRUE	reported	7ajYWD	1	1	TRUE	0.00100306523796058	21.3666604181179	21.5023781940931
rs4670671	T	C	T	C	-0.045147	0.0597411	NA	0.626859	FALSE	FALSE	FALSE	XrkhT3	2	37169361	0.0575559	0.0314582	407208	Mental and behavioural disorders	TRUE	reported	2	37396504	0.009942	5.62729911013453e-06	21282	GCST90003726	TRUE	reported	7ajYWD	1	1	TRUE	0.000968004184946868	20.6190884195493	21.5023781940931
rs4674434	G	A	G	A	0.055127	-0.0383538	NA	0.769344	FALSE	FALSE	FALSE	XrkhT3	2	219769569	0.288131	0.0361068	407208	Mental and behavioural disorders	TRUE	reported	2	220634291	0.011796	2.98263424577877e-06	21282	GCST90003726	TRUE	reported	7ajYWD	1	1	TRUE	0.00102518275374842	21.8382772249489	21.5023781940931
rs74158385	C	T	C	T	-0.059456	0.0176691	NA	0.188056	FALSE	FALSE	FALSE	XrkhT3	10	126203943	0.647126	0.0385991	407208	Mental and behavioural disorders	TRUE	reported	10	127892512	0.013244	7.18455708792597e-06	21282	GCST90003726	TRUE	reported	7ajYWD	1	1	TRUE	0.000946083611640436	20.1517244719777	21.5023781940931
rs77568196	A	G	A	G	0.12019	-0.00467173	NA	0.0416655	FALSE	FALSE	FALSE	XrkhT3	5	65808088	0.950666	0.0755083	407208	Mental and behavioural disorders	TRUE	reported	5	65103915	0.026781	7.23435805850635e-06	21282	GCST90003726	TRUE	reported	7ajYWD	1	1	TRUE	0.000945496301681671	20.1392028415915	21.5023781940931
rs8024690	C	T	C	T	-0.047807	0.0696112	NA	0.324847	FALSE	FALSE	FALSE	XrkhT3	15	100155142	0.0313509	0.0323383	407208	Mental and behavioural disorders	TRUE	reported	15	100695347	0.010174	2.6314795540202e-06	21282	GCST90003726	TRUE	reported	7ajYWD	1	1	TRUE	0.00103642225935183	22.0779477555016	21.5023781940931
rs80354866	A	G	A	G	-0.088137	-0.0550467	NA	0.0318665	FALSE	FALSE	FALSE	XrkhT3	20	16207046	0.525127	0.0866246	407208	Mental and behavioural disorders	TRUE	reported	20	16187691	0.018883	3.06549067942579e-06	21282	GCST90003726	TRUE	reported	7ajYWD	1	1	TRUE	0.00102262817429875	21.7838042810786	21.5023781940931
rs9443016	C	T	C	T	-0.055528	0.0611061	NA	0.821262	FALSE	FALSE	FALSE	XrkhT3	6	74139971	0.120449	0.0393499	407208	Mental and behavioural disorders	TRUE	reported	6	74849687	0.012026	3.91291127126853e-06	21282	GCST90003726	TRUE	reported	7ajYWD	1	1	TRUE	0.00100077023096007	21.3177246590608	21.5023781940931
rs9616646	T	A	T	A	0.049973	0.00692013	NA	0.262725	FALSE	TRUE	TRUE	XrkhT3	22	49487114	0.841346	0.0345708	407208	Mental and behavioural disorders	TRUE	reported	22	49880763	0.011108	6.86910254871884e-06	21282	GCST90003726	TRUE	reported	7ajYWD	1	1	TRUE	0.000950109891049022	20.2375663935244	21.5023781940931
