# Supplementary material for: Investigating Bidirectional Causal Relationships Between Imaging‐Derived Brain Phenotypes and Sedative‐Hypnotic Use Disorder: A Mendelian Randomization Study
Source: Addict Biol. 2026 May 28;31(6):e70160. doi: 10.1111/adb.70160 (PMC13239158; doi:10.1111/adb.70160)
Supplement: Supplementary file 6 — Data S2: Supporting Information. [file ADB-31-e70160-s005.zip › Additional file2/GCST90003497_harmonise.csv]

SNP	effect_allele.exposure	other_allele.exposure	effect_allele.outcome	other_allele.outcome	beta.exposure	beta.outcome	eaf.exposure	eaf.outcome	remove	palindromic	ambiguous	id.outcome	chr.outcome	pos.outcome	pval.outcome	se.outcome	samplesize.outcome	outcome	mr_keep.outcome	pval_origin.outcome	chr.exposure	pos.exposure	se.exposure	pval.exposure	samplesize.exposure	exposure	mr_keep.exposure	pval_origin.exposure	id.exposure	action	SNP_index	mr_keep	R2	f	meanf
rs10845705	C	T	C	T	0.053293	-0.0489179	NA	0.372635	FALSE	FALSE	FALSE	XrkhT3	12	13117990	0.119052	0.0313824	407208	Mental and behavioural disorders	TRUE	reported	12	13270924	0.011268	2.26464430759306e-06	21281	GCST90003497	TRUE	reported	nBahNM	1	1	TRUE	0.00105002193188306	22.3669024266359	21.4285828283149
rs11890745	T	C	T	C	-0.066903	-0.016128	NA	0.0855814	FALSE	FALSE	FALSE	XrkhT3	2	222018960	0.766546	0.0543219	407208	Mental and behavioural disorders	TRUE	reported	2	222883679	0.014686	5.25654032006987e-06	21281	GCST90003497	TRUE	reported	nBahNM	1	1	TRUE	0.000974246354333463	20.7512049596417	21.4285828283149
rs12052178	T	C	T	C	-0.047619	0.00547474	NA	0.323411	FALSE	FALSE	FALSE	XrkhT3	19	45611571	0.866841	0.0326514	407208	Mental and behavioural disorders	TRUE	reported	19	46114829	0.0099991	1.92619388592495e-06	21281	GCST90003497	TRUE	reported	nBahNM	1	1	TRUE	0.00106459419341643	22.6776423280511	21.4285828283149
rs12118608	C	T	C	T	0.062359	0.0389963	NA	0.837528	FALSE	FALSE	FALSE	XrkhT3	1	154743124	0.34269	0.0410978	407208	Mental and behavioural disorders	TRUE	reported	1	154715600	0.012884	1.30617088813184e-06	21281	GCST90003497	TRUE	reported	nBahNM	1	1	TRUE	0.0010995804654893	23.4237289999841	21.4285828283149
rs138107964	AC	A	AC	A	-0.07269	0.0268671	NA	0.136554	FALSE	FALSE	FALSE	XrkhT3	8	67526022	0.548974	0.0448309	407208	Mental and behavioural disorders	TRUE	reported	8	68438257	0.016245	7.69307559506068e-06	21281	GCST90003497	TRUE	reported	nBahNM	1	1	TRUE	0.000939960195962737	20.0202312303616	21.4285828283149
rs141899711	G	C	G	C	-0.24074	0.299835	NA	0.000856102	FALSE	TRUE	TRUE	XrkhT3	16	6506874	0.590685	0.557475	407208	Mental and behavioural disorders	TRUE	reported	16	6556875	0.053633	7.20609527789415e-06	21281	GCST90003497	TRUE	reported	nBahNM	1	1	TRUE	0.000945865362059653	20.146124560669	21.4285828283149
rs143557356	T	A	T	A	-0.18479	0.144928	NA	0.0407027	FALSE	TRUE	TRUE	XrkhT3	5	109700790	0.0556391	0.0757261	407208	Mental and behavioural disorders	TRUE	reported	5	109036491	0.03999	3.84237722998909e-06	21281	GCST90003497	TRUE	reported	nBahNM	1	1	TRUE	0.00100236651537756	21.3507583659832	21.4285828283149
rs145308579	C	T	C	T	0.17024	-0.0205046	NA	0.0151665	FALSE	FALSE	FALSE	XrkhT3	18	62754611	0.864466	0.120126	407208	Mental and behavioural disorders	TRUE	reported	18	60421844	0.034196	6.46397993999534e-07	21281	GCST90003497	TRUE	reported	nBahNM	1	1	TRUE	0.00116325541594496	24.7817394885693	21.4285828283149
rs145743318	A	C	A	C	-0.1005	0.0270703	NA	0.0799233	FALSE	FALSE	FALSE	XrkhT3	2	202879784	0.627844	0.0558424	407208	Mental and behavioural disorders	TRUE	reported	2	203744507	0.02119	2.12080139309009e-06	21281	GCST90003497	TRUE	reported	nBahNM	1	1	TRUE	0.00105589168083932	22.4920682643451	21.4285828283149
rs146285488	A	G	A	G	-0.15134	-0.177957	NA	0.0233158	FALSE	FALSE	FALSE	XrkhT3	15	82945843	0.0776444	0.100853	407208	Mental and behavioural disorders	TRUE	reported	15	83614595	0.032334	2.88071304977504e-06	21281	GCST90003497	TRUE	reported	nBahNM	1	1	TRUE	0.00102837074658177	21.9052278119926	21.4285828283149
rs17476727	A	G	A	G	-0.061095	0.0593355	NA	0.160581	FALSE	FALSE	FALSE	XrkhT3	8	110095325	0.151221	0.0413421	407208	Mental and behavioural disorders	TRUE	reported	8	111107554	0.013393	5.10622561629957e-06	21281	GCST90003497	TRUE	reported	nBahNM	1	1	TRUE	0.000976875257867089	20.8072547044587	21.4285828283149
rs189128779	G	A	G	A	0.14574	-0.00971086	NA	0.0316763	FALSE	FALSE	FALSE	XrkhT3	7	109905797	0.911748	0.0876164	407208	Mental and behavioural disorders	TRUE	reported	7	109545854	0.032598	7.83429642766212e-06	21281	GCST90003497	TRUE	reported	nBahNM	1	1	TRUE	0.00093837378367522	19.9864104664365	21.4285828283149
rs190399920	T	C	T	C	0.21103	-0.0867806	NA	0.0238186	FALSE	FALSE	FALSE	XrkhT3	5	65196379	0.38036	0.0989254	407208	Mental and behavioural disorders	TRUE	reported	5	64492206	0.045404	3.37287308658869e-06	21281	GCST90003497	TRUE	reported	nBahNM	1	1	TRUE	0.00101406900363148	21.6002785011721	21.4285828283149
rs199302	G	T	G	T	-0.05206	0.0299483	NA	0.209417	FALSE	FALSE	FALSE	XrkhT3	20	15191931	0.436731	0.0385075	407208	Mental and behavioural disorders	TRUE	reported	20	15172577	0.011405	5.03037081084625e-06	21281	GCST90003497	TRUE	reported	nBahNM	1	1	TRUE	0.000978139299385705	20.8342049062186	21.4285828283149
rs28476577	T	C	T	C	0.058247	-0.0618472	NA	0.116182	FALSE	FALSE	FALSE	XrkhT3	4	185001748	0.199344	0.0481893	407208	Mental and behavioural disorders	TRUE	reported	4	185922902	0.012697	4.50920520875653e-06	21281	GCST90003497	TRUE	reported	nBahNM	1	1	TRUE	0.000987924125216803	21.0428261761305	21.4285828283149
rs3791778	C	T	C	T	-0.087358	0.0104208	NA	0.101156	FALSE	FALSE	FALSE	XrkhT3	2	189826449	0.835927	0.050316	407208	Mental and behavioural disorders	TRUE	reported	2	190691175	0.019676	9.05107159027519e-06	21281	GCST90003497	TRUE	reported	nBahNM	1	1	TRUE	0.000925417304168879	19.7101949709042	21.4285828283149
rs62072141	C	T	C	T	-0.049335	0.0386731	NA	0.52879	FALSE	FALSE	FALSE	XrkhT3	17	46491871	0.209665	0.0308278	407208	Mental and behavioural disorders	TRUE	reported	17	44569237	0.010891	5.93061866400719e-06	21281	GCST90003497	TRUE	reported	nBahNM	1	1	TRUE	0.000963305760321654	20.5179483317024	21.4285828283149
rs649077	C	T	C	T	0.099461	-0.0346881	NA	0.0840988	FALSE	FALSE	FALSE	XrkhT3	15	34006977	0.532726	0.0556033	407208	Mental and behavioural disorders	TRUE	reported	15	34299178	0.021465	3.61576336361097e-06	21281	GCST90003497	TRUE	reported	nBahNM	1	1	TRUE	0.00100789173271305	21.4685661707576	21.4285828283149
rs6594830	G	C	G	C	0.077519	0.00868753	NA	0.0710803	FALSE	TRUE	TRUE	XrkhT3	5	114686056	0.883235	0.0591514	407208	Mental and behavioural disorders	TRUE	reported	5	114021753	0.016943	4.78299580535816e-06	21281	GCST90003497	TRUE	reported	nBahNM	1	1	TRUE	0.000982690331388253	20.9312364853288	21.4285828283149
rs77880854	T	C	T	C	-0.094259	0.152599	NA	0.0444419	FALSE	FALSE	FALSE	XrkhT3	12	81334924	0.0379743	0.0735369	407208	Mental and behavioural disorders	TRUE	reported	12	81728703	0.020207	3.10813590273947e-06	21281	GCST90003497	TRUE	reported	nBahNM	1	1	TRUE	0.00102142413564162	21.7571074169554	21.4285828283149
