# Supplementary material for: Investigating Bidirectional Causal Relationships Between Imaging‐Derived Brain Phenotypes and Sedative‐Hypnotic Use Disorder: A Mendelian Randomization Study
Source: Addict Biol. 2026 May 28;31(6):e70160. doi: 10.1111/adb.70160 (PMC13239158; doi:10.1111/adb.70160)
Supplement: Supplementary file 6 — Data S2: Supporting Information. [file ADB-31-e70160-s005.zip › Additional file2/GCST90004660_harmonise.csv]

SNP	effect_allele.exposure	other_allele.exposure	effect_allele.outcome	other_allele.outcome	beta.exposure	beta.outcome	eaf.exposure	eaf.outcome	remove	palindromic	ambiguous	id.outcome	chr.outcome	pos.outcome	pval.outcome	se.outcome	samplesize.outcome	outcome	mr_keep.outcome	pval_origin.outcome	chr.exposure	pos.exposure	se.exposure	pval.exposure	samplesize.exposure	exposure	mr_keep.exposure	pval_origin.exposure	id.exposure	action	SNP_index	mr_keep	R2	f	meanf
rs10465090	C	T	C	T	0.054526	0.025548	NA	0.252758	FALSE	FALSE	FALSE	XrkhT3	9	594607	0.466022	0.0350468	407208	Mental and behavioural disorders	TRUE	reported	9	594607	0.011554	2.38122262327684e-06	21081	GCST90004660	TRUE	reported	3ytrqy	1	1	TRUE	0.00105534090822793	22.2690324254418	21.8683169451171
rs10860226	C	A	C	A	0.061652	0.0172262	NA	0.185682	FALSE	FALSE	FALSE	XrkhT3	12	97619537	0.659279	0.0390696	407208	Mental and behavioural disorders	TRUE	reported	12	98013315	0.013451	4.60150607789058e-06	21081	GCST90004660	TRUE	reported	3ytrqy	1	1	TRUE	0.000995546179977208	21.0060304010618	21.8683169451171
rs113754762	T	C	T	C	0.12582	0.11717	NA	0.026591	FALSE	FALSE	FALSE	XrkhT3	14	20405127	0.219609	0.0954485	407208	Mental and behavioural disorders	TRUE	reported	14	20873286	0.026797	2.6797852971525e-06	21081	GCST90004660	TRUE	reported	3ytrqy	1	1	TRUE	0.00104467659896677	22.043766636779	21.8683169451171
rs118149929	A	G	A	G	-0.194	-0.0557383	NA	0.00924002	FALSE	FALSE	FALSE	XrkhT3	17	37203049	0.726462	0.159328	407208	Mental and behavioural disorders	TRUE	reported	17	35559963	0.043196	7.11868867262281e-06	21081	GCST90004660	TRUE	reported	3ytrqy	1	1	TRUE	0.000955894248379659	20.1685738853699	21.8683169451171
rs12443555	A	G	A	G	-0.1842	0.113844	NA	0.0473326	FALSE	FALSE	FALSE	XrkhT3	16	81581764	0.1088	0.0709924	407208	Mental and behavioural disorders	TRUE	reported	16	81615369	0.041281	8.15267256224039e-06	21081	GCST90004660	TRUE	reported	3ytrqy	1	1	TRUE	0.000943577640483962	19.9084582598319	21.8683169451171
rs143454392	T	C	T	C	0.094554	0.00386692	NA	0.0673707	FALSE	FALSE	FALSE	XrkhT3	19	10016449	0.949413	0.0609502	407208	Mental and behavioural disorders	TRUE	reported	19	10127125	0.01939	1.08867938677818e-06	21081	GCST90004660	TRUE	reported	3ytrqy	1	1	TRUE	0.00112673911947044	23.7773247412597	21.8683169451171
rs147108444	C	T	C	T	-0.29942	0.0327869	NA	0.0188641	FALSE	FALSE	FALSE	XrkhT3	1	182765753	0.770715	0.1125	407208	Mental and behavioural disorders	TRUE	reported	1	182734888	0.063225	2.19583650097319e-06	21081	GCST90004660	TRUE	reported	3ytrqy	1	1	TRUE	0.00106274956545457	22.4255308133439	21.8683169451171
rs2910943	T	C	T	C	0.045548	-0.0201022	NA	0.234596	FALSE	FALSE	FALSE	XrkhT3	5	39518925	0.575195	0.0358702	407208	Mental and behavioural disorders	TRUE	reported	5	39519027	0.010297	9.75663369370955e-06	21081	GCST90004660	TRUE	reported	3ytrqy	1	1	TRUE	0.000927306020617215	19.5648261897083	21.8683169451171
rs340615	A	T	A	T	0.1171	0.0168702	NA	0.0381687	FALSE	TRUE	TRUE	XrkhT3	2	20840611	0.831335	0.0792066	407208	Mental and behavioural disorders	TRUE	reported	2	21040371	0.025382	3.98565772313401e-06	21081	GCST90004660	TRUE	reported	3ytrqy	1	1	TRUE	0.00100863175740465	21.2824149339092	21.8683169451171
rs35283643	C	A	C	A	-0.046647	0.0262906	NA	0.415904	FALSE	FALSE	FALSE	XrkhT3	4	40689282	0.392891	0.0307713	407208	Mental and behavioural disorders	TRUE	reported	4	40691299	0.01029	5.84520840358855e-06	21081	GCST90004660	TRUE	reported	3ytrqy	1	1	TRUE	0.000973872999007564	20.5482803615005	21.8683169451171
rs56825645	G	C	G	C	0.04944	0.0360924	NA	0.348819	FALSE	TRUE	TRUE	XrkhT3	2	47559940	0.259488	0.0320081	407208	Mental and behavioural disorders	TRUE	reported	2	47787079	0.010817	4.88990025046493e-06	21081	GCST90004660	TRUE	reported	3ytrqy	1	1	TRUE	0.000989969706392068	20.8882501759321	21.8683169451171
rs59184047	C	A	C	A	-0.052064	0.0641566	NA	0.282224	FALSE	FALSE	FALSE	XrkhT3	7	9085660	0.0589386	0.0339695	407208	Mental and behavioural disorders	TRUE	reported	7	9125290	0.011225	3.53345854108902e-06	21081	GCST90004660	TRUE	reported	3ytrqy	1	1	TRUE	0.00101945529347335	21.511027662143	21.8683169451171
rs6687547	A	G	A	G	-0.066464	0.0755609	NA	0.102645	FALSE	FALSE	FALSE	XrkhT3	1	88627592	0.135283	0.0505901	407208	Mental and behavioural disorders	TRUE	reported	1	89093275	0.014974	9.09703781477989e-06	21081	GCST90004660	TRUE	reported	3ytrqy	1	1	TRUE	0.000933685039621686	19.6995401160793	21.8683169451171
rs7068306	G	C	G	C	0.057707	-0.0299305	NA	0.411216	FALSE	TRUE	TRUE	XrkhT3	10	129671773	0.33385	0.0309715	407208	Mental and behavioural disorders	TRUE	reported	10	131470037	0.010329	2.33937583784157e-08	21081	GCST90004660	TRUE	reported	3ytrqy	1	1	TRUE	0.00147845010929433	31.210392862554	21.8683169451171
rs72625946	T	C	T	C	-0.084784	0.043967	NA	0.125645	FALSE	FALSE	FALSE	XrkhT3	17	38884333	0.335206	0.045624	407208	Mental and behavioural disorders	TRUE	reported	17	37040586	0.018858	6.96305779602932e-06	21081	GCST90004660	TRUE	reported	3ytrqy	1	1	TRUE	0.000957919721744124	20.2113506660505	21.8683169451171
rs7340746	G	C	G	C	0.065383	-0.0309323	NA	0.13842	FALSE	TRUE	TRUE	XrkhT3	3	150925544	0.483251	0.0441208	407208	Mental and behavioural disorders	TRUE	reported	3	150643331	0.013724	1.90985325856624e-06	21081	GCST90004660	TRUE	reported	3ytrqy	1	1	TRUE	0.00107549829427637	22.6948368033225	21.8683169451171
rs74633221	C	T	C	T	-0.15425	-0.0138301	NA	0.0344437	FALSE	FALSE	FALSE	XrkhT3	9	14218422	0.866699	0.0823944	407208	Mental and behavioural disorders	TRUE	reported	9	14218421	0.034636	8.49376028579692e-06	21081	GCST90004660	TRUE	reported	3ytrqy	1	1	TRUE	0.000939929492996328	19.8314139136949	21.8683169451171
rs74900402	G	T	G	T	0.2503	-0.374605	NA	0.00264898	FALSE	FALSE	FALSE	XrkhT3	2	137679279	0.225353	0.308974	407208	Mental and behavioural disorders	TRUE	reported	2	138436849	0.055601	6.77641507610676e-06	21081	GCST90004660	TRUE	reported	3ytrqy	1	1	TRUE	0.000960390804161025	20.2635386771155	21.8683169451171
rs75196102	T	G	T	G	0.10651	-0.0361476	NA	0.102325	FALSE	FALSE	FALSE	XrkhT3	21	36060212	0.466956	0.0496916	407208	Mental and behavioural disorders	TRUE	reported	21	37432510	0.022628	2.52696949937833e-06	21081	GCST90004660	TRUE	reported	3ytrqy	1	1	TRUE	0.00104988328859049	22.153748690729	21.8683169451171
rs77370920	A	C	A	C	-0.084926	0.0585555	NA	0.0736604	FALSE	FALSE	FALSE	XrkhT3	2	58815149	0.311672	0.0578772	407208	Mental and behavioural disorders	TRUE	reported	2	59042284	0.018897	7.02586822435099e-06	21081	GCST90004660	TRUE	reported	3ytrqy	1	1	TRUE	0.000957168752207967	20.195490620349	21.8683169451171
rs77814161	A	G	A	G	0.1582	0.0889059	NA	0.0116548	FALSE	FALSE	FALSE	XrkhT3	14	104059428	0.530039	0.141582	407208	Mental and behavioural disorders	TRUE	reported	14	104525765	0.033041	1.69628960226008e-06	21081	GCST90004660	TRUE	reported	3ytrqy	1	1	TRUE	0.00108628394446962	22.922679804511	21.8683169451171
rs78938174	C	T	C	T	0.21396	-0.332279	NA	0.00115036	FALSE	FALSE	FALSE	XrkhT3	10	6151852	0.459334	0.44906	407208	Mental and behavioural disorders	TRUE	reported	10	6193815	0.04726	6.00758604775674e-06	21081	GCST90004660	TRUE	reported	3ytrqy	1	1	TRUE	0.000971324827362308	20.4944628165272	21.8683169451171
rs79871575	A	C	A	C	0.14611	-0.18564	NA	0.039231	FALSE	FALSE	FALSE	XrkhT3	13	108646535	0.0163538	0.07732	407208	Mental and behavioural disorders	TRUE	reported	13	109298883	0.033068	9.99539589003087e-06	21081	GCST90004660	TRUE	reported	3ytrqy	1	1	TRUE	0.000925232343428194	19.5210340592117	21.8683169451171
rs9985349	G	T	G	T	-0.064213	-0.00158686	NA	0.148189	FALSE	FALSE	FALSE	XrkhT3	3	11549726	0.970463	0.0428564	407208	Mental and behavioural disorders	TRUE	reported	3	11591200	0.011675	3.83707245492278e-08	21081	GCST90004660	TRUE	reported	3ytrqy	1	1	TRUE	0.00143290759281791	30.2476011663846	21.8683169451171
