# Supplementary material for: Investigating Bidirectional Causal Relationships Between Imaging‐Derived Brain Phenotypes and Sedative‐Hypnotic Use Disorder: A Mendelian Randomization Study
Source: Addict Biol. 2026 May 28;31(6):e70160. doi: 10.1111/adb.70160 (PMC13239158; doi:10.1111/adb.70160)
Supplement: Supplementary file 6 — Data S2: Supporting Information. [file ADB-31-e70160-s005.zip › Additional file2/GCST90005799_harmonise.csv]

SNP	effect_allele.exposure	other_allele.exposure	effect_allele.outcome	other_allele.outcome	beta.exposure	beta.outcome	eaf.exposure	eaf.outcome	remove	palindromic	ambiguous	id.outcome	chr.outcome	pos.outcome	pval.outcome	se.outcome	samplesize.outcome	outcome	mr_keep.outcome	pval_origin.outcome	chr.exposure	pos.exposure	se.exposure	pval.exposure	samplesize.exposure	exposure	mr_keep.exposure	pval_origin.exposure	id.exposure	action	SNP_index	mr_keep	R2	f	meanf
rs11160452	T	G	T	G	-0.059581	-0.070308	NA	0.235654	FALSE	FALSE	FALSE	XrkhT3	14	98368187	0.0497622	0.0358349	407208	Mental and behavioural disorders	TRUE	reported	14	98834524	0.012284	1.24193824151992e-06	21081	GCST90005799	TRUE	reported	ndjYEw	1	1	TRUE	0.00111470608440591	23.5231109080455	21.2977788190335
rs12317633	C	G	C	G	-0.045072	0.0196221	NA	0.515858	FALSE	TRUE	TRUE	XrkhT3	12	124397236	0.520463	0.030534	407208	Mental and behavioural disorders	TRUE	reported	12	124881782	0.0099302	5.68852930843841e-06	21081	GCST90005799	TRUE	reported	ndjYEw	1	1	TRUE	0.000976297668501304	20.5994897881915	21.2977788190335
rs148881542	A	G	A	G	-0.27943	-0.0468782	NA	0.0157836	FALSE	FALSE	FALSE	XrkhT3	20	15396886	0.69885	0.121172	407208	Mental and behavioural disorders	TRUE	reported	20	15377531	0.062897	8.92688623246789e-06	21081	GCST90005799	TRUE	reported	ndjYEw	1	1	TRUE	0.000935381054961535	19.7353573369	21.2977788190335
rs150529195	A	G	A	G	0.20422	0.170161	NA	0.00994286	FALSE	FALSE	FALSE	XrkhT3	7	40687405	0.258415	0.150566	407208	Mental and behavioural disorders	TRUE	reported	7	40727004	0.044916	5.48150734017656e-06	21081	GCST90005799	TRUE	reported	ndjYEw	1	1	TRUE	0.000979664830940761	20.6706052363846	21.2977788190335
rs1594061	A	G	A	G	0.071076	0.0293625	NA	0.185678	FALSE	FALSE	FALSE	XrkhT3	5	155371386	0.450348	0.0388992	407208	Mental and behavioural disorders	TRUE	reported	5	154750946	0.014486	9.34114255736478e-07	21081	GCST90005799	TRUE	reported	ndjYEw	1	1	TRUE	0.00114067550500699	24.0717570336532	21.2977788190335
rs17038925	C	T	C	T	-0.10499	-0.0316094	NA	0.100698	FALSE	FALSE	FALSE	XrkhT3	3	1426238	0.529111	0.0502244	407208	Mental and behavioural disorders	TRUE	reported	3	1467922	0.023006	5.05126321914595e-06	21081	GCST90005799	TRUE	reported	ndjYEw	1	1	TRUE	0.000986946463572142	20.8243970706821	21.2977788190335
rs61882196	T	C	T	C	-0.1959	-0.229	NA	0.00622017	FALSE	FALSE	FALSE	XrkhT3	11	35022359	0.256979	0.202018	407208	Mental and behavioural disorders	TRUE	reported	11	35043906	0.041448	2.30144181740851e-06	21081	GCST90005799	TRUE	reported	ndjYEw	1	1	TRUE	0.00105854796149502	22.3367770301451	21.2977788190335
rs62398951	T	C	T	C	-0.044495	-0.0400465	NA	0.519633	FALSE	FALSE	FALSE	XrkhT3	5	162385292	0.18684	0.0303386	407208	Mental and behavioural disorders	TRUE	reported	5	161812298	0.0099204	7.3248713266504e-06	21081	GCST90005799	TRUE	reported	ndjYEw	1	1	TRUE	0.000953363692729983	20.1151303139712	21.2977788190335
rs62531277	A	C	A	C	0.053339	0.0210789	NA	0.223988	FALSE	FALSE	FALSE	XrkhT3	9	25555388	0.562095	0.0363598	407208	Mental and behavioural disorders	TRUE	reported	9	25555386	0.011489	3.45780103532306e-06	21081	GCST90005799	TRUE	reported	ndjYEw	1	1	TRUE	0.0010213868497337	21.5518261573616	21.2977788190335
rs640681	G	A	G	A	-0.085261	-0.0157843	NA	0.928802	FALSE	FALSE	FALSE	XrkhT3	11	62765043	0.789765	0.0592024	407208	Mental and behavioural disorders	TRUE	reported	11	62532515	0.01906	7.74461797802519e-06	21081	GCST90005799	TRUE	reported	ndjYEw	1	1	TRUE	0.000948313210682491	20.0084684629452	21.2977788190335
rs7534382	A	G	A	G	0.050214	-0.00476485	NA	0.289246	FALSE	FALSE	FALSE	XrkhT3	1	98348814	0.88683	0.0334807	407208	Mental and behavioural disorders	TRUE	reported	1	98814370	0.010808	3.40721861659357e-06	21081	GCST90005799	TRUE	reported	ndjYEw	1	1	TRUE	0.00102287673098399	21.5832956633236	21.2977788190335
rs78140159	C	T	C	T	-0.08008	-0.0548768	NA	0.0747609	FALSE	FALSE	FALSE	XrkhT3	21	40396475	0.340118	0.0575269	407208	Mental and behavioural disorders	TRUE	reported	21	41768402	0.017663	5.82639601623575e-06	21081	GCST90005799	TRUE	reported	ndjYEw	1	1	TRUE	0.00097410265986958	20.5531308267979	21.2977788190335
