# Supplementary material for: Investigating Bidirectional Causal Relationships Between Imaging‐Derived Brain Phenotypes and Sedative‐Hypnotic Use Disorder: A Mendelian Randomization Study
Source: Addict Biol. 2026 May 28;31(6):e70160. doi: 10.1111/adb.70160 (PMC13239158; doi:10.1111/adb.70160)
Supplement: Supplementary file 6 — Data S2: Supporting Information. [file ADB-31-e70160-s005.zip › Additional file2/GCST90004859_harmonise.csv]

SNP	effect_allele.exposure	other_allele.exposure	effect_allele.outcome	other_allele.outcome	beta.exposure	beta.outcome	eaf.exposure	eaf.outcome	remove	palindromic	ambiguous	id.outcome	chr.outcome	pos.outcome	pval.outcome	se.outcome	samplesize.outcome	outcome	mr_keep.outcome	pval_origin.outcome	chr.exposure	pos.exposure	se.exposure	pval.exposure	samplesize.exposure	exposure	mr_keep.exposure	pval_origin.exposure	id.exposure	action	SNP_index	mr_keep	R2	f	meanf
rs10957698	A	C	A	C	0.045483	-0.0308058	NA	0.316607	FALSE	FALSE	FALSE	XrkhT3	8	74225632	0.34718	0.0327695	407208	Mental and behavioural disorders	TRUE	reported	8	75137867	0.010187	8.0612056386389e-06	21081	GCST90004859	TRUE	reported	41U60s	1	1	TRUE	0.000944721725885492	19.9326200391451	22.1302808243328
rs111602271	A	G	A	G	0.1885	-0.0353645	NA	0.0166942	FALSE	FALSE	FALSE	XrkhT3	22	49104002	0.765618	0.118628	407208	Mental and behavioural disorders	TRUE	reported	22	49499726	0.042437	8.96602612564299e-06	21081	GCST90004859	TRUE	reported	41U60s	1	1	TRUE	0.000935052236624029	19.7284131926788	22.1302808243328
rs111721325	A	G	A	G	0.16675	0.015996	NA	0.035286	FALSE	FALSE	FALSE	XrkhT3	9	86331450	0.845028	0.0818351	407208	Mental and behavioural disorders	TRUE	reported	9	88946365	0.036793	5.86948503947816e-06	21081	GCST90004859	TRUE	reported	41U60s	1	1	TRUE	0.00097339056419788	20.5380912869925	22.1302808243328
rs111835151	C	G	C	G	0.13571	-0.0349754	NA	0.0236605	FALSE	TRUE	TRUE	XrkhT3	2	58974894	0.733302	0.102647	407208	Mental and behavioural disorders	TRUE	reported	2	59202029	0.027288	6.64048805774573e-07	21081	GCST90004859	TRUE	reported	41U60s	1	1	TRUE	0.00117187110073361	24.7308523034748	22.1302808243328
rs112191226	A	T	A	T	-0.088287	-0.0239128	NA	0.058768	FALSE	TRUE	TRUE	XrkhT3	6	149565015	0.718538	0.0663483	407208	Mental and behavioural disorders	TRUE	reported	6	149886151	0.019255	4.56562250202236e-06	21081	GCST90004859	TRUE	reported	41U60s	1	1	TRUE	0.000996282196786088	21.0215758478195	22.1302808243328
rs116717649	A	C	A	C	0.13136	-0.100807	NA	0.0184762	FALSE	FALSE	FALSE	XrkhT3	1	5985028	0.371474	0.112795	407208	Mental and behavioural disorders	TRUE	reported	1	6045088	0.028653	4.57930953151744e-06	21081	GCST90004859	TRUE	reported	41U60s	1	1	TRUE	0.000996006324438653	21.0157491318905	22.1302808243328
rs139243449	C	T	C	T	-0.1824	0.0285913	NA	0.00520033	FALSE	FALSE	FALSE	XrkhT3	11	93153518	0.895233	0.217119	407208	Mental and behavioural disorders	TRUE	reported	11	92886684	0.037681	1.30406728515982e-06	21081	GCST90004859	TRUE	reported	41U60s	1	1	TRUE	0.0011102765448244	23.4295325487987	22.1302808243328
rs139695685	A	G	A	G	-0.14539	0.0400123	NA	0.0174463	FALSE	FALSE	FALSE	XrkhT3	6	99381457	0.733569	0.117551	407208	Mental and behavioural disorders	TRUE	reported	6	99829333	0.030909	2.57098770641523e-06	21081	GCST90004859	TRUE	reported	41U60s	1	1	TRUE	0.00104846123047504	22.1237101295284	22.1302808243328
rs1506443	C	T	C	T	0.055544	-0.0292207	NA	0.353915	FALSE	FALSE	FALSE	XrkhT3	3	97818830	0.355997	0.0316577	407208	Mental and behavioural disorders	TRUE	reported	3	97537674	0.010226	5.64676871616537e-08	21081	GCST90004859	TRUE	reported	41U60s	1	1	TRUE	0.00139753969165987	29.4999665346332	22.1302808243328
rs1522485	A	C	A	C	-0.18919	0.0540236	NA	0.0392779	FALSE	FALSE	FALSE	XrkhT3	2	19526487	0.491418	0.0785163	407208	Mental and behavioural disorders	TRUE	reported	2	19726248	0.041896	6.34307724208235e-06	21081	GCST90004859	TRUE	reported	41U60s	1	1	TRUE	0.000966362648673377	20.3896620792386	22.1302808243328
rs1636987	C	G	C	G	-0.04836	-0.0124054	NA	0.741109	FALSE	TRUE	TRUE	XrkhT3	7	100218652	0.721063	0.0347451	407208	Mental and behavioural disorders	TRUE	reported	7	99816275	0.010867	8.61787122040412e-06	21081	GCST90004859	TRUE	reported	41U60s	1	1	TRUE	0.000938543154674093	19.8021363168633	22.1302808243328
rs17142938	T	C	T	C	-0.078939	0.00317342	NA	0.139875	FALSE	FALSE	FALSE	XrkhT3	10	7714002	0.942101	0.0436935	407208	Mental and behavioural disorders	TRUE	reported	10	7755965	0.016224	1.14868248754611e-06	21081	GCST90004859	TRUE	reported	41U60s	1	1	TRUE	0.00112173100044144	23.6715208370556	22.1302808243328
rs190674220	T	C	T	C	-0.076539	0.0468992	NA	0.167942	FALSE	FALSE	FALSE	XrkhT3	7	18990029	0.248284	0.0406219	407208	Mental and behavioural disorders	TRUE	reported	7	19029652	0.015877	1.43979280845869e-06	21081	GCST90004859	TRUE	reported	41U60s	1	1	TRUE	0.0011011816584958	23.2373967745522	22.1302808243328
rs200917348	GT	G	GT	G	0.20452	0.347116	NA	0.00514415	FALSE	FALSE	FALSE	XrkhT3	2	173680793	0.117738	0.221893	407208	Mental and behavioural disorders	TRUE	reported	2	174545521	0.045165	5.97998369714251e-06	21081	GCST90004859	TRUE	reported	41U60s	1	1	TRUE	0.000971748995349122	20.503421251967	22.1302808243328
rs2532379	C	A	C	A	-0.063316	-0.00982041	NA	0.292625	FALSE	FALSE	FALSE	XrkhT3	17	46243907	0.769371	0.0334942	407208	Mental and behavioural disorders	TRUE	reported	17	44321273	0.01428	9.29394290131581e-06	21081	GCST90004859	TRUE	reported	41U60s	1	1	TRUE	0.000931696573771688	19.6575469476733	22.1302808243328
rs4926526	T	A	T	A	0.044677	-0.0272366	NA	0.573613	FALSE	TRUE	TRUE	XrkhT3	1	48498123	0.374469	0.0306672	407208	Mental and behavioural disorders	TRUE	reported	1	48963795	0.010011	8.13204924654152e-06	21081	GCST90004859	TRUE	reported	41U60s	1	1	TRUE	0.000943869091276791	19.9146133630416	22.1302808243328
rs5999196	T	C	T	C	-0.077446	0.0757324	NA	0.137971	FALSE	FALSE	FALSE	XrkhT3	22	34073303	0.0847071	0.0439283	407208	Mental and behavioural disorders	TRUE	reported	22	34469292	0.017086	5.85194182378081e-06	21081	GCST90004859	TRUE	reported	41U60s	1	1	TRUE	0.000973650103888528	20.5435727916491	22.1302808243328
rs72985372	C	T	C	T	0.11637	0.0500075	NA	0.0758841	FALSE	FALSE	FALSE	XrkhT3	2	229735801	0.382045	0.057208	407208	Mental and behavioural disorders	TRUE	reported	2	230600517	0.023269	5.74116462207328e-07	21081	GCST90004859	TRUE	reported	41U60s	1	1	TRUE	0.00118500579596126	25.0083722391183	22.1302808243328
rs73019401	T	C	T	C	-0.051025	0.0718819	NA	0.518713	FALSE	FALSE	FALSE	XrkhT3	11	125997760	0.0182033	0.0304397	407208	Mental and behavioural disorders	TRUE	reported	11	125867655	0.0097137	1.51181969936082e-07	21081	GCST90004859	TRUE	reported	41U60s	1	1	TRUE	0.00130718594762172	27.5902381615345	22.1302808243328
rs73869296	A	G	A	G	0.055055	0.0156174	NA	0.218938	FALSE	FALSE	FALSE	XrkhT3	3	150795468	0.673057	0.0370119	407208	Mental and behavioural disorders	TRUE	reported	3	150513255	0.011931	3.9655186799168e-06	21081	GCST90004859	TRUE	reported	41U60s	1	1	TRUE	0.00100904420068294	21.2911263938093	22.1302808243328
rs7902274	T	G	T	G	0.045317	-0.0564361	NA	0.618837	FALSE	FALSE	FALSE	XrkhT3	10	122898293	0.0710853	0.0312676	407208	Mental and behavioural disorders	TRUE	reported	10	124657809	0.0098637	4.36716901504156e-06	21081	GCST90004859	TRUE	reported	41U60s	1	1	TRUE	0.00100026887829114	21.1057791395243	22.1302808243328
