# Supplementary material for: Investigating Bidirectional Causal Relationships Between Imaging‐Derived Brain Phenotypes and Sedative‐Hypnotic Use Disorder: A Mendelian Randomization Study
Source: Addict Biol. 2026 May 28;31(6):e70160. doi: 10.1111/adb.70160 (PMC13239158; doi:10.1111/adb.70160)
Supplement: Supplementary file 6 — Data S2: Supporting Information. [file ADB-31-e70160-s005.zip › Additional file2/GCST90004566_harmonise.csv]

SNP	effect_allele.exposure	other_allele.exposure	effect_allele.outcome	other_allele.outcome	beta.exposure	beta.outcome	eaf.exposure	eaf.outcome	remove	palindromic	ambiguous	id.outcome	chr.outcome	pos.outcome	pval.outcome	se.outcome	samplesize.outcome	outcome	mr_keep.outcome	pval_origin.outcome	chr.exposure	pos.exposure	se.exposure	pval.exposure	samplesize.exposure	exposure	mr_keep.exposure	pval_origin.exposure	id.exposure	action	SNP_index	mr_keep	R2	f	meanf
rs10772605	C	T	C	T	-0.057876	-0.0252379	NA	0.689084	FALSE	FALSE	FALSE	XrkhT3	12	12845822	0.441799	0.0328124	407208	Mental and behavioural disorders	TRUE	reported	12	12998756	0.012066	1.62817094344945e-06	18412	GCST90004566	TRUE	reported	n2oUjR	1	1	TRUE	0.00124803583126047	23.0050507811801	21.8456683331098
rs10983003	G	C	G	C	-0.10505	-0.0864773	NA	0.0232715	FALSE	TRUE	TRUE	XrkhT3	9	115908075	0.406305	0.104138	407208	Mental and behavioural disorders	TRUE	reported	9	118670354	0.023359	6.92946969842556e-06	18412	GCST90004566	TRUE	reported	n2oUjR	1	1	TRUE	0.00109725068938273	20.2225744252654	21.8456683331098
rs111669273	A	G	A	G	0.17171	0.0707554	NA	0.0806087	FALSE	FALSE	FALSE	XrkhT3	5	125985065	0.2085	0.0562578	407208	Mental and behavioural disorders	TRUE	reported	5	125320758	0.038561	8.51726186645918e-06	18412	GCST90004566	TRUE	reported	n2oUjR	1	1	TRUE	0.00107578670967451	19.8265624775197	21.8456683331098
rs115632935	C	G	C	G	-0.20759	-0.022501	NA	0.0518461	FALSE	TRUE	TRUE	XrkhT3	4	137102736	0.739266	0.0676061	407208	Mental and behavioural disorders	TRUE	reported	4	138023890	0.044233	2.71144000868831e-06	18412	GCST90004566	TRUE	reported	n2oUjR	1	1	TRUE	0.00119481286438406	22.0228179795424	21.8456683331098
rs1159631	A	G	A	G	0.10824	0.0661358	NA	0.947602	FALSE	FALSE	FALSE	XrkhT3	8	32267798	0.339022	0.0691725	407208	Mental and behavioural disorders	TRUE	reported	8	32125314	0.023838	5.64546864929989e-06	18412	GCST90004566	TRUE	reported	n2oUjR	1	1	TRUE	0.00111853331877351	20.6152572507304	21.8456683331098
rs117160677	A	G	A	G	0.22084	-0.118724	NA	0.011067	FALSE	FALSE	FALSE	XrkhT3	6	110255550	0.414155	0.145388	407208	Mental and behavioural disorders	TRUE	reported	6	110576753	0.047927	4.09543464644396e-06	18412	GCST90004566	TRUE	reported	n2oUjR	1	1	TRUE	0.00115184354518892	21.2298931823552	21.8456683331098
rs117195994	A	G	A	G	0.094003	0.00358055	NA	0.053652	FALSE	FALSE	FALSE	XrkhT3	17	11574984	0.957426	0.0670719	407208	Mental and behavioural disorders	TRUE	reported	17	11478301	0.01988	2.27981706428029e-06	18412	GCST90004566	TRUE	reported	n2oUjR	1	1	TRUE	0.0012128933885306	22.3564833136503	21.8456683331098
rs12599412	C	T	C	T	-0.08784	0.0207161	NA	0.111117	FALSE	FALSE	FALSE	XrkhT3	16	72945164	0.668296	0.048347	407208	Mental and behavioural disorders	TRUE	reported	16	72979063	0.019171	4.63660394080555e-06	18412	GCST90004566	TRUE	reported	n2oUjR	1	1	TRUE	0.00113893578403614	20.9917160006268	21.8456683331098
rs1376826	T	G	T	G	0.051317	0.0515388	NA	0.409266	FALSE	FALSE	FALSE	XrkhT3	14	40844075	0.0958738	0.0309506	407208	Mental and behavioural disorders	TRUE	reported	14	41313280	0.011511	8.32530206749242e-06	18412	GCST90004566	TRUE	reported	n2oUjR	1	1	TRUE	0.00107826847058782	19.8723502722568	21.8456683331098
rs138613300	T	G	T	G	0.17294	0.103361	NA	0.0773065	FALSE	FALSE	FALSE	XrkhT3	17	38290285	0.0677626	0.0565869	407208	Mental and behavioural disorders	TRUE	reported	17	36446250	0.035219	9.16642522419559e-07	18412	GCST90004566	TRUE	reported	n2oUjR	1	1	TRUE	0.00130787887665312	24.1095825329037	21.8456683331098
rs142109251	G	A	G	A	-0.38607	0.032861	NA	0.00250064	FALSE	FALSE	FALSE	XrkhT3	4	26555484	0.912306	0.298383	407208	Mental and behavioural disorders	TRUE	reported	4	26557106	0.080823	1.79597381319692e-06	18412	GCST90004566	TRUE	reported	n2oUjR	1	1	TRUE	0.00123772266197792	22.8147124936934	21.8456683331098
rs145943580	A	G	A	G	0.20541	0.0517168	NA	0.00541131	FALSE	FALSE	FALSE	XrkhT3	7	46203976	0.814022	0.219846	407208	Mental and behavioural disorders	TRUE	reported	7	46243574	0.045938	7.81627804588329e-06	18412	GCST90004566	TRUE	reported	n2oUjR	1	1	TRUE	0.00108474255657965	19.9917964189895	21.8456683331098
rs4843844	A	G	A	G	-0.16148	-0.132579	NA	0.0232206	FALSE	FALSE	FALSE	XrkhT3	16	85812246	0.178927	0.0986406	407208	Mental and behavioural disorders	TRUE	reported	16	85845852	0.032563	7.15319394075337e-07	18412	GCST90004566	TRUE	reported	n2oUjR	1	1	TRUE	0.00133385316938334	24.5890350106283	21.8456683331098
rs62246110	A	C	A	C	-0.057922	-0.0297896	NA	0.274082	FALSE	FALSE	FALSE	XrkhT3	3	11903161	0.382177	0.0340884	407208	Mental and behavioural disorders	TRUE	reported	3	11944635	0.012466	3.40094806512191e-06	18412	GCST90004566	TRUE	reported	n2oUjR	1	1	TRUE	0.00117117812721338	21.5866711590992	21.8456683331098
rs626979	G	A	G	A	-0.075041	-0.06252	NA	0.0989892	FALSE	FALSE	FALSE	XrkhT3	12	3961166	0.228269	0.0518911	407208	Mental and behavioural disorders	TRUE	reported	12	4070332	0.016243	3.86722998119377e-06	18412	GCST90004566	TRUE	reported	n2oUjR	1	1	TRUE	0.00115787218707329	21.3411372733086	21.8456683331098
rs75238439	A	G	A	G	-0.14102	0.05417	NA	0.0276707	FALSE	FALSE	FALSE	XrkhT3	1	224414575	0.554677	0.0916944	407208	Mental and behavioural disorders	TRUE	reported	1	224602277	0.029723	2.10571698391176e-06	18412	GCST90004566	TRUE	reported	n2oUjR	1	1	TRUE	0.00122108118262368	22.5075881644758	21.8456683331098
rs80285458	A	T	A	T	0.31725	-0.0334204	NA	0.015552	FALSE	TRUE	TRUE	XrkhT3	18	4202503	0.786488	0.123379	407208	Mental and behavioural disorders	TRUE	reported	18	4202503	0.064363	8.3310549691761e-07	18412	GCST90004566	TRUE	reported	n2oUjR	1	1	TRUE	0.0013178228615259	24.2931329266406	21.8456683331098
