# Supplementary material for: Investigating Bidirectional Causal Relationships Between Imaging‐Derived Brain Phenotypes and Sedative‐Hypnotic Use Disorder: A Mendelian Randomization Study
Source: Addict Biol. 2026 May 28;31(6):e70160. doi: 10.1111/adb.70160 (PMC13239158; doi:10.1111/adb.70160)
Supplement: Supplementary file 6 — Data S2: Supporting Information. [file ADB-31-e70160-s005.zip › Additional file2/GCST90003861_harmonise.csv]

SNP	effect_allele.exposure	other_allele.exposure	effect_allele.outcome	other_allele.outcome	beta.exposure	beta.outcome	eaf.exposure	eaf.outcome	remove	palindromic	ambiguous	id.outcome	chr.outcome	pos.outcome	pval.outcome	se.outcome	samplesize.outcome	outcome	mr_keep.outcome	pval_origin.outcome	chr.exposure	pos.exposure	se.exposure	pval.exposure	samplesize.exposure	exposure	mr_keep.exposure	pval_origin.exposure	id.exposure	action	SNP_index	mr_keep	R2	f	meanf
rs10052710	G	T	G	T	-0.12154	-0.0535716	NA	0.291171	FALSE	FALSE	FALSE	XrkhT3	5	83564206	0.108214	0.0333515	407208	Mental and behavioural disorders	TRUE	reported	5	82860025	0.012117	1.26182753459067e-23	21282	GCST90003861	TRUE	reported	3MgmUz	1	1	TRUE	0.00470530196769655	100.602189553041	27.0550192812797
rs11245398	A	G	A	G	-0.07508	-0.0770274	NA	0.0672544	FALSE	FALSE	FALSE	XrkhT3	10	124872994	0.207301	0.0610833	407208	Mental and behavioural disorders	TRUE	reported	10	126561563	0.016713	7.08598126916768e-06	21282	GCST90003861	TRUE	reported	3MgmUz	1	1	TRUE	0.00094736128735369	20.1789649651133	27.0550192812797
rs11264736	T	C	T	C	-0.057033	0.0124814	NA	0.536839	FALSE	FALSE	FALSE	XrkhT3	1	153966654	0.681904	0.0304523	407208	Mental and behavioural disorders	TRUE	reported	1	153939130	0.0096989	4.15336405489073e-09	21282	GCST90003861	TRUE	reported	3MgmUz	1	1	TRUE	0.00162214611211174	34.5753555443089	27.0550192812797
rs114665857	C	T	C	T	0.15214	0.0657791	NA	0.0452011	FALSE	FALSE	FALSE	XrkhT3	1	60023789	0.370723	0.0734865	407208	Mental and behavioural disorders	TRUE	reported	1	60489461	0.031255	1.13762728582343e-06	21282	GCST90003861	TRUE	reported	3MgmUz	1	1	TRUE	0.00111212120509973	23.6922879403381	27.0550192812797
rs115132021	A	G	A	G	0.12455	-0.14508	NA	0.0225916	FALSE	FALSE	FALSE	XrkhT3	9	91895271	0.158921	0.102988	407208	Mental and behavioural disorders	TRUE	reported	9	94657553	0.0262	2.00816780418399e-06	21282	GCST90003861	TRUE	reported	3MgmUz	1	1	TRUE	0.00106074629001524	22.5966503645653	27.0550192812797
rs11641011	T	C	T	C	-0.049369	-0.0177443	NA	0.469664	FALSE	FALSE	FALSE	XrkhT3	16	51412473	0.559387	0.0303969	407208	Mental and behavioural disorders	TRUE	reported	16	51446384	0.0097221	3.84503236709481e-07	21282	GCST90003861	TRUE	reported	3MgmUz	1	1	TRUE	0.00121018052930403	25.7838447705016	27.0550192812797
rs11648175	G	A	G	A	0.17826	0.155193	NA	0.00446738	FALSE	FALSE	FALSE	XrkhT3	16	57914708	0.489833	0.224731	407208	Mental and behavioural disorders	TRUE	reported	16	57948612	0.039397	6.07855009236522e-06	21282	GCST90003861	TRUE	reported	3MgmUz	1	1	TRUE	0.000961062155242291	20.4710766405923	27.0550192812797
rs11664412	G	T	G	T	0.063949	-0.00284959	NA	0.17046	FALSE	FALSE	FALSE	XrkhT3	18	76838006	0.943614	0.0402893	407208	Mental and behavioural disorders	TRUE	reported	18	74549962	0.013576	2.48542120895337e-06	21282	GCST90003861	TRUE	reported	3MgmUz	1	1	TRUE	0.00104149901788147	22.1862060122901	27.0550192812797
rs11695197	A	G	A	G	0.071976	0.0034459	NA	0.239908	FALSE	FALSE	FALSE	XrkhT3	2	97045684	0.92361	0.0359372	407208	Mental and behavioural disorders	TRUE	reported	2	97711421	0.015817	5.37898087316873e-06	21282	GCST90003861	TRUE	reported	3MgmUz	1	1	TRUE	0.000972058454493334	20.7055308979823	27.0550192812797
rs116975956	G	A	G	A	-0.17227	-0.143175	NA	0.0162409	FALSE	FALSE	FALSE	XrkhT3	12	6630275	0.233339	0.120133	407208	Mental and behavioural disorders	TRUE	reported	12	6739441	0.033658	3.11314966544702e-07	21282	GCST90003861	TRUE	reported	3MgmUz	1	1	TRUE	0.00122940790946027	26.1940034283098	27.0550192812797
rs11711587	A	G	A	G	0.056011	0.0162551	NA	0.535901	FALSE	FALSE	FALSE	XrkhT3	3	171765940	0.593387	0.0304439	407208	Mental and behavioural disorders	TRUE	reported	3	171483730	0.0097637	9.79039017448052e-09	21282	GCST90003861	TRUE	reported	3MgmUz	1	1	TRUE	0.00154395383903626	32.9061432609071	27.0550192812797
rs117989741	G	A	G	A	-0.10162	-0.0738203	NA	0.0709933	FALSE	FALSE	FALSE	XrkhT3	19	16352581	0.209776	0.0588594	407208	Mental and behavioural disorders	TRUE	reported	19	16463392	0.022981	9.8310521528177e-06	21282	GCST90003861	TRUE	reported	3MgmUz	1	1	TRUE	0.000917929362256452	19.5514837097902	27.0550192812797
rs12042124	T	C	T	C	0.046866	0.0552867	NA	0.467431	FALSE	FALSE	FALSE	XrkhT3	1	182225666	0.0686578	0.0303663	407208	Mental and behavioural disorders	TRUE	reported	1	182194801	0.0097772	1.65044098565228e-06	21282	GCST90003861	TRUE	reported	3MgmUz	1	1	TRUE	0.00107846415638347	22.9744944165795	27.0550192812797
rs12693557	A	G	A	G	0.060211	-0.0217457	NA	0.697521	FALSE	FALSE	FALSE	XrkhT3	2	189726211	0.510653	0.0330571	407208	Mental and behavioural disorders	TRUE	reported	2	190590937	0.01106	5.26623214893897e-08	21282	GCST90003861	TRUE	reported	3MgmUz	1	1	TRUE	0.00139067166546227	29.6347051858533	27.0550192812797
rs12928520	T	C	T	C	0.046843	0.0693583	NA	0.363298	FALSE	FALSE	FALSE	XrkhT3	16	87203962	0.0285187	0.0316694	407208	Mental and behavioural disorders	TRUE	reported	16	87237568	0.0098674	2.0758692704952e-06	21282	GCST90003861	TRUE	reported	3MgmUz	1	1	TRUE	0.00105782017859347	22.5342505854478	27.0550192812797
rs13212201	A	T	A	T	0.13915	-0.0440781	NA	0.00650249	FALSE	TRUE	TRUE	XrkhT3	6	127056671	0.821776	0.195676	407208	Mental and behavioural disorders	TRUE	reported	6	127377816	0.030988	7.14990053160001e-06	21282	GCST90003861	TRUE	reported	3MgmUz	1	1	TRUE	0.000946576242877642	20.1622275340234	27.0550192812797
rs13388394	G	A	G	A	0.145	0.0113891	NA	0.0188238	FALSE	FALSE	FALSE	XrkhT3	2	33539109	0.920044	0.113462	407208	Mental and behavioural disorders	TRUE	reported	2	33764176	0.024309	2.48656605130793e-09	21282	GCST90003861	TRUE	reported	3MgmUz	1	1	TRUE	0.0016690291532024	35.5763182925409	27.0550192812797
rs1368575	A	C	A	C	-0.047553	0.0329572	NA	0.58987	FALSE	FALSE	FALSE	XrkhT3	3	13789807	0.286653	0.0309314	407208	Mental and behavioural disorders	TRUE	reported	3	13831304	0.010262	3.60827807972742e-06	21282	GCST90003861	TRUE	reported	3MgmUz	1	1	TRUE	0.0010079556220719	21.4709373897432	27.0550192812797
rs138309621	G	C	G	C	-0.14445	-0.00161142	NA	0.0248849	FALSE	TRUE	TRUE	XrkhT3	8	51096197	0.986637	0.0962106	407208	Mental and behavioural disorders	TRUE	reported	8	52008757	0.03254	9.08238693260383e-06	21282	GCST90003861	TRUE	reported	3MgmUz	1	1	TRUE	0.000925093452916626	19.7042169201335	27.0550192812797
rs140077642	A	T	A	T	-0.17084	-0.0258847	NA	0.0208403	FALSE	TRUE	TRUE	XrkhT3	5	91145104	0.813548	0.10975	407208	Mental and behavioural disorders	TRUE	reported	5	90440921	0.037172	4.3311178393104e-06	21282	GCST90003861	TRUE	reported	3MgmUz	1	1	TRUE	0.000991525760408732	21.1206098102002	27.0550192812797
rs141465286	A	G	A	G	-0.060935	-0.0298031	NA	0.120326	FALSE	FALSE	FALSE	XrkhT3	3	185727038	0.527208	0.0471364	407208	Mental and behavioural disorders	TRUE	reported	3	185444826	0.013149	3.60246690711488e-06	21282	GCST90003861	TRUE	reported	3MgmUz	1	1	TRUE	0.00100808630352204	21.4737239059041	27.0550192812797
rs143797956	A	G	A	G	-0.1647	-0.0472185	NA	0.0211883	FALSE	FALSE	FALSE	XrkhT3	4	16254972	0.657656	0.106552	407208	Mental and behavioural disorders	TRUE	reported	4	16256595	0.034315	1.5999263828686e-06	21282	GCST90003861	TRUE	reported	3MgmUz	1	1	TRUE	0.00108127685372565	23.0344780952838	27.0550192812797
rs1551995	T	C	T	C	0.044608	0.00201971	NA	0.349428	FALSE	FALSE	FALSE	XrkhT3	3	1358412	0.94968	0.0320039	407208	Mental and behavioural disorders	TRUE	reported	3	1400096	0.0098287	5.6950822412793e-06	21282	GCST90003861	TRUE	reported	3MgmUz	1	1	TRUE	0.000966942759015386	20.5964575072955	27.0550192812797
rs17075	A	G	A	G	0.050137	-0.0373327	NA	0.481685	FALSE	FALSE	FALSE	XrkhT3	11	119088621	0.221597	0.0305432	407208	Mental and behavioural disorders	TRUE	reported	11	118959331	0.0098098	3.23444670851447e-07	21282	GCST90003861	TRUE	reported	3MgmUz	1	1	TRUE	0.00122588920056377	26.1189411158412	27.0550192812797
rs2026942	A	C	A	C	0.047908	-0.025903	NA	0.297196	FALSE	FALSE	FALSE	XrkhT3	9	93588593	0.438806	0.0334574	407208	Mental and behavioural disorders	TRUE	reported	9	96350875	0.010111	2.16920201906872e-06	21282	GCST90003861	TRUE	reported	3MgmUz	1	1	TRUE	0.00105379836886077	22.4484854667254	27.0550192812797
rs2151144	C	G	C	G	0.084116	0.0138574	NA	0.54676	FALSE	TRUE	TRUE	XrkhT3	20	25434288	0.648793	0.0304264	407208	Mental and behavioural disorders	TRUE	reported	20	25414924	0.0097341	5.94292158615574e-18	21282	GCST90003861	TRUE	reported	3MgmUz	1	1	TRUE	0.00349648776218408	74.6663294865743	27.0550192812797
rs2157488	C	G	C	G	-0.089431	0.0797023	NA	0.0592684	FALSE	TRUE	TRUE	XrkhT3	6	166563655	0.214085	0.0641513	407208	Mental and behavioural disorders	TRUE	reported	6	166977143	0.019374	3.9345946763408e-06	21282	GCST90003861	TRUE	reported	3MgmUz	1	1	TRUE	0.00100020850211234	21.3057471143582	27.0550192812797
rs2182629	C	T	C	T	0.045324	0.0996966	NA	0.483892	FALSE	FALSE	FALSE	XrkhT3	1	115477620	0.0010393	0.0303984	407208	Mental and behavioural disorders	TRUE	reported	1	116020241	0.010213	9.13482012457193e-06	21282	GCST90003861	TRUE	reported	3MgmUz	1	1	TRUE	0.000924561152296067	19.6928685821286	27.0550192812797
rs2267161	T	C	T	C	-0.052115	-0.010648	NA	0.328928	FALSE	FALSE	FALSE	XrkhT3	22	30557308	0.741133	0.0322323	407208	Mental and behavioural disorders	TRUE	reported	22	30953295	0.010543	7.7553249575859e-07	21282	GCST90003861	TRUE	reported	3MgmUz	1	1	TRUE	0.00114679634255064	24.4318445194142	27.0550192812797
rs2439224	G	A	G	A	0.06478	0.0234502	NA	0.153726	FALSE	FALSE	FALSE	XrkhT3	3	98892396	0.577149	0.042059	407208	Mental and behavioural disorders	TRUE	reported	3	98611240	0.014444	7.33668714418359e-06	21282	GCST90003861	TRUE	reported	3MgmUz	1	1	TRUE	0.000944243959639965	20.1125025702036	27.0550192812797
rs2857693	T	G	T	G	-0.05344	-0.00190915	NA	0.321737	FALSE	FALSE	FALSE	XrkhT3	6	31620607	0.953259	0.0325715	407208	Mental and behavioural disorders	TRUE	reported	6	31588384	0.010038	1.02801629812647e-07	21282	GCST90003861	TRUE	reported	3MgmUz	1	1	TRUE	0.0013299891132024	28.3398600342624	27.0550192812797
rs292569	A	C	A	C	0.049368	0.012879	NA	0.353373	FALSE	FALSE	FALSE	XrkhT3	7	135191119	0.684681	0.0317149	407208	Mental and behavioural disorders	TRUE	reported	7	134875871	0.010127	1.09622575177311e-06	21282	GCST90003861	TRUE	reported	3MgmUz	1	1	TRUE	0.00111540432384998	23.7623085932772	27.0550192812797
rs34089598	C	A	C	A	-0.0499	-0.00100887	NA	0.474143	FALSE	FALSE	FALSE	XrkhT3	4	38675606	0.973497	0.0303673	407208	Mental and behavioural disorders	TRUE	reported	4	38677227	0.0098418	4.00774425280431e-07	21282	GCST90003861	TRUE	reported	3MgmUz	1	1	TRUE	0.00120646660106269	25.7046210373887	27.0550192812797
rs35306826	A	T	A	T	0.092903	0.0157219	NA	0.64309	FALSE	TRUE	TRUE	XrkhT3	1	180987800	0.620427	0.0317458	407208	Mental and behavioural disorders	TRUE	reported	1	180956936	0.00986	4.85288500162121e-21	21282	GCST90003861	TRUE	reported	3MgmUz	1	1	TRUE	0.0041541800211128	88.7697162309267	27.0550192812797
rs4357599	C	T	C	T	-0.045238	-0.070021	NA	0.455117	FALSE	FALSE	FALSE	XrkhT3	10	6525013	0.0222864	0.0306377	407208	Mental and behavioural disorders	TRUE	reported	10	6566975	0.010209	9.41889596522842e-06	21282	GCST90003861	TRUE	reported	3MgmUz	1	1	TRUE	0.000921780331838292	19.6335833124598	27.0550192812797
rs453531	G	C	G	C	-0.12254	0.0243978	NA	0.928972	FALSE	TRUE	TRUE	XrkhT3	19	4972857	0.680248	0.0592	407208	Mental and behavioural disorders	TRUE	reported	19	4972868	0.017759	5.34564359396971e-12	21282	GCST90003861	TRUE	reported	3MgmUz	1	1	TRUE	0.00223221373956514	47.6077791166005	27.0550192812797
rs4673904	T	A	T	A	-0.05109	0.031714	NA	0.454536	FALSE	TRUE	TRUE	XrkhT3	2	200298731	0.29643	0.0303739	407208	Mental and behavioural disorders	TRUE	reported	2	201163454	0.0099756	3.05703210698766e-07	21282	GCST90003861	TRUE	reported	3MgmUz	1	1	TRUE	0.00123096691928461	26.2272609329685	27.0550192812797
rs4907184	A	G	A	G	-0.058735	0.00538588	NA	0.822142	FALSE	FALSE	FALSE	XrkhT3	1	83213259	0.892389	0.0398122	407208	Mental and behavioural disorders	TRUE	reported	1	83678942	0.013154	8.046370017398e-06	21282	GCST90003861	TRUE	reported	3MgmUz	1	1	TRUE	0.000935964028303901	19.9359738767248	27.0550192812797
rs4978651	A	G	A	G	-0.045731	-0.0207315	NA	0.548198	FALSE	FALSE	FALSE	XrkhT3	9	107916088	0.496259	0.0304701	407208	Mental and behavioural disorders	TRUE	reported	9	110678369	0.0098781	3.68722805887122e-06	21282	GCST90003861	TRUE	reported	3MgmUz	1	1	TRUE	0.00100606252789566	21.4305710881429	27.0550192812797
rs58713638	C	T	C	T	0.15402	0.125461	NA	0.00944587	FALSE	FALSE	FALSE	XrkhT3	10	97330202	0.425491	0.15743	407208	Mental and behavioural disorders	TRUE	reported	10	99089959	0.033216	3.55795130559743e-06	21282	GCST90003861	TRUE	reported	3MgmUz	1	1	TRUE	0.00100927285457518	21.499024727417	27.0550192812797
rs6020691	G	A	G	A	0.057545	0.0196552	NA	0.178055	FALSE	FALSE	FALSE	XrkhT3	20	50686759	0.620928	0.0397446	407208	Mental and behavioural disorders	TRUE	reported	20	49303296	0.012177	2.30887276010763e-06	21282	GCST90003861	TRUE	reported	3MgmUz	1	1	TRUE	0.00104825428904008	22.3302590606085	27.0550192812797
rs61536442	T	C	T	C	-0.058746	-0.074837	NA	0.146852	FALSE	FALSE	FALSE	XrkhT3	9	12891515	0.0799135	0.042735	407208	Mental and behavioural disorders	TRUE	reported	9	12891514	0.012863	4.9762248997347e-06	21282	GCST90003861	TRUE	reported	3MgmUz	1	1	TRUE	0.000979116097382986	20.8560110084155	27.0550192812797
rs61848438	A	G	A	G	-0.055002	0.00852816	NA	0.157834	FALSE	FALSE	FALSE	XrkhT3	10	69512472	0.839347	0.0420667	407208	Mental and behavioural disorders	TRUE	reported	10	71272228	0.011964	4.30724920981975e-06	21282	GCST90003861	TRUE	reported	3MgmUz	1	1	TRUE	0.000992111841653615	21.1331063954948	27.0550192812797
rs62239174	T	C	T	C	0.095945	-0.010504	NA	0.0482209	FALSE	FALSE	FALSE	XrkhT3	22	31653313	0.882715	0.0711999	407208	Mental and behavioural disorders	TRUE	reported	22	32049299	0.019848	1.3471005082758e-06	21282	GCST90003861	TRUE	reported	3MgmUz	1	1	TRUE	0.00109678666913413	23.3652470106165	27.0550192812797
rs6510166	C	T	C	T	-0.065542	-0.0435064	NA	0.175103	FALSE	FALSE	FALSE	XrkhT3	19	30546087	0.274751	0.0398342	407208	Mental and behavioural disorders	TRUE	reported	19	31036994	0.011994	4.68813382145265e-08	21282	GCST90003861	TRUE	reported	3MgmUz	1	1	TRUE	0.00140116701700689	29.8586711070334	27.0550192812797
rs6679753	C	G	C	G	0.044317	0.0183454	NA	0.447368	FALSE	TRUE	TRUE	XrkhT3	1	20740141	0.547627	0.0305085	407208	Mental and behavioural disorders	TRUE	reported	1	21066634	0.0098812	7.32824533138904e-06	21282	GCST90003861	TRUE	reported	3MgmUz	1	1	TRUE	0.000944275238731545	20.1131694480895	27.0550192812797
rs6831073	G	A	G	A	-0.069335	-0.0241734	NA	0.789035	FALSE	FALSE	FALSE	XrkhT3	4	110200685	0.523058	0.0378515	407208	Mental and behavioural disorders	TRUE	reported	4	111121841	0.012823	6.47142615748583e-08	21282	GCST90003861	TRUE	reported	3MgmUz	1	1	TRUE	0.00137188309979862	29.2337776892698	27.0550192812797
rs6871719	G	A	G	A	0.05989	-0.0193645	NA	0.163379	FALSE	FALSE	FALSE	XrkhT3	5	3872730	0.64256	0.0417228	407208	Mental and behavioural disorders	TRUE	reported	5	3872844	0.013278	6.50279405472371e-06	21282	GCST90003861	TRUE	reported	3MgmUz	1	1	TRUE	0.000955027544093895	20.3424137037185	27.0550192812797
rs7171945	A	G	A	G	-0.074103	0.0539121	NA	0.167794	FALSE	FALSE	FALSE	XrkhT3	15	40575978	0.187242	0.0408802	407208	Mental and behavioural disorders	TRUE	reported	15	40868177	0.01363	5.48403224893138e-08	21282	GCST90003861	TRUE	reported	3MgmUz	1	1	TRUE	0.00138696231823938	29.5555505670654	27.0550192812797
rs73171590	C	G	C	G	-0.059102	-0.0156088	NA	0.23847	FALSE	TRUE	TRUE	XrkhT3	3	171323110	0.661193	0.0356149	407208	Mental and behavioural disorders	TRUE	reported	3	171040899	0.011036	8.61390345772428e-08	21282	GCST90003861	TRUE	reported	3MgmUz	1	1	TRUE	0.00134580972200693	28.6774252420004	27.0550192812797
rs7323905	G	T	G	T	-0.1312	-0.067433	NA	0.0231031	FALSE	FALSE	FALSE	XrkhT3	13	98530439	0.5036	0.100821	407208	Mental and behavioural disorders	TRUE	reported	13	99182693	0.028802	5.26501969376915e-06	21282	GCST90003861	TRUE	reported	3MgmUz	1	1	TRUE	0.000974062228952228	20.7482543229561	27.0550192812797
rs7388114	A	G	A	G	-0.076644	-0.0189088	NA	0.145889	FALSE	FALSE	FALSE	XrkhT3	8	59828730	0.659304	0.0428894	407208	Mental and behavioural disorders	TRUE	reported	8	60741289	0.016688	4.39744078447369e-06	21282	GCST90003861	TRUE	reported	3MgmUz	1	1	TRUE	0.000990159297105716	21.091473761244	27.0550192812797
rs744281	A	G	A	G	0.048015	0.0261826	NA	0.381596	FALSE	FALSE	FALSE	XrkhT3	17	44932518	0.401262	0.0311932	407208	Mental and behavioural disorders	TRUE	reported	17	43009886	0.0098986	1.2390818628281e-06	21282	GCST90003861	TRUE	reported	3MgmUz	1	1	TRUE	0.0011043684514671	23.5269430608959	27.0550192812797
rs75921052	G	A	G	A	0.18652	0.19125	NA	0.00160424	FALSE	FALSE	FALSE	XrkhT3	14	31122788	0.625576	0.391936	407208	Mental and behavioural disorders	TRUE	reported	14	31591994	0.039281	2.06490463920269e-06	21282	GCST90003861	TRUE	reported	3MgmUz	1	1	TRUE	0.00105831132090101	22.5447242456692	27.0550192812797
rs7654051	G	C	G	C	-0.14974	0.063705	NA	0.0112331	FALSE	TRUE	TRUE	XrkhT3	4	114705342	0.660297	0.144948	407208	Mental and behavioural disorders	TRUE	reported	4	115626498	0.028519	1.53144004819003e-07	21282	GCST90003861	TRUE	reported	3MgmUz	1	1	TRUE	0.00129369655992759	27.5655242191141	27.0550192812797
rs7929999	C	G	C	G	-0.056623	-0.023531	NA	0.437671	FALSE	TRUE	TRUE	XrkhT3	11	10448893	0.441979	0.0306052	407208	Mental and behavioural disorders	TRUE	reported	11	10470440	0.0097399	6.20583179299061e-09	21282	GCST90003861	TRUE	reported	3MgmUz	1	1	TRUE	0.0015855326203119	33.7937151980453	27.0550192812797
rs79439733	C	T	C	T	0.18285	-0.0959054	NA	0.00652866	FALSE	FALSE	FALSE	XrkhT3	3	116975150	0.619909	0.193366	407208	Mental and behavioural disorders	TRUE	reported	3	116693997	0.040659	6.92149644226648e-06	21282	GCST90003861	TRUE	reported	3MgmUz	1	1	TRUE	0.000949405158581825	20.2225411595177	27.0550192812797
rs7947900	G	T	G	T	0.045297	0.0468805	NA	0.431874	FALSE	FALSE	FALSE	XrkhT3	11	316299	0.126988	0.0307194	407208	Mental and behavioural disorders	TRUE	reported	11	316299	0.0098748	4.51960000030483e-06	21282	GCST90003861	TRUE	reported	3MgmUz	1	1	TRUE	0.000987735456977661	21.0397922733204	27.0550192812797
rs7964278	C	T	C	T	-0.050281	-0.0397339	NA	0.381993	FALSE	FALSE	FALSE	XrkhT3	12	97476967	0.203921	0.0312752	407208	Mental and behavioural disorders	TRUE	reported	12	97870745	0.011071	5.6104797603247e-06	21282	GCST90003861	TRUE	reported	3MgmUz	1	1	TRUE	0.000968279974626192	20.624968604122	27.0550192812797
rs7972669	A	G	A	G	-0.05029	-0.012138	NA	0.45895	FALSE	FALSE	FALSE	XrkhT3	12	105752714	0.690852	0.0305205	407208	Mental and behavioural disorders	TRUE	reported	12	106146492	0.010415	1.38484127772198e-06	21282	GCST90003861	TRUE	reported	3MgmUz	1	1	TRUE	0.0010943512866151	23.3133083281336	27.0550192812797
rs8065481	A	G	A	G	0.047373	0.0481671	NA	0.688362	FALSE	FALSE	FALSE	XrkhT3	17	1616368	0.142622	0.032854	407208	Mental and behavioural disorders	TRUE	reported	17	1519662	0.010567	7.3909455025233e-06	21282	GCST90003861	TRUE	reported	3MgmUz	1	1	TRUE	0.000943487125136068	20.0963666861259	27.0550192812797
rs823114	A	G	A	G	0.059634	0.0743325	NA	0.577072	FALSE	FALSE	FALSE	XrkhT3	1	205750404	0.0157961	0.0307974	407208	Mental and behavioural disorders	TRUE	reported	1	205719532	0.0097655	1.03538054441475e-09	21282	GCST90003861	TRUE	reported	3MgmUz	1	1	TRUE	0.00174914641635781	37.2870562609295	27.0550192812797
rs828691	C	T	C	T	-0.043612	-0.0300225	NA	0.517986	FALSE	FALSE	FALSE	XrkhT3	1	70512547	0.323427	0.0304044	407208	Mental and behavioural disorders	TRUE	reported	1	70978230	0.0097933	8.50158693187437e-06	21282	GCST90003861	TRUE	reported	3MgmUz	1	1	TRUE	0.000930972700926439	19.8295598546106	27.0550192812797
rs893805	A	G	A	G	-0.043632	0.00612559	NA	0.565018	FALSE	FALSE	FALSE	XrkhT3	4	153295558	0.841599	0.0306512	407208	Mental and behavioural disorders	TRUE	reported	4	154216710	0.0096765	6.5448545587044e-06	21282	GCST90003861	TRUE	reported	3MgmUz	1	1	TRUE	0.000954435306770958	20.3297867943817	27.0550192812797
rs963248	C	T	C	T	-0.061818	-0.0085406	NA	0.269272	FALSE	FALSE	FALSE	XrkhT3	5	83238075	0.802905	0.0342186	407208	Mental and behavioural disorders	TRUE	reported	5	82533894	0.013275	3.22998124059562e-06	21282	GCST90003861	TRUE	reported	3MgmUz	1	1	TRUE	0.001017902327826	21.6830327456434	27.0550192812797
