# Supplementary material for: Investigating Bidirectional Causal Relationships Between Imaging‐Derived Brain Phenotypes and Sedative‐Hypnotic Use Disorder: A Mendelian Randomization Study
Source: Addict Biol. 2026 May 28;31(6):e70160. doi: 10.1111/adb.70160 (PMC13239158; doi:10.1111/adb.70160)
Supplement: Supplementary file 6 — Data S2: Supporting Information. [file ADB-31-e70160-s005.zip › Additional file2/GCST90004004_harmonise.csv]

SNP	effect_allele.exposure	other_allele.exposure	effect_allele.outcome	other_allele.outcome	beta.exposure	beta.outcome	eaf.exposure	eaf.outcome	remove	palindromic	ambiguous	id.outcome	chr.outcome	pos.outcome	pval.outcome	se.outcome	samplesize.outcome	outcome	mr_keep.outcome	pval_origin.outcome	chr.exposure	pos.exposure	se.exposure	pval.exposure	samplesize.exposure	exposure	mr_keep.exposure	pval_origin.exposure	id.exposure	action	SNP_index	mr_keep	R2	f	meanf
rs11213691	T	C	T	C	0.052238	-0.031633	NA	0.248397	FALSE	FALSE	FALSE	XrkhT3	11	110991038	0.367235	0.0350829	407208	Mental and behavioural disorders	TRUE	reported	11	110861762	0.011737	8.59805066661175e-06	20860	GCST90004004	TRUE	reported	2D8sge	1	1	TRUE	0.000948707545717847	19.8069329753541	21.6565687020551
rs12496226	T	G	T	G	0.053525	-0.0706278	NA	0.252315	FALSE	FALSE	FALSE	XrkhT3	3	49696607	0.0438672	0.0350448	407208	Mental and behavioural disorders	TRUE	reported	3	49734040	0.010485	3.33964265986625e-07	20860	GCST90004004	TRUE	reported	2D8sge	1	1	TRUE	0.00124772810733946	26.0576256948764	21.6565687020551
rs12957820	G	T	G	T	0.047446	0.0101877	NA	0.38303	FALSE	FALSE	FALSE	XrkhT3	18	24079544	0.743716	0.031161	407208	Mental and behavioural disorders	TRUE	reported	18	21659508	0.010552	6.95024317588796e-06	20860	GCST90004004	TRUE	reported	2D8sge	1	1	TRUE	0.00096826586947961	20.2156636427398	21.6565687020551
rs13255214	A	G	A	G	0.050979	0.0108811	NA	0.424841	FALSE	FALSE	FALSE	XrkhT3	8	138161251	0.724326	0.0308524	407208	Mental and behavioural disorders	TRUE	reported	8	139173494	0.010586	1.47638627775386e-06	20860	GCST90004004	TRUE	reported	2D8sge	1	1	TRUE	0.00111050875057602	23.1887428213325	21.6565687020551
rs13400945	T	C	T	C	0.045472	0.018727	NA	0.524335	FALSE	FALSE	FALSE	XrkhT3	2	153178860	0.536537	0.0302998	407208	Mental and behavioural disorders	TRUE	reported	2	154035374	0.009866	4.07192715444287e-06	20860	GCST90004004	TRUE	reported	2D8sge	1	1	TRUE	0.00101730119107889	21.2404762052662	21.6565687020551
rs142956203	T	A	T	A	-0.25338	0.265827	NA	0.0124597	FALSE	TRUE	TRUE	XrkhT3	1	175695696	0.0531117	0.137448	407208	Mental and behavioural disorders	TRUE	reported	1	175664832	0.05332	2.02768271952128e-06	20860	GCST90004004	TRUE	reported	2D8sge	1	1	TRUE	0.00108138461012224	22.579937795159	21.6565687020551
rs152234	G	A	G	A	-0.072371	0.0516379	NA	0.917939	FALSE	FALSE	FALSE	XrkhT3	5	179908060	0.351002	0.055367	407208	Mental and behavioural disorders	TRUE	reported	5	179335060	0.016213	8.09654995908194e-06	20860	GCST90004004	TRUE	reported	2D8sge	1	1	TRUE	0.000954274774168755	19.9232755188584	21.6565687020551
rs16836906	A	G	A	G	0.098013	-0.137116	NA	0.0426528	FALSE	FALSE	FALSE	XrkhT3	2	205087217	0.0668606	0.07482	407208	Mental and behavioural disorders	TRUE	reported	2	205951940	0.022012	8.52314741508368e-06	20860	GCST90004004	TRUE	reported	2D8sge	1	1	TRUE	0.00094955793795674	19.8247041751188	21.6565687020551
rs1883801	G	A	G	A	-0.057496	0.0794282	NA	0.142465	FALSE	FALSE	FALSE	XrkhT3	20	10667031	0.0702134	0.04387	407208	Mental and behavioural disorders	TRUE	reported	20	10647679	0.012469	4.02902535083295e-06	20860	GCST90004004	TRUE	reported	2D8sge	1	1	TRUE	0.00101825197992156	21.2603481888409	21.6565687020551
rs206916	C	T	C	T	0.045888	-0.022476	NA	0.477951	FALSE	FALSE	FALSE	XrkhT3	6	90218009	0.459882	0.0304124	407208	Mental and behavioural disorders	TRUE	reported	6	90927728	0.010346	9.24272432730116e-06	20860	GCST90004004	TRUE	reported	2D8sge	1	1	TRUE	0.000942170787566167	19.6703310983978	21.6565687020551
rs2834093	A	G	A	G	-0.072994	0.027595	NA	0.0518645	FALSE	FALSE	FALSE	XrkhT3	21	33128252	0.690165	0.0692243	407208	Mental and behavioural disorders	TRUE	reported	21	34500558	0.01602	5.23238871112428e-06	20860	GCST90004004	TRUE	reported	2D8sge	1	1	TRUE	0.000994266894950992	20.7590589399621	21.6565687020551
rs34833473	C	T	C	T	-0.12962	0.185617	NA	0.011991	FALSE	FALSE	FALSE	XrkhT3	15	40969743	0.194659	0.143121	407208	Mental and behavioural disorders	TRUE	reported	15	41261941	0.028277	4.58775270547136e-06	20860	GCST90004004	TRUE	reported	2D8sge	1	1	TRUE	0.00100629616491704	21.0104681613734	21.6565687020551
rs4073023	A	C	A	C	-0.064546	0.0316916	NA	0.0940683	FALSE	FALSE	FALSE	XrkhT3	5	54434919	0.546052	0.0524968	407208	Mental and behavioural disorders	TRUE	reported	5	53730749	0.014285	6.25892863921441e-06	20860	GCST90004004	TRUE	reported	2D8sge	1	1	TRUE	0.000977775213243803	20.4143960883277	21.6565687020551
rs4308324	T	A	T	A	0.045474	-0.0270551	NA	0.420604	FALSE	TRUE	TRUE	XrkhT3	3	190922345	0.379642	0.0307949	407208	Mental and behavioural disorders	TRUE	reported	3	190640134	0.010199	8.28895916273106e-06	20860	GCST90004004	TRUE	reported	2D8sge	1	1	TRUE	0.000952101255730249	19.877853721511	21.6565687020551
rs4405624	G	C	G	C	-0.04987	0.0148587	NA	0.293955	FALSE	TRUE	TRUE	XrkhT3	18	2836911	0.659982	0.0337745	407208	Mental and behavioural disorders	TRUE	reported	18	2836909	0.011191	8.37915067438409e-06	20860	GCST90004004	TRUE	reported	2D8sge	1	1	TRUE	0.000951072006498313	19.8563447251613	21.6565687020551
rs4650502	G	A	G	A	-0.051901	-0.0266291	NA	0.206789	FALSE	FALSE	FALSE	XrkhT3	1	80978895	0.479736	0.0376795	407208	Mental and behavioural disorders	TRUE	reported	1	81444580	0.01117	3.39547079984023e-06	20860	GCST90004004	TRUE	reported	2D8sge	1	1	TRUE	0.00103390717347987	21.5875553527803	21.6565687020551
rs4843554	T	C	T	C	-0.054927	0.0240957	NA	0.526777	FALSE	FALSE	FALSE	XrkhT3	16	87198777	0.428484	0.030432	407208	Mental and behavioural disorders	TRUE	reported	16	87232383	0.010165	6.60997778653822e-08	20860	GCST90004004	TRUE	reported	2D8sge	1	1	TRUE	0.00139776840980258	29.195461986136	21.6565687020551
rs4951976	G	A	G	A	0.049269	0.0215078	NA	0.774507	FALSE	FALSE	FALSE	XrkhT3	2	31281653	0.552229	0.0361826	407208	Mental and behavioural disorders	TRUE	reported	2	31504519	0.011034	8.046370017398e-06	20860	GCST90004004	TRUE	reported	2D8sge	1	1	TRUE	0.000954887770515181	19.9360858419681	21.6565687020551
rs497099	C	T	C	T	0.044717	-0.0139687	NA	0.546703	FALSE	FALSE	FALSE	XrkhT3	10	88230825	0.647851	0.0305828	407208	Mental and behavioural disorders	TRUE	reported	10	89990582	0.0098063	5.14517321381658e-06	20860	GCST90004004	TRUE	reported	2D8sge	1	1	TRUE	0.000995836322656285	20.7918593066779	21.6565687020551
rs58531798	G	T	G	T	0.047438	-0.0270013	NA	0.42059	FALSE	FALSE	FALSE	XrkhT3	3	190923279	0.3806	0.0307956	407208	Mental and behavioural disorders	TRUE	reported	3	190641068	0.010118	2.77140502451392e-06	20860	GCST90004004	TRUE	reported	2D8sge	1	1	TRUE	0.00105266862360077	21.9796994910753	21.6565687020551
rs62124257	T	C	T	C	0.19938	0.0994683	NA	0.0271268	FALSE	FALSE	FALSE	XrkhT3	19	34895796	0.292547	0.0945022	407208	Mental and behavioural disorders	TRUE	reported	19	35386700	0.042624	2.92078776020715e-06	20860	GCST90004004	TRUE	reported	2D8sge	1	1	TRUE	0.00104781635637886	21.8782779788659	21.6565687020551
rs62157778	A	G	A	G	-0.049827	0.00620856	NA	0.339834	FALSE	FALSE	FALSE	XrkhT3	2	88634572	0.84632	0.0320333	407208	Mental and behavioural disorders	TRUE	reported	2	88934090	0.010808	4.04669059465087e-06	20860	GCST90004004	TRUE	reported	2D8sge	1	1	TRUE	0.00101784637281697	21.2518707838091	21.6565687020551
rs6765322	A	G	A	G	-0.0631	0.0393409	NA	0.118796	FALSE	FALSE	FALSE	XrkhT3	3	115663274	0.407505	0.0474963	407208	Mental and behavioural disorders	TRUE	reported	3	115382121	0.013023	1.27291674619356e-06	20860	GCST90004004	TRUE	reported	2D8sge	1	1	TRUE	0.00112417477417052	23.4744267980932	21.6565687020551
rs75414662	G	T	G	T	0.21406	0.35282	NA	0.0117661	FALSE	FALSE	FALSE	XrkhT3	1	95978407	0.0114987	0.139611	407208	Mental and behavioural disorders	TRUE	reported	1	96443963	0.045322	2.33829876347991e-06	20860	GCST90004004	TRUE	reported	2D8sge	1	1	TRUE	0.0010682537363672	22.3054643287576	21.6565687020551
rs76940747	T	C	T	C	0.18318	-0.112155	NA	0.0192845	FALSE	FALSE	FALSE	XrkhT3	13	56770922	0.307234	0.109844	407208	Mental and behavioural disorders	TRUE	reported	13	57345056	0.040005	4.70218812091843e-06	20860	GCST90004004	TRUE	reported	2D8sge	1	1	TRUE	0.00100409998738464	20.9645680593927	21.6565687020551
rs78596908	T	C	T	C	-0.050262	-0.00391325	NA	0.38185	FALSE	FALSE	FALSE	XrkhT3	8	81795272	0.900273	0.0312271	407208	Mental and behavioural disorders	TRUE	reported	8	82707507	0.011152	6.61149996541044e-06	20860	GCST90004004	TRUE	reported	2D8sge	1	1	TRUE	0.000972830113821397	20.3110497148927	21.6565687020551
rs788216	A	T	A	T	-0.052585	0.0227445	NA	0.208274	FALSE	TRUE	TRUE	XrkhT3	10	27221405	0.541981	0.0372971	407208	Mental and behavioural disorders	TRUE	reported	10	27510334	0.011226	2.83074011875218e-06	20860	GCST90004004	TRUE	reported	2D8sge	1	1	TRUE	0.00105075822506126	21.939768450483	21.6565687020551
rs920818	C	T	C	T	0.077093	-0.0726758	NA	0.110464	FALSE	FALSE	FALSE	XrkhT3	2	80329544	0.131686	0.0482099	407208	Mental and behavioural disorders	TRUE	reported	2	80556669	0.015499	6.60845595812029e-07	20860	GCST90004004	TRUE	reported	2D8sge	1	1	TRUE	0.00118465921157411	24.7389290351788	21.6565687020551
rs961076	G	A	G	A	-0.084887	0.0560574	NA	0.0440516	FALSE	FALSE	FALSE	XrkhT3	8	96309731	0.452619	0.0746381	407208	Mental and behavioural disorders	TRUE	reported	8	97321959	0.019097	8.83690121141457e-06	20860	GCST90004004	TRUE	reported	2D8sge	1	1	TRUE	0.000946295130339675	19.7565193266562	21.6565687020551
rs966719	A	T	A	T	0.050356	-0.028079	NA	0.336509	FALSE	TRUE	TRUE	XrkhT3	13	37380844	0.382467	0.0321505	407208	Mental and behavioural disorders	TRUE	reported	13	37954981	0.0103	1.02164496735586e-06	20860	GCST90004004	TRUE	reported	2D8sge	1	1	TRUE	0.00114450148604919	23.8993648546057	21.6565687020551
