# Supplementary material for: Investigating Bidirectional Causal Relationships Between Imaging‐Derived Brain Phenotypes and Sedative‐Hypnotic Use Disorder: A Mendelian Randomization Study
Source: Addict Biol. 2026 May 28;31(6):e70160. doi: 10.1111/adb.70160 (PMC13239158; doi:10.1111/adb.70160)
Supplement: Supplementary file 6 — Data S2: Supporting Information. [file ADB-31-e70160-s005.zip › Additional file2/GCST90004640_harmonise.csv]

SNP	effect_allele.exposure	other_allele.exposure	effect_allele.outcome	other_allele.outcome	beta.exposure	beta.outcome	eaf.exposure	eaf.outcome	remove	palindromic	ambiguous	id.outcome	chr.outcome	pos.outcome	pval.outcome	se.outcome	samplesize.outcome	outcome	mr_keep.outcome	pval_origin.outcome	chr.exposure	pos.exposure	se.exposure	pval.exposure	samplesize.exposure	exposure	mr_keep.exposure	pval_origin.exposure	id.exposure	action	SNP_index	mr_keep	R2	f	meanf
rs10166690	G	C	G	C	0.052741	-0.000300436	NA	0.502564	FALSE	TRUE	TRUE	XrkhT3	2	58534250	0.9921	0.0303445	407208	Mental and behavioural disorders	TRUE	reported	2	58761385	0.0098651	9.07402559622869e-08	21081	GCST90004640	TRUE	reported	WoHHd4	1	1	TRUE	0.00135398577254418	28.5793621491973	21.6743912465287
rs10958352	T	C	T	C	0.054535	-0.0255307	NA	0.757518	FALSE	FALSE	FALSE	XrkhT3	8	53361460	0.47206	0.0355021	407208	Mental and behavioural disorders	TRUE	reported	8	54274020	0.01122	1.17869108834196e-06	21081	GCST90004640	TRUE	reported	WoHHd4	1	1	TRUE	0.00111940512025577	23.6223835469666	21.6743912465287
rs11049461	A	C	A	C	-0.055946	0.0231112	NA	0.194448	FALSE	FALSE	FALSE	XrkhT3	12	28207688	0.547485	0.0384205	407208	Mental and behavioural disorders	TRUE	reported	12	28360621	0.012214	4.6655194039098e-06	21081	GCST90004640	TRUE	reported	WoHHd4	1	1	TRUE	0.000994257846216935	20.9788194962953	21.6743912465287
rs11054432	G	C	G	C	0.13753	-0.045053	NA	0.0485971	FALSE	TRUE	TRUE	XrkhT3	12	11733120	0.534931	0.0726081	407208	Mental and behavioural disorders	TRUE	reported	12	11886054	0.029752	3.81416959666939e-06	21081	GCST90004640	TRUE	reported	WoHHd4	1	1	TRUE	0.00101258470768641	21.3659078448715	21.6743912465287
rs12281650	A	G	A	G	-0.054093	0.011154	NA	0.238286	FALSE	FALSE	FALSE	XrkhT3	11	69836687	0.754425	0.0356574	407208	Mental and behavioural disorders	TRUE	reported	11	69651455	0.011136	1.19811912319003e-06	21081	GCST90004640	TRUE	reported	WoHHd4	1	1	TRUE	0.00111801251515448	23.5929630348838	21.6743912465287
rs12651580	C	T	C	T	-0.045014	0.0322763	NA	0.452923	FALSE	FALSE	FALSE	XrkhT3	4	166176531	0.289713	0.0304852	407208	Mental and behavioural disorders	TRUE	reported	4	167097683	0.0098119	4.50712912109109e-06	21081	GCST90004640	TRUE	reported	WoHHd4	1	1	TRUE	0.000997388603945694	21.0449443702569	21.6743912465287
rs13048164	T	C	T	C	0.10941	-0.0954235	NA	0.0432797	FALSE	FALSE	FALSE	XrkhT3	21	25615340	0.209129	0.0759764	407208	Mental and behavioural disorders	TRUE	reported	21	26987652	0.024597	8.70362157373819e-06	21081	GCST90004640	TRUE	reported	WoHHd4	1	1	TRUE	0.00093767239059057	19.7837469945979	21.6743912465287
rs1320213	T	C	T	C	-0.066398	-0.0266808	NA	0.908695	FALSE	FALSE	FALSE	XrkhT3	4	40191918	0.614111	0.0529156	407208	Mental and behavioural disorders	TRUE	reported	4	40193538	0.01433	3.61742886764218e-06	21081	GCST90004640	TRUE	reported	WoHHd4	1	1	TRUE	0.00101738267643748	21.4672498447284	21.6743912465287
rs138445154	T	C	T	C	0.18171	0.01031	NA	0.0247003	FALSE	FALSE	FALSE	XrkhT3	8	100806408	0.916101	0.0978677	407208	Mental and behavioural disorders	TRUE	reported	8	101818636	0.039297	3.78442584717094e-06	21081	GCST90004640	TRUE	reported	WoHHd4	1	1	TRUE	0.00101322848852426	21.3795056337816	21.6743912465287
rs140367891	T	C	T	C	0.23625	-0.0258079	NA	0.0156759	FALSE	FALSE	FALSE	XrkhT3	10	71426357	0.835077	0.12396	407208	Mental and behavioural disorders	TRUE	reported	10	73186114	0.052331	6.37822741639239e-06	21081	GCST90004640	TRUE	reported	WoHHd4	1	1	TRUE	0.000965861127553844	20.3790700592935	21.6743912465287
rs141946998	A	G	A	G	0.15689	0.0131811	NA	0.0193737	FALSE	FALSE	FALSE	XrkhT3	20	36334429	0.905895	0.111498	407208	Mental and behavioural disorders	TRUE	reported	20	34962832	0.034405	5.13925302283487e-06	21081	GCST90004640	TRUE	reported	WoHHd4	1	1	TRUE	0.000985435068493382	20.7924754432346	21.6743912465287
rs1722052	G	T	G	T	-0.04621	0.0752575	NA	0.564922	FALSE	FALSE	FALSE	XrkhT3	7	110142442	0.0137019	0.0305306	407208	Mental and behavioural disorders	TRUE	reported	7	109782499	0.010273	6.89128164838054e-06	21081	GCST90004640	TRUE	reported	WoHHd4	1	1	TRUE	0.000958891593951064	20.2318760848021	21.6743912465287
rs2098450	A	G	A	G	0.071596	0.0205926	NA	0.0697098	FALSE	FALSE	FALSE	XrkhT3	3	179779458	0.729442	0.0595391	407208	Mental and behavioural disorders	TRUE	reported	3	179497246	0.015617	4.57509377329848e-06	21081	GCST90004640	TRUE	reported	WoHHd4	1	1	TRUE	0.000995997659882137	21.0155661273395	21.6743912465287
rs2382944	A	G	A	G	0.05722	-0.032297	NA	0.201221	FALSE	FALSE	FALSE	XrkhT3	16	943497	0.393224	0.037828	407208	Mental and behavioural disorders	TRUE	reported	16	993497	0.012424	4.13713792727351e-06	21081	GCST90004640	TRUE	reported	WoHHd4	1	1	TRUE	0.00100518233689561	21.2095579524497	21.6743912465287
rs4871048	T	C	T	C	-0.11999	0.00371699	NA	0.956577	FALSE	FALSE	FALSE	XrkhT3	8	120232776	0.960523	0.0750949	407208	Mental and behavioural disorders	TRUE	reported	8	121245015	0.027024	9.03025470328006e-06	21081	GCST90004640	TRUE	reported	WoHHd4	1	1	TRUE	0.000934315763286089	19.7128600101544	21.6743912465287
rs55947730	C	T	C	T	-0.15991	-0.0827673	NA	0.0221133	FALSE	FALSE	FALSE	XrkhT3	6	82334545	0.415979	0.101753	407208	Mental and behavioural disorders	TRUE	reported	6	83044262	0.035484	6.62826708608272e-06	21081	GCST90004640	TRUE	reported	WoHHd4	1	1	TRUE	0.000962446750552469	20.3069594220048	21.6743912465287
rs56310351	C	G	C	G	-0.082563	-0.002561	NA	0.104219	FALSE	TRUE	TRUE	XrkhT3	1	36323755	0.959117	0.0499598	407208	Mental and behavioural disorders	TRUE	reported	1	36789356	0.017141	1.46994132651385e-06	21081	GCST90004640	TRUE	reported	WoHHd4	1	1	TRUE	0.00109933413839527	23.198367060098	21.6743912465287
rs58247935	T	C	T	C	-0.047826	0.0382267	NA	0.291122	FALSE	FALSE	FALSE	XrkhT3	6	51544822	0.254741	0.0335644	407208	Mental and behavioural disorders	TRUE	reported	6	51409620	0.010488	5.14517321381658e-06	21081	GCST90004640	TRUE	reported	WoHHd4	1	1	TRUE	0.000985424550579588	20.7922532985294	21.6743912465287
rs59998459	C	G	C	G	-0.051426	0.0226493	NA	0.277006	FALSE	TRUE	TRUE	XrkhT3	4	118165158	0.504025	0.0338975	407208	Mental and behavioural disorders	TRUE	reported	4	119086313	0.011295	5.31985750917066e-06	21081	GCST90004640	TRUE	reported	WoHHd4	1	1	TRUE	0.000982369713669911	20.7277334920637	21.6743912465287
rs61876578	A	G	A	G	-0.066452	0.0155219	NA	0.0807337	FALSE	FALSE	FALSE	XrkhT3	10	129757463	0.781732	0.0560234	407208	Mental and behavioural disorders	TRUE	reported	10	131555727	0.014986	9.28966386779936e-06	21081	GCST90004640	TRUE	reported	WoHHd4	1	1	TRUE	0.000931855471673972	19.6609026070881	21.6743912465287
rs61891270	G	A	G	A	0.098038	-0.0208059	NA	0.029374	FALSE	FALSE	FALSE	XrkhT3	11	67028059	0.817359	0.090091	407208	Mental and behavioural disorders	TRUE	reported	11	66795530	0.021817	7.03558152818183e-06	21081	GCST90004640	TRUE	reported	WoHHd4	1	1	TRUE	0.000956955658650724	20.1909902110348	21.6743912465287
rs627825	T	C	T	C	0.12489	-0.094402	NA	0.0437937	FALSE	FALSE	FALSE	XrkhT3	15	47821383	0.206932	0.0748007	407208	Mental and behavioural disorders	TRUE	reported	15	48113580	0.026333	2.12177828314466e-06	21081	GCST90004640	TRUE	reported	WoHHd4	1	1	TRUE	0.00106586033477153	22.4912425199308	21.6743912465287
rs6464976	A	G	A	G	-0.050731	0.0116187	NA	0.492475	FALSE	FALSE	FALSE	XrkhT3	7	149465065	0.703208	0.0304958	407208	Mental and behavioural disorders	TRUE	reported	7	149162156	0.0098493	2.61818300821899e-07	21081	GCST90004640	TRUE	reported	WoHHd4	1	1	TRUE	0.00125689413822883	26.5274136904954	21.6743912465287
rs6990042	T	G	T	G	0.046498	-0.0235327	NA	0.557001	FALSE	FALSE	FALSE	XrkhT3	8	14316465	0.441994	0.0306085	407208	Mental and behavioural disorders	TRUE	reported	8	14173974	0.0097456	1.84374136777174e-06	21081	GCST90004640	TRUE	reported	WoHHd4	1	1	TRUE	0.00107867709627786	22.7619873468579	21.6743912465287
rs71333652	C	G	C	G	0.23681	-0.0402595	NA	0.0452993	FALSE	TRUE	TRUE	XrkhT3	3	130181241	0.579114	0.0725816	407208	Mental and behavioural disorders	TRUE	reported	3	129900084	0.052529	6.5720370028709e-06	21081	GCST90004640	TRUE	reported	WoHHd4	1	1	TRUE	0.000963145967023938	20.3217266279422	21.6743912465287
rs73135302	T	C	T	C	-0.2627	-0.0820914	NA	0.00126664	FALSE	FALSE	FALSE	XrkhT3	12	62307715	0.852057	0.44018	407208	Mental and behavioural disorders	TRUE	reported	12	62701496	0.058381	6.83754188933792e-06	21081	GCST90004640	TRUE	reported	WoHHd4	1	1	TRUE	0.000959552959670524	20.2458437962307	21.6743912465287
rs75887138	T	C	T	C	0.2143	0.239421	NA	0.000941168	FALSE	FALSE	FALSE	XrkhT3	5	123339123	0.647772	0.524058	407208	Mental and behavioural disorders	TRUE	reported	5	122674817	0.044617	1.57217179246294e-06	21081	GCST90004640	TRUE	reported	WoHHd4	1	1	TRUE	0.00109314405407627	23.0675997253553	21.6743912465287
rs76381892	G	T	G	T	-0.094845	0.0794189	NA	0.054633	FALSE	FALSE	FALSE	XrkhT3	16	78216588	0.235675	0.0669712	407208	Mental and behavioural disorders	TRUE	reported	16	78250485	0.020911	5.77563846394533e-06	21081	GCST90004640	TRUE	reported	WoHHd4	1	1	TRUE	0.00097490986488576	20.5701791124661	21.6743912465287
rs8139538	G	A	G	A	0.048592	-0.0480957	NA	0.350192	FALSE	FALSE	FALSE	XrkhT3	22	19752297	0.133997	0.0320954	407208	Mental and behavioural disorders	TRUE	reported	22	19739820	0.010235	2.06966473600421e-06	21081	GCST90004640	TRUE	reported	WoHHd4	1	1	TRUE	0.00106806711422448	22.537858646383	21.6743912465287
