# Supplementary material for: Investigating Bidirectional Causal Relationships Between Imaging‐Derived Brain Phenotypes and Sedative‐Hypnotic Use Disorder: A Mendelian Randomization Study
Source: Addict Biol. 2026 May 28;31(6):e70160. doi: 10.1111/adb.70160 (PMC13239158; doi:10.1111/adb.70160)
Supplement: Supplementary file 6 — Data S2: Supporting Information. [file ADB-31-e70160-s005.zip › Additional file2/GCST90005913_harmonise.csv]

SNP	effect_allele.exposure	other_allele.exposure	effect_allele.outcome	other_allele.outcome	beta.exposure	beta.outcome	eaf.exposure	eaf.outcome	remove	palindromic	ambiguous	id.outcome	chr.outcome	pos.outcome	pval.outcome	se.outcome	samplesize.outcome	outcome	mr_keep.outcome	pval_origin.outcome	chr.exposure	pos.exposure	se.exposure	pval.exposure	samplesize.exposure	exposure	mr_keep.exposure	pval_origin.exposure	id.exposure	action	SNP_index	mr_keep	R2	f	meanf
rs10041843	A	T	A	T	0.054737	-0.0712009	NA	0.217832	FALSE	TRUE	TRUE	XrkhT3	5	94608154	0.0535229	0.0368787	407208	Mental and behavioural disorders	TRUE	reported	5	93943859	0.010932	5.56672798150947e-07	21081	GCST90005913	TRUE	reported	Odl7Pj	1	1	TRUE	0.00118783290561913	25.0681065393748	21.7865571643967
rs10105247	T	C	T	C	0.047956	-0.0228019	NA	0.511935	FALSE	FALSE	FALSE	XrkhT3	8	32536650	0.453034	0.0303877	407208	Mental and behavioural disorders	TRUE	reported	8	32394167	0.0098724	1.19674053130724e-06	21081	GCST90005913	TRUE	reported	Odl7Pj	1	1	TRUE	0.00111805552249449	23.5938716171198	21.7865571643967
rs11117280	C	T	C	T	-0.047771	0.0107989	NA	0.677055	FALSE	FALSE	FALSE	XrkhT3	16	87517042	0.740612	0.0326208	407208	Mental and behavioural disorders	TRUE	reported	16	87550648	0.01048	5.18919510806729e-06	21081	GCST90005913	TRUE	reported	Odl7Pj	1	1	TRUE	0.000984661704686564	20.7761415440376	21.7865571643967
rs11130068	G	A	G	A	0.062751	-0.0827439	NA	0.0906508	FALSE	FALSE	FALSE	XrkhT3	3	4566676	0.125221	0.0539673	407208	Mental and behavioural disorders	TRUE	reported	3	4608360	0.013893	6.31102644505406e-06	21081	GCST90005913	TRUE	reported	Odl7Pj	1	1	TRUE	0.000966802895251639	20.3989600025999	21.7865571643967
rs11244520	A	G	A	G	0.044809	-0.0396876	NA	0.557452	FALSE	FALSE	FALSE	XrkhT3	10	125493984	0.193636	0.0305313	407208	Mental and behavioural disorders	TRUE	reported	10	127182553	0.0097362	4.20145774398905e-06	21081	GCST90005913	TRUE	reported	Odl7Pj	1	1	TRUE	0.00100374681867357	21.1792377833671	21.7865571643967
rs115183842	T	C	T	C	0.12852	0.0201696	NA	0.019947	FALSE	FALSE	FALSE	XrkhT3	1	91573214	0.85295	0.108816	407208	Mental and behavioural disorders	TRUE	reported	1	92038771	0.025464	4.51960000030483e-07	21081	GCST90005913	TRUE	reported	Odl7Pj	1	1	TRUE	0.00120690338745198	25.4710576098116	21.7865571643967
rs115742101	T	C	T	C	-0.18477	-0.122372	NA	0.00225532	FALSE	FALSE	FALSE	XrkhT3	5	81323413	0.718366	0.339315	407208	Mental and behavioural disorders	TRUE	reported	5	80619232	0.041454	8.3483375372365e-06	21081	GCST90005913	TRUE	reported	Odl7Pj	1	1	TRUE	0.000941520398161701	19.8650117866574	21.7865571643967
rs116072887	T	G	T	G	-0.1642	-0.303418	NA	0.00696814	FALSE	FALSE	FALSE	XrkhT3	2	104208405	0.101064	0.185043	407208	Mental and behavioural disorders	TRUE	reported	2	104824863	0.035605	4.01513359428829e-06	21081	GCST90005913	TRUE	reported	Odl7Pj	1	1	TRUE	0.00100784835988433	21.2658683485384	21.7865571643967
rs116985191	A	G	A	G	-0.29193	0.0661007	NA	0.0227558	FALSE	FALSE	FALSE	XrkhT3	18	39281880	0.516907	0.101988	407208	Mental and behavioural disorders	TRUE	reported	18	36861844	0.063536	4.35712480503084e-06	21081	GCST90005913	TRUE	reported	Odl7Pj	1	1	TRUE	0.00100044174037037	21.109430200355	21.7865571643967
rs12422728	C	T	C	T	-0.047334	0.0266304	NA	0.533468	FALSE	FALSE	FALSE	XrkhT3	12	116635851	0.381983	0.0304609	407208	Mental and behavioural disorders	TRUE	reported	12	117073656	0.0098845	1.69044093164326e-06	21081	GCST90005913	TRUE	reported	Odl7Pj	1	1	TRUE	0.00108660982589276	22.9295640095498	21.7865571643967
rs1383000	C	T	C	T	0.045104	-0.00783361	NA	0.508805	FALSE	FALSE	FALSE	XrkhT3	4	115075850	0.796787	0.0304208	407208	Mental and behavioural disorders	TRUE	reported	4	115997006	0.0098595	4.79733448636689e-06	21081	GCST90005913	TRUE	reported	Odl7Pj	1	1	TRUE	0.000991740855827145	20.9256583302816	21.7865571643967
rs144414619	A	G	A	G	-0.1786	0.0600989	NA	0.00355521	FALSE	FALSE	FALSE	XrkhT3	4	130531271	0.823361	0.269231	407208	Mental and behavioural disorders	TRUE	reported	4	131452426	0.038139	2.84511614423328e-06	21081	GCST90005913	TRUE	reported	Odl7Pj	1	1	TRUE	0.00103915794454825	21.9271961331961	21.7865571643967
rs148065051	C	T	C	T	-0.13961	0.182867	NA	0.014972	FALSE	FALSE	FALSE	XrkhT3	22	23531103	0.151752	0.127578	407208	Mental and behavioural disorders	TRUE	reported	22	23873290	0.030497	4.72280484392232e-06	21081	GCST90005913	TRUE	reported	Odl7Pj	1	1	TRUE	0.000993107110014025	20.9545148496697	21.7865571643967
rs181820158	T	C	T	C	-0.13744	-0.0941405	NA	0.0480166	FALSE	FALSE	FALSE	XrkhT3	6	158993407	0.187299	0.0713936	407208	Mental and behavioural disorders	TRUE	reported	6	159414439	0.030204	5.38021957189113e-06	21081	GCST90005913	TRUE	reported	Odl7Pj	1	1	TRUE	0.000981250295905538	20.7040908826979	21.7865571643967
rs2029401	G	A	G	A	0.050557	-0.025033	NA	0.574704	FALSE	FALSE	FALSE	XrkhT3	5	93555323	0.415632	0.0307522	407208	Mental and behavioural disorders	TRUE	reported	5	92891029	0.0099319	3.60495626278837e-07	21081	GCST90005913	TRUE	reported	Odl7Pj	1	1	TRUE	0.00122764618564682	25.9093614760378	21.7865571643967
rs2130700	A	G	A	G	-0.063121	-0.0282188	NA	0.11593	FALSE	FALSE	FALSE	XrkhT3	6	68413577	0.557238	0.0480771	407208	Mental and behavioural disorders	TRUE	reported	6	69123469	0.014065	7.23435805850635e-06	21081	GCST90005913	TRUE	reported	Odl7Pj	1	1	TRUE	0.000954470128084276	20.1384974241043	21.7865571643967
rs2279829	T	C	T	C	0.061031	-0.00964768	NA	0.289268	FALSE	FALSE	FALSE	XrkhT3	3	147388532	0.773398	0.0335066	407208	Mental and behavioural disorders	TRUE	reported	3	147106319	0.011772	2.18675435443927e-07	21081	GCST90005913	TRUE	reported	Odl7Pj	1	1	TRUE	0.00127337372778068	26.8756675768979	21.7865571643967
rs3043601	TTAC	T	TTAC	T	0.044899	-0.0345801	NA	0.488846	FALSE	FALSE	FALSE	XrkhT3	6	14638565	0.255452	0.0304079	407208	Mental and behavioural disorders	TRUE	reported	6	14638796	0.010002	7.18621158380457e-06	21081	GCST90005913	TRUE	reported	Odl7Pj	1	1	TRUE	0.000954978266979103	20.1492289654109	21.7865571643967
rs4269101	G	T	G	T	-0.050808	0.0267565	NA	0.657313	FALSE	FALSE	FALSE	XrkhT3	3	18722051	0.40245	0.0319575	407208	Mental and behavioural disorders	TRUE	reported	3	18763543	0.010814	2.64180039026406e-06	21081	GCST90005913	TRUE	reported	Odl7Pj	1	1	TRUE	0.00104603384413009	22.0724359154081	21.7865571643967
rs4400150	A	G	A	G	0.093136	-0.0737942	NA	0.0277198	FALSE	FALSE	FALSE	XrkhT3	5	38763254	0.43065	0.0936379	407208	Mental and behavioural disorders	TRUE	reported	5	38763356	0.020178	3.94003427644746e-06	21081	GCST90005913	TRUE	reported	Odl7Pj	1	1	TRUE	0.00100959928735128	21.3028507209841	21.7865571643967
rs58810407	T	C	T	C	0.20446	-0.107891	NA	0.00495253	FALSE	FALSE	FALSE	XrkhT3	1	10713930	0.629584	0.223696	407208	Mental and behavioural disorders	TRUE	reported	1	10773987	0.044667	4.73478213185152e-06	21081	GCST90005913	TRUE	reported	Odl7Pj	1	1	TRUE	0.000992934258912043	20.9508640743001	21.7865571643967
rs62112592	C	A	C	A	0.18698	-0.265388	NA	0.0133128	FALSE	FALSE	FALSE	XrkhT3	19	50145633	0.045752	0.132848	407208	Mental and behavioural disorders	TRUE	reported	19	50648890	0.040856	4.7500698938312e-06	21081	GCST90005913	TRUE	reported	Odl7Pj	1	1	TRUE	0.000992558553185437	20.9429288257306	21.7865571643967
rs62526091	G	A	G	A	-0.090662	0.0115446	NA	0.0813282	FALSE	FALSE	FALSE	XrkhT3	8	106191444	0.835248	0.0555095	407208	Mental and behavioural disorders	TRUE	reported	8	107203672	0.020205	7.25938784607024e-06	21081	GCST90005913	TRUE	reported	Odl7Pj	1	1	TRUE	0.000954172911568987	20.1322204223394	21.7865571643967
rs6504623	A	G	A	G	0.045352	0.0121163	NA	0.458393	FALSE	FALSE	FALSE	XrkhT3	17	46954022	0.690165	0.0303946	407208	Mental and behavioural disorders	TRUE	reported	17	45031388	0.0098103	3.80627357601206e-06	21081	GCST90005913	TRUE	reported	Odl7Pj	1	1	TRUE	0.00101273787818687	21.3691430749174	21.7865571643967
rs74513273	A	G	A	G	0.12423	-0.000723958	NA	0.0254311	FALSE	FALSE	FALSE	XrkhT3	16	83540267	0.994051	0.097101	407208	Mental and behavioural disorders	TRUE	reported	16	83573872	0.027681	7.2276980360217e-06	21081	GCST90005913	TRUE	reported	Odl7Pj	1	1	TRUE	0.000954516570691977	20.1394782593398	21.7865571643967
rs7542	C	G	C	G	-0.046511	0.0110621	NA	0.460696	FALSE	TRUE	TRUE	XrkhT3	16	30114519	0.717816	0.0306107	407208	Mental and behavioural disorders	TRUE	reported	16	30125840	0.0097816	1.99756076844271e-06	21081	GCST90005913	TRUE	reported	Odl7Pj	1	1	TRUE	0.00107135848370915	22.6073860929903	21.7865571643967
rs7678730	G	C	G	C	0.08089	-0.00462031	NA	0.905061	FALSE	TRUE	TRUE	XrkhT3	4	148108381	0.928744	0.0516669	407208	Mental and behavioural disorders	TRUE	reported	4	149029532	0.01795	6.63132021883553e-06	21081	GCST90005913	TRUE	reported	Odl7Pj	1	1	TRUE	0.000962390648972884	20.3057745772727	21.7865571643967
rs9414890	C	T	C	T	-0.044928	-0.0178492	NA	0.501081	FALSE	FALSE	FALSE	XrkhT3	10	65252798	0.556579	0.0303594	407208	Mental and behavioural disorders	TRUE	reported	10	67012556	0.0098132	4.71411312372561e-06	21081	GCST90005913	TRUE	reported	Odl7Pj	1	1	TRUE	0.000993322001569534	20.9590535601175	21.7865571643967
