# Supplementary material for: Investigating Bidirectional Causal Relationships Between Imaging‐Derived Brain Phenotypes and Sedative‐Hypnotic Use Disorder: A Mendelian Randomization Study
Source: Addict Biol. 2026 May 28;31(6):e70160. doi: 10.1111/adb.70160 (PMC13239158; doi:10.1111/adb.70160)
Supplement: Supplementary file 6 — Data S2: Supporting Information. [file ADB-31-e70160-s005.zip › Additional file2/GCST90006244_harmonise.csv]

SNP	effect_allele.exposure	other_allele.exposure	effect_allele.outcome	other_allele.outcome	beta.exposure	beta.outcome	eaf.exposure	eaf.outcome	remove	palindromic	ambiguous	id.outcome	chr.outcome	pos.outcome	pval.outcome	se.outcome	samplesize.outcome	outcome	mr_keep.outcome	pval_origin.outcome	chr.exposure	pos.exposure	se.exposure	pval.exposure	samplesize.exposure	exposure	mr_keep.exposure	pval_origin.exposure	id.exposure	action	SNP_index	mr_keep	R2	f	meanf
rs10042330	A	T	A	T	0.090536	0.0173456	NA	0.111831	FALSE	TRUE	TRUE	XrkhT3	5	2668073	0.722811	0.0489016	407208	Mental and behavioural disorders	TRUE	reported	5	2668187	0.020473	9.81747943019984e-06	21081	GCST90006244	TRUE	reported	dXCzGT	1	1	TRUE	0.00092679937905255	19.5541268636839	21.6168457840978
rs11166586	T	C	T	C	0.052314	0.0288736	NA	0.194973	FALSE	FALSE	FALSE	XrkhT3	1	101310115	0.452864	0.0384649	407208	Mental and behavioural disorders	TRUE	reported	1	101775671	0.011785	9.08447847026776e-06	21081	GCST90006244	TRUE	reported	dXCzGT	1	1	TRUE	0.000933855576058151	19.7031415763567	21.6168457840978
rs11619938	G	C	G	C	0.094289	0.00422899	NA	0.051621	FALSE	TRUE	TRUE	XrkhT3	13	27563198	0.950321	0.0678773	407208	Mental and behavioural disorders	TRUE	reported	13	28137335	0.019969	2.35288120193817e-06	21081	GCST90006244	TRUE	reported	dXCzGT	1	1	TRUE	0.00105647482741317	22.2929848643792	21.6168457840978
rs117686693	G	T	G	T	-0.16289	0.0250595	NA	0.0737785	FALSE	FALSE	FALSE	XrkhT3	14	98170032	0.666535	0.0581551	407208	Mental and behavioural disorders	TRUE	reported	14	98636369	0.035085	3.45780103532306e-06	21081	GCST90006244	TRUE	reported	dXCzGT	1	1	TRUE	0.00102143526131727	21.5528487129639	21.6168457840978
rs137909119	T	C	T	C	0.19773	-0.0480399	NA	0.0216711	FALSE	FALSE	FALSE	XrkhT3	13	114160586	0.639417	0.102537	407208	Mental and behavioural disorders	TRUE	reported	13	114926061	0.04314	4.60256573581356e-06	21081	GCST90006244	TRUE	reported	dXCzGT	1	1	TRUE	0.000995545394704084	21.0060138152823	21.6168457840978
rs1382718	A	G	A	G	0.056552	0.0012769	NA	0.130889	FALSE	FALSE	FALSE	XrkhT3	5	118190278	0.977505	0.0452853	407208	Mental and behavioural disorders	TRUE	reported	5	117525973	0.012272	4.08413416171077e-06	21081	GCST90006244	TRUE	reported	dXCzGT	1	1	TRUE	0.00100632155659989	21.2336199410404	21.6168457840978
rs139634777	C	T	C	T	0.13261	-0.0428831	NA	0.0252342	FALSE	FALSE	FALSE	XrkhT3	20	19492081	0.664734	0.0989489	407208	Mental and behavioural disorders	TRUE	reported	20	19472725	0.028101	2.38451467745295e-06	21081	GCST90006244	TRUE	reported	dXCzGT	1	1	TRUE	0.00105525946604212	22.2673120765539	21.6168457840978
rs143068361	A	G	A	G	-0.18664	0.1663	NA	0.00423267	FALSE	FALSE	FALSE	XrkhT3	6	14218890	0.493645	0.242943	407208	Mental and behavioural disorders	TRUE	reported	6	14219121	0.041133	5.72400494134464e-06	21081	GCST90006244	TRUE	reported	dXCzGT	1	1	TRUE	0.000975693758733844	20.58673508929	21.6168457840978
rs143858177	A	G	A	G	0.1696	-0.169372	NA	0.00448411	FALSE	FALSE	FALSE	XrkhT3	3	98857207	0.470525	0.234709	407208	Mental and behavioural disorders	TRUE	reported	3	98576051	0.038028	8.24327901675981e-06	21081	GCST90006244	TRUE	reported	dXCzGT	1	1	TRUE	0.000942635827915188	19.8885682936638	21.6168457840978
rs146033990	T	C	T	C	0.19876	-0.144381	NA	0.00223031	FALSE	FALSE	FALSE	XrkhT3	7	121049522	0.670034	0.338842	407208	Mental and behavioural disorders	TRUE	reported	7	120689576	0.043418	4.72389243513415e-06	21081	GCST90006244	TRUE	reported	dXCzGT	1	1	TRUE	0.000993106042863422	20.9544923104567	21.6168457840978
rs190193456	C	T	C	T	-0.15247	0.153557	NA	0.0489791	FALSE	FALSE	FALSE	XrkhT3	9	107254968	0.0293866	0.0704955	407208	Mental and behavioural disorders	TRUE	reported	9	110017249	0.033757	6.31684179287516e-06	21081	GCST90006244	TRUE	reported	dXCzGT	1	1	TRUE	0.000966784841780152	20.3985787165809	21.6168457840978
rs200059146	ATT	A	ATT	A	-0.14284	0.215298	NA	0.0119281	FALSE	FALSE	FALSE	XrkhT3	13	109428995	0.131093	0.1426	407208	Mental and behavioural disorders	TRUE	reported	13	110081342	0.02881	7.18124923883475e-07	21081	GCST90006244	TRUE	reported	dXCzGT	1	1	TRUE	0.00116470472837822	24.5794387580268	21.6168457840978
rs2069700	C	T	C	T	0.15605	-0.0202913	NA	0.0537186	FALSE	FALSE	FALSE	XrkhT3	5	76618178	0.762514	0.0671499	407208	Mental and behavioural disorders	TRUE	reported	5	75914003	0.032512	1.60066334587539e-06	21081	GCST90006244	TRUE	reported	dXCzGT	1	1	TRUE	0.00109162787834992	23.0355703184914	21.6168457840978
rs2812175	A	T	A	T	0.10816	-0.102764	NA	0.925942	FALSE	TRUE	TRUE	XrkhT3	6	66490711	0.0760712	0.0579293	407208	Mental and behavioural disorders	TRUE	reported	6	67200604	0.023479	4.11718137993871e-06	21081	GCST90006244	TRUE	reported	dXCzGT	1	1	TRUE	0.00100564799058258	21.2193932336571	21.6168457840978
rs35046555	C	A	C	A	0.053906	-0.0437565	NA	0.187727	FALSE	FALSE	FALSE	XrkhT3	11	68067033	0.260776	0.0389099	407208	Mental and behavioural disorders	TRUE	reported	11	67834500	0.012109	8.55460576341456e-06	21081	GCST90006244	TRUE	reported	dXCzGT	1	1	TRUE	0.00093920061000878	19.816020877271	21.6168457840978
rs36027472	CT	C	CT	C	0.093511	0.0300301	NA	0.03462	FALSE	FALSE	FALSE	XrkhT3	12	12610656	0.721556	0.0842643	407208	Mental and behavioural disorders	TRUE	reported	12	12763590	0.020067	3.18199871553031e-06	21081	GCST90006244	TRUE	reported	dXCzGT	1	1	TRUE	0.00102901609330974	21.712973229763	21.6168457840978
rs61070383	A	G	A	G	-0.14507	-0.0906824	NA	0.0223383	FALSE	FALSE	FALSE	XrkhT3	2	98187465	0.384985	0.104383	407208	Mental and behavioural disorders	TRUE	reported	2	98803928	0.03062	2.17420254616173e-06	21081	GCST90006244	TRUE	reported	dXCzGT	1	1	TRUE	0.00106363217347835	22.4441749313142	21.6168457840978
rs62449786	A	T	A	T	-0.058424	0.0103083	NA	0.524848	FALSE	TRUE	TRUE	XrkhT3	7	12695058	0.734451	0.0303891	407208	Mental and behavioural disorders	TRUE	reported	7	12734683	0.010031	5.8250545934174e-09	21081	GCST90006244	TRUE	reported	dXCzGT	1	1	TRUE	0.00160658834721656	33.9197708796133	21.6168457840978
rs6464168	G	A	G	A	0.044696	-0.0418807	NA	0.498448	FALSE	FALSE	FALSE	XrkhT3	7	151741416	0.167769	0.0303614	407208	Mental and behavioural disorders	TRUE	reported	7	151438502	0.0098901	6.23734835482419e-06	21081	GCST90006244	TRUE	reported	dXCzGT	1	1	TRUE	0.000967885963597609	20.4218342333794	21.6168457840978
rs7041544	C	T	C	T	-0.081513	0.00617444	NA	0.0409528	FALSE	FALSE	FALSE	XrkhT3	9	16441226	0.936577	0.0775953	407208	Mental and behavioural disorders	TRUE	reported	9	16441224	0.018342	8.86951760333361e-06	21081	GCST90006244	TRUE	reported	dXCzGT	1	1	TRUE	0.000935971210305245	19.7478205335099	21.6168457840978
rs766770	A	G	A	G	-0.051285	0.0332973	NA	0.691596	FALSE	FALSE	FALSE	XrkhT3	4	187155562	0.311305	0.0328867	407208	Mental and behavioural disorders	TRUE	reported	4	188076716	0.011422	7.16473282391109e-06	21081	GCST90006244	TRUE	reported	dXCzGT	1	1	TRUE	0.000955410636383595	20.1583603161879	21.6168457840978
rs78270010	A	T	A	T	0.16311	-0.0110228	NA	0.0364235	FALSE	TRUE	TRUE	XrkhT3	1	226850098	0.890985	0.0804244	407208	Mental and behavioural disorders	TRUE	reported	1	227037799	0.035751	5.08159442560561e-06	21081	GCST90006244	TRUE	reported	dXCzGT	1	1	TRUE	0.000986427038062863	20.8134264619439	21.6168457840978
rs80108006	G	A	G	A	0.14463	0.100686	NA	0.00774945	FALSE	FALSE	FALSE	XrkhT3	17	31564350	0.573179	0.178718	407208	Mental and behavioural disorders	TRUE	reported	17	29891369	0.032505	8.66163741972303e-06	21081	GCST90006244	TRUE	reported	dXCzGT	1	1	TRUE	0.000938247803290966	19.7958989042313	21.6168457840978
rs9308324	G	A	G	A	0.047607	0.00360062	NA	0.271778	FALSE	FALSE	FALSE	XrkhT3	12	108611302	0.916075	0.0341683	407208	Mental and behavioural disorders	TRUE	reported	12	109005078	0.010219	3.20258009462903e-06	21081	GCST90006244	TRUE	reported	dXCzGT	1	1	TRUE	0.00102845842331532	21.7011938807063	21.6168457840978
