# Supplementary material for: Investigating Bidirectional Causal Relationships Between Imaging‐Derived Brain Phenotypes and Sedative‐Hypnotic Use Disorder: A Mendelian Randomization Study
Source: Addict Biol. 2026 May 28;31(6):e70160. doi: 10.1111/adb.70160 (PMC13239158; doi:10.1111/adb.70160)
Supplement: Supplementary file 6 — Data S2: Supporting Information. [file ADB-31-e70160-s005.zip › Additional file2/GCST90005027_harmonise.csv]

SNP	effect_allele.exposure	other_allele.exposure	effect_allele.outcome	other_allele.outcome	beta.exposure	beta.outcome	eaf.exposure	eaf.outcome	remove	palindromic	ambiguous	id.outcome	chr.outcome	pos.outcome	pval.outcome	se.outcome	samplesize.outcome	outcome	mr_keep.outcome	pval_origin.outcome	chr.exposure	pos.exposure	se.exposure	pval.exposure	samplesize.exposure	exposure	mr_keep.exposure	pval_origin.exposure	id.exposure	action	SNP_index	mr_keep	R2	f	meanf
rs112338337	G	A	G	A	-0.088623	-0.0231053	NA	0.0501202	FALSE	FALSE	FALSE	XrkhT3	9	96154875	0.742968	0.0704591	407208	Mental and behavioural disorders	TRUE	reported	9	98917157	0.019039	3.26136945940879e-06	21081	GCST90005027	TRUE	reported	jHKwQb	1	1	TRUE	0.0010267560609067	21.6652359201443	21.4670164755779
rs117663077	G	A	G	A	0.20762	-0.126723	NA	0.0147481	FALSE	FALSE	FALSE	XrkhT3	22	21571784	0.313733	0.125789	407208	Mental and behavioural disorders	TRUE	reported	22	21926073	0.046474	7.95609572930021e-06	21081	GCST90005027	TRUE	reported	jHKwQb	1	1	TRUE	0.000945836548713802	19.9561638795076	21.4670164755779
rs117922585	G	A	G	A	0.16764	-0.207014	NA	0.0072145	FALSE	FALSE	FALSE	XrkhT3	9	1491705	0.264785	0.185637	407208	Mental and behavioural disorders	TRUE	reported	9	1491705	0.03589	3.01508805403789e-06	21081	GCST90005027	TRUE	reported	jHKwQb	1	1	TRUE	0.00103387477905098	21.815601067349	21.4670164755779
rs142192224	A	G	A	G	-0.19702	-0.0473401	NA	0.0490953	FALSE	FALSE	FALSE	XrkhT3	12	42709521	0.49801	0.0698619	407208	Mental and behavioural disorders	TRUE	reported	12	43103323	0.044512	9.63607119338427e-06	21081	GCST90005027	TRUE	reported	jHKwQb	1	1	TRUE	0.000928478356012148	19.5895837709146	21.4670164755779
rs2537845	A	G	A	G	0.050601	-0.0179423	NA	0.756998	FALSE	FALSE	FALSE	XrkhT3	17	67694147	0.612307	0.0354043	407208	Mental and behavioural disorders	TRUE	reported	17	65690263	0.011265	7.09904615855288e-06	21081	GCST90005027	TRUE	reported	jHKwQb	1	1	TRUE	0.000956200854580486	20.1750492130007	21.4670164755779
rs2552116	C	T	C	T	0.049342	0.0238285	NA	0.373524	FALSE	FALSE	FALSE	XrkhT3	8	4203151	0.450353	0.0315682	407208	Mental and behavioural disorders	TRUE	reported	8	4060673	0.010153	1.18276918169953e-06	21081	GCST90005027	TRUE	reported	jHKwQb	1	1	TRUE	0.00111909570262962	23.6158467082949	21.4670164755779
rs2869314	T	G	T	G	0.14355	0.0339309	NA	0.0458507	FALSE	FALSE	FALSE	XrkhT3	20	47949473	0.63893	0.0723171	407208	Mental and behavioural disorders	TRUE	reported	20	46578217	0.03172	6.05898671138965e-06	21081	GCST90005027	TRUE	reported	jHKwQb	1	1	TRUE	0.000970570551349638	20.4785325124905	21.4670164755779
rs35937454	A	C	A	C	-0.072883	0.050161	NA	0.0546108	FALSE	FALSE	FALSE	XrkhT3	1	79618773	0.461303	0.0680885	407208	Mental and behavioural disorders	TRUE	reported	1	80084458	0.015465	2.45753663121505e-06	21081	GCST90005027	TRUE	reported	jHKwQb	1	1	TRUE	0.00105245638634351	22.2081012256983	21.4670164755779
rs36070180	T	C	T	C	-0.14633	-0.0912719	NA	0.0154924	FALSE	FALSE	FALSE	XrkhT3	2	162267594	0.468799	0.125991	407208	Mental and behavioural disorders	TRUE	reported	2	163124104	0.031729	4.01698305746236e-06	21081	GCST90005027	TRUE	reported	jHKwQb	1	1	TRUE	0.00100791710138047	21.2673202758054	21.4670164755779
rs4246433	C	T	C	T	-0.084207	0.00430137	NA	0.866073	FALSE	FALSE	FALSE	XrkhT3	17	72962973	0.923266	0.0446566	407208	Mental and behavioural disorders	TRUE	reported	17	70959112	0.018398	4.74460432060765e-06	21081	GCST90005027	TRUE	reported	jHKwQb	1	1	TRUE	0.000992733323868002	20.9466201416506	21.4670164755779
rs59658257	T	G	T	G	0.16817	0.0897676	NA	0.0248206	FALSE	FALSE	FALSE	XrkhT3	21	43773261	0.349826	0.0960157	407208	Mental and behavioural disorders	TRUE	reported	21	45193142	0.03708	5.78362331783471e-06	21081	GCST90005027	TRUE	reported	jHKwQb	1	1	TRUE	0.000974771549004776	20.5672578592739	21.4670164755779
rs61979207	C	G	C	G	-0.11032	-0.0997578	NA	0.0761131	FALSE	TRUE	TRUE	XrkhT3	14	75302813	0.0819162	0.0573427	407208	Mental and behavioural disorders	TRUE	reported	14	75769516	0.02459	7.27779804536824e-06	21081	GCST90005027	TRUE	reported	jHKwQb	1	1	TRUE	0.000953862522699329	20.1256652337901	21.4670164755779
rs62390793	T	C	T	C	0.066129	0.0101789	NA	0.129717	FALSE	FALSE	FALSE	XrkhT3	5	148235241	0.82332	0.0455885	407208	Mental and behavioural disorders	TRUE	reported	5	147614804	0.014685	6.72976656284318e-06	21081	GCST90005027	TRUE	reported	jHKwQb	1	1	TRUE	0.000961008523078855	20.2765846286262	21.4670164755779
rs67774130	C	T	C	T	-0.16187	-0.0962659	NA	0.034054	FALSE	FALSE	FALSE	XrkhT3	6	18817503	0.24508	0.0828177	407208	Mental and behavioural disorders	TRUE	reported	6	18817734	0.034713	3.13617291651299e-06	21081	GCST90005027	TRUE	reported	jHKwQb	1	1	TRUE	0.00103040865295643	21.7423875399257	21.4670164755779
rs713395	A	G	A	G	0.05193	0.0138793	NA	0.292635	FALSE	FALSE	FALSE	XrkhT3	2	16850129	0.676896	0.0333075	407208	Mental and behavioural disorders	TRUE	reported	2	17031396	0.011527	6.67421203858476e-06	21081	GCST90005027	TRUE	reported	jHKwQb	1	1	TRUE	0.000961822506749088	20.2937756299118	21.4670164755779
rs71458524	C	T	C	T	-0.05494	0.0204137	NA	0.229112	FALSE	FALSE	FALSE	XrkhT3	12	93812432	0.570307	0.0359649	407208	Mental and behavioural disorders	TRUE	reported	12	94206208	0.012215	6.90716769324191e-06	21081	GCST90005027	TRUE	reported	jHKwQb	1	1	TRUE	0.000958699722328911	20.2278238560853	21.4670164755779
rs7185711	A	G	A	G	0.048662	-0.020008	NA	0.625435	FALSE	FALSE	FALSE	XrkhT3	16	65132371	0.523067	0.0313297	407208	Mental and behavioural disorders	TRUE	reported	16	65166274	0.010775	6.32848856925696e-06	21081	GCST90005027	TRUE	reported	jHKwQb	1	1	TRUE	0.000966571895014867	20.3940813208478	21.4670164755779
rs73089935	A	G	A	G	-0.058047	-0.0530387	NA	0.198561	FALSE	FALSE	FALSE	XrkhT3	3	60007813	0.164428	0.0381482	407208	Mental and behavioural disorders	TRUE	reported	3	59993539	0.012138	1.74622418961134e-06	21081	GCST90005027	TRUE	reported	jHKwQb	1	1	TRUE	0.00108368532014734	22.8677843455855	21.4670164755779
rs7430474	C	T	C	T	0.060379	-0.0196835	NA	0.762239	FALSE	FALSE	FALSE	XrkhT3	3	143263889	0.581554	0.0357158	407208	Mental and behavioural disorders	TRUE	reported	3	142982731	0.011548	1.7262353266051e-07	21081	GCST90005027	TRUE	reported	jHKwQb	1	1	TRUE	0.00129510283083784	27.3348740439859	21.4670164755779
rs75891198	G	A	G	A	0.074925	0.158112	NA	0.128653	FALSE	FALSE	FALSE	XrkhT3	20	5705989	0.000306147	0.0437977	407208	Mental and behavioural disorders	TRUE	reported	20	5686635	0.016654	6.86910254871884e-06	21081	GCST90005027	TRUE	reported	jHKwQb	1	1	TRUE	0.000959198298903361	20.2383535368691	21.4670164755779
rs79390846	A	T	A	T	0.068173	0.0540993	NA	0.141644	FALSE	TRUE	TRUE	XrkhT3	18	28362382	0.215712	0.0436986	407208	Mental and behavioural disorders	TRUE	reported	18	25942346	0.01488	4.64087637808009e-06	21081	GCST90005027	TRUE	reported	jHKwQb	1	1	TRUE	0.000994707814731691	20.98832327591	21.4670164755779
rs79455560	A	G	A	G	0.18381	0.197889	NA	0.0132408	FALSE	FALSE	FALSE	XrkhT3	3	11665955	0.143258	0.135191	407208	Mental and behavioural disorders	TRUE	reported	3	11707429	0.04129	8.55657576098093e-06	21081	GCST90005027	TRUE	reported	jHKwQb	1	1	TRUE	0.000939180838543413	19.8156033306089	21.4670164755779
rs80081646	C	A	C	A	0.18146	0.0862441	NA	0.0177367	FALSE	FALSE	FALSE	XrkhT3	11	124080778	0.450082	0.114189	407208	Mental and behavioural disorders	TRUE	reported	11	123951485	0.034261	1.19233968788597e-07	21081	GCST90005027	TRUE	reported	jHKwQb	1	1	TRUE	0.00132890218767959	28.0492038624736	21.4670164755779
rs8055769	A	G	A	G	0.11243	-0.0119526	NA	0.0195383	FALSE	FALSE	FALSE	XrkhT3	16	12534222	0.911847	0.107964	407208	Mental and behavioural disorders	TRUE	reported	16	12628079	0.024789	5.77829885628221e-06	21081	GCST90005027	TRUE	reported	jHKwQb	1	1	TRUE	0.000974836149656812	20.5686222351194	21.4670164755779
