# Supplementary material for: Investigating Bidirectional Causal Relationships Between Imaging‐Derived Brain Phenotypes and Sedative‐Hypnotic Use Disorder: A Mendelian Randomization Study
Source: Addict Biol. 2026 May 28;31(6):e70160. doi: 10.1111/adb.70160 (PMC13239158; doi:10.1111/adb.70160)
Supplement: Supplementary file 6 — Data S2: Supporting Information. [file ADB-31-e70160-s005.zip › Additional file2/GCST90005980_harmonise.csv]

SNP	effect_allele.exposure	other_allele.exposure	effect_allele.outcome	other_allele.outcome	beta.exposure	beta.outcome	eaf.exposure	eaf.outcome	remove	palindromic	ambiguous	id.outcome	chr.outcome	pos.outcome	pval.outcome	se.outcome	samplesize.outcome	outcome	mr_keep.outcome	pval_origin.outcome	chr.exposure	pos.exposure	se.exposure	pval.exposure	samplesize.exposure	exposure	mr_keep.exposure	pval_origin.exposure	id.exposure	action	SNP_index	mr_keep	R2	f	meanf
rs111398142	A	C	A	C	0.16745	0.0858648	NA	0.00437549	FALSE	FALSE	FALSE	XrkhT3	1	167598660	0.711232	0.23194	407208	Mental and behavioural disorders	TRUE	reported	1	167567897	0.03701	6.08695372334901e-06	21081	GCST90005980	TRUE	reported	qgYe3Q	1	1	TRUE	0.000970106487541811	20.4687315001138	21.6639475860443
rs111881077	A	G	A	G	-0.1418	-0.196866	NA	0.021929	FALSE	FALSE	FALSE	XrkhT3	9	132741258	0.0583176	0.103981	407208	Mental and behavioural disorders	TRUE	reported	9	135616645	0.030698	3.87971657293691e-06	21081	GCST90005980	TRUE	reported	qgYe3Q	1	1	TRUE	0.00101111777440589	21.3349236872576	21.6639475860443
rs112003148	T	C	T	C	0.17101	-0.0741737	NA	0.0190331	FALSE	FALSE	FALSE	XrkhT3	3	116497146	0.50641	0.111634	407208	Mental and behavioural disorders	TRUE	reported	3	116215993	0.03788	6.38410468710758e-06	21081	GCST90005980	TRUE	reported	qgYe3Q	1	1	TRUE	0.000965855587592834	20.3789530565483	21.6639475860443
rs112647928	T	C	T	C	-0.12773	0.0271634	NA	0.0181013	FALSE	FALSE	FALSE	XrkhT3	17	13398853	0.815838	0.11663	407208	Mental and behavioural disorders	TRUE	reported	17	13302170	0.025839	7.74640144753754e-07	21081	GCST90005980	TRUE	reported	qgYe3Q	1	1	TRUE	0.00115781744052336	24.4339238519681	21.6639475860443
rs11425246	CT	C	CT	C	0.053871	0.095954	NA	0.209819	FALSE	FALSE	FALSE	XrkhT3	3	54275652	0.00875508	0.0366031	407208	Mental and behavioural disorders	TRUE	reported	3	54309679	0.011332	2.00909281260873e-06	21081	GCST90005980	TRUE	reported	qgYe3Q	1	1	TRUE	0.00107087901634777	22.5972577147084	21.6639475860443
rs11982195	T	C	T	C	0.070813	0.0525327	NA	0.155412	FALSE	FALSE	FALSE	XrkhT3	7	7757255	0.209464	0.0418574	407208	Mental and behavioural disorders	TRUE	reported	7	7796886	0.015927	8.78820137717169e-06	21081	GCST90005980	TRUE	reported	qgYe3Q	1	1	TRUE	0.000936827798745963	19.765910424119	21.6639475860443
rs12464946	G	C	G	C	-0.045123	-0.0233422	NA	0.4956	FALSE	TRUE	TRUE	XrkhT3	2	241063284	0.443897	0.0304876	407208	Mental and behavioural disorders	TRUE	reported	2	242002701	0.0098193	4.34610285367593e-06	21081	GCST90005980	TRUE	reported	qgYe3Q	1	1	TRUE	0.00100071139482501	21.1151256383457	21.6639475860443
rs1571962	G	A	G	A	0.046152	0.0167456	NA	0.39078	FALSE	FALSE	FALSE	XrkhT3	6	158482149	0.590491	0.0311184	407208	Mental and behavioural disorders	TRUE	reported	6	158903181	0.0098896	3.07893130974161e-06	21081	GCST90005980	TRUE	reported	qgYe3Q	1	1	TRUE	0.00103201013748825	21.7762149627124	21.6639475860443
rs17603642	T	C	T	C	-0.050468	0.00264817	NA	0.269507	FALSE	FALSE	FALSE	XrkhT3	4	27658126	0.938452	0.0342956	407208	Mental and behavioural disorders	TRUE	reported	4	27659748	0.01072	2.51883662784174e-06	21081	GCST90005980	TRUE	reported	qgYe3Q	1	1	TRUE	0.00105025570632711	22.1616153967009	21.6639475860443
rs28986321	A	C	A	C	0.17658	-0.137847	NA	0.0099422	FALSE	FALSE	FALSE	XrkhT3	6	32203203	0.379339	0.156802	407208	Mental and behavioural disorders	TRUE	reported	6	32170980	0.037776	2.966880130021e-06	21081	GCST90005980	TRUE	reported	qgYe3Q	1	1	TRUE	0.00103540432298252	21.8479091437241	21.6639475860443
rs290710	A	G	A	G	-0.051307	-0.0532929	NA	0.73619	FALSE	FALSE	FALSE	XrkhT3	5	74220365	0.126265	0.0348548	407208	Mental and behavioural disorders	TRUE	reported	5	73516190	0.011387	6.65273156201742e-06	21081	GCST90005980	TRUE	reported	qgYe3Q	1	1	TRUE	0.000962111382470839	20.2998765734169	21.6639475860443
rs34044664	G	A	G	A	0.19083	-0.0344566	NA	0.00346973	FALSE	FALSE	FALSE	XrkhT3	7	51760477	0.89808	0.269009	407208	Mental and behavioural disorders	TRUE	reported	7	51828173	0.041237	3.72134556003871e-06	21081	GCST90005980	TRUE	reported	qgYe3Q	1	1	TRUE	0.00101481531884049	21.4130223689614	21.6639475860443
rs35705222	AG	A	AG	A	0.050511	0.0428285	NA	0.321154	FALSE	FALSE	FALSE	XrkhT3	8	8701342	0.186958	0.0324549	407208	Mental and behavioural disorders	TRUE	reported	8	8558852	0.011229	6.89128164838054e-06	21081	GCST90005980	TRUE	reported	qgYe3Q	1	1	TRUE	0.000958918965722578	20.2324541624857	21.6639475860443
rs61777118	A	C	A	C	0.16259	-0.168121	NA	0.0193325	FALSE	FALSE	FALSE	XrkhT3	1	77640056	0.130786	0.111264	407208	Mental and behavioural disorders	TRUE	reported	1	78105741	0.033368	1.10994127077482e-06	21081	GCST90005980	TRUE	reported	qgYe3Q	1	1	TRUE	0.00112498634176975	23.7402946053451	21.6639475860443
rs6978666	C	T	C	T	0.045452	0.0683269	NA	0.667008	FALSE	FALSE	FALSE	XrkhT3	7	134725809	0.0346505	0.0323453	407208	Mental and behavioural disorders	TRUE	reported	7	134410561	0.0098914	4.34910607232453e-06	21081	GCST90005980	TRUE	reported	qgYe3Q	1	1	TRUE	0.00100060917709621	21.112966672219	21.6639475860443
rs7203644	T	C	T	C	-0.051703	-0.00357397	NA	0.243933	FALSE	FALSE	FALSE	XrkhT3	16	53513297	0.919348	0.0352967	407208	Mental and behavioural disorders	TRUE	reported	16	53547209	0.010877	2.01326062609718e-06	21081	GCST90005980	TRUE	reported	qgYe3Q	1	1	TRUE	0.00107067283681432	22.5929023340429	21.6639475860443
rs77314745	C	T	C	T	0.20103	0.214127	NA	0.0240419	FALSE	FALSE	FALSE	XrkhT3	6	7936264	0.0316177	0.0996306	407208	Mental and behavioural disorders	TRUE	reported	6	7936497	0.045021	8.03711162215398e-06	21081	GCST90005980	TRUE	reported	qgYe3Q	1	1	TRUE	0.00094490837881665	19.9365619414995	21.6639475860443
rs8059324	C	A	C	A	0.16329	-0.0807878	NA	0.0177568	FALSE	FALSE	FALSE	XrkhT3	16	78732509	0.483312	0.115249	407208	Mental and behavioural disorders	TRUE	reported	16	78766406	0.032826	6.59933234263564e-07	21081	GCST90005980	TRUE	reported	qgYe3Q	1	1	TRUE	0.00117241823895447	24.7424125146292	21.6639475860443
