# Supplementary material for: Investigating Bidirectional Causal Relationships Between Imaging‐Derived Brain Phenotypes and Sedative‐Hypnotic Use Disorder: A Mendelian Randomization Study
Source: Addict Biol. 2026 May 28;31(6):e70160. doi: 10.1111/adb.70160 (PMC13239158; doi:10.1111/adb.70160)
Supplement: Supplementary file 6 — Data S2: Supporting Information. [file ADB-31-e70160-s005.zip › Additional file2/GCST90004634_harmonise.csv]

SNP	effect_allele.exposure	other_allele.exposure	effect_allele.outcome	other_allele.outcome	beta.exposure	beta.outcome	eaf.exposure	eaf.outcome	remove	palindromic	ambiguous	id.outcome	chr.outcome	pos.outcome	pval.outcome	se.outcome	samplesize.outcome	outcome	mr_keep.outcome	pval_origin.outcome	chr.exposure	pos.exposure	se.exposure	pval.exposure	samplesize.exposure	exposure	mr_keep.exposure	pval_origin.exposure	id.exposure	action	SNP_index	mr_keep	R2	f	meanf
rs10904303	G	C	G	C	-0.063295	0.0245985	NA	0.103783	FALSE	TRUE	TRUE	XrkhT3	10	4612477	0.624136	0.0502012	407208	Mental and behavioural disorders	TRUE	reported	10	4654669	0.014168	7.95609572930021e-06	21081	GCST90004634	TRUE	reported	U3Hjxn	1	1	TRUE	0.000945844046431784	19.9563222232992	23.3876823297239
rs11213498	C	T	C	T	-0.080223	-0.0604116	NA	0.069503	FALSE	FALSE	FALSE	XrkhT3	11	110604585	0.316592	0.060322	407208	Mental and behavioural disorders	TRUE	reported	11	110475309	0.017841	6.94224601714119e-06	21081	GCST90004634	TRUE	reported	U3Hjxn	1	1	TRUE	0.000958190512525712	20.2170696178284	23.3876823297239
rs11249893	T	C	T	C	0.055798	0.0515944	NA	0.505273	FALSE	FALSE	FALSE	XrkhT3	8	8843341	0.0900264	0.0304345	407208	Mental and behavioural disorders	TRUE	reported	8	8700851	0.0097705	1.13920006218653e-08	21081	GCST90004634	TRUE	reported	U3Hjxn	1	1	TRUE	0.00154468919978562	32.6108773122608	23.3876823297239
rs114090611	C	A	C	A	0.17132	-0.0149357	NA	0.0215848	FALSE	FALSE	FALSE	XrkhT3	5	129291995	0.89007	0.10806	407208	Mental and behavioural disorders	TRUE	reported	5	128627688	0.032684	1.60731130751279e-07	21081	GCST90004634	TRUE	reported	U3Hjxn	1	1	TRUE	0.00130163392386513	27.4729011412655	23.3876823297239
rs115171526	G	A	G	A	-0.056549	0.00327941	NA	0.190036	FALSE	FALSE	FALSE	XrkhT3	19	7930146	0.932234	0.0385655	407208	Mental and behavioural disorders	TRUE	reported	19	7995031	0.011701	1.35643816290927e-06	21081	GCST90004634	TRUE	reported	U3Hjxn	1	1	TRUE	0.00110670479047066	23.3540763465006	23.3876823297239
rs117835619	C	A	C	A	-0.13191	0.111607	NA	0.00725944	FALSE	FALSE	FALSE	XrkhT3	14	21746083	0.557371	0.190212	407208	Mental and behavioural disorders	TRUE	reported	14	22214366	0.028559	3.88418583392962e-06	21081	GCST90004634	TRUE	reported	U3Hjxn	1	1	TRUE	0.00101097160557158	21.3318363546927	23.3876823297239
rs13254096	G	C	G	C	0.059159	-0.0058815	NA	0.221412	FALSE	TRUE	TRUE	XrkhT3	8	98351924	0.873054	0.0368099	407208	Mental and behavioural disorders	TRUE	reported	8	99364152	0.010906	5.88166114143038e-08	21081	GCST90004634	TRUE	reported	U3Hjxn	1	1	TRUE	0.00139384246986308	29.4218147972487	23.3876823297239
rs140327031	T	C	T	C	0.25388	0.160428	NA	0.0258473	FALSE	FALSE	FALSE	XrkhT3	6	122790612	0.0953762	0.0961979	407208	Mental and behavioural disorders	TRUE	reported	6	123111757	0.05346	2.05778501347737e-06	21081	GCST90004634	TRUE	reported	U3Hjxn	1	1	TRUE	0.00106866970160026	22.5505877699349	23.3876823297239
rs1439432	A	G	A	G	0.049787	0.0132952	NA	0.702418	FALSE	FALSE	FALSE	XrkhT3	18	1839386	0.689193	0.0332422	407208	Mental and behavioural disorders	TRUE	reported	18	1839387	0.010917	5.13097619778001e-06	21081	GCST90004634	TRUE	reported	U3Hjxn	1	1	TRUE	0.000985611654386172	20.7962050448653	23.3876823297239
rs17511061	T	C	T	C	0.11757	0.0845283	NA	0.0193013	FALSE	FALSE	FALSE	XrkhT3	5	36675587	0.454727	0.113073	407208	Mental and behavioural disorders	TRUE	reported	5	36675689	0.025299	3.38688148563476e-06	21081	GCST90004634	TRUE	reported	U3Hjxn	1	1	TRUE	0.00102341181942556	21.5945979084065	23.3876823297239
rs17644146	C	T	C	T	-0.15558	0.132861	NA	0.012205	FALSE	FALSE	FALSE	XrkhT3	12	61489684	0.34226	0.139897	407208	Mental and behavioural disorders	TRUE	reported	12	61883465	0.033448	3.31818044827247e-06	21081	GCST90004634	TRUE	reported	U3Hjxn	1	1	TRUE	0.00102525176915373	21.6334617869614	23.3876823297239
rs2064636	T	C	T	C	-0.047207	-0.0546714	NA	0.606292	FALSE	FALSE	FALSE	XrkhT3	20	37595203	0.0792337	0.0311492	407208	Mental and behavioural disorders	TRUE	reported	20	36223605	0.0096714	1.06242920387113e-06	21081	GCST90004634	TRUE	reported	U3Hjxn	1	1	TRUE	0.00112889189715017	23.8228056723193	23.3876823297239
rs2201157	C	G	C	G	-0.061172	-0.0820309	NA	0.80937	FALSE	TRUE	TRUE	XrkhT3	12	19855371	0.0334495	0.0385729	407208	Mental and behavioural disorders	TRUE	reported	12	20008305	0.010594	7.84332118881963e-09	21081	GCST90004634	TRUE	reported	U3Hjxn	1	1	TRUE	0.00157909362621232	33.3383589370353	23.3876823297239
rs2274224	C	G	C	G	0.044133	0.00428683	NA	0.344312	FALSE	TRUE	TRUE	XrkhT3	10	94279840	0.893409	0.0319932	407208	Mental and behavioural disorders	TRUE	reported	10	96039597	0.0098	6.72202309111566e-06	21081	GCST90004634	TRUE	reported	U3Hjxn	1	1	TRUE	0.000961094168522668	20.2783934239561	23.3876823297239
rs241815	T	G	T	G	0.06282	-0.0422762	NA	0.867643	FALSE	FALSE	FALSE	XrkhT3	6	100430582	0.351511	0.0453772	407208	Mental and behavioural disorders	TRUE	reported	6	100878458	0.013774	5.12153329024498e-06	21081	GCST90004634	TRUE	reported	U3Hjxn	1	1	TRUE	0.000985725955110161	20.7986191464902	23.3876823297239
rs2610818	A	G	A	G	-0.0528	0.010773	NA	0.829546	FALSE	FALSE	FALSE	XrkhT3	10	13917322	0.790804	0.0406121	407208	Mental and behavioural disorders	TRUE	reported	10	13959322	0.011921	9.51042664157393e-06	21081	GCST90004634	TRUE	reported	U3Hjxn	1	1	TRUE	0.00092970957834728	19.615584999241	23.3876823297239
rs2823969	A	G	A	G	-0.051251	-0.0144987	NA	0.235616	FALSE	FALSE	FALSE	XrkhT3	21	16677965	0.690593	0.0364243	407208	Mental and behavioural disorders	TRUE	reported	21	18050284	0.011578	9.62498364017517e-06	21081	GCST90004634	TRUE	reported	U3Hjxn	1	1	TRUE	0.000928630411586313	19.5927949110302	23.3876823297239
rs33997522	T	G	T	G	0.057699	-0.0181564	NA	0.183912	FALSE	FALSE	FALSE	XrkhT3	6	78246272	0.64552	0.039471	407208	Mental and behavioural disorders	TRUE	reported	6	78955989	0.011359	3.81329145276777e-07	21081	GCST90004634	TRUE	reported	U3Hjxn	1	1	TRUE	0.00122245796281697	25.7997304841878	23.3876823297239
rs3777656	G	T	G	T	0.19619	0.0235369	NA	0.0221481	FALSE	FALSE	FALSE	XrkhT3	6	54314976	0.819156	0.102948	407208	Mental and behavioural disorders	TRUE	reported	6	54179774	0.036679	8.94540483778869e-08	21081	GCST90004634	TRUE	reported	U3Hjxn	1	1	TRUE	0.00135530971017406	28.6073451934821	23.3876823297239
rs4046472	G	A	G	A	-0.07308	-0.0494774	NA	0.885157	FALSE	FALSE	FALSE	XrkhT3	21	13877177	0.331248	0.0509234	407208	Mental and behavioural disorders	TRUE	reported	21	15249498	0.014693	6.61302249481767e-07	21081	GCST90004634	TRUE	reported	U3Hjxn	1	1	TRUE	0.00117212941271024	24.7363100470873	23.3876823297239
rs41260844	T	C	T	C	-0.052893	0.00461926	NA	0.300108	FALSE	FALSE	FALSE	XrkhT3	22	19755901	0.88957	0.0332683	407208	Mental and behavioural disorders	TRUE	reported	22	19743424	0.010696	7.66125645013802e-07	21081	GCST90004634	TRUE	reported	U3Hjxn	1	1	TRUE	0.00115866772247214	24.4518885359903	23.3876823297239
rs4497325	A	G	A	G	0.046818	-0.0281658	NA	0.502303	FALSE	FALSE	FALSE	XrkhT3	10	132489241	0.352188	0.0302743	407208	Mental and behavioural disorders	TRUE	reported	10	134302745	0.009737	1.53355727299582e-06	21081	GCST90004634	TRUE	reported	U3Hjxn	1	1	TRUE	0.00109548930141256	23.1171435679332	23.3876823297239
rs4964060	G	A	G	A	0.048563	-0.027826	NA	0.571973	FALSE	FALSE	FALSE	XrkhT3	12	27380434	0.365543	0.0307519	407208	Mental and behavioural disorders	TRUE	reported	12	27533367	0.009973	1.12719745617551e-06	21081	GCST90004634	TRUE	reported	U3Hjxn	1	1	TRUE	0.00112351779906741	23.7092694727974	23.3876823297239
rs4964762	A	T	A	T	0.050569	-0.0333247	NA	0.412149	FALSE	TRUE	TRUE	XrkhT3	12	108874863	0.28236	0.0309987	407208	Mental and behavioural disorders	TRUE	reported	12	109268639	0.010457	1.33352143216332e-06	21081	GCST90004634	TRUE	reported	U3Hjxn	1	1	TRUE	0.00110810724692018	23.3837043100362	23.3876823297239
rs61737365	C	G	C	G	-0.19539	0.179861	NA	0.00703869	FALSE	TRUE	TRUE	XrkhT3	2	27242740	0.328769	0.184172	407208	Mental and behavioural disorders	TRUE	reported	2	27465608	0.04388	8.51530092020945e-06	21081	GCST90004634	TRUE	reported	U3Hjxn	1	1	TRUE	0.000939662591290244	19.825777303082	23.3876823297239
rs62050070	A	T	A	T	-0.047181	0.0279002	NA	0.251183	FALSE	TRUE	TRUE	XrkhT3	16	86075922	0.428335	0.0352256	407208	Mental and behavioural disorders	TRUE	reported	16	86109528	0.010618	8.8981556842882e-06	21081	GCST90004634	TRUE	reported	U3Hjxn	1	1	TRUE	0.00093573109073238	19.7427495661334	23.3876823297239
rs62321508	A	T	A	T	0.050314	-0.00222926	NA	0.555867	FALSE	TRUE	TRUE	XrkhT3	4	121226586	0.942698	0.0310139	407208	Mental and behavioural disorders	TRUE	reported	4	122147741	0.0099632	4.45656248397503e-07	21081	GCST90004634	TRUE	reported	U3Hjxn	1	1	TRUE	0.00120826925253725	25.4999183415069	23.3876823297239
rs6966112	G	A	G	A	-0.04729	-0.0258406	NA	0.269196	FALSE	FALSE	FALSE	XrkhT3	7	19570099	0.448906	0.0341247	407208	Mental and behavioural disorders	TRUE	reported	7	19609722	0.010537	7.22437032436355e-06	21081	GCST90004634	TRUE	reported	U3Hjxn	1	1	TRUE	0.000954550052514136	20.1401853719499	23.3876823297239
rs72657935	A	G	A	G	0.12906	-0.0774821	NA	0.0382398	FALSE	FALSE	FALSE	XrkhT3	4	87879397	0.335465	0.0804454	407208	Mental and behavioural disorders	TRUE	reported	4	88800549	0.026211	8.54869849163666e-07	21081	GCST90004634	TRUE	reported	U3Hjxn	1	1	TRUE	0.00114875059570274	24.2423622348767	23.3876823297239
rs72682646	G	A	G	A	-0.12096	-0.0386588	NA	0.0446222	FALSE	FALSE	FALSE	XrkhT3	8	109279681	0.602555	0.0742397	407208	Mental and behavioural disorders	TRUE	reported	8	110291910	0.027295	9.40589226426993e-06	21081	GCST90004634	TRUE	reported	U3Hjxn	1	1	TRUE	0.000930725801327071	19.6370458714277	23.3876823297239
rs74853517	C	T	C	T	0.072993	0.00660822	NA	0.218945	FALSE	FALSE	FALSE	XrkhT3	7	106036720	0.856696	0.036594	407208	Mental and behavioural disorders	TRUE	reported	7	105677166	0.014531	5.12153329024498e-07	21081	GCST90004634	TRUE	reported	U3Hjxn	1	1	TRUE	0.00119553058248683	25.2307532854117	23.3876823297239
rs78006197	G	A	G	A	0.2077	0.0399147	NA	0.017102	FALSE	FALSE	FALSE	XrkhT3	1	84607341	0.734884	0.117869	407208	Mental and behavioural disorders	TRUE	reported	1	85073024	0.046351	7.46448758410067e-06	21081	GCST90004634	TRUE	reported	U3Hjxn	1	1	TRUE	0.000951590507245503	20.0776820338589	23.3876823297239
rs7920801	T	C	T	C	0.055101	0.00441777	NA	0.2937	FALSE	FALSE	FALSE	XrkhT3	10	95672082	0.894372	0.0332728	407208	Mental and behavioural disorders	TRUE	reported	10	97431839	0.010392	1.15531390391571e-07	21081	GCST90004634	TRUE	reported	U3Hjxn	1	1	TRUE	0.00133183579373082	28.1112062066829	23.3876823297239
rs79787309	C	T	C	T	0.098114	-0.0211405	NA	0.0586879	FALSE	FALSE	FALSE	XrkhT3	2	199629880	0.745664	0.0651759	407208	Mental and behavioural disorders	TRUE	reported	2	200494603	0.019928	8.56643255581656e-07	21081	GCST90004634	TRUE	reported	U3Hjxn	1	1	TRUE	0.00114853500772228	24.2378073980851	23.3876823297239
rs80202318	A	C	A	C	0.18065	0.166498	NA	0.0141146	FALSE	FALSE	FALSE	XrkhT3	3	193737806	0.204289	0.13116	407208	Mental and behavioural disorders	TRUE	reported	3	193455595	0.039518	4.87191833643679e-06	21081	GCST90004634	TRUE	reported	U3Hjxn	1	1	TRUE	0.000990294842167285	20.8951173049378	23.3876823297239
rs8026490	T	C	T	C	0.16655	0.308203	NA	0.0134565	FALSE	FALSE	FALSE	XrkhT3	15	26405590	0.0188231	0.131205	407208	Mental and behavioural disorders	TRUE	reported	15	26650737	0.037124	7.28785964364718e-06	21081	GCST90004634	TRUE	reported	U3Hjxn	1	1	TRUE	0.000953836844114194	20.1251229208173	23.3876823297239
rs928174	A	C	A	C	-0.057698	-0.0623308	NA	0.822443	FALSE	FALSE	FALSE	XrkhT3	9	13380290	0.116565	0.0397174	407208	Mental and behavioural disorders	TRUE	reported	9	13380289	0.012627	4.91926252434165e-06	21081	GCST90004634	TRUE	reported	U3Hjxn	1	1	TRUE	0.000989464046177143	20.8775702344866	23.3876823297239
rs9421743	T	C	T	C	-0.045525	-0.0156908	NA	0.587271	FALSE	FALSE	FALSE	XrkhT3	10	47255709	0.618499	0.0315088	407208	Mental and behavioural disorders	TRUE	reported	10	48483653	0.0098315	3.66775231599495e-06	21081	GCST90004634	TRUE	reported	U3Hjxn	1	1	TRUE	0.00101607936492662	21.4397213917842	23.3876823297239
rs9809416	A	G	A	G	-0.043148	-0.0456272	NA	0.468011	FALSE	FALSE	FALSE	XrkhT3	3	161506567	0.132652	0.0303428	407208	Mental and behavioural disorders	TRUE	reported	3	161224355	0.0097308	9.28966386779936e-06	21081	GCST90004634	TRUE	reported	U3Hjxn	1	1	TRUE	0.000931811722216736	19.6599786912096	23.3876823297239
rs9903394	G	A	G	A	-0.066955	-0.0335229	NA	0.362143	FALSE	FALSE	FALSE	XrkhT3	17	72095292	0.288751	0.0315995	407208	Mental and behavioural disorders	TRUE	reported	17	70091433	0.011555	6.9486430074883e-09	21081	GCST90004634	TRUE	reported	U3Hjxn	1	1	TRUE	0.00159017077976417	33.5725960278534	23.3876823297239
