# Supplementary material for: Investigating Bidirectional Causal Relationships Between Imaging‐Derived Brain Phenotypes and Sedative‐Hypnotic Use Disorder: A Mendelian Randomization Study
Source: Addict Biol. 2026 May 28;31(6):e70160. doi: 10.1111/adb.70160 (PMC13239158; doi:10.1111/adb.70160)
Supplement: Supplementary file 6 — Data S2: Supporting Information. [file ADB-31-e70160-s005.zip › Additional file2/GCST90004592_harmonise.csv]

SNP	effect_allele.exposure	other_allele.exposure	effect_allele.outcome	other_allele.outcome	beta.exposure	beta.outcome	eaf.exposure	eaf.outcome	remove	palindromic	ambiguous	id.outcome	chr.outcome	pos.outcome	pval.outcome	se.outcome	samplesize.outcome	outcome	mr_keep.outcome	pval_origin.outcome	chr.exposure	pos.exposure	se.exposure	pval.exposure	samplesize.exposure	exposure	mr_keep.exposure	pval_origin.exposure	id.exposure	action	SNP_index	mr_keep	R2	f	meanf
rs10786156	G	C	G	C	0.046245	0.00664626	NA	0.344124	FALSE	TRUE	TRUE	XrkhT3	10	94254865	0.83541	0.0319888	407208	Mental and behavioural disorders	TRUE	reported	10	96014622	0.0097992	2.38231946935869e-06	21081	GCST90004592	TRUE	reported	jX0FXJ	1	1	TRUE	0.00105535492014587	22.2693284070576	21.1952385653216
rs10835188	T	G	T	G	-0.057974	0.00127605	NA	0.746598	FALSE	FALSE	FALSE	XrkhT3	11	27501639	0.970894	0.0349723	407208	Mental and behavioural disorders	TRUE	reported	11	27523186	0.011478	4.42894207198636e-07	21081	GCST90004592	TRUE	reported	jX0FXJ	1	1	TRUE	0.00120869753138772	25.5089678906394	21.1952385653216
rs117286955	A	G	A	G	0.14295	0.176696	NA	0.00903623	FALSE	FALSE	FALSE	XrkhT3	15	40519692	0.282645	0.164461	407208	Mental and behavioural disorders	TRUE	reported	15	40811891	0.031846	7.19780372802699e-06	21081	GCST90004592	TRUE	reported	jX0FXJ	1	1	TRUE	0.000954887985175098	20.1473222754802	21.1952385653216
rs117575413	A	G	A	G	-0.26236	0.0603807	NA	0.00626088	FALSE	FALSE	FALSE	XrkhT3	15	54120336	0.757046	0.195177	407208	Mental and behavioural disorders	TRUE	reported	15	54412533	0.059183	9.34114255736479e-06	21081	GCST90004592	TRUE	reported	jX0FXJ	1	1	TRUE	0.000931333924677066	19.6498884059564	21.1952385653216
rs12132645	T	C	T	C	0.045224	-0.0542938	NA	0.382801	FALSE	FALSE	FALSE	XrkhT3	1	39651751	0.0816188	0.0311788	407208	Mental and behavioural disorders	TRUE	reported	1	40117423	0.01017	8.76395219629877e-06	21081	GCST90004592	TRUE	reported	jX0FXJ	1	1	TRUE	0.000937125275752461	19.7721927091309	21.1952385653216
rs140591601	T	C	T	C	0.18528	0.0481575	NA	0.00725413	FALSE	FALSE	FALSE	XrkhT3	16	48502052	0.787089	0.178299	407208	Mental and behavioural disorders	TRUE	reported	16	48535963	0.041256	7.12360778735501e-06	21081	GCST90004592	TRUE	reported	jX0FXJ	1	1	TRUE	0.000955820482689911	20.1670160015897	21.1952385653216
rs145905103	C	T	C	T	-0.36667	0.13817	NA	0.0311562	FALSE	FALSE	FALSE	XrkhT3	12	15629833	0.110289	0.0865243	407208	Mental and behavioural disorders	TRUE	reported	12	15782767	0.079328	3.81944270840046e-06	21081	GCST90004592	TRUE	reported	jX0FXJ	1	1	TRUE	0.00101243376721646	21.3627197179578	21.1952385653216
rs184051163	G	A	G	A	0.208	0.0351444	NA	0.020352	FALSE	FALSE	FALSE	XrkhT3	4	181591322	0.74637	0.108661	407208	Mental and behavioural disorders	TRUE	reported	4	182512475	0.045941	5.99929199155996e-06	21081	GCST90004592	TRUE	reported	jX0FXJ	1	1	TRUE	0.000971432167654319	20.4967298446882	21.1952385653216
rs2515815	T	C	T	C	0.046514	-0.0504054	NA	0.414673	FALSE	FALSE	FALSE	XrkhT3	17	78215074	0.101596	0.0307882	407208	Mental and behavioural disorders	TRUE	reported	17	76211155	0.010384	7.52488730173584e-06	21081	GCST90004592	TRUE	reported	jX0FXJ	1	1	TRUE	0.00095089736503739	20.063043452777	21.1952385653216
rs4936760	A	G	A	G	-0.050874	0.010557	NA	0.357467	FALSE	FALSE	FALSE	XrkhT3	11	122915276	0.741204	0.0319657	407208	Mental and behavioural disorders	TRUE	reported	11	122785984	0.010538	1.3896326196366e-06	21081	GCST90004592	TRUE	reported	jX0FXJ	1	1	TRUE	0.00110434380462336	23.3041989053386	21.1952385653216
rs551851	G	A	G	A	-0.044912	0.0407335	NA	0.648312	FALSE	FALSE	FALSE	XrkhT3	11	125982488	0.202394	0.0319538	407208	Mental and behavioural disorders	TRUE	reported	11	125852383	0.010036	7.68422371100027e-06	21081	GCST90004592	TRUE	reported	jX0FXJ	1	1	TRUE	0.000949073623851383	20.0245276682033	21.1952385653216
rs6778987	G	C	G	C	0.046854	0.043595	NA	0.413136	FALSE	TRUE	TRUE	XrkhT3	3	56471448	0.156363	0.0307568	407208	Mental and behavioural disorders	TRUE	reported	3	56505476	0.0098655	2.0549440413453e-06	21081	GCST90004592	TRUE	reported	jX0FXJ	1	1	TRUE	0.0010688075448537	22.5534995884942	21.1952385653216
rs7317883	C	T	C	T	0.046854	-0.0167143	NA	0.286106	FALSE	FALSE	FALSE	XrkhT3	13	71390851	0.62064	0.0337703	407208	Mental and behavioural disorders	TRUE	reported	13	71964983	0.010331	5.7889526856566e-06	21081	GCST90004592	TRUE	reported	jX0FXJ	1	1	TRUE	0.00097475142656536	20.5668328702514	21.1952385653216
rs73214949	C	G	C	G	-0.09046	0.0277348	NA	0.0622402	FALSE	TRUE	TRUE	XrkhT3	4	30947383	0.662063	0.0634566	407208	Mental and behavioural disorders	TRUE	reported	4	30949005	0.019951	5.81567327718514e-06	21081	GCST90004592	TRUE	reported	jX0FXJ	1	1	TRUE	0.000974247510600091	20.5561900929648	21.1952385653216
rs75347285	C	T	C	T	0.16804	-0.185502	NA	0.0180532	FALSE	FALSE	FALSE	XrkhT3	15	72887433	0.108125	0.115457	407208	Mental and behavioural disorders	TRUE	reported	15	73179774	0.036701	4.70868892344274e-06	21081	GCST90004592	TRUE	reported	jX0FXJ	1	1	TRUE	0.000993451516501869	20.9617890374507	21.1952385653216
rs7612356	G	C	G	C	-0.053587	0.00450177	NA	0.274467	FALSE	TRUE	TRUE	XrkhT3	3	108092190	0.894644	0.0339934	407208	Mental and behavioural disorders	TRUE	reported	3	107811037	0.011295	2.10717206418198e-06	21081	GCST90004592	TRUE	reported	jX0FXJ	1	1	TRUE	0.00106657587135138	22.5063575301093	21.1952385653216
rs79273707	T	G	T	G	-0.16373	0.0536709	NA	0.0728864	FALSE	FALSE	FALSE	XrkhT3	5	118434877	0.352846	0.0577676	407208	Mental and behavioural disorders	TRUE	reported	5	117770572	0.035108	3.12751931140798e-06	21081	GCST90004592	TRUE	reported	jX0FXJ	1	1	TRUE	0.00103063599390946	21.7471895519361	21.1952385653216
rs8061230	A	T	A	T	0.054117	0.00557173	NA	0.199541	FALSE	TRUE	TRUE	XrkhT3	16	54533987	0.883219	0.0379313	407208	Mental and behavioural disorders	TRUE	reported	16	54567899	0.012144	8.38687171248165e-06	21081	GCST90004592	TRUE	reported	jX0FXJ	1	1	TRUE	0.000941117364609341	19.8565002257631	21.1952385653216
