# Supplementary material for: Investigating Bidirectional Causal Relationships Between Imaging‐Derived Brain Phenotypes and Sedative‐Hypnotic Use Disorder: A Mendelian Randomization Study
Source: Addict Biol. 2026 May 28;31(6):e70160. doi: 10.1111/adb.70160 (PMC13239158; doi:10.1111/adb.70160)
Supplement: Supplementary file 6 — Data S2: Supporting Information. [file ADB-31-e70160-s005.zip › Additional file2/GCST90004228_harmonise.csv]

SNP	effect_allele.exposure	other_allele.exposure	effect_allele.outcome	other_allele.outcome	beta.exposure	beta.outcome	eaf.exposure	eaf.outcome	remove	palindromic	ambiguous	id.outcome	chr.outcome	pos.outcome	pval.outcome	se.outcome	samplesize.outcome	outcome	mr_keep.outcome	pval_origin.outcome	chr.exposure	pos.exposure	se.exposure	pval.exposure	samplesize.exposure	exposure	mr_keep.exposure	pval_origin.exposure	id.exposure	action	SNP_index	mr_keep	R2	f	meanf
rs11140366	G	A	G	A	0.047358	0.0491199	NA	0.455239	FALSE	FALSE	FALSE	XrkhT3	9	84092874	0.107358	0.0305058	407208	Mental and behavioural disorders	TRUE	reported	9	86707789	0.010253	3.87793030876182e-06	20860	GCST90004228	TRUE	reported	wEbLJP	1	1	TRUE	0.00102170739983845	21.3325685890154	23.0112883057672
rs112469295	A	G	A	G	0.13541	0.12276	NA	0.0152704	FALSE	FALSE	FALSE	XrkhT3	6	166584759	0.331648	0.126452	407208	Mental and behavioural disorders	TRUE	reported	6	166998247	0.029941	6.14327561270521e-06	20860	GCST90004228	TRUE	reported	wEbLJP	1	1	TRUE	0.000979555270367511	20.4515972992475	23.0112883057672
rs1153270	A	T	A	T	-0.06288	0.0909312	NA	0.143886	FALSE	TRUE	TRUE	XrkhT3	21	28641571	0.0353566	0.0432131	407208	Mental and behavioural disorders	TRUE	reported	21	30013893	0.01365	4.12002641060553e-06	20860	GCST90004228	TRUE	reported	wEbLJP	1	1	TRUE	0.00101625777130982	21.2186682304662	23.0112883057672
rs11603544	T	G	T	G	-0.068873	-0.0203188	NA	0.138872	FALSE	FALSE	FALSE	XrkhT3	11	1652996	0.645795	0.0442089	407208	Mental and behavioural disorders	TRUE	reported	11	1674226	0.015289	6.68036204679246e-06	20860	GCST90004228	TRUE	reported	wEbLJP	1	1	TRUE	0.000971858992581931	20.2907546196173	23.0112883057672
rs116069427	A	C	A	C	0.16767	-0.191318	NA	0.00502097	FALSE	FALSE	FALSE	XrkhT3	5	30022141	0.377559	0.216815	407208	Mental and behavioural disorders	TRUE	reported	5	30022248	0.036981	5.82237267422498e-06	20860	GCST90004228	TRUE	reported	wEbLJP	1	1	TRUE	0.000984490101615517	20.5547304681838	23.0112883057672
rs11673367	T	A	T	A	0.051946	-0.00671173	NA	0.253642	FALSE	TRUE	TRUE	XrkhT3	19	40288352	0.84714	0.0348175	407208	Mental and behavioural disorders	TRUE	reported	19	40794259	0.011753	9.92658806871032e-06	20860	GCST90004228	TRUE	reported	wEbLJP	1	1	TRUE	0.000935590781218413	19.5328272477578	23.0112883057672
rs117443990	T	C	T	C	0.15366	-0.0542278	NA	0.0258286	FALSE	FALSE	FALSE	XrkhT3	15	82249158	0.584086	0.0990597	407208	Mental and behavioural disorders	TRUE	reported	15	82541499	0.032265	1.92486377778253e-06	20860	GCST90004228	TRUE	reported	wEbLJP	1	1	TRUE	0.00108610563942307	22.6786228072117	23.0112883057672
rs12996313	T	C	T	C	0.074127	0.0836382	NA	0.274084	FALSE	FALSE	FALSE	XrkhT3	2	200133193	0.0138121	0.0339701	407208	Mental and behavioural disorders	TRUE	reported	2	200997916	0.012233	1.38771409679756e-09	20860	GCST90004228	TRUE	reported	wEbLJP	1	1	TRUE	0.00175714985467905	36.7151456817949	23.0112883057672
rs13087304	C	G	C	G	-0.059939	-0.0123111	NA	0.148803	FALSE	TRUE	TRUE	XrkhT3	3	36770062	0.773092	0.0426973	407208	Mental and behavioural disorders	TRUE	reported	3	36811553	0.013287	6.48037294192291e-06	20860	GCST90004228	TRUE	reported	wEbLJP	1	1	TRUE	0.000974602096610887	20.3480818143081	23.0112883057672
rs13167160	C	T	C	T	0.045198	0.00356013	NA	0.3877	FALSE	FALSE	FALSE	XrkhT3	5	25853583	0.909459	0.0313057	407208	Mental and behavioural disorders	TRUE	reported	5	25853692	0.010148	8.47227414140596e-06	20860	GCST90004228	TRUE	reported	wEbLJP	1	1	TRUE	0.000950058642697047	19.8351677419176	23.0112883057672
rs139552260	T	C	T	C	-0.13004	0.0711384	NA	0.0338089	FALSE	FALSE	FALSE	XrkhT3	5	65233490	0.400531	0.0846207	407208	Mental and behavioural disorders	TRUE	reported	5	64529317	0.02614	6.58870404334074e-07	20860	GCST90004228	TRUE	reported	wEbLJP	1	1	TRUE	0.00118498680020131	24.7457780990069	23.0112883057672
rs143246260	C	T	C	T	-0.25599	-0.0330541	NA	0.0050278	FALSE	FALSE	FALSE	XrkhT3	13	23893907	0.881691	0.222099	407208	Mental and behavioural disorders	TRUE	reported	13	24468046	0.053428	1.66839930399692e-06	20860	GCST90004228	TRUE	reported	wEbLJP	1	1	TRUE	0.0010992998774033	22.9544306456727	23.0112883057672
rs143461569	C	A	C	A	0.11542	-0.0774927	NA	0.0207075	FALSE	FALSE	FALSE	XrkhT3	2	217169939	0.471048	0.107513	407208	Mental and behavioural disorders	TRUE	reported	2	218034662	0.025752	7.43019137896702e-06	20860	GCST90004228	TRUE	reported	wEbLJP	1	1	TRUE	0.000962072685253386	20.0862364884903	23.0112883057672
rs144530677	A	G	A	G	0.11226	0.0104361	NA	0.0407471	FALSE	FALSE	FALSE	XrkhT3	15	62201743	0.893463	0.0779261	407208	Mental and behavioural disorders	TRUE	reported	15	62493942	0.02469	5.47141932476378e-06	20860	GCST90004228	TRUE	reported	wEbLJP	1	1	TRUE	0.000990064296510103	20.6712269403664	23.0112883057672
rs146549790	C	T	C	T	-0.25345	0.336106	NA	0.010315	FALSE	FALSE	FALSE	XrkhT3	8	140164668	0.0287766	0.153717	407208	Mental and behavioural disorders	TRUE	reported	8	141174767	0.054726	3.65510619992388e-06	20860	GCST90004228	TRUE	reported	wEbLJP	1	1	TRUE	0.00102715635439537	21.4464561036447	23.0112883057672
rs1470590	G	T	G	T	0.047047	0.00316049	NA	0.651892	FALSE	FALSE	FALSE	XrkhT3	2	106806939	0.921434	0.0320448	407208	Mental and behavioural disorders	TRUE	reported	2	107423395	0.0099072	2.06062991327e-06	20860	GCST90004228	TRUE	reported	wEbLJP	1	1	TRUE	0.00107988737422647	22.5486408441693	23.0112883057672
rs149610074	AT	A	AT	A	0.070229	-0.0206512	NA	0.167752	FALSE	FALSE	FALSE	XrkhT3	3	132409449	0.612054	0.0407205	407208	Mental and behavioural disorders	TRUE	reported	3	132128293	0.015104	3.34425973533734e-06	20860	GCST90004228	TRUE	reported	wEbLJP	1	1	TRUE	0.0010353443877668	21.6175948955922	23.0112883057672
rs171632	G	A	G	A	0.059972	-0.000412709	NA	0.629053	FALSE	FALSE	FALSE	XrkhT3	5	140561733	0.98951	0.0313912	407208	Mental and behavioural disorders	TRUE	reported	5	139941318	0.010745	2.41546083444494e-08	20860	GCST90004228	TRUE	reported	wEbLJP	1	1	TRUE	0.00149115173651959	31.1488906426981	23.0112883057672
rs17205972	T	G	T	G	0.095248	-0.0572356	NA	0.262241	FALSE	FALSE	FALSE	XrkhT3	5	83563246	0.0962587	0.0344116	407208	Mental and behavioural disorders	TRUE	reported	5	82859065	0.012284	9.31107875467829e-15	20860	GCST90004228	TRUE	reported	wEbLJP	1	1	TRUE	0.00287387520707671	60.1160551095325	23.0112883057672
rs1861044	G	A	G	A	0.046602	-0.0624229	NA	0.571049	FALSE	FALSE	FALSE	XrkhT3	4	15537875	0.0414639	0.0306166	407208	Mental and behavioural disorders	TRUE	reported	4	15539498	0.0098923	2.48141841001687e-06	20860	GCST90004228	TRUE	reported	wEbLJP	1	1	TRUE	0.00106276795312034	22.1907976347645	23.0112883057672
rs1951742	C	A	C	A	0.05365	0.0113074	NA	0.812416	FALSE	FALSE	FALSE	XrkhT3	10	75977550	0.77212	0.0390447	407208	Mental and behavioural disorders	TRUE	reported	10	77737308	0.012049	8.51922326428547e-06	20860	GCST90004228	TRUE	reported	wEbLJP	1	1	TRUE	0.000949534101177585	19.8242060420277	23.0112883057672
rs213158	T	C	T	C	0.20132	-0.0535257	NA	0.9828332	FALSE	FALSE	FALSE	XrkhT3	15	56915133	0.649566	0.117803	407208	Mental and behavioural disorders	TRUE	reported	15	57207331	0.044484	6.05062169158296e-06	20860	GCST90004228	TRUE	reported	wEbLJP	1	1	TRUE	0.000980902103287058	20.4797446950076	23.0112883057672
rs2267160	T	C	T	C	-0.049002	0.00145195	NA	0.499697	FALSE	FALSE	FALSE	XrkhT3	22	30556954	0.961976	0.0304561	407208	Mental and behavioural disorders	TRUE	reported	22	30952941	0.010021	1.0148456628181e-06	20860	GCST90004228	TRUE	reported	wEbLJP	1	1	TRUE	0.00114496878053402	23.9091340364198	23.0112883057672
rs2417732	T	G	T	G	-0.070914	0.00367489	NA	0.119734	FALSE	FALSE	FALSE	XrkhT3	9	98154975	0.937093	0.0465621	407208	Mental and behavioural disorders	TRUE	reported	9	100917257	0.014973	2.19381499189791e-06	20860	GCST90004228	TRUE	reported	wEbLJP	1	1	TRUE	0.00107415081996367	22.428729641137	23.0112883057672
rs34350875	G	T	G	T	-0.057486	0.0514808	NA	0.255787	FALSE	FALSE	FALSE	XrkhT3	10	55891235	0.138313	0.034735	407208	Mental and behavioural disorders	TRUE	reported	10	57650995	0.01261	5.17606831950568e-06	20860	GCST90004228	TRUE	reported	wEbLJP	1	1	TRUE	0.000995284503169999	20.7803265040601	23.0112883057672
rs417968	A	G	A	G	-0.052502	0.120708	NA	0.886889	FALSE	FALSE	FALSE	XrkhT3	17	45651010	0.0135095	0.0488688	407208	Mental and behavioural disorders	TRUE	reported	17	43728376	0.011183	2.68472619343114e-06	20860	GCST90004228	TRUE	reported	wEbLJP	1	1	TRUE	0.00105550938071997	22.0390771156951	23.0112883057672
rs4561877	C	A	C	A	0.050345	-0.0562495	NA	0.736643	FALSE	FALSE	FALSE	XrkhT3	4	175587631	0.103613	0.0345601	407208	Mental and behavioural disorders	TRUE	reported	4	176508782	0.011316	8.67161524091831e-06	20860	GCST90004228	TRUE	reported	wEbLJP	1	1	TRUE	0.000947983131683734	19.7917944479417	23.0112883057672
rs4960296	T	A	T	A	0.049225	1.1579e-05	NA	0.278437	FALSE	TRUE	TRUE	XrkhT3	6	7208607	0.999727	0.0338588	407208	Mental and behavioural disorders	TRUE	reported	6	7208840	0.011133	9.84464363980378e-06	20860	GCST90004228	TRUE	reported	wEbLJP	1	1	TRUE	0.000936323442394333	19.5481377410831	23.0112883057672
rs56302847	G	C	G	C	-0.049001	-0.0120583	NA	0.344418	FALSE	TRUE	TRUE	XrkhT3	16	82835974	0.705641	0.0319241	407208	Mental and behavioural disorders	TRUE	reported	16	82869579	0.010887	6.79829490454955e-06	20860	GCST90004228	TRUE	reported	wEbLJP	1	1	TRUE	0.00097019176228862	20.2559118966758	23.0112883057672
rs62126507	G	T	G	T	-0.12295	-0.0268509	NA	0.0171387	FALSE	FALSE	FALSE	XrkhT3	2	18949078	0.8228	0.119899	407208	Mental and behavioural disorders	TRUE	reported	2	19130351	0.026071	2.42102904673618e-06	20860	GCST90004228	TRUE	reported	wEbLJP	1	1	TRUE	0.00106503675732701	22.2382212073302	23.0112883057672
rs62408947	A	G	A	G	0.086184	-0.101501	NA	0.114536	FALSE	FALSE	FALSE	XrkhT3	3	196122761	0.0343811	0.0479782	407208	Mental and behavioural disorders	TRUE	reported	3	195849632	0.018141	2.03844970264275e-06	20860	GCST90004228	TRUE	reported	wEbLJP	1	1	TRUE	0.00108080389698515	22.5677990484742	23.0112883057672
rs6476965	G	A	G	A	-0.044541	-0.038103	NA	0.498655	FALSE	FALSE	FALSE	XrkhT3	9	5355536	0.210603	0.0304359	407208	Mental and behavioural disorders	TRUE	reported	9	5355536	0.010024	8.8961070440923e-06	20860	GCST90004228	TRUE	reported	wEbLJP	1	1	TRUE	0.000945611267403919	19.7422282890247	23.0112883057672
rs73232689	C	A	C	A	-0.22025	0.27575	NA	0.00369754	FALSE	FALSE	FALSE	XrkhT3	3	142080949	0.262066	0.245871	407208	Mental and behavioural disorders	TRUE	reported	3	141799791	0.04701	2.8151400151333e-06	20860	GCST90004228	TRUE	reported	wEbLJP	1	1	TRUE	0.00105118768071637	21.9487448946224	23.0112883057672
rs7423841	T	G	T	G	0.12644	-0.0954153	NA	0.0571484	FALSE	FALSE	FALSE	XrkhT3	2	29672643	0.145421	0.0655372	407208	Mental and behavioural disorders	TRUE	reported	2	29895509	0.02571	8.81860722821754e-07	20860	GCST90004228	TRUE	reported	wEbLJP	1	1	TRUE	0.00115810321607435	24.18372412957	23.0112883057672
rs754204	T	C	T	C	0.051179	-0.0125544	NA	0.549026	FALSE	FALSE	FALSE	XrkhT3	13	109759221	0.68207	0.0306473	407208	Mental and behavioural disorders	TRUE	reported	13	110411568	0.0098609	2.12128978188307e-07	20860	GCST90004228	TRUE	reported	wEbLJP	1	1	TRUE	0.00128966146702349	26.9344952598464	23.0112883057672
rs76580597	T	C	T	C	-0.11124	0.0550698	NA	0.0481635	FALSE	FALSE	FALSE	XrkhT3	19	18317822	0.438284	0.0710493	407208	Mental and behavioural disorders	TRUE	reported	19	18428632	0.025166	9.90603823670604e-06	20860	GCST90004228	TRUE	reported	wEbLJP	1	1	TRUE	0.00093577767168948	19.536732714351	23.0112883057672
rs7706231	G	A	G	A	-0.046183	-0.0214355	NA	0.476897	FALSE	FALSE	FALSE	XrkhT3	5	75840426	0.480111	0.0303566	407208	Mental and behavioural disorders	TRUE	reported	5	75136251	0.0099026	3.12464008580611e-06	20860	GCST90004228	TRUE	reported	wEbLJP	1	1	TRUE	0.00104159505472954	21.7482425133997	23.0112883057672
rs77996477	G	A	G	A	-0.17888	0.11216	NA	0.00764525	FALSE	FALSE	FALSE	XrkhT3	1	181570690	0.524185	0.1761	407208	Mental and behavioural disorders	TRUE	reported	1	181539826	0.039183	5.01764579036709e-06	20860	GCST90004228	TRUE	reported	wEbLJP	1	1	TRUE	0.00099811413971985	20.8394648908484	23.0112883057672
rs78095083	A	G	A	G	0.21421	-0.181121	NA	0.00529953	FALSE	FALSE	FALSE	XrkhT3	3	38735753	0.400253	0.215321	407208	Mental and behavioural disorders	TRUE	reported	3	38777244	0.046711	4.54569193584925e-06	20860	GCST90004228	TRUE	reported	wEbLJP	1	1	TRUE	0.00100713858197913	21.0280747282843	23.0112883057672
rs79998221	A	C	A	C	0.082495	-0.0578725	NA	0.0819087	FALSE	FALSE	FALSE	XrkhT3	15	58060345	0.298478	0.0556626	407208	Mental and behavioural disorders	TRUE	reported	15	58352543	0.016975	1.18385905420181e-06	20860	GCST90004228	TRUE	reported	wEbLJP	1	1	TRUE	0.00113091497726987	23.6153315280132	23.0112883057672
rs8078955	A	C	A	C	0.049089	0.00169721	NA	0.256675	FALSE	FALSE	FALSE	XrkhT3	17	68146465	0.960989	0.0346987	407208	Mental and behavioural disorders	TRUE	reported	17	66142606	0.011105	9.89919775080583e-06	20860	GCST90004228	TRUE	reported	wEbLJP	1	1	TRUE	0.000935858764059429	19.5384273091848	23.0112883057672
