# Supplementary material for: Investigating Bidirectional Causal Relationships Between Imaging‐Derived Brain Phenotypes and Sedative‐Hypnotic Use Disorder: A Mendelian Randomization Study
Source: Addict Biol. 2026 May 28;31(6):e70160. doi: 10.1111/adb.70160 (PMC13239158; doi:10.1111/adb.70160)
Supplement: Supplementary file 6 — Data S2: Supporting Information. [file ADB-31-e70160-s005.zip › Additional file2/GCST90005531_harmonise.csv]

SNP	effect_allele.exposure	other_allele.exposure	effect_allele.outcome	other_allele.outcome	beta.exposure	beta.outcome	eaf.exposure	eaf.outcome	remove	palindromic	ambiguous	id.outcome	chr.outcome	pos.outcome	pval.outcome	se.outcome	samplesize.outcome	outcome	mr_keep.outcome	pval_origin.outcome	chr.exposure	pos.exposure	se.exposure	pval.exposure	samplesize.exposure	exposure	mr_keep.exposure	pval_origin.exposure	id.exposure	action	SNP_index	mr_keep	R2	f	meanf
rs10781459	G	A	G	A	-0.052634	-0.053008	NA	0.696681	FALSE	FALSE	FALSE	XrkhT3	9	77763780	0.106867	0.0328745	407208	Mental and behavioural disorders	TRUE	reported	9	80378696	0.010827	1.17489755493953e-06	21081	GCST90005531	TRUE	reported	zGwCDy	1	1	TRUE	0.00111979539451091	23.63062858996	21.3182958511546
rs111835496	T	G	T	G	-0.15945	0.0823603	NA	0.0162404	FALSE	FALSE	FALSE	XrkhT3	3	74327459	0.502892	0.122936	407208	Mental and behavioural disorders	TRUE	reported	3	74376610	0.03588	8.87769049411735e-06	21081	GCST90005531	TRUE	reported	zGwCDy	1	1	TRUE	0.000935936335033812	19.7470840196227	21.3182958511546
rs113135967	C	T	C	T	-0.1357	0.109332	NA	0.03891	FALSE	FALSE	FALSE	XrkhT3	19	33105167	0.173007	0.0802373	407208	Mental and behavioural disorders	TRUE	reported	19	33596073	0.029348	3.79053053942886e-06	21081	GCST90005531	TRUE	reported	zGwCDy	1	1	TRUE	0.00101314414810832	21.3777242141627	21.3182958511546
rs114228368	G	A	G	A	-0.11278	0.013792	NA	0.0276618	FALSE	FALSE	FALSE	XrkhT3	1	222727503	0.882841	0.0935884	407208	Mental and behavioural disorders	TRUE	reported	1	222900845	0.024662	4.83392602516085e-06	21081	GCST90005531	TRUE	reported	zGwCDy	1	1	TRUE	0.000991027655813575	20.9105949347742	21.3182958511546
rs12947854	G	A	G	A	0.053835	0.0344539	NA	0.188238	FALSE	FALSE	FALSE	XrkhT3	17	9795141	0.375973	0.038916	407208	Mental and behavioural disorders	TRUE	reported	17	9698458	0.011919	6.31829646691898e-06	21081	GCST90005531	TRUE	reported	zGwCDy	1	1	TRUE	0.000966804150483044	20.3989865128584	21.3182958511546
rs147683487	T	G	T	G	0.19053	-0.0630912	NA	0.0176519	FALSE	FALSE	FALSE	XrkhT3	3	42388593	0.573639	0.112122	407208	Mental and behavioural disorders	TRUE	reported	3	42430085	0.040641	2.77459755988042e-06	21081	GCST90005531	TRUE	reported	zGwCDy	1	1	TRUE	0.00104148784916223	21.9764105370331	21.3182958511546
rs1499995	T	C	T	C	0.04607	-0.0204941	NA	0.365394	FALSE	FALSE	FALSE	XrkhT3	5	166260209	0.514373	0.0314305	407208	Mental and behavioural disorders	TRUE	reported	5	165687214	0.0098876	3.19153785510076e-06	21081	GCST90005531	TRUE	reported	zGwCDy	1	1	TRUE	0.00102876557050628	21.7076815761229	21.3182958511546
rs1503676	T	A	T	A	-0.062402	0.0822283	NA	0.141215	FALSE	TRUE	TRUE	XrkhT3	4	22971633	0.0579616	0.0433696	407208	Mental and behavioural disorders	TRUE	reported	4	22973256	0.013899	7.17133482657721e-06	21081	GCST90005531	TRUE	reported	zGwCDy	1	1	TRUE	0.000955264493936211	20.1552738851895	21.3182958511546
rs17755098	C	T	C	T	0.12563	-0.0885875	NA	0.00588864	FALSE	FALSE	FALSE	XrkhT3	10	58960503	0.667171	0.206001	407208	Mental and behavioural disorders	TRUE	reported	10	60720263	0.028109	7.886784967745e-06	21081	GCST90005531	TRUE	reported	zGwCDy	1	1	TRUE	0.000946658626797493	19.9735253043012	21.3182958511546
rs1993118	C	T	C	T	0.080811	-0.0487513	NA	0.15543	FALSE	FALSE	FALSE	XrkhT3	6	57033236	0.243526	0.0418029	407208	Mental and behavioural disorders	TRUE	reported	6	56898034	0.017735	5.2311840477969e-06	21081	GCST90005531	TRUE	reported	zGwCDy	1	1	TRUE	0.00098392013181523	20.7604791118775	21.3182958511546
rs34879265	CA	C	CA	C	0.062827	-0.0684798	NA	0.414286	FALSE	FALSE	FALSE	XrkhT3	10	30399287	0.0310277	0.0317519	407208	Mental and behavioural disorders	TRUE	reported	10	30688216	0.012138	2.28928572389737e-07	21081	GCST90005531	TRUE	reported	zGwCDy	1	1	TRUE	0.0012692745772691	26.7890414635343	21.3182958511546
rs56038068	T	C	T	C	-0.27913	0.190533	NA	0.0191915	FALSE	FALSE	FALSE	XrkhT3	18	59445428	0.0888771	0.111989	407208	Mental and behavioural disorders	TRUE	reported	18	57112660	0.061891	6.51328377182316e-06	21081	GCST90005531	TRUE	reported	zGwCDy	1	1	TRUE	0.000963935532418395	20.3384019962041	21.3182958511546
rs603405	A	G	A	G	-0.089706	0.038462	NA	0.0558199	FALSE	FALSE	FALSE	XrkhT3	4	38176761	0.563577	0.0665966	407208	Mental and behavioural disorders	TRUE	reported	4	38178382	0.019972	7.1088606313049e-06	21081	GCST90005531	TRUE	reported	zGwCDy	1	1	TRUE	0.000956077819217632	20.1724507840424	21.3182958511546
rs75889692	T	C	T	C	0.10491	0.0508395	NA	0.0123236	FALSE	FALSE	FALSE	XrkhT3	2	43254890	0.716012	0.139748	407208	Mental and behavioural disorders	TRUE	reported	2	43482029	0.023182	6.06317355705252e-06	21081	GCST90005531	TRUE	reported	zGwCDy	1	1	TRUE	0.000970552544499086	20.4781522082286	21.3182958511546
rs80016077	T	C	T	C	-0.17796	-0.0416174	NA	0.00832852	FALSE	FALSE	FALSE	XrkhT3	19	45517632	0.801389	0.165444	407208	Mental and behavioural disorders	TRUE	reported	19	46020890	0.039838	7.96526079783779e-06	21081	GCST90005531	TRUE	reported	zGwCDy	1	1	TRUE	0.000945687459862498	19.953015282781	21.3182958511546
rs805723	A	C	A	C	0.049354	0.0311906	NA	0.630588	FALSE	FALSE	FALSE	XrkhT3	10	104051121	0.319618	0.0313396	407208	Mental and behavioural disorders	TRUE	reported	10	105810879	0.010353	1.88234836010337e-06	21081	GCST90005531	TRUE	reported	zGwCDy	1	1	TRUE	0.00107684490469432	22.7232831977811	21.3182958511546
