# Supplementary material for: Investigating Bidirectional Causal Relationships Between Imaging‐Derived Brain Phenotypes and Sedative‐Hypnotic Use Disorder: A Mendelian Randomization Study
Source: Addict Biol. 2026 May 28;31(6):e70160. doi: 10.1111/adb.70160 (PMC13239158; doi:10.1111/adb.70160)
Supplement: Supplementary file 6 — Data S2: Supporting Information. [file ADB-31-e70160-s005.zip › Additional file2/GCST90003758_harmonise.csv]

SNP	effect_allele.exposure	other_allele.exposure	effect_allele.outcome	other_allele.outcome	beta.exposure	beta.outcome	eaf.exposure	eaf.outcome	remove	palindromic	ambiguous	id.outcome	chr.outcome	pos.outcome	pval.outcome	se.outcome	samplesize.outcome	outcome	mr_keep.outcome	pval_origin.outcome	chr.exposure	pos.exposure	se.exposure	pval.exposure	samplesize.exposure	exposure	mr_keep.exposure	pval_origin.exposure	id.exposure	action	SNP_index	mr_keep	R2	f	meanf
rs11042753	T	C	T	C	-0.077301	-0.0276026	NA	0.0830304	FALSE	FALSE	FALSE	XrkhT3	11	2128765	0.615432	0.0549485	407208	Mental and behavioural disorders	TRUE	reported	11	2149995	0.017404	8.97635458909379e-06	21282	GCST90003758	TRUE	reported	00C4H7	1	1	TRUE	0.000926098648420459	19.725647133537	21.7192924898469
rs11171744	C	G	C	G	-0.067462	-0.080917	NA	0.122191	FALSE	TRUE	TRUE	XrkhT3	12	56109343	0.0854968	0.0470544	407208	Mental and behavioural disorders	TRUE	reported	12	56503127	0.014888	5.89657735146257e-06	21282	GCST90003758	TRUE	reported	00C4H7	1	1	TRUE	0.000963861124133552	20.5307535167259	21.7192924898469
rs11254000	C	A	C	A	0.071054	-0.00327077	NA	0.0745632	FALSE	FALSE	FALSE	XrkhT3	10	6680310	0.954979	0.0579348	407208	Mental and behavioural disorders	TRUE	reported	10	6722272	0.015495	4.55617083799016e-06	21282	GCST90003758	TRUE	reported	00C4H7	1	1	TRUE	0.000987080489928664	21.0258270093075	21.7192924898469
rs113364497	T	C	T	C	0.058074	-0.0152039	NA	0.259703	FALSE	FALSE	FALSE	XrkhT3	8	119699308	0.662247	0.0348065	407208	Mental and behavioural disorders	TRUE	reported	8	120711548	0.011404	3.56861749283481e-07	21282	GCST90003758	TRUE	reported	00C4H7	1	1	TRUE	0.00121704810695612	25.9303421899012	21.7192924898469
rs11427876	TC	T	TC	T	-0.048876	0.00677915	NA	0.306233	FALSE	FALSE	FALSE	XrkhT3	14	61785914	0.837063	0.0329643	407208	Mental and behavioural disorders	TRUE	reported	14	62252632	0.010866	6.88810882652681e-06	21282	GCST90003758	TRUE	reported	00C4H7	1	1	TRUE	0.000949788240525184	20.2307086475468	21.7192924898469
rs114571621	C	T	C	T	-0.080924	-0.0275357	NA	0.113963	FALSE	FALSE	FALSE	XrkhT3	3	54725189	0.565407	0.0479025	407208	Mental and behavioural disorders	TRUE	reported	3	54759216	0.017372	3.20922376804844e-06	21282	GCST90003758	TRUE	reported	00C4H7	1	1	TRUE	0.00101859140801536	21.6977262801292	21.7192924898469
rs116549249	T	C	T	C	-0.1534	-0.736664	NA	0.00585016	FALSE	FALSE	FALSE	XrkhT3	2	157899431	0.00492538	0.261983	407208	Mental and behavioural disorders	TRUE	reported	2	158755943	0.033579	4.94652262675065e-06	21282	GCST90003758	TRUE	reported	00C4H7	1	1	TRUE	0.000979663871556037	20.8676905091871	21.7192924898469
rs116617189	G	A	G	A	0.10891	0.000961621	NA	0.0413112	FALSE	FALSE	FALSE	XrkhT3	1	36169567	0.989975	0.0765324	407208	Mental and behavioural disorders	TRUE	reported	1	36635168	0.023959	5.50554098484795e-06	21282	GCST90003758	TRUE	reported	00C4H7	1	1	TRUE	0.000969983260217643	20.6612848778976	21.7192924898469
rs117140733	A	G	A	G	0.18931	0.0444397	NA	0.0172094	FALSE	FALSE	FALSE	XrkhT3	21	36837740	0.701438	0.115915	407208	Mental and behavioural disorders	TRUE	reported	21	38210040	0.041579	5.31618395073963e-06	21282	GCST90003758	TRUE	reported	00C4H7	1	1	TRUE	0.000973114106214274	20.7280389273141	21.7192924898469
rs12197815	C	T	C	T	0.16976	0.0165515	NA	0.0534197	FALSE	FALSE	FALSE	XrkhT3	6	162296666	0.804225	0.0667716	407208	Mental and behavioural disorders	TRUE	reported	6	162717698	0.036351	3.03040029778836e-06	21282	GCST90003758	TRUE	reported	00C4H7	1	1	TRUE	0.00102371895768416	21.8070637240648	21.7192924898469
rs139305033	T	C	T	C	0.26095	0.0997807	NA	0.0179396	FALSE	FALSE	FALSE	XrkhT3	12	104492860	0.37831	0.113257	407208	Mental and behavioural disorders	TRUE	reported	12	104886638	0.056598	4.03831321348852e-06	21282	GCST90003758	TRUE	reported	00C4H7	1	1	TRUE	0.000997852651388883	21.2555142928492	21.7192924898469
rs1546630	G	C	G	C	-0.047468	-0.00507192	NA	0.29225	FALSE	TRUE	TRUE	XrkhT3	2	235796493	0.879156	0.0333592	407208	Mental and behavioural disorders	TRUE	reported	2	236705137	0.010596	7.51276838572268e-06	21282	GCST90003758	TRUE	reported	00C4H7	1	1	TRUE	0.000942098231123684	20.0667552129025	21.7192924898469
rs17340886	A	C	A	C	0.044551	0.000120594	NA	0.353487	FALSE	FALSE	FALSE	XrkhT3	2	176527015	0.996981	0.0318661	407208	Mental and behavioural disorders	TRUE	reported	2	177391743	0.0099304	7.2845042329233e-06	21282	GCST90003758	TRUE	reported	00C4H7	1	1	TRUE	0.000944840404575165	20.1252189293549	21.7192924898469
rs1811406	C	T	C	T	0.08179	0.00971944	NA	0.894562	FALSE	FALSE	FALSE	XrkhT3	4	147893064	0.843879	0.0493538	407208	Mental and behavioural disorders	TRUE	reported	4	148814215	0.018099	6.24740987901554e-06	21282	GCST90003758	TRUE	reported	00C4H7	1	1	TRUE	0.000958654862067486	20.4197509583345	21.7192924898469
rs1885986	G	C	G	C	-0.048497	0.0299298	NA	0.367672	FALSE	TRUE	TRUE	XrkhT3	17	2299881	0.340735	0.0314153	407208	Mental and behavioural disorders	TRUE	reported	17	2203175	0.010208	2.03891912707498e-06	21282	GCST90003758	TRUE	reported	00C4H7	1	1	TRUE	0.00105943821594915	22.5687554373946	21.7192924898469
rs1892122	C	T	C	T	0.068751	0.0402045	NA	0.109622	FALSE	FALSE	FALSE	XrkhT3	1	224879228	0.407719	0.0485611	407208	Mental and behavioural disorders	TRUE	reported	1	225066930	0.015278	6.83596766838105e-06	21282	GCST90003758	TRUE	reported	00C4H7	1	1	TRUE	0.000950603809456748	20.2480969833662	21.7192924898469
rs1902014	T	C	T	C	0.044945	0.0118974	NA	0.519081	FALSE	FALSE	FALSE	XrkhT3	8	130032219	0.694956	0.0303396	407208	Mental and behavioural disorders	TRUE	reported	8	131044465	0.0096935	3.56204990730845e-06	21282	GCST90003758	TRUE	reported	00C4H7	1	1	TRUE	0.00100913813187883	21.4961520330868	21.7192924898469
rs2532975	A	G	A	G	-0.061928	0.0257695	NA	0.2274	FALSE	FALSE	FALSE	XrkhT3	13	50370875	0.476139	0.0361663	407208	Mental and behavioural disorders	TRUE	reported	13	50945011	0.011582	9.03441424695001e-08	21282	GCST90003758	TRUE	reported	00C4H7	1	1	TRUE	0.00134156439515025	28.5868414174127	21.7192924898469
rs2921096	C	T	C	T	-0.046336	0.0524298	NA	0.61995	FALSE	FALSE	FALSE	XrkhT3	8	8427140	0.095352	0.0314361	407208	Mental and behavioural disorders	TRUE	reported	8	8284650	0.009746	2.00401053375766e-06	21282	GCST90003758	TRUE	reported	00C4H7	1	1	TRUE	0.00106098880436698	22.6018220370689	21.7192924898469
rs34363202	G	A	G	A	0.15189	0.000268907	NA	0.0195122	FALSE	FALSE	FALSE	XrkhT3	3	10095133	0.998058	0.110474	407208	Mental and behavioural disorders	TRUE	reported	3	10136817	0.033216	4.84060895610673e-06	21282	GCST90003758	TRUE	reported	00C4H7	1	1	TRUE	0.000981577869926238	20.9085003933098	21.7192924898469
rs355214	G	A	G	A	0.04575	0.0486043	NA	0.320994	FALSE	FALSE	FALSE	XrkhT3	11	40983917	0.137477	0.0327246	407208	Mental and behavioural disorders	TRUE	reported	11	41005467	0.010027	5.08393512524486e-06	21282	GCST90003758	TRUE	reported	00C4H7	1	1	TRUE	0.000977244216278589	20.8160993350891	21.7192924898469
rs35638063	A	G	A	G	0.094162	0.140716	NA	0.100254	FALSE	FALSE	FALSE	XrkhT3	3	34488181	0.00353728	0.0482446	407208	Mental and behavioural disorders	TRUE	reported	3	34529673	0.021083	8.00202677119333e-06	21282	GCST90003758	TRUE	reported	00C4H7	1	1	TRUE	0.000936412544429977	19.945536195769	21.7192924898469
rs35696284	G	A	G	A	-0.061808	-0.00505761	NA	0.139156	FALSE	FALSE	FALSE	XrkhT3	9	12392764	0.907896	0.0437159	407208	Mental and behavioural disorders	TRUE	reported	9	12392764	0.012853	1.5279178338196e-06	21282	GCST90003758	TRUE	reported	00C4H7	1	1	TRUE	0.00108541615551657	23.1227535997098	21.7192924898469
rs3783361	A	G	A	G	-0.044465	-0.0546187	NA	0.55029	FALSE	FALSE	FALSE	XrkhT3	14	101325833	0.0758997	0.0307713	407208	Mental and behavioural disorders	TRUE	reported	14	101792170	0.0099076	7.2276980360217e-06	21282	GCST90003758	TRUE	reported	00C4H7	1	1	TRUE	0.000945532349068054	20.1399713826198	21.7192924898469
rs522173	C	T	C	T	-0.17011	0.00980974	NA	0.988565	FALSE	FALSE	FALSE	XrkhT3	13	32981648	0.946774	0.146944	407208	Mental and behavioural disorders	TRUE	reported	13	33555786	0.037242	4.95678406594118e-06	21282	GCST90003758	TRUE	reported	00C4H7	1	1	TRUE	0.000979390093036487	20.8618530720376	21.7192924898469
rs6570156	A	G	A	G	0.046646	0.0481717	NA	0.26218	FALSE	FALSE	FALSE	XrkhT3	6	137425448	0.164646	0.0346655	407208	Mental and behavioural disorders	TRUE	reported	6	137746585	0.010277	5.68329239138338e-06	21282	GCST90003758	TRUE	reported	00C4H7	1	1	TRUE	0.000967082361304181	20.5994339978251	21.7192924898469
rs71540267	A	G	A	G	0.06637	-0.0219947	NA	0.198095	FALSE	FALSE	FALSE	XrkhT3	7	50833934	0.564665	0.0381901	407208	Mental and behavioural disorders	TRUE	reported	7	50901631	0.012428	9.3648321989432e-08	21282	GCST90003758	TRUE	reported	00C4H7	1	1	TRUE	0.00133828037764097	28.5167698697502	21.7192924898469
rs72867926	A	G	A	G	0.20511	0.0605202	NA	0.00959956	FALSE	FALSE	FALSE	XrkhT3	6	47895604	0.704172	0.159392	407208	Mental and behavioural disorders	TRUE	reported	6	47863340	0.044157	3.42136966135368e-06	21282	GCST90003758	TRUE	reported	00C4H7	1	1	TRUE	0.00101279613581361	21.5741519878805	21.7192924898469
rs73923858	C	G	C	G	-0.1639	0.0247498	NA	0.0175546	FALSE	TRUE	TRUE	XrkhT3	2	43717638	0.831961	0.116641	407208	Mental and behavioural disorders	TRUE	reported	2	43944777	0.036593	7.53702576688426e-06	21282	GCST90003758	TRUE	reported	00C4H7	1	1	TRUE	0.000941760005751457	20.0595441988511	21.7192924898469
rs76004682	G	A	G	A	0.13496	0.00928631	NA	0.0631774	FALSE	FALSE	FALSE	XrkhT3	17	12893885	0.881834	0.0624733	407208	Mental and behavioural disorders	TRUE	reported	17	12797202	0.024307	2.85430251378658e-08	21282	GCST90003758	TRUE	reported	00C4H7	1	1	TRUE	0.00144645968630098	30.8252496053591	21.7192924898469
rs7648781	G	A	G	A	-0.067472	0.0576747	NA	0.113483	FALSE	FALSE	FALSE	XrkhT3	3	189854374	0.224051	0.0474366	407208	Mental and behavioural disorders	TRUE	reported	3	189572163	0.01524	9.58738129884533e-06	21282	GCST90003758	TRUE	reported	00C4H7	1	1	TRUE	0.000920163471224618	19.599113055562	21.7192924898469
rs7976208	G	A	G	A	0.047281	0.0253312	NA	0.358033	FALSE	FALSE	FALSE	XrkhT3	12	117690214	0.425946	0.0318172	407208	Mental and behavioural disorders	TRUE	reported	12	118128019	0.010667	9.35836543583529e-06	21282	GCST90003758	TRUE	reported	00C4H7	1	1	TRUE	0.000922307074718743	19.6448131001186	21.7192924898469
rs9444164	C	T	C	T	-0.042735	-0.0412958	NA	0.476503	FALSE	FALSE	FALSE	XrkhT3	6	84374923	0.175451	0.030479	407208	Mental and behavioural disorders	TRUE	reported	6	85084641	0.0096258	9.057326008982e-06	21282	GCST90003758	TRUE	reported	00C4H7	1	1	TRUE	0.000925292994945634	19.7084710426399	21.7192924898469
rs9928920	T	C	T	C	0.052824	0.0552613	NA	0.319673	FALSE	FALSE	FALSE	XrkhT3	16	77259109	0.0901135	0.0326063	407208	Mental and behavioural disorders	TRUE	reported	16	77293006	0.011376	3.44746606573149e-06	21282	GCST90003758	TRUE	reported	00C4H7	1	1	TRUE	0.00101211808012665	21.5596937008917	21.7192924898469
