# Supplementary material for: Investigating Bidirectional Causal Relationships Between Imaging‐Derived Brain Phenotypes and Sedative‐Hypnotic Use Disorder: A Mendelian Randomization Study
Source: Addict Biol. 2026 May 28;31(6):e70160. doi: 10.1111/adb.70160 (PMC13239158; doi:10.1111/adb.70160)
Supplement: Supplementary file 6 — Data S2: Supporting Information. [file ADB-31-e70160-s005.zip › Additional file2/GCST90003287_harmonise.csv]

SNP	effect_allele.exposure	other_allele.exposure	effect_allele.outcome	other_allele.outcome	beta.exposure	beta.outcome	eaf.exposure	eaf.outcome	remove	palindromic	ambiguous	id.outcome	chr.outcome	pos.outcome	pval.outcome	se.outcome	samplesize.outcome	outcome	mr_keep.outcome	pval_origin.outcome	chr.exposure	pos.exposure	se.exposure	pval.exposure	samplesize.exposure	exposure	mr_keep.exposure	pval_origin.exposure	id.exposure	action	SNP_index	mr_keep	R2	f	meanf
rs10482879	A	G	A	G	-0.12083	-0.0182872	NA	0.0446684	FALSE	FALSE	FALSE	XrkhT3	21	16286752	0.804029	0.0736983	407208	Mental and behavioural disorders	TRUE	reported	21	17659073	0.026238	4.14476584037939e-06	21282	GCST90003287	TRUE	reported	YtieyY	1	1	TRUE	0.000995504206165145	21.2054396115211	31.4964305304541
rs1080066	G	A	G	A	0.34299	-0.030262	NA	0.0905921	FALSE	FALSE	FALSE	XrkhT3	15	39342021	0.570166	0.0532962	407208	Mental and behavioural disorders	TRUE	reported	15	39634222	0.016834	2.09411245585088e-91	21282	GCST90003287	TRUE	reported	YtieyY	1	1	TRUE	0.019133124620156	415.094955428328	31.4964305304541
rs10862978	C	T	C	T	-0.056058	0.0132882	NA	0.212681	FALSE	FALSE	FALSE	XrkhT3	12	77049909	0.720072	0.0370802	407208	Mental and behavioural disorders	TRUE	reported	12	77443689	0.012531	7.73036499601134e-06	21282	GCST90003287	TRUE	reported	YtieyY	1	1	TRUE	0.0009394703994915	20.0107295893005	31.4964305304541
rs11197863	G	A	G	A	0.056232	0.0580434	NA	0.735686	FALSE	FALSE	FALSE	XrkhT3	10	116986156	0.0926595	0.034518	407208	Mental and behavioural disorders	TRUE	reported	10	118745667	0.011257	5.92515887706676e-07	21282	GCST90003287	TRUE	reported	YtieyY	1	1	TRUE	0.00117111726022348	24.9505953704468	31.4964305304541
rs117186709	G	T	G	T	0.15392	0.0344357	NA	0.0272335	FALSE	FALSE	FALSE	XrkhT3	11	70448846	0.707234	0.0916881	407208	Mental and behavioural disorders	TRUE	reported	11	70294952	0.034352	7.48169500511154e-06	21282	GCST90003287	TRUE	reported	YtieyY	1	1	TRUE	0.000942462582759971	20.0745232481603	31.4964305304541
rs11759026	G	A	G	A	0.060303	-0.0387146	NA	0.244136	FALSE	FALSE	FALSE	XrkhT3	6	126470949	0.271732	0.0352244	407208	Mental and behavioural disorders	TRUE	reported	6	126792095	0.011591	1.9815270258051e-07	21282	GCST90003287	TRUE	reported	YtieyY	1	1	TRUE	0.00127019849909988	27.0642009682947	31.4964305304541
rs11769461	A	C	A	C	0.15689	0.0637168	NA	0.031415	FALSE	FALSE	FALSE	XrkhT3	7	99279644	0.4642	0.087051	407208	Mental and behavioural disorders	TRUE	reported	7	98877267	0.033662	3.17029736695272e-06	21282	GCST90003287	TRUE	reported	YtieyY	1	1	TRUE	0.00101965956470329	21.7205030555768	31.4964305304541
rs12378495	A	C	A	C	0.12777	-0.0547198	NA	0.039606	FALSE	FALSE	FALSE	XrkhT3	9	118348267	0.480437	0.0775506	407208	Mental and behavioural disorders	TRUE	reported	9	121110545	0.027563	3.58096437102636e-06	21282	GCST90003287	TRUE	reported	YtieyY	1	1	TRUE	0.00100868159057784	21.4864172009745	31.4964305304541
rs12912713	C	A	C	A	0.057534	0.0100863	NA	0.152727	FALSE	FALSE	FALSE	XrkhT3	15	83831755	0.811823	0.0423664	407208	Mental and behavioural disorders	TRUE	reported	15	84500507	0.012648	5.4250032163115e-06	21282	GCST90003287	TRUE	reported	YtieyY	1	1	TRUE	0.000971339238636499	20.6901961976065	31.4964305304541
rs139289508	C	T	C	T	0.37489	-0.131954	NA	0.0301365	FALSE	FALSE	FALSE	XrkhT3	5	130747881	0.133215	0.0878789	407208	Mental and behavioural disorders	TRUE	reported	5	130083574	0.07962	2.51072993137352e-06	21282	GCST90003287	TRUE	reported	YtieyY	1	1	TRUE	0.00104063576767036	22.1677977392431	31.4964305304541
rs143243506	T	C	T	C	-0.12599	-0.11625	NA	0.0206495	FALSE	FALSE	FALSE	XrkhT3	6	150821996	0.289282	0.109701	407208	Mental and behavioural disorders	TRUE	reported	6	151143132	0.027728	5.55904257270404e-06	21282	GCST90003287	TRUE	reported	YtieyY	1	1	TRUE	0.000969173456989243	20.6440187997974	31.4964305304541
rs146221604	C	T	C	T	-0.097819	-0.0252143	NA	0.0499055	FALSE	FALSE	FALSE	XrkhT3	1	56239350	0.719128	0.0701131	407208	Mental and behavioural disorders	TRUE	reported	1	56705022	0.021999	8.77000821143634e-06	21282	GCST90003287	TRUE	reported	YtieyY	1	1	TRUE	0.000928164247110536	19.7696846930209	31.4964305304541
rs148765881	C	A	C	A	-0.095186	-0.0508451	NA	0.0418036	FALSE	FALSE	FALSE	XrkhT3	4	143816145	0.505383	0.076339	407208	Mental and behavioural disorders	TRUE	reported	4	144737298	0.021529	9.85598423156595e-06	21282	GCST90003287	TRUE	reported	YtieyY	1	1	TRUE	0.000917671568819974	19.5459877817609	31.4964305304541
rs150664705	T	G	T	G	0.10228	-0.127375	NA	0.026345	FALSE	FALSE	FALSE	XrkhT3	3	68192313	0.182645	0.0955798	407208	Mental and behavioural disorders	TRUE	reported	3	68241463	0.021643	2.30568513694729e-06	21282	GCST90003287	TRUE	reported	YtieyY	1	1	TRUE	0.00104828308619969	22.3308731509535	31.4964305304541
rs17201100	A	C	A	C	-0.063425	0.0506361	NA	0.215375	FALSE	FALSE	FALSE	XrkhT3	2	226694021	0.174187	0.0372633	407208	Mental and behavioural disorders	TRUE	reported	2	227558737	0.013392	2.19179534384413e-06	21282	GCST90003287	TRUE	reported	YtieyY	1	1	TRUE	0.00105283460362501	22.427933269374	31.4964305304541
rs1724417	G	A	G	A	-0.063189	-0.275505	NA	0.0172426	FALSE	FALSE	FALSE	XrkhT3	17	45594752	0.0705261	0.152338	407208	Mental and behavioural disorders	TRUE	reported	17	43672118	0.013853	5.1121077611774e-06	21282	GCST90003287	TRUE	reported	YtieyY	1	1	TRUE	0.000976693905136488	20.8043657985802	31.4964305304541
rs17265470	C	A	C	A	-0.11717	0.194477	NA	0.0384028	FALSE	FALSE	FALSE	XrkhT3	8	95253645	0.0145744	0.0796129	407208	Mental and behavioural disorders	TRUE	reported	8	96265873	0.025881	6.00343758732565e-06	21282	GCST90003287	TRUE	reported	YtieyY	1	1	TRUE	0.000962144408543554	20.4941513469331	31.4964305304541
rs190438	T	C	T	C	-0.048582	0.0861569	NA	0.727951	FALSE	FALSE	FALSE	XrkhT3	5	88731085	0.0115702	0.0341217	407208	Mental and behavioural disorders	TRUE	reported	5	88026902	0.010743	6.15318538728812e-06	21282	GCST90003287	TRUE	reported	YtieyY	1	1	TRUE	0.000959997422864697	20.4483755463871	31.4964305304541
rs199978925	AT	A	AT	A	-0.13748	-0.031087	NA	0.0277634	FALSE	FALSE	FALSE	XrkhT3	2	189040658	0.739396	0.0934512	407208	Mental and behavioural disorders	TRUE	reported	2	189905384	0.030226	5.43250331492434e-06	21282	GCST90003287	TRUE	reported	YtieyY	1	1	TRUE	0.000971143225534915	20.6860169245826	31.4964305304541
rs2347085	A	T	A	T	-0.047382	0.0425418	NA	0.597739	FALSE	TRUE	TRUE	XrkhT3	16	79058537	0.170297	0.0310241	407208	Mental and behavioural disorders	TRUE	reported	16	79092434	0.009722	1.10306219406665e-06	21282	GCST90003287	TRUE	reported	YtieyY	1	1	TRUE	0.00111485570012297	23.7506077991031	31.4964305304541
rs2729940	A	G	A	G	-0.056224	0.042418	NA	0.521695	FALSE	FALSE	FALSE	XrkhT3	8	11524858	0.167637	0.0307413	407208	Mental and behavioural disorders	TRUE	reported	8	11382367	0.0098175	1.03681196406103e-08	21282	GCST90003287	TRUE	reported	YtieyY	1	1	TRUE	0.00153872300667878	32.7944872140929	31.4964305304541
rs2924772	T	C	T	C	0.050308	0.0231306	NA	0.281397	FALSE	FALSE	FALSE	XrkhT3	15	99751264	0.493991	0.0338179	407208	Mental and behavioural disorders	TRUE	reported	15	100291469	0.010807	3.25911736313484e-06	21282	GCST90003287	TRUE	reported	YtieyY	1	1	TRUE	0.00101720707095328	21.6682075237939	31.4964305304541
rs2983800	C	T	C	T	-0.056633	0.0348549	NA	0.281798	FALSE	FALSE	FALSE	XrkhT3	10	79671436	0.302001	0.0337692	407208	Mental and behavioural disorders	TRUE	reported	10	81431192	0.012331	4.40250644073913e-06	21282	GCST90003287	TRUE	reported	YtieyY	1	1	TRUE	0.000990147449147675	21.0912211366704	31.4964305304541
rs3740489	G	A	G	A	0.052751	-0.00237175	NA	0.181301	FALSE	FALSE	FALSE	XrkhT3	10	100994481	0.951894	0.0393137	407208	Mental and behavioural disorders	TRUE	reported	10	102754238	0.011864	8.77808940846306e-06	21282	GCST90003287	TRUE	reported	YtieyY	1	1	TRUE	0.000928075768588103	19.7677983702206	31.4964305304541
rs3814394	T	G	T	G	0.045127	0.0187347	NA	0.601708	FALSE	FALSE	FALSE	XrkhT3	2	150488354	0.547883	0.0311759	407208	Mental and behavioural disorders	TRUE	reported	2	151344868	0.0097645	3.83177500361384e-06	21282	GCST90003287	TRUE	reported	YtieyY	1	1	TRUE	0.00100259337017877	21.3565989018729	31.4964305304541
rs3816046	T	C	T	C	0.052119	-0.00254688	NA	0.289283	FALSE	FALSE	FALSE	XrkhT3	19	45614869	0.939645	0.0336374	407208	Mental and behavioural disorders	TRUE	reported	19	46118127	0.010338	4.65264589099902e-07	21282	GCST90003287	TRUE	reported	YtieyY	1	1	TRUE	0.00119285675399909	25.4143073532752	31.4964305304541
rs4648841	A	T	A	T	0.046578	0.0183299	NA	0.518656	FALSE	TRUE	TRUE	XrkhT3	1	2434446	0.550332	0.0306898	407208	Mental and behavioural disorders	TRUE	reported	1	2365885	0.01028	5.89929345104144e-06	21282	GCST90003287	TRUE	reported	YtieyY	1	1	TRUE	0.000963705352731575	20.5274323025157	31.4964305304541
rs4938810	T	C	T	C	-0.095629	-0.0320985	NA	0.0389241	FALSE	FALSE	FALSE	XrkhT3	11	120508779	0.689373	0.0803052	407208	Mental and behavioural disorders	TRUE	reported	11	120379488	0.021083	5.76633673294788e-06	21282	GCST90003287	TRUE	reported	YtieyY	1	1	TRUE	0.000965789173706622	20.5718616977876	31.4964305304541
rs62176560	G	T	G	T	-0.045052	0.0383648	NA	0.474198	FALSE	FALSE	FALSE	XrkhT3	2	131544592	0.209851	0.0305945	407208	Mental and behavioural disorders	TRUE	reported	2	132302165	0.0099784	6.36942165377709e-06	21282	GCST90003287	TRUE	reported	YtieyY	1	1	TRUE	0.000956925454155986	20.3828785597622	31.4964305304541
rs7121535	T	C	T	C	0.049417	0.0107105	NA	0.422044	FALSE	FALSE	FALSE	XrkhT3	11	44315388	0.728809	0.0308916	407208	Mental and behavioural disorders	TRUE	reported	11	44336938	0.0099043	6.10239056644663e-07	21282	GCST90003287	TRUE	reported	YtieyY	1	1	TRUE	0.00116838244429415	24.892262096612	31.4964305304541
rs71415126	G	C	G	C	-0.12935	0.0295595	NA	0.0262114	FALSE	TRUE	TRUE	XrkhT3	2	151190367	0.755584	0.09496	407208	Mental and behavioural disorders	TRUE	reported	2	152046881	0.027114	1.84884285816198e-06	21282	GCST90003287	TRUE	reported	YtieyY	1	1	TRUE	0.00106824056296049	22.7564685625875	31.4964305304541
rs72979224	T	G	T	G	-0.20199	0.640417	NA	0.000949296	FALSE	FALSE	FALSE	XrkhT3	11	74639707	0.23079	0.534426	407208	Mental and behavioural disorders	TRUE	reported	11	74350752	0.043626	3.67790070422386e-06	21282	GCST90003287	TRUE	reported	YtieyY	1	1	TRUE	0.00100628098720189	21.4352292713282	31.4964305304541
rs74615724	T	C	T	C	-0.15868	0.21865	NA	0.0265234	FALSE	FALSE	FALSE	XrkhT3	3	5037516	0.0220318	0.0954879	407208	Mental and behavioural disorders	TRUE	reported	3	5079201	0.034571	4.45964203179319e-06	21282	GCST90003287	TRUE	reported	YtieyY	1	1	TRUE	0.000988959139803667	21.0658837933375	31.4964305304541
rs75927416	G	A	G	A	0.15442	-0.00285271	NA	0.0038021	FALSE	FALSE	FALSE	XrkhT3	9	123435277	0.991122	0.256375	407208	Mental and behavioural disorders	TRUE	reported	9	126197556	0.033665	4.52168183234498e-06	21282	GCST90003287	TRUE	reported	YtieyY	1	1	TRUE	0.000987661833957046	21.0382224759998	31.4964305304541
rs76729905	A	C	A	C	-0.099814	0.0114862	NA	0.0351816	FALSE	FALSE	FALSE	XrkhT3	2	105202523	0.8913	0.0840498	407208	Mental and behavioural disorders	TRUE	reported	2	105818980	0.021865	5.0222693418239e-06	21282	GCST90003287	TRUE	reported	YtieyY	1	1	TRUE	0.000978242359967077	20.8373814292843	31.4964305304541
rs7955023	C	A	C	A	-0.10288	0.0577429	NA	0.0809934	FALSE	FALSE	FALSE	XrkhT3	12	23918851	0.292651	0.0548718	407208	Mental and behavioural disorders	TRUE	reported	12	24071785	0.020151	3.3250639317744e-07	21282	GCST90003287	TRUE	reported	YtieyY	1	1	TRUE	0.00122327662973652	26.0632091954979	31.4964305304541
rs80179865	A	T	A	T	-0.08005	-0.0272705	NA	0.0713655	FALSE	TRUE	TRUE	XrkhT3	1	81650932	0.65708	0.0614271	407208	Mental and behavioural disorders	TRUE	reported	1	82116617	0.018056	9.32395137540633e-06	21282	GCST90003287	TRUE	reported	YtieyY	1	1	TRUE	0.000922712125415795	19.6534485040891	31.4964305304541
rs826455	G	C	G	C	0.05087	-0.0119396	NA	0.477136	FALSE	TRUE	TRUE	XrkhT3	10	70647660	0.693846	0.0303312	407208	Mental and behavioural disorders	TRUE	reported	10	72407416	0.0097877	2.03985830026856e-07	21282	GCST90003287	TRUE	reported	YtieyY	1	1	TRUE	0.00126764852525626	27.0097995500202	31.4964305304541
rs9313657	C	T	C	T	-0.054224	0.0326698	NA	0.201001	FALSE	FALSE	FALSE	XrkhT3	5	173843490	0.392309	0.0381907	407208	Mental and behavioural disorders	TRUE	reported	5	173270493	0.010489	2.36919059527764e-07	21282	GCST90003287	TRUE	reported	YtieyY	1	1	TRUE	0.00125417306938119	26.7223173271749	31.4964305304541
rs9486654	A	G	A	G	-0.09047	-0.0947907	NA	0.0815707	FALSE	FALSE	FALSE	XrkhT3	6	107596225	0.0918417	0.0562302	407208	Mental and behavioural disorders	TRUE	reported	6	107917429	0.020174	7.34852202192109e-06	21282	GCST90003287	TRUE	reported	YtieyY	1	1	TRUE	0.000944066337567822	20.1087156249565	31.4964305304541
rs9521503	G	C	G	C	0.055214	-0.0227191	NA	0.78886	FALSE	TRUE	TRUE	XrkhT3	13	109747296	0.542794	0.0373305	407208	Mental and behavioural disorders	TRUE	reported	13	110399643	0.012077	4.85735673287854e-06	21282	GCST90003287	TRUE	reported	YtieyY	1	1	TRUE	0.000981163823960847	20.8996721761587	31.4964305304541
rs9662936	T	C	T	C	-0.04903	-0.00410323	NA	0.666138	FALSE	FALSE	FALSE	XrkhT3	1	235085097	0.898301	0.0321047	407208	Mental and behavioural disorders	TRUE	reported	1	235248412	0.010592	3.69487712253932e-06	21282	GCST90003287	TRUE	reported	YtieyY	1	1	TRUE	0.0010058155914273	21.4253056920891	31.4964305304541
