# Supplementary material for: Investigating Bidirectional Causal Relationships Between Imaging‐Derived Brain Phenotypes and Sedative‐Hypnotic Use Disorder: A Mendelian Randomization Study
Source: Addict Biol. 2026 May 28;31(6):e70160. doi: 10.1111/adb.70160 (PMC13239158; doi:10.1111/adb.70160)
Supplement: Supplementary file 6 — Data S2: Supporting Information. [file ADB-31-e70160-s005.zip › Additional file2/GCST90005974_harmonise.csv]

SNP	effect_allele.exposure	other_allele.exposure	effect_allele.outcome	other_allele.outcome	beta.exposure	beta.outcome	eaf.exposure	eaf.outcome	remove	palindromic	ambiguous	id.outcome	chr.outcome	pos.outcome	pval.outcome	se.outcome	samplesize.outcome	outcome	mr_keep.outcome	pval_origin.outcome	chr.exposure	pos.exposure	se.exposure	pval.exposure	samplesize.exposure	exposure	mr_keep.exposure	pval_origin.exposure	id.exposure	action	SNP_index	mr_keep	R2	f	meanf
rs11140500	T	C	T	C	0.2757	0.157048	NA	0.016135	FALSE	FALSE	FALSE	XrkhT3	9	84298866	0.188313	0.119375	407208	Mental and behavioural disorders	TRUE	reported	9	86913781	0.053782	2.98126100817225e-07	21081	GCST90005974	TRUE	reported	SL9BLS	1	1	TRUE	0.00124499439481114	26.2759502590148	21.6880419924597
rs113693312	C	T	C	T	0.23623	-0.0870024	NA	0.00903041	FALSE	FALSE	FALSE	XrkhT3	18	78009215	0.579134	0.15686	407208	Mental and behavioural disorders	TRUE	reported	18	75721171	0.049486	1.82053905481113e-06	21081	GCST90005974	TRUE	reported	SL9BLS	1	1	TRUE	0.0010798041287497	22.7857954258928	21.6880419924597
rs113982590	G	A	G	A	-0.17485	0.109108	NA	0.0185794	FALSE	FALSE	FALSE	XrkhT3	20	24909591	0.334345	0.113019	407208	Mental and behavioural disorders	TRUE	reported	20	24890227	0.039552	9.88097953941127e-06	21081	GCST90005974	TRUE	reported	SL9BLS	1	1	TRUE	0.0009261913927084	19.5412873390362	21.6880419924597
rs12201668	G	T	G	T	0.071432	-0.0349386	NA	0.120722	FALSE	FALSE	FALSE	XrkhT3	6	6171302	0.458553	0.047136	407208	Mental and behavioural disorders	TRUE	reported	6	6171535	0.014804	1.40831563236653e-06	21081	GCST90005974	TRUE	reported	SL9BLS	1	1	TRUE	0.00110320666705427	23.2801761804093	21.6880419924597
rs141998115	T	G	T	G	0.18696	0.093008	NA	0.0295926	FALSE	FALSE	FALSE	XrkhT3	5	51885412	0.29394	0.0886197	407208	Mental and behavioural disorders	TRUE	reported	5	51181246	0.042205	9.47763545262961e-06	21081	GCST90005974	TRUE	reported	SL9BLS	1	1	TRUE	0.000929981496298766	19.6213274319262	21.6880419924597
rs2348224	C	T	C	T	-0.05333	-0.0163753	NA	0.217107	FALSE	FALSE	FALSE	XrkhT3	4	159467489	0.655276	0.0366792	407208	Mental and behavioural disorders	TRUE	reported	4	160388641	0.011508	3.60163750394727e-06	21081	GCST90005974	TRUE	reported	SL9BLS	1	1	TRUE	0.00101767722651117	21.4734713203658	21.6880419924597
rs2388464	T	G	T	G	0.059398	0.0550868	NA	0.192636	FALSE	FALSE	FALSE	XrkhT3	16	54200420	0.151829	0.0384389	407208	Mental and behavioural disorders	TRUE	reported	16	54234332	0.01288	4.01883337254183e-06	21081	GCST90005974	TRUE	reported	SL9BLS	1	1	TRUE	0.00100781959610916	21.2652608129486	21.6880419924597
rs2526103	G	A	G	A	-0.047371	0.00250539	NA	0.224593	FALSE	FALSE	FALSE	XrkhT3	7	11635952	0.945928	0.0369413	407208	Mental and behavioural disorders	TRUE	reported	7	11675579	0.01054	7.01132340686736e-06	21081	GCST90005974	TRUE	reported	SL9BLS	1	1	TRUE	0.000957275044128176	20.1977354432656	21.6880419924597
rs34105663	T	C	T	C	-0.1251	-0.00285636	NA	0.0468982	FALSE	FALSE	FALSE	XrkhT3	12	53916797	0.968407	0.07212	407208	Mental and behavioural disorders	TRUE	reported	12	54310581	0.027381	4.93514594040883e-06	21081	GCST90005974	TRUE	reported	SL9BLS	1	1	TRUE	0.000989224748750523	20.8725160883956	21.6880419924597
rs35351317	CA	C	CA	C	-0.068344	-0.0620261	NA	0.138071	FALSE	FALSE	FALSE	XrkhT3	3	107580312	0.15658	0.043783	407208	Mental and behavioural disorders	TRUE	reported	3	107299159	0.015175	6.71428852925952e-06	21081	GCST90005974	TRUE	reported	SL9BLS	1	1	TRUE	0.000961245930910063	20.2815985817623	21.6880419924597
rs36003185	A	G	A	G	-0.11385	0.0743051	NA	0.0421043	FALSE	FALSE	FALSE	XrkhT3	5	137220267	0.320747	0.0748345	407208	Mental and behavioural disorders	TRUE	reported	5	136555956	0.024489	3.35505774998897e-06	21081	GCST90005974	TRUE	reported	SL9BLS	1	1	TRUE	0.00102420696253472	21.611393102555	21.6880419924597
rs377218232	C	A	C	A	0.22327	0.0290371	NA	0.012533	FALSE	FALSE	FALSE	XrkhT3	2	87177628	0.837387	0.141481	407208	Mental and behavioural disorders	TRUE	reported	2	87404751	0.046592	1.66188129602427e-06	21081	GCST90005974	TRUE	reported	SL9BLS	1	1	TRUE	0.0010881130304716	22.9613190797983	21.6880419924597
rs3815308	A	G	A	G	0.04544	0.0617033	NA	0.36529	FALSE	FALSE	FALSE	XrkhT3	19	2226677	0.0512649	0.0316548	407208	Mental and behavioural disorders	TRUE	reported	19	2226676	0.0098504	3.99208702438808e-06	21081	GCST90005974	TRUE	reported	SL9BLS	1	1	TRUE	0.00100841554993022	21.2778482900638	21.6880419924597
rs4111	C	A	C	A	-0.059608	-0.0749486	NA	0.0954357	FALSE	FALSE	FALSE	XrkhT3	3	55920187	0.152321	0.052361	407208	Mental and behavioural disorders	TRUE	reported	3	55954215	0.013488	9.95634644308791e-06	21081	GCST90005974	TRUE	reported	SL9BLS	1	1	TRUE	0.000925594171894333	19.5286751772896	21.6880419924597
rs4836561	G	A	G	A	0.059441	0.00654432	NA	0.850606	FALSE	FALSE	FALSE	XrkhT3	9	127370267	0.877142	0.0423323	407208	Mental and behavioural disorders	TRUE	reported	9	130132546	0.011817	4.94538377894414e-07	21081	GCST90005974	TRUE	reported	SL9BLS	1	1	TRUE	0.0011987968462984	25.2997680052207	21.6880419924597
rs56049306	A	G	A	G	0.085606	-0.0963396	NA	0.0597289	FALSE	FALSE	FALSE	XrkhT3	22	24050156	0.134675	0.0644017	407208	Mental and behavioural disorders	TRUE	reported	22	24446618	0.01879	5.24324317245637e-06	21081	GCST90005974	TRUE	reported	SL9BLS	1	1	TRUE	0.00098364013659875	20.7545654629721	21.6880419924597
rs58093485	A	G	A	G	-0.22174	-0.0997121	NA	0.0364205	FALSE	FALSE	FALSE	XrkhT3	5	57039666	0.246744	0.0860853	407208	Mental and behavioural disorders	TRUE	reported	5	56335493	0.049798	8.52511016826365e-06	21081	GCST90005974	TRUE	reported	SL9BLS	1	1	TRUE	0.00093964715026314	19.8254512091281	21.6880419924597
rs61748103	A	G	A	G	-0.23819	-0.198961	NA	0.00690271	FALSE	FALSE	FALSE	XrkhT3	3	132499777	0.274509	0.182076	407208	Mental and behavioural disorders	TRUE	reported	3	132218621	0.051582	3.90301301964209e-06	21081	GCST90005974	TRUE	reported	SL9BLS	1	1	TRUE	0.00101046302401315	21.3210942605549	21.6880419924597
rs72648786	C	T	C	T	-0.081745	-0.0906066	NA	0.0377218	FALSE	FALSE	FALSE	XrkhT3	4	71150677	0.270846	0.0822861	407208	Mental and behavioural disorders	TRUE	reported	4	72016394	0.018311	8.07235030248838e-06	21081	GCST90005974	TRUE	reported	SL9BLS	1	1	TRUE	0.000944488518415402	19.9276949587653	21.6880419924597
rs78235896	A	G	A	G	-0.29232	0.173388	NA	0.00128398	FALSE	FALSE	FALSE	XrkhT3	1	160741794	0.695074	0.44234	407208	Mental and behavioural disorders	TRUE	reported	1	160711584	0.061106	1.73180903075012e-06	21081	GCST90005974	TRUE	reported	SL9BLS	1	1	TRUE	0.00108439358223465	22.8827462230724	21.6880419924597
rs9576448	G	A	G	A	0.05799	0.072575	NA	0.205627	FALSE	FALSE	FALSE	XrkhT3	13	38095298	0.0534626	0.0375809	407208	Mental and behavioural disorders	TRUE	reported	13	38669435	0.011724	7.62079010025411e-07	21081	GCST90005974	TRUE	reported	SL9BLS	1	1	TRUE	0.0011592034420627	24.4632071892174	21.6880419924597
