# Supplementary material for: Investigating Bidirectional Causal Relationships Between Imaging‐Derived Brain Phenotypes and Sedative‐Hypnotic Use Disorder: A Mendelian Randomization Study
Source: Addict Biol. 2026 May 28;31(6):e70160. doi: 10.1111/adb.70160 (PMC13239158; doi:10.1111/adb.70160)
Supplement: Supplementary file 6 — Data S2: Supporting Information. [file ADB-31-e70160-s005.zip › Additional file2/GCST90005232_harmonise.csv]

SNP	effect_allele.exposure	other_allele.exposure	effect_allele.outcome	other_allele.outcome	beta.exposure	beta.outcome	eaf.exposure	eaf.outcome	remove	palindromic	ambiguous	id.outcome	chr.outcome	pos.outcome	pval.outcome	se.outcome	samplesize.outcome	outcome	mr_keep.outcome	pval_origin.outcome	chr.exposure	pos.exposure	se.exposure	pval.exposure	samplesize.exposure	exposure	mr_keep.exposure	pval_origin.exposure	id.exposure	action	SNP_index	mr_keep	R2	f	meanf
rs10233000	T	G	T	G	0.044731	0.0241167	NA	0.576317	FALSE	FALSE	FALSE	XrkhT3	7	51626665	0.432446	0.0307214	407208	Mental and behavioural disorders	TRUE	reported	7	51694361	0.009812	5.17368520073061e-06	21081	GCST90005232	TRUE	reported	YbIqCr	1	1	TRUE	0.000984879252985912	20.7807362897236	21.9015114346134
rs10965543	A	G	A	G	-0.049784	0.0258725	NA	0.296423	FALSE	FALSE	FALSE	XrkhT3	9	2305679	0.434746	0.0331233	407208	Mental and behavioural disorders	TRUE	reported	9	2305679	0.011113	7.50930942454065e-06	21081	GCST90005232	TRUE	reported	YbIqCr	1	1	TRUE	0.000951070033360728	20.0666900607964	21.9015114346134
rs11076190	T	C	T	C	0.10989	-0.0419633	NA	0.930535	FALSE	FALSE	FALSE	XrkhT3	16	57393024	0.480163	0.0594347	407208	Mental and behavioural disorders	TRUE	reported	16	57426936	0.023012	1.80675805669422e-06	21081	GCST90005232	TRUE	reported	YbIqCr	1	1	TRUE	0.00108055499437382	22.8016571709417	21.9015114346134
rs114253338	A	G	A	G	0.19487	-0.0413413	NA	0.0259608	FALSE	FALSE	FALSE	XrkhT3	5	10928482	0.671945	0.0976228	407208	Mental and behavioural disorders	TRUE	reported	5	10928594	0.042438	4.41875578788718e-06	21081	GCST90005232	TRUE	reported	YbIqCr	1	1	TRUE	0.000999205414607271	21.0833174995101	21.9015114346134
rs11760613	C	T	C	T	-0.054012	0.0512827	NA	0.7376	FALSE	FALSE	FALSE	XrkhT3	7	11266672	0.136705	0.0344602	407208	Mental and behavioural disorders	TRUE	reported	7	11306299	0.011398	2.16570849471008e-06	21081	GCST90005232	TRUE	reported	YbIqCr	1	1	TRUE	0.00106406862853514	22.4533945736621	21.9015114346134
rs12534368	T	C	T	C	0.069299	0.0132027	NA	0.151461	FALSE	FALSE	FALSE	XrkhT3	7	34622222	0.75646	0.042571	407208	Mental and behavioural disorders	TRUE	reported	7	34661834	0.013609	3.57355112734903e-07	21081	GCST90005232	TRUE	reported	YbIqCr	1	1	TRUE	0.00122850361461745	25.9274796950445	21.9015114346134
rs12786012	G	A	G	A	0.086165	-0.116243	NA	0.0597043	FALSE	FALSE	FALSE	XrkhT3	11	21775228	0.0707669	0.0643304	407208	Mental and behavioural disorders	TRUE	reported	11	21796774	0.018568	3.4970351694346e-06	21081	GCST90005232	TRUE	reported	YbIqCr	1	1	TRUE	0.00102046218114398	21.5322952092682	21.9015114346134
rs147162783	GT	G	GT	G	-0.1754	-0.000442313	NA	0.0106665	FALSE	FALSE	FALSE	XrkhT3	18	54458328	0.997674	0.151698	407208	Mental and behavioural disorders	TRUE	reported	18	51984698	0.039001	6.91671689289565e-06	21081	GCST90005232	TRUE	reported	YbIqCr	1	1	TRUE	0.000958517411079306	20.2239735388989	21.9015114346134
rs17041415	C	A	C	A	-0.1304	0.179087	NA	0.0591573	FALSE	FALSE	FALSE	XrkhT3	3	4780852	0.00326573	0.0608819	407208	Mental and behavioural disorders	TRUE	reported	3	4822536	0.028003	3.23295753368094e-06	21081	GCST90005232	TRUE	reported	YbIqCr	1	1	TRUE	0.00102756276681761	21.6822754607116	21.9015114346134
rs189722938	G	A	G	A	-0.15605	-0.0274892	NA	0.0187425	FALSE	FALSE	FALSE	XrkhT3	21	16757453	0.808029	0.113138	407208	Mental and behavioural disorders	TRUE	reported	21	18129772	0.034536	6.25892863921441e-06	21081	GCST90005232	TRUE	reported	YbIqCr	1	1	TRUE	0.00096754653710956	20.4146655947349	21.9015114346134
rs190817865	A	C	A	C	-0.18325	-0.0797136	NA	0.0243369	FALSE	FALSE	FALSE	XrkhT3	22	38419260	0.414763	0.0977432	407208	Mental and behavioural disorders	TRUE	reported	22	38815265	0.040916	7.55440040567618e-06	21081	GCST90005232	TRUE	reported	YbIqCr	1	1	TRUE	0.000950599063753074	20.0567435865263	21.9015114346134
rs2005450	A	G	A	G	-0.070136	-0.0194709	NA	0.191017	FALSE	FALSE	FALSE	XrkhT3	2	3925592	0.62154	0.0394412	407208	Mental and behavioural disorders	TRUE	reported	2	3973182	0.013667	2.89467626417603e-07	21081	GCST90005232	TRUE	reported	YbIqCr	1	1	TRUE	0.00124767706652485	26.3326395157022	21.9015114346134
rs3796698	A	C	A	C	0.1228	-0.0936515	NA	0.0765342	FALSE	FALSE	FALSE	XrkhT3	4	173478844	0.101517	0.0571903	407208	Mental and behavioural disorders	TRUE	reported	4	174399995	0.025961	2.25579692338667e-06	21081	GCST90005232	TRUE	reported	YbIqCr	1	1	TRUE	0.00106023464799924	22.3724061453303	21.9015114346134
rs4942430	C	A	C	A	-0.062307	0.021862	NA	0.826272	FALSE	FALSE	FALSE	XrkhT3	13	45768687	0.583782	0.0399037	407208	Mental and behavioural disorders	TRUE	reported	13	46342822	0.013143	2.14239723912723e-06	21081	GCST90005232	TRUE	reported	YbIqCr	1	1	TRUE	0.00106495365423686	22.4720898118223	21.9015114346134
rs55939417	A	G	A	G	-0.079645	-0.00348093	NA	0.128897	FALSE	FALSE	FALSE	XrkhT3	9	72050467	0.938416	0.0450542	407208	Mental and behavioural disorders	TRUE	reported	9	74665383	0.016974	2.71831636686107e-06	21081	GCST90005232	TRUE	reported	YbIqCr	1	1	TRUE	0.00104328772741858	22.0144293902652	21.9015114346134
rs56091816	C	T	C	T	0.13652	0.0214873	NA	0.0355413	FALSE	FALSE	FALSE	XrkhT3	15	60214704	0.795609	0.0829519	407208	Mental and behavioural disorders	TRUE	reported	15	60506903	0.029757	4.50505398927923e-06	21081	GCST90005232	TRUE	reported	YbIqCr	1	1	TRUE	0.000997446611399116	21.0461695521847	21.9015114346134
rs66640216	A	G	A	G	-0.062271	0.0145791	NA	0.176963	FALSE	FALSE	FALSE	XrkhT3	3	103076168	0.714243	0.0398157	407208	Mental and behavioural disorders	TRUE	reported	3	102795012	0.013781	6.2618116461569e-06	21081	GCST90005232	TRUE	reported	YbIqCr	1	1	TRUE	0.000967606054099424	20.4159225846547	21.9015114346134
rs71529232	C	A	C	A	-0.21988	0.0870474	NA	0.0287579	FALSE	FALSE	FALSE	XrkhT3	8	75597444	0.325419	0.0885184	407208	Mental and behavioural disorders	TRUE	reported	8	76509679	0.045006	1.0394413751488e-06	21081	GCST90005232	TRUE	reported	YbIqCr	1	1	TRUE	0.00113096188327134	23.8665376818803	21.9015114346134
rs78772574	C	T	C	T	0.18147	-0.0665561	NA	0.0291706	FALSE	FALSE	FALSE	XrkhT3	10	29282333	0.457548	0.0895908	407208	Mental and behavioural disorders	TRUE	reported	10	29571262	0.039995	5.72796030985829e-06	21081	GCST90005232	TRUE	reported	YbIqCr	1	1	TRUE	0.000975625521035768	20.5852938959959	21.9015114346134
