# Supplementary material for: Investigating Bidirectional Causal Relationships Between Imaging‐Derived Brain Phenotypes and Sedative‐Hypnotic Use Disorder: A Mendelian Randomization Study
Source: Addict Biol. 2026 May 28;31(6):e70160. doi: 10.1111/adb.70160 (PMC13239158; doi:10.1111/adb.70160)
Supplement: Supplementary file 6 — Data S2: Supporting Information. [file ADB-31-e70160-s005.zip › Additional file2/GCST90002589_harmonise.csv]

SNP	effect_allele.exposure	other_allele.exposure	effect_allele.outcome	other_allele.outcome	beta.exposure	beta.outcome	eaf.exposure	eaf.outcome	remove	palindromic	ambiguous	id.outcome	chr.outcome	pos.outcome	pval.outcome	se.outcome	samplesize.outcome	outcome	mr_keep.outcome	pval_origin.outcome	chr.exposure	pos.exposure	se.exposure	pval.exposure	samplesize.exposure	exposure	mr_keep.exposure	pval_origin.exposure	id.exposure	action	SNP_index	mr_keep	R2	f	meanf
rs10747571	T	C	T	C	0.048492	0.0264875	NA	0.326289	FALSE	FALSE	FALSE	XrkhT3	12	50142172	0.41136	0.0322427	407208	Mental and behavioural disorders	TRUE	reported	12	50535955	0.010864	8.09282221844374e-06	22133	GCST90002589	TRUE	reported	yXnzfY	1	1	TRUE	0.000899351857130521	19.9214723633223	25.9959794372933
rs10974212	A	G	A	G	0.058683	0.00235406	NA	0.211752	FALSE	FALSE	FALSE	XrkhT3	9	3937288	0.949433	0.0371188	407208	Mental and behavioural disorders	TRUE	reported	9	3937288	0.010986	9.31107875467831e-08	22133	GCST90002589	TRUE	reported	yXnzfY	1	1	TRUE	0.00128749523342715	28.5302896228739	25.9959794372933
rs11243266	A	G	A	G	0.10178	-0.00768692	NA	0.10071	FALSE	FALSE	FALSE	XrkhT3	6	8658712	0.880727	0.0512298	407208	Mental and behavioural disorders	TRUE	reported	6	8658945	0.012172	6.51628394060843e-17	22133	GCST90002589	TRUE	reported	yXnzfY	1	1	TRUE	0.00314913234698246	69.913615198184	25.9959794372933
rs113276868	A	G	A	G	-0.25064	-0.191462	NA	0.0141732	FALSE	FALSE	FALSE	XrkhT3	10	132868759	0.137604	0.12895	407208	Mental and behavioural disorders	TRUE	reported	10	134682263	0.052763	2.04408993600238e-06	22133	GCST90002589	TRUE	reported	yXnzfY	1	1	TRUE	0.00101849515194183	22.5632968160435	25.9959794372933
rs1157493	A	G	A	G	0.053246	0.0530961	NA	0.236027	FALSE	FALSE	FALSE	XrkhT3	1	215065614	0.136897	0.0356961	407208	Mental and behavioural disorders	TRUE	reported	1	215238957	0.010331	2.57217196267279e-07	22133	GCST90002589	TRUE	reported	yXnzfY	1	1	TRUE	0.00119874841632574	26.5613415678448	25.9959794372933
rs117243131	T	C	T	C	0.16224	0.0295829	NA	0.0267137	FALSE	FALSE	FALSE	XrkhT3	17	9835755	0.759829	0.0967698	407208	Mental and behavioural disorders	TRUE	reported	17	9739072	0.036693	9.84011105761134e-06	22133	GCST90002589	TRUE	reported	yXnzfY	1	1	TRUE	0.000882522335639291	19.5483536687708	25.9959794372933
rs11828339	A	G	A	G	-0.06837	-0.0698202	NA	0.233931	FALSE	FALSE	FALSE	XrkhT3	11	47382763	0.0511741	0.035805	407208	Mental and behavioural disorders	TRUE	reported	11	47404314	0.013631	5.32721224322962e-07	22133	GCST90002589	TRUE	reported	yXnzfY	1	1	TRUE	0.00113538217010777	25.1557041446174	25.9959794372933
rs12276737	A	G	A	G	-0.05563	0.0225546	NA	0.205042	FALSE	FALSE	FALSE	XrkhT3	11	107300151	0.549836	0.0377163	407208	Mental and behavioural disorders	TRUE	reported	11	107170877	0.012318	6.33432000769767e-06	22133	GCST90002589	TRUE	reported	yXnzfY	1	1	TRUE	0.000920656060409587	20.3938149622644	25.9959794372933
rs12562830	A	G	A	G	-0.10708	0.0226498	NA	0.0690172	FALSE	FALSE	FALSE	XrkhT3	1	23505348	0.703563	0.0595239	407208	Mental and behavioural disorders	TRUE	reported	1	23831840	0.024197	9.68054927712061e-06	22133	GCST90002589	TRUE	reported	yXnzfY	1	1	TRUE	0.000884034656547992	19.5818820464331	25.9959794372933
rs13107325	T	C	T	C	0.10187	-0.0940519	NA	0.0140356	FALSE	FALSE	FALSE	XrkhT3	4	102267552	0.465076	0.128748	407208	Mental and behavioural disorders	TRUE	reported	4	103188709	0.018591	4.32016167618143e-08	22133	GCST90002589	TRUE	reported	yXnzfY	1	1	TRUE	0.00135474659672089	30.0225699064355	25.9959794372933
rs135695	A	G	A	G	-0.054102	-0.0642103	NA	0.21375	FALSE	FALSE	FALSE	XrkhT3	22	46706825	0.083276	0.0370732	407208	Mental and behavioural disorders	TRUE	reported	22	47102722	0.011476	2.43949538018378e-06	22133	GCST90002589	TRUE	reported	yXnzfY	1	1	TRUE	0.00100315811855691	22.2231856909291	25.9959794372933
rs142005327	GCT	G	GCT	G	0.098079	0.0618987	NA	0.241706	FALSE	FALSE	FALSE	XrkhT3	7	121329915	0.0821656	0.0356097	407208	Mental and behavioural disorders	TRUE	reported	7	120969969	0.010857	1.78648757485205e-19	22133	GCST90002589	TRUE	reported	yXnzfY	1	1	TRUE	0.00367361576356531	81.6005595653991	25.9959794372933
rs142982557	T	C	T	C	-0.12038	-0.117586	NA	0.0537589	FALSE	FALSE	FALSE	XrkhT3	2	169777867	0.0817467	0.0675534	407208	Mental and behavioural disorders	TRUE	reported	2	170634377	0.025453	2.2651658212546e-06	22133	GCST90002589	TRUE	reported	yXnzfY	1	1	TRUE	0.0010096056011697	22.3661625624864	25.9959794372933
rs144432315	C	G	C	G	0.18221	0.17159	NA	0.0263821	FALSE	TRUE	TRUE	XrkhT3	8	80520369	0.0701181	0.0947415	407208	Mental and behavioural disorders	TRUE	reported	8	81432604	0.039886	4.94652262675065e-06	22133	GCST90002589	TRUE	reported	yXnzfY	1	1	TRUE	0.000942006417324491	20.8672010591176	25.9959794372933
rs148286393	G	A	G	A	-0.2372	-0.283026	NA	0.00348218	FALSE	FALSE	FALSE	XrkhT3	15	50700344	0.262622	0.252653	407208	Mental and behavioural disorders	TRUE	reported	15	50992541	0.052867	7.26775033810323e-06	22133	GCST90002589	TRUE	reported	yXnzfY	1	1	TRUE	0.000908709200974476	20.128934674911	25.9959794372933
rs16858120	C	G	C	G	0.13043	-0.0348467	NA	0.0322662	FALSE	TRUE	TRUE	XrkhT3	2	217708459	0.685076	0.0859256	407208	Mental and behavioural disorders	TRUE	reported	2	218573182	0.028275	3.99024902362142e-06	22133	GCST90002589	TRUE	reported	yXnzfY	1	1	TRUE	0.000960488439558304	21.2770059741314	25.9959794372933
rs180913937	A	G	A	G	-0.25656	-0.233257	NA	0.00194689	FALSE	FALSE	FALSE	XrkhT3	2	111130324	0.494046	0.341075	407208	Mental and behavioural disorders	TRUE	reported	2	111887901	0.053431	1.58343412391458e-06	22133	GCST90002589	TRUE	reported	yXnzfY	1	1	TRUE	0.00104063595532796	23.0543054665566	25.9959794372933
rs1869264	G	A	G	A	-0.053888	0.00772783	NA	0.398271	FALSE	FALSE	FALSE	XrkhT3	2	29189257	0.804457	0.031213	407208	Mental and behavioural disorders	TRUE	reported	2	29412123	0.010743	5.31128981855013e-07	22133	GCST90002589	TRUE	reported	yXnzfY	1	1	TRUE	0.00113553169332557	25.1590207704462	25.9959794372933
rs2020165	A	C	A	C	-0.07686	-0.00217964	NA	0.311966	FALSE	FALSE	FALSE	XrkhT3	4	4755839	0.947195	0.03291	407208	Mental and behavioural disorders	TRUE	reported	4	4757566	0.010428	1.75792361395869e-13	22133	GCST90002589	TRUE	reported	yXnzfY	1	1	TRUE	0.00244846428114856	54.3199634964731	25.9959794372933
rs2028907	T	A	T	A	0.070826	0.0955193	NA	0.886196	FALSE	TRUE	TRUE	XrkhT3	8	27252462	0.0451243	0.0476763	407208	Mental and behavioural disorders	TRUE	reported	8	27109979	0.015312	3.76010523668496e-06	22133	GCST90002589	TRUE	reported	yXnzfY	1	1	TRUE	0.000965743259585589	21.3935247301956	25.9959794372933
rs2745255	C	G	C	G	0.045848	0.0305533	NA	0.650446	FALSE	TRUE	TRUE	XrkhT3	1	176563059	0.336702	0.0318031	407208	Mental and behavioural disorders	TRUE	reported	1	176532195	0.0097905	2.8457713318638e-06	22133	GCST90002589	TRUE	reported	yXnzfY	1	1	TRUE	0.000989830137530837	21.9276354080667	25.9959794372933
rs2777763	A	T	A	T	-0.044327	-0.0204598	NA	0.559225	FALSE	TRUE	TRUE	XrkhT3	9	81565718	0.502984	0.0305461	407208	Mental and behavioural disorders	TRUE	reported	9	84180633	0.0098962	7.5300871054759e-06	22133	GCST90002589	TRUE	reported	yXnzfY	1	1	TRUE	0.000905661624877398	20.0613662296985	25.9959794372933
rs3130632	T	C	T	C	0.059492	-0.0845471	NA	0.189475	FALSE	FALSE	FALSE	XrkhT3	6	31594987	0.0295883	0.0388623	407208	Mental and behavioural disorders	TRUE	reported	6	31562764	0.011517	2.4160170788935e-07	22133	GCST90002589	TRUE	reported	yXnzfY	1	1	TRUE	0.00120413410427346	26.6808191459395	25.9959794372933
rs34979631	T	C	T	C	-0.053726	0.0279241	NA	0.213786	FALSE	FALSE	FALSE	XrkhT3	9	116493018	0.448557	0.0368478	407208	Mental and behavioural disorders	TRUE	reported	9	119255297	0.011265	1.86122981126794e-06	22133	GCST90002589	TRUE	reported	yXnzfY	1	1	TRUE	0.00102664487645719	22.7440278004854	25.9959794372933
rs3822360	C	T	C	T	0.044763	0.0128027	NA	0.273081	FALSE	FALSE	FALSE	XrkhT3	5	31542559	0.70776	0.0341529	407208	Mental and behavioural disorders	TRUE	reported	5	31542666	0.010039	8.28132826390746e-06	22133	GCST90002589	TRUE	reported	yXnzfY	1	1	TRUE	0.000897485064242246	19.8800840352427	25.9959794372933
rs4473288	C	G	C	G	-0.046665	0.00770248	NA	0.581625	FALSE	TRUE	TRUE	XrkhT3	18	67231576	0.80347	0.0309512	407208	Mental and behavioural disorders	TRUE	reported	18	64898813	0.0095573	1.05414414278539e-06	22133	GCST90002589	TRUE	reported	yXnzfY	1	1	TRUE	0.00107598018948794	23.83816696897	25.9959794372933
rs4795444	T	C	T	C	0.10914	-0.0420572	NA	0.0414256	FALSE	FALSE	FALSE	XrkhT3	17	28491286	0.580756	0.0761519	407208	Mental and behavioural disorders	TRUE	reported	17	26818304	0.024234	6.71738128547381e-06	22133	GCST90002589	TRUE	reported	yXnzfY	1	1	TRUE	0.00091554481950807	20.2804900981796	25.9959794372933
rs4918028	T	C	T	C	0.048193	-0.0433	NA	0.643251	FALSE	FALSE	FALSE	XrkhT3	10	103591592	0.170251	0.0315736	407208	Mental and behavioural disorders	TRUE	reported	10	105351349	0.010694	6.62674104688275e-06	22133	GCST90002589	TRUE	reported	yXnzfY	1	1	TRUE	0.00091674586525805	20.3071192115985	25.9959794372933
rs604159	C	T	C	T	0.07157	0.0251645	NA	0.483456	FALSE	FALSE	FALSE	XrkhT3	2	50275899	0.407274	0.0303662	407208	Mental and behavioural disorders	TRUE	reported	2	50503037	0.0097131	1.78648757485205e-13	22133	GCST90002589	TRUE	reported	yXnzfY	1	1	TRUE	0.00244704519108994	54.2884033002394	25.9959794372933
rs61308121	A	T	A	T	0.081255	-0.0279047	NA	0.0775721	FALSE	TRUE	TRUE	XrkhT3	2	73879744	0.624124	0.0569468	407208	Mental and behavioural disorders	TRUE	reported	2	74106871	0.016566	9.40805830036588e-07	22133	GCST90002589	TRUE	reported	yXnzfY	1	1	TRUE	0.00108580734437001	24.0561226529063	25.9959794372933
rs66943969	AG	A	AG	A	-0.053473	0.00413726	NA	0.3315	FALSE	FALSE	FALSE	XrkhT3	6	151591462	0.899243	0.0326751	407208	Mental and behavioural disorders	TRUE	reported	6	151912597	0.01055	4.03552460880747e-07	22133	GCST90002589	TRUE	reported	yXnzfY	1	1	TRUE	0.00115936476944036	25.6876831072877	25.9959794372933
rs6911502	A	G	A	G	-0.051843	0.00115904	NA	0.183735	FALSE	FALSE	FALSE	XrkhT3	6	56432770	0.976579	0.0394789	407208	Mental and behavioural disorders	TRUE	reported	6	56297568	0.011206	3.73938343643152e-06	22133	GCST90002589	TRUE	reported	yXnzfY	1	1	TRUE	0.000966093050069474	21.4012809198468	25.9959794372933
rs72692381	A	G	A	G	0.067167	-0.0207916	NA	0.109124	FALSE	FALSE	FALSE	XrkhT3	8	140398951	0.670017	0.0487923	407208	Mental and behavioural disorders	TRUE	reported	8	141409050	0.015003	7.60676500766227e-06	22133	GCST90002589	TRUE	reported	yXnzfY	1	1	TRUE	0.000904736891558142	20.0408638559424	25.9959794372933
rs73630829	T	C	T	C	-0.066321	-0.0290546	NA	0.129157	FALSE	FALSE	FALSE	XrkhT3	6	131386684	0.519349	0.0450913	407208	Mental and behavioural disorders	TRUE	reported	6	131707824	0.014859	8.10401059239933e-06	22133	GCST90002589	TRUE	reported	yXnzfY	1	1	TRUE	0.000899273834232733	19.9197425286453	25.9959794372933
rs75497484	T	C	T	C	-0.11691	-0.0368395	NA	0.0385112	FALSE	FALSE	FALSE	XrkhT3	1	25932517	0.645254	0.0800223	407208	Mental and behavioural disorders	TRUE	reported	1	26259008	0.023149	4.44528899122317e-07	22133	GCST90002589	TRUE	reported	yXnzfY	1	1	TRUE	0.00115106110664848	25.5034894259995	25.9959794372933
rs75566871	G	C	G	C	0.056653	0.0215254	NA	0.226848	FALSE	TRUE	TRUE	XrkhT3	10	66240398	0.550336	0.0360404	407208	Mental and behavioural disorders	TRUE	reported	10	68000156	0.012464	5.51442202381744e-06	22133	GCST90002589	TRUE	reported	yXnzfY	1	1	TRUE	0.000932578625790745	20.6581629285703	25.9959794372933
rs75906977	T	C	T	C	-0.21585	0.266414	NA	0.00227926	FALSE	FALSE	FALSE	XrkhT3	13	22795585	0.387796	0.308484	407208	Mental and behavioural disorders	TRUE	reported	13	23369724	0.046618	3.67536097771479e-06	22133	GCST90002589	TRUE	reported	yXnzfY	1	1	TRUE	0.000967689616846274	21.4366829659507	25.9959794372933
rs7658959	C	A	C	A	0.049487	-0.00229793	NA	0.228517	FALSE	FALSE	FALSE	XrkhT3	4	41568986	0.949734	0.0364511	407208	Mental and behavioural disorders	TRUE	reported	4	41571003	0.011189	9.79489985408698e-06	22133	GCST90002589	TRUE	reported	yXnzfY	1	1	TRUE	0.000883030607251344	19.5596221140725	25.9959794372933
rs77671222	T	C	T	C	0.15653	0.00660561	NA	0.0127392	FALSE	FALSE	FALSE	XrkhT3	19	57633506	0.961468	0.13673	407208	Mental and behavioural disorders	TRUE	reported	19	58144874	0.035382	9.73419405890729e-06	22133	GCST90002589	TRUE	reported	yXnzfY	1	1	TRUE	0.000883499405536104	19.5700154409279	25.9959794372933
rs78305965	G	A	G	A	-0.10368	-0.000215481	NA	0.0824542	FALSE	FALSE	FALSE	XrkhT3	3	102913868	0.996885	0.0552012	407208	Mental and behavioural disorders	TRUE	reported	3	102632712	0.021721	1.82557634618807e-06	22133	GCST90002589	TRUE	reported	yXnzfY	1	1	TRUE	0.00102835537642836	22.7819607875975	25.9959794372933
rs78406430	T	C	T	C	0.19532	-0.0712478	NA	0.0229919	FALSE	FALSE	FALSE	XrkhT3	7	128494	0.486538	0.102393	407208	Mental and behavioural disorders	TRUE	reported	7	128494	0.043267	6.38410468710758e-06	22133	GCST90002589	TRUE	reported	yXnzfY	1	1	TRUE	0.000919898454698267	20.3770174878258	25.9959794372933
rs78594038	A	G	A	G	0.083974	0.189291	NA	0.0340381	FALSE	FALSE	FALSE	XrkhT3	18	47852406	0.0271306	0.0856662	407208	Mental and behavioural disorders	TRUE	reported	18	45378777	0.016842	6.21012011068541e-07	22133	GCST90002589	TRUE	reported	yXnzfY	1	1	TRUE	0.00112195267944433	24.8578240510817	25.9959794372933
rs79145505	G	A	G	A	-0.11684	-0.00632231	NA	0.023514	FALSE	FALSE	FALSE	XrkhT3	3	43881322	0.950515	0.101875	407208	Mental and behavioural disorders	TRUE	reported	3	43922814	0.024832	2.55152601090967e-06	22133	GCST90002589	TRUE	reported	yXnzfY	1	1	TRUE	0.000999275447137136	22.13708596707	25.9959794372933
rs8106469	A	T	A	T	0.049249	0.00669536	NA	0.687694	FALSE	TRUE	TRUE	XrkhT3	19	45286743	0.83799	0.0327456	407208	Mental and behavioural disorders	TRUE	reported	19	45790001	0.010599	3.39234489541443e-06	22133	GCST90002589	TRUE	reported	yXnzfY	1	1	TRUE	0.000974543702717036	21.5886657831197	25.9959794372933
rs939670	T	C	T	C	0.076167	-0.0504529	NA	0.0795795	FALSE	FALSE	FALSE	XrkhT3	7	37982165	0.366702	0.0558931	407208	Mental and behavioural disorders	TRUE	reported	7	38021767	0.014422	1.29538838897489e-07	22133	GCST90002589	TRUE	reported	yXnzfY	1	1	TRUE	0.00125862245903525	27.8896762137671	25.9959794372933
rs966720	C	T	C	T	-0.046348	0.00840547	NA	0.344076	FALSE	FALSE	FALSE	XrkhT3	10	17965425	0.79216	0.0318984	407208	Mental and behavioural disorders	TRUE	reported	10	18254354	0.010358	7.69661920318088e-06	22133	GCST90002589	TRUE	reported	yXnzfY	1	1	TRUE	0.000903810124428118	20.0203164284009	25.9959794372933
rs9969530	A	G	A	G	-0.056145	0.0275762	NA	0.145121	FALSE	FALSE	FALSE	XrkhT3	8	142329156	0.52382	0.0432589	407208	Mental and behavioural disorders	TRUE	reported	8	143410517	0.012638	8.9351119860522e-06	22133	GCST90002589	TRUE	reported	yXnzfY	1	1	TRUE	0.000890918736983226	19.7345044079179	25.9959794372933
