# Supplementary material for: Investigating Bidirectional Causal Relationships Between Imaging‐Derived Brain Phenotypes and Sedative‐Hypnotic Use Disorder: A Mendelian Randomization Study
Source: Addict Biol. 2026 May 28;31(6):e70160. doi: 10.1111/adb.70160 (PMC13239158; doi:10.1111/adb.70160)
Supplement: Supplementary file 6 — Data S2: Supporting Information. [file ADB-31-e70160-s005.zip › Additional file2/GCST90004215_harmonise.csv]

SNP	effect_allele.exposure	other_allele.exposure	effect_allele.outcome	other_allele.outcome	beta.exposure	beta.outcome	eaf.exposure	eaf.outcome	remove	palindromic	ambiguous	id.outcome	chr.outcome	pos.outcome	pval.outcome	se.outcome	samplesize.outcome	outcome	mr_keep.outcome	pval_origin.outcome	chr.exposure	pos.exposure	se.exposure	pval.exposure	samplesize.exposure	exposure	mr_keep.exposure	pval_origin.exposure	id.exposure	action	SNP_index	mr_keep	R2	f	meanf
rs10244020	C	T	C	T	-0.045414	-0.00179734	NA	0.589903	FALSE	FALSE	FALSE	XrkhT3	7	55041301	0.953625	0.030906	407208	Mental and behavioural disorders	TRUE	reported	7	55108994	0.0098521	4.05975663251569e-06	20860	GCST90004215	TRUE	reported	OPMsMM	1	1	TRUE	0.00101757266796397	21.2461502101457	24.351546804176
rs112033583	A	G	A	G	0.12089	-0.0562456	NA	0.0794665	FALSE	FALSE	FALSE	XrkhT3	2	216069734	0.321904	0.0567821	407208	Mental and behavioural disorders	TRUE	reported	2	216934457	0.026185	3.92373799544861e-06	20860	GCST90004215	TRUE	reported	OPMsMM	1	1	TRUE	0.00102074618105221	21.3124784753995	24.351546804176
rs114059201	C	G	C	G	-0.17948	-0.0443923	NA	0.00864996	FALSE	TRUE	TRUE	XrkhT3	3	81944772	0.784388	0.162249	407208	Mental and behavioural disorders	TRUE	reported	3	81993923	0.036345	7.9414535494468e-07	20860	GCST90004215	TRUE	reported	OPMsMM	1	1	TRUE	0.0011676725242083	24.383785786636	24.351546804176
rs116626789	A	G	A	G	0.12038	-0.0536923	NA	0.0295055	FALSE	FALSE	FALSE	XrkhT3	2	199398763	0.552748	0.0904446	407208	Mental and behavioural disorders	TRUE	reported	2	200263486	0.027017	8.40040065263768e-06	20860	GCST90004215	TRUE	reported	OPMsMM	1	1	TRUE	0.000950839002449865	19.8514754702326	24.351546804176
rs117619786	T	C	T	C	0.13598	-0.178108	NA	0.0184114	FALSE	FALSE	FALSE	XrkhT3	6	165234105	0.116734	0.113544	407208	Mental and behavioural disorders	TRUE	reported	6	165647594	0.030496	8.27370439016575e-06	20860	GCST90004215	TRUE	reported	OPMsMM	1	1	TRUE	0.000952217747751819	19.8802881458103	24.351546804176
rs11914489	T	G	T	G	-0.10233	-0.0552101	NA	0.0731607	FALSE	FALSE	FALSE	XrkhT3	3	194912844	0.339614	0.0578159	407208	Mental and behavioural disorders	TRUE	reported	3	194633573	0.019692	2.04738727634164e-07	20860	GCST90004215	TRUE	reported	OPMsMM	1	1	TRUE	0.00129285597378278	27.0012986914744	24.351546804176
rs1267063	A	T	A	T	0.049637	-0.0111056	NA	0.250712	FALSE	TRUE	TRUE	XrkhT3	2	161145756	0.751119	0.0350154	407208	Mental and behavioural disorders	TRUE	reported	2	162002267	0.010705	3.56287019404553e-06	20860	GCST90004215	TRUE	reported	OPMsMM	1	1	TRUE	0.0010296177377314	21.497901394201	24.351546804176
rs1297621	T	C	T	C	0.047269	0.0291383	NA	0.509868	FALSE	FALSE	FALSE	XrkhT3	7	102247621	0.338397	0.0304368	407208	Mental and behavioural disorders	TRUE	reported	7	101890901	0.0099955	2.27091040400683e-06	20860	GCST90004215	TRUE	reported	OPMsMM	1	1	TRUE	0.00107093750168964	22.3615622458481	24.351546804176
rs1304856	C	G	C	G	0.057212	-0.0431117	NA	0.237166	FALSE	TRUE	TRUE	XrkhT3	11	111057368	0.228893	0.0358304	407208	Mental and behavioural disorders	TRUE	reported	11	110928092	0.011953	1.71080298759933e-06	20860	GCST90004215	TRUE	reported	OPMsMM	1	1	TRUE	0.00109705754658954	22.9075572152817	24.351546804176
rs138630887	A	G	A	G	0.24048	-0.0842648	NA	0.016342	FALSE	FALSE	FALSE	XrkhT3	1	44806529	0.48983	0.12202	407208	Mental and behavioural disorders	TRUE	reported	1	45272201	0.049805	1.38611735123824e-06	20860	GCST90004215	TRUE	reported	OPMsMM	1	1	TRUE	0.00111638148294198	23.3115095087587	24.351546804176
rs138826271	A	G	A	G	0.11731	-0.0938012	NA	0.0349556	FALSE	FALSE	FALSE	XrkhT3	7	158033755	0.263113	0.0838211	407208	Mental and behavioural disorders	TRUE	reported	7	157826447	0.026481	9.46237161365793e-06	20860	GCST90004215	TRUE	reported	OPMsMM	1	1	TRUE	0.000939893444206349	19.6227407446393	24.351546804176
rs148005970	A	T	A	T	0.10933	0.00435511	NA	0.030822	FALSE	TRUE	TRUE	XrkhT3	20	18149317	0.961519	0.0902657	407208	Mental and behavioural disorders	TRUE	reported	20	18129961	0.024579	8.69961433065267e-06	20860	GCST90004215	TRUE	reported	OPMsMM	1	1	TRUE	0.000947598230715274	19.7837509436503	24.351546804176
rs16921893	G	C	G	C	0.061033	0.0359295	NA	0.14712	FALSE	TRUE	TRUE	XrkhT3	10	21672935	0.403776	0.0430348	407208	Mental and behavioural disorders	TRUE	reported	10	21961864	0.013364	4.97393379106775e-06	20860	GCST90004215	TRUE	reported	OPMsMM	1	1	TRUE	0.000998868178055174	20.8552240775521	24.351546804176
rs17150201	T	A	T	A	-0.080097	0.0908632	NA	0.097311	FALSE	TRUE	TRUE	XrkhT3	8	9531791	0.0765244	0.0512998	407208	Mental and behavioural disorders	TRUE	reported	8	9389301	0.015407	2.02674915209897e-07	20860	GCST90004215	TRUE	reported	OPMsMM	1	1	TRUE	0.00129395659614722	27.0243149730544	24.351546804176
rs1926310	C	G	C	G	-0.052577	0.0162426	NA	0.272852	FALSE	TRUE	TRUE	XrkhT3	1	64722815	0.633905	0.0341061	407208	Mental and behavioural disorders	TRUE	reported	1	65188498	0.011595	5.80229759981874e-06	20860	GCST90004215	TRUE	reported	OPMsMM	1	1	TRUE	0.0009847090504825	20.559306309959	24.351546804176
rs1955105	G	T	G	T	-0.047072	0.0368396	NA	0.692675	FALSE	FALSE	FALSE	XrkhT3	12	114906977	0.264283	0.0330008	407208	Mental and behavioural disorders	TRUE	reported	12	115344782	0.010569	8.47617666635493e-06	20860	GCST90004215	TRUE	reported	OPMsMM	1	1	TRUE	0.000950014906701553	19.834253760717	24.351546804176
rs263071	T	A	T	A	0.058768	-0.0835106	NA	0.224136	FALSE	TRUE	TRUE	XrkhT3	4	95985413	0.0229991	0.036733	407208	Mental and behavioural disorders	TRUE	reported	4	96906564	0.01216	1.35550149217308e-06	20860	GCST90004215	TRUE	reported	OPMsMM	1	1	TRUE	0.0011184443038097	23.3546321441519	24.351546804176
rs34173062	A	G	A	G	0.093239	-0.0200571	NA	0.0556577	FALSE	FALSE	FALSE	XrkhT3	8	144103704	0.769657	0.0684954	407208	Mental and behavioural disorders	TRUE	reported	8	145158607	0.020136	3.67197740358799e-06	20860	GCST90004215	TRUE	reported	OPMsMM	1	1	TRUE	0.0010268058625891	21.4391305067767	24.351546804176
rs35726514	GGT	G	GGT	G	-0.051793	0.031697	NA	0.500931	FALSE	FALSE	FALSE	XrkhT3	8	122787088	0.297339	0.0304148	407208	Mental and behavioural disorders	TRUE	reported	8	123799327	0.010464	7.50066898736068e-07	20860	GCST90004215	TRUE	reported	OPMsMM	1	1	TRUE	0.00117306644798582	24.4965560600936	24.351546804176
rs4896680	T	C	T	C	0.049834	-0.0092914	NA	0.298297	FALSE	FALSE	FALSE	XrkhT3	6	143867410	0.778454	0.0330261	407208	Mental and behavioural disorders	TRUE	reported	6	144188547	0.011104	7.22936246661444e-06	20860	GCST90004215	TRUE	reported	OPMsMM	1	1	TRUE	0.000964626417163795	20.1396050042207	24.351546804176
rs56025225	C	T	C	T	0.055952	-0.0254542	NA	0.274084	FALSE	FALSE	FALSE	XrkhT3	13	49092139	0.455162	0.0340826	407208	Mental and behavioural disorders	TRUE	reported	13	49666275	0.011337	8.06863370363818e-07	20860	GCST90004215	TRUE	reported	OPMsMM	1	1	TRUE	0.00116630950551189	24.3552894715872	24.351546804176
rs58078325	A	C	A	C	-0.050806	0.00631823	NA	0.297459	FALSE	FALSE	FALSE	XrkhT3	12	76712140	0.848936	0.0331706	407208	Mental and behavioural disorders	TRUE	reported	12	77105920	0.011138	5.10622561629957e-06	20860	GCST90004215	TRUE	reported	OPMsMM	1	1	TRUE	0.000996479331774673	20.8052979515563	24.351546804176
rs58338619	AT	A	AT	A	-0.049472	-0.0262438	NA	0.269595	FALSE	FALSE	FALSE	XrkhT3	6	34814424	0.438662	0.0338868	407208	Mental and behavioural disorders	TRUE	reported	6	34782201	0.011019	7.16473282391109e-06	20860	GCST90004215	TRUE	reported	OPMsMM	1	1	TRUE	0.000965385566654164	20.1554699490505	24.351546804176
rs6043491	G	A	G	A	0.11139	-0.100179	NA	0.0325961	FALSE	FALSE	FALSE	XrkhT3	20	15727877	0.245364	0.0862357	407208	Mental and behavioural disorders	TRUE	reported	20	15708522	0.024014	3.52776786618874e-06	20860	GCST90004215	TRUE	reported	OPMsMM	1	1	TRUE	0.00103038936630029	21.5140292292355	24.351546804176
rs6555113	T	A	T	A	0.046748	-0.00311074	NA	0.389021	FALSE	TRUE	TRUE	XrkhT3	5	2472814	0.920363	0.0311146	407208	Mental and behavioural disorders	TRUE	reported	5	2472928	0.010247	5.08979159246807e-06	20860	GCST90004215	TRUE	reported	OPMsMM	1	1	TRUE	0.000996747594821889	20.8109045518531	24.351546804176
rs6675315	G	A	G	A	-0.051598	0.0057368	NA	0.288305	FALSE	FALSE	FALSE	XrkhT3	1	110575192	0.864706	0.0336692	407208	Mental and behavioural disorders	TRUE	reported	1	111117814	0.011283	4.83615264302043e-06	20860	GCST90004215	TRUE	reported	OPMsMM	1	1	TRUE	0.00100153717940561	20.9110056376472	24.351546804176
rs67827860	T	C	T	C	0.11392	-0.0571058	NA	0.26224	FALSE	FALSE	FALSE	XrkhT3	5	83564666	0.0969326	0.0344028	407208	Mental and behavioural disorders	TRUE	reported	5	82860485	0.012325	2.63026799189539e-20	20860	GCST90004215	TRUE	reported	OPMsMM	1	1	TRUE	0.00407884077374548	85.4248954052552	24.351546804176
rs7176923	A	G	A	G	0.065027	-0.0297622	NA	0.130706	FALSE	FALSE	FALSE	XrkhT3	15	43317679	0.511545	0.0453391	407208	Mental and behavioural disorders	TRUE	reported	15	43609877	0.012368	1.47468750331735e-07	20860	GCST90004215	TRUE	reported	OPMsMM	1	1	TRUE	0.0013234241126406	27.6405603254794	24.351546804176
rs7197215	G	A	G	A	-0.048863	0.0194055	NA	0.53931	FALSE	FALSE	FALSE	XrkhT3	16	51416067	0.524411	0.0304849	407208	Mental and behavioural disorders	TRUE	reported	16	51449978	0.0098855	7.7553249575859e-07	20860	GCST90004215	TRUE	reported	OPMsMM	1	1	TRUE	0.0011698772654489	24.4298799639006	24.351546804176
rs72922318	T	C	T	C	-0.14854	-0.109561	NA	0.0128895	FALSE	FALSE	FALSE	XrkhT3	11	63148800	0.43437	0.14015	407208	Mental and behavioural disorders	TRUE	reported	11	62916272	0.033111	7.29121659995067e-06	20860	GCST90004215	TRUE	reported	OPMsMM	1	1	TRUE	0.000963849317605477	20.1233649581979	24.351546804176
rs75430653	C	T	C	T	-0.069785	-0.0267238	NA	0.215026	FALSE	FALSE	FALSE	XrkhT3	5	83529926	0.468377	0.0368542	407208	Mental and behavioural disorders	TRUE	reported	5	82825745	0.013137	1.095468767334e-07	20860	GCST90004215	TRUE	reported	OPMsMM	1	1	TRUE	0.00135092228837741	28.2156542471797	24.351546804176
rs75602485	G	T	G	T	0.091634	0.0341341	NA	0.087021	FALSE	FALSE	FALSE	XrkhT3	8	35652711	0.527039	0.0539642	407208	Mental and behavioural disorders	TRUE	reported	8	35510229	0.020182	5.64546864929989e-06	20860	GCST90004215	TRUE	reported	OPMsMM	1	1	TRUE	0.000987282862456338	20.6130969024282	24.351546804176
rs7659379	T	C	T	C	0.06027	0.020299	NA	0.316211	FALSE	FALSE	FALSE	XrkhT3	4	97001398	0.534382	0.0326702	407208	Mental and behavioural disorders	TRUE	reported	4	97922549	0.010591	1.28380777047248e-08	20860	GCST90004215	TRUE	reported	OPMsMM	1	1	TRUE	0.00155003123744057	32.3807427132324	24.351546804176
rs7721893	C	T	C	T	0.13209	-0.0686637	NA	0.0224837	FALSE	FALSE	FALSE	XrkhT3	5	36667993	0.500901	0.102015	407208	Mental and behavioural disorders	TRUE	reported	5	36668095	0.028362	3.22403687191819e-06	20860	GCST90004215	TRUE	reported	OPMsMM	1	1	TRUE	0.00103872485562476	21.6882511641805	24.351546804176
rs79639691	A	G	A	G	-0.10342	-0.0160435	NA	0.0364724	FALSE	FALSE	FALSE	XrkhT3	18	13787167	0.842046	0.0805088	407208	Mental and behavioural disorders	TRUE	reported	18	13787166	0.021864	2.25839550114555e-06	20860	GCST90004215	TRUE	reported	OPMsMM	1	1	TRUE	0.00107144517446028	22.3721740067743	24.351546804176
