# Supplementary material for: Investigating Bidirectional Causal Relationships Between Imaging‐Derived Brain Phenotypes and Sedative‐Hypnotic Use Disorder: A Mendelian Randomization Study
Source: Addict Biol. 2026 May 28;31(6):e70160. doi: 10.1111/adb.70160 (PMC13239158; doi:10.1111/adb.70160)
Supplement: Supplementary file 6 — Data S2: Supporting Information. [file ADB-31-e70160-s005.zip › Additional file2/GCST90002534_harmonise.csv]

SNP	effect_allele.exposure	other_allele.exposure	effect_allele.outcome	other_allele.outcome	beta.exposure	beta.outcome	eaf.exposure	eaf.outcome	remove	palindromic	ambiguous	id.outcome	chr.outcome	pos.outcome	pval.outcome	se.outcome	samplesize.outcome	outcome	mr_keep.outcome	pval_origin.outcome	chr.exposure	pos.exposure	se.exposure	pval.exposure	samplesize.exposure	exposure	mr_keep.exposure	pval_origin.exposure	id.exposure	action	SNP_index	mr_keep	R2	f	meanf
rs10005321	G	A	G	A	0.062196	-0.0129583	NA	0.141853	FALSE	FALSE	FALSE	XrkhT3	4	135833838	0.766085	0.0435571	407208	Mental and behavioural disorders	TRUE	reported	4	136754993	0.013726	5.89793524490074e-06	22133	GCST90002534	TRUE	reported	X8KcAS	1	1	TRUE	0.000926816887686435	20.5304124743809	21.7794521125597
rs115361364	T	A	T	A	-0.19289	0.0333648	NA	0.0422436	FALSE	TRUE	TRUE	XrkhT3	5	146230048	0.661925	0.076305	407208	Mental and behavioural disorders	TRUE	reported	5	145609611	0.043038	7.43703799062713e-06	22133	GCST90002534	TRUE	reported	X8KcAS	1	1	TRUE	0.000906736316734369	20.0851933999327	21.7794521125597
rs116220623	G	A	G	A	-0.16174	0.125983	NA	0.0298783	FALSE	FALSE	FALSE	XrkhT3	5	41205190	0.160718	0.0898172	407208	Mental and behavioural disorders	TRUE	reported	5	41205292	0.035857	6.49531174438762e-06	22133	GCST90002534	TRUE	reported	X8KcAS	1	1	TRUE	0.000918433332951522	20.3445331889742	21.7794521125597
rs12546443	A	C	A	C	0.045197	-0.0396599	NA	0.352789	FALSE	FALSE	FALSE	XrkhT3	8	108897749	0.213282	0.0318658	407208	Mental and behavioural disorders	TRUE	reported	8	109909978	0.010218	9.76562402499495e-06	22133	GCST90002534	TRUE	reported	X8KcAS	1	1	TRUE	0.000883208815277627	19.5635730110508	21.7794521125597
rs12789083	T	A	T	A	0.042982	0.00671831	NA	0.307361	FALSE	TRUE	TRUE	XrkhT3	11	37032046	0.838364	0.0329351	407208	Mental and behavioural disorders	TRUE	reported	11	37053596	0.0097205	9.83784554914417e-06	22133	GCST90002534	TRUE	reported	X8KcAS	1	1	TRUE	0.000882616945953876	19.5504511904269	21.7794521125597
rs12933924	A	G	A	G	-0.061827	0.0674307	NA	0.179407	FALSE	FALSE	FALSE	XrkhT3	16	1174818	0.087577	0.039472	407208	Mental and behavioural disorders	TRUE	reported	16	1224818	0.013586	5.37031796370253e-06	22133	GCST90002534	TRUE	reported	X8KcAS	1	1	TRUE	0.000934817142031785	20.7077961731418	21.7794521125597
rs145343068	T	G	T	G	0.14778	-0.0139604	NA	0.0333969	FALSE	FALSE	FALSE	XrkhT3	11	121785062	0.870237	0.0854588	407208	Mental and behavioural disorders	TRUE	reported	11	121655770	0.033087	7.99281939862151e-06	22133	GCST90002534	TRUE	reported	X8KcAS	1	1	TRUE	0.00090050265584051	19.9469865908074	21.7794521125597
rs150602998	C	T	C	T	-0.12767	0.113772	NA	0.0102788	FALSE	FALSE	FALSE	XrkhT3	5	172097867	0.459137	0.15369	407208	Mental and behavioural disorders	TRUE	reported	5	171524871	0.028717	8.80643228418064e-06	22133	GCST90002534	TRUE	reported	X8KcAS	1	1	TRUE	0.000892219349422175	19.7633396561125	21.7794521125597
rs2155393	A	G	A	G	-0.052369	0.100334	NA	0.162246	FALSE	FALSE	FALSE	XrkhT3	11	117479621	0.015048	0.0412688	407208	Mental and behavioural disorders	TRUE	reported	11	117350336	0.010968	1.81008929527076e-06	22133	GCST90002534	TRUE	reported	X8KcAS	1	1	TRUE	0.00102897846259543	22.7957787210414	21.7794521125597
rs2904067	G	A	G	A	0.057719	0.0297661	NA	0.163817	FALSE	FALSE	FALSE	XrkhT3	20	48222678	0.477296	0.0418852	407208	Mental and behavioural disorders	TRUE	reported	20	46851421	0.012239	2.42102904673618e-06	22133	GCST90002534	TRUE	reported	X8KcAS	1	1	TRUE	0.00100385100214471	22.238550719891	21.7794521125597
rs310676	G	A	G	A	-0.04921	0.00217425	NA	0.279336	FALSE	FALSE	FALSE	XrkhT3	19	3153776	0.948889	0.0339184	407208	Mental and behavioural disorders	TRUE	reported	19	3153774	0.010535	3.01369987434115e-06	22133	GCST90002534	TRUE	reported	X8KcAS	1	1	TRUE	0.000984848530252107	21.817169430257	21.7794521125597
rs3134057	G	A	G	A	-0.050809	-0.00599922	NA	0.406912	FALSE	FALSE	FALSE	XrkhT3	8	118941229	0.84542	0.0307707	407208	Mental and behavioural disorders	TRUE	reported	8	119953468	0.009816	2.28507258538752e-07	22133	GCST90002534	TRUE	reported	X8KcAS	1	1	TRUE	0.00120905625225026	26.7900145531439	21.7794521125597
rs321946	A	G	A	G	0.059208	-0.0410814	NA	0.227503	FALSE	FALSE	FALSE	XrkhT3	19	52356575	0.255112	0.036099	407208	Mental and behavioural disorders	TRUE	reported	19	52859828	0.013129	6.52379040998209e-06	22133	GCST90002534	TRUE	reported	X8KcAS	1	1	TRUE	0.000918033061517265	20.3356584912613	21.7794521125597
rs35546555	A	G	A	G	0.088682	-0.0239673	NA	0.0844189	FALSE	FALSE	FALSE	XrkhT3	8	129129550	0.661124	0.0546746	407208	Mental and behavioural disorders	TRUE	reported	8	130141796	0.017897	7.27947401324267e-07	22133	GCST90002534	TRUE	reported	X8KcAS	1	1	TRUE	0.00110812480981899	24.5511158667048	21.7794521125597
rs3907713	C	G	C	G	0.076326	-0.0904153	NA	0.124786	FALSE	TRUE	TRUE	XrkhT3	7	42721434	0.0503918	0.0462099	407208	Mental and behavioural disorders	TRUE	reported	7	42761033	0.015035	3.87703748510383e-07	22133	GCST90002534	TRUE	reported	X8KcAS	1	1	TRUE	0.00116303414145507	25.7690789031003	21.7794521125597
rs4766141	C	G	C	G	0.04944	0.00975168	NA	0.700626	FALSE	TRUE	TRUE	XrkhT3	12	3563433	0.769882	0.0333357	407208	Mental and behavioural disorders	TRUE	reported	12	3672599	0.010493	2.47457146133381e-06	22133	GCST90002534	TRUE	reported	X8KcAS	1	1	TRUE	0.00100203271056717	22.1982292694067	21.7794521125597
rs4785147	G	A	G	A	0.22669	-0.0636138	NA	0.0240417	FALSE	FALSE	FALSE	XrkhT3	16	48868596	0.527559	0.100697	407208	Mental and behavioural disorders	TRUE	reported	16	48902507	0.044319	3.16664952749209e-07	22133	GCST90002534	TRUE	reported	X8KcAS	1	1	TRUE	0.00118067799999222	26.1604719114832	21.7794521125597
rs4832175	C	T	C	T	-0.042762	-0.0470691	NA	0.526268	FALSE	FALSE	FALSE	XrkhT3	2	85443365	0.122053	0.0304416	407208	Mental and behavioural disorders	TRUE	reported	2	85670488	0.0095647	7.83068943143375e-06	22133	GCST90002534	TRUE	reported	X8KcAS	1	1	TRUE	0.000902279306266322	19.9863766210124	21.7794521125597
rs517650	A	G	A	G	-0.045666	-0.0131239	NA	0.361415	FALSE	FALSE	FALSE	XrkhT3	3	43008922	0.676592	0.0314635	407208	Mental and behavioural disorders	TRUE	reported	3	43050414	0.0097561	2.87541146467401e-06	22133	GCST90002534	TRUE	reported	X8KcAS	1	1	TRUE	0.000988925275500324	21.907570222015	21.7794521125597
rs57133793	A	G	A	G	-0.078754	0.00774837	NA	0.121383	FALSE	FALSE	FALSE	XrkhT3	12	32077462	0.867427	0.0464175	407208	Mental and behavioural disorders	TRUE	reported	12	32230396	0.017812	9.85598423156595e-06	22133	GCST90002534	TRUE	reported	X8KcAS	1	1	TRUE	0.000882462314538258	19.5470229942	21.7794521125597
rs61341720	A	C	A	C	0.093868	0.0358039	NA	0.0775055	FALSE	FALSE	FALSE	XrkhT3	5	93299972	0.548286	0.0596402	407208	Mental and behavioural disorders	TRUE	reported	5	92635678	0.020681	5.68460116849008e-06	22133	GCST90002534	TRUE	reported	X8KcAS	1	1	TRUE	0.000929924579618303	20.599316682439	21.7794521125597
rs62093971	G	A	G	A	-0.13862	0.080047	NA	0.0483713	FALSE	FALSE	FALSE	XrkhT3	18	59184164	0.26334	0.0715644	407208	Mental and behavioural disorders	TRUE	reported	18	56851396	0.031208	8.96189806861614e-06	22133	GCST90002534	TRUE	reported	X8KcAS	1	1	TRUE	0.000890620457237079	19.7278914027753	21.7794521125597
rs6437412	C	T	C	T	0.049951	-0.00752637	NA	0.331029	FALSE	FALSE	FALSE	XrkhT3	3	194747684	0.815432	0.0322433	407208	Mental and behavioural disorders	TRUE	reported	3	194468413	0.010561	2.26255945336186e-06	22133	GCST90002534	TRUE	reported	X8KcAS	1	1	TRUE	0.00100971607216176	22.368612340404	21.7794521125597
rs6557135	C	T	C	T	0.051639	-0.0504762	NA	0.347399	FALSE	FALSE	FALSE	XrkhT3	6	151407579	0.112284	0.0317858	407208	Mental and behavioural disorders	TRUE	reported	6	151728714	0.010058	2.86022369395428e-07	22133	GCST90002534	TRUE	reported	X8KcAS	1	1	TRUE	0.00118952941756161	26.3568277620326	21.7794521125597
rs67369777	G	T	G	T	-0.050274	0.00428381	NA	0.344702	FALSE	FALSE	FALSE	XrkhT3	8	73482676	0.893174	0.0319	407208	Mental and behavioural disorders	TRUE	reported	8	74394911	0.010129	6.98393196540885e-07	22133	GCST90002534	TRUE	reported	X8KcAS	1	1	TRUE	0.00111180938075496	24.6328404285511	21.7794521125597
rs71328164	T	C	T	C	0.21919	-0.0703609	NA	0.0377948	FALSE	FALSE	FALSE	XrkhT3	3	37033180	0.373084	0.0789941	407208	Mental and behavioural disorders	TRUE	reported	3	37074671	0.048447	6.0897575146773e-06	22133	GCST90002534	TRUE	reported	X8KcAS	1	1	TRUE	0.000923987173978238	20.4676720137343	21.7794521125597
rs73727528	T	C	T	C	0.091126	-0.0504422	NA	0.0732273	FALSE	FALSE	FALSE	XrkhT3	8	140210546	0.393148	0.0590712	407208	Mental and behavioural disorders	TRUE	reported	8	141220645	0.018843	1.3338285221741e-06	22133	GCST90002534	TRUE	reported	X8KcAS	1	1	TRUE	0.00105556641883897	23.3854252849464	21.7794521125597
rs76196826	A	C	A	C	0.12438	0.0901014	NA	0.0651994	FALSE	FALSE	FALSE	XrkhT3	1	215196003	0.140531	0.0611347	407208	Mental and behavioural disorders	TRUE	reported	1	215369346	0.027712	7.22270704312172e-06	22133	GCST90002534	TRUE	reported	X8KcAS	1	1	TRUE	0.000909347706737183	20.1430911715641	21.7794521125597
rs7624566	G	A	G	A	0.04602	0.0319179	NA	0.301773	FALSE	FALSE	FALSE	XrkhT3	3	73193467	0.334672	0.0330843	407208	Mental and behavioural disorders	TRUE	reported	3	73242618	0.010046	4.65693311026201e-06	22133	GCST90002534	TRUE	reported	X8KcAS	1	1	TRUE	0.000947229087025577	20.9830026353924	21.7794521125597
rs79363955	G	T	G	T	-0.23977	-0.258035	NA	0.00129063	FALSE	FALSE	FALSE	XrkhT3	6	17995976	0.554907	0.437033	407208	Mental and behavioural disorders	TRUE	reported	6	17996207	0.051379	3.07751373590787e-06	22133	GCST90002534	TRUE	reported	X8KcAS	1	1	TRUE	0.000982994276339618	21.7760520642125	21.7794521125597
rs798518	G	A	G	A	-0.0462	-0.0161886	NA	0.353752	FALSE	FALSE	FALSE	XrkhT3	7	2738191	0.609606	0.0317029	407208	Mental and behavioural disorders	TRUE	reported	7	2777825	0.010296	7.25437497018398e-06	22133	GCST90002534	TRUE	reported	X8KcAS	1	1	TRUE	0.000908890771005883	20.1329603149545	21.7794521125597
