# Supplementary material for: Investigating Bidirectional Causal Relationships Between Imaging‐Derived Brain Phenotypes and Sedative‐Hypnotic Use Disorder: A Mendelian Randomization Study
Source: Addict Biol. 2026 May 28;31(6):e70160. doi: 10.1111/adb.70160 (PMC13239158; doi:10.1111/adb.70160)
Supplement: Supplementary file 6 — Data S2: Supporting Information. [file ADB-31-e70160-s005.zip › Additional file2/GCST90005684_harmonise.csv]

SNP	effect_allele.exposure	other_allele.exposure	effect_allele.outcome	other_allele.outcome	beta.exposure	beta.outcome	eaf.exposure	eaf.outcome	remove	palindromic	ambiguous	id.outcome	chr.outcome	pos.outcome	pval.outcome	se.outcome	samplesize.outcome	outcome	mr_keep.outcome	pval_origin.outcome	chr.exposure	pos.exposure	se.exposure	pval.exposure	samplesize.exposure	exposure	mr_keep.exposure	pval_origin.exposure	id.exposure	action	SNP_index	mr_keep	R2	f	meanf
rs10017711	G	A	G	A	0.043692	-0.0087246	NA	0.43601	FALSE	FALSE	FALSE	XrkhT3	4	23953747	0.776285	0.0307026	407208	Mental and behavioural disorders	TRUE	reported	4	23955370	0.0097356	7.23102728050062e-06	21081	GCST90005684	TRUE	reported	cotU2I	1	1	TRUE	0.000954492387207388	20.1389675211297	21.7357666095295
rs10183048	A	T	A	T	-0.057406	-0.0604939	NA	0.172692	FALSE	TRUE	TRUE	XrkhT3	2	234794212	0.130735	0.0400301	407208	Mental and behavioural disorders	TRUE	reported	2	235702856	0.012652	5.72796030985829e-06	21081	GCST90005684	TRUE	reported	cotU2I	1	1	TRUE	0.000975620876823933	20.5851958093568	21.7357666095295
rs1037570	C	T	C	T	-0.056956	-0.0266175	NA	0.740555	FALSE	FALSE	FALSE	XrkhT3	5	120590297	0.439507	0.0344329	407208	Mental and behavioural disorders	TRUE	reported	5	119925992	0.012777	8.32146900686794e-06	21081	GCST90005684	TRUE	reported	cotU2I	1	1	TRUE	0.000941717821549881	19.8691811224125	21.7357666095295
rs10996226	T	C	T	C	-0.085729	-0.0972818	NA	0.105952	FALSE	FALSE	FALSE	XrkhT3	10	65129913	0.0494254	0.0495098	407208	Mental and behavioural disorders	TRUE	reported	10	66889671	0.018245	2.6320855443441e-06	21081	GCST90005684	TRUE	reported	cotU2I	1	1	TRUE	0.00104621747005587	22.0763146773976	21.7357666095295
rs11223470	T	C	T	C	0.11116	-0.00384963	NA	0.0333793	FALSE	FALSE	FALSE	XrkhT3	11	133431485	0.964151	0.0856528	407208	Mental and behavioural disorders	TRUE	reported	11	133301380	0.024711	6.88018316143038e-06	21081	GCST90005684	TRUE	reported	cotU2I	1	1	TRUE	0.000958977787720476	20.2336964528217	21.7357666095295
rs116156140	T	C	T	C	-0.33577	-0.0857335	NA	0.00769101	FALSE	FALSE	FALSE	XrkhT3	1	143645206	0.653928	0.191236	407208	Mental and behavioural disorders	TRUE	reported	1	149139860	0.072028	3.15500462337462e-06	21081	GCST90005684	TRUE	reported	cotU2I	1	1	TRUE	0.0010297751447079	21.7290062658697	21.7357666095295
rs144849021	G	C	G	C	-0.16342	0.247002	NA	0.00564527	FALSE	TRUE	TRUE	XrkhT3	12	129761610	0.239119	0.209823	407208	Mental and behavioural disorders	TRUE	reported	12	130246155	0.036778	8.8981556842882e-06	21081	GCST90005684	TRUE	reported	cotU2I	1	1	TRUE	0.000935699565360368	19.7420837974598	21.7357666095295
rs150526108	A	T	A	T	0.14219	0.0118309	NA	0.0267451	FALSE	TRUE	TRUE	XrkhT3	13	105732993	0.901257	0.0953538	407208	Mental and behavioural disorders	TRUE	reported	13	106385342	0.032076	9.349750030886e-06	21081	GCST90005684	TRUE	reported	cotU2I	1	1	TRUE	0.000931283376641666	19.6488209165198	21.7357666095295
rs151151510	A	G	A	G	0.12426	-0.01316	NA	0.0662443	FALSE	FALSE	FALSE	XrkhT3	1	44115384	0.829119	0.0609733	407208	Mental and behavioural disorders	TRUE	reported	1	44581056	0.026671	3.19595017481476e-06	21081	GCST90005684	TRUE	reported	cotU2I	1	1	TRUE	0.0010285986426735	21.7041556539607	21.7357666095295
rs17656748	G	A	G	A	0.17288	-0.0450746	NA	0.0205944	FALSE	FALSE	FALSE	XrkhT3	10	82205222	0.669655	0.105655	407208	Mental and behavioural disorders	TRUE	reported	10	83964978	0.037173	3.32812783959652e-06	21081	GCST90005684	TRUE	reported	cotU2I	1	1	TRUE	0.00102493830138133	21.6268406321188	21.7357666095295
rs1787423	C	G	C	G	0.043327	-0.0114392	NA	0.552	FALSE	TRUE	TRUE	XrkhT3	21	37644608	0.709196	0.0306733	407208	Mental and behavioural disorders	TRUE	reported	21	39016910	0.0097497	8.87769049411735e-06	21081	GCST90005684	TRUE	reported	cotU2I	1	1	TRUE	0.000935915998979756	19.7466545524162	21.7357666095295
rs2117137	G	A	G	A	0.053521	-0.00166659	NA	0.484433	FALSE	FALSE	FALSE	XrkhT3	3	89476355	0.956236	0.0303692	407208	Mental and behavioural disorders	TRUE	reported	3	89525505	0.0099179	6.87226661584249e-08	21081	GCST90005684	TRUE	reported	cotU2I	1	1	TRUE	0.00137948906451704	29.1184185308941	21.7357666095295
rs28710819	A	G	A	G	-0.099252	0.0324902	NA	0.0670664	FALSE	FALSE	FALSE	XrkhT3	15	38511488	0.592719	0.0607408	407208	Mental and behavioural disorders	TRUE	reported	15	38803689	0.02156	4.17734168724878e-06	21081	GCST90005684	TRUE	reported	cotU2I	1	1	TRUE	0.00100427682621414	21.190432279844	21.7357666095295
rs4406085	A	G	A	G	0.068937	0.0374918	NA	0.847575	FALSE	FALSE	FALSE	XrkhT3	4	69206123	0.37358	0.0421357	407208	Mental and behavioural disorders	TRUE	reported	4	70071841	0.012771	6.81396659282832e-08	21081	GCST90005684	TRUE	reported	cotU2I	1	1	TRUE	0.00138026947693776	29.1349143373441	21.7357666095295
rs4818364	T	C	T	C	0.044922	-0.0134488	NA	0.462033	FALSE	FALSE	FALSE	XrkhT3	21	17662529	0.659051	0.0304808	407208	Mental and behavioural disorders	TRUE	reported	21	19034847	0.010076	8.30998041044432e-06	21081	GCST90005684	TRUE	reported	cotU2I	1	1	TRUE	0.000941979284022617	19.8747028863078	21.7357666095295
rs6800563	T	C	T	C	-0.047539	-0.0316976	NA	0.388457	FALSE	FALSE	FALSE	XrkhT3	3	76540940	0.30868	0.0311373	407208	Mental and behavioural disorders	TRUE	reported	3	76590091	0.0098619	1.4417833304206e-06	21081	GCST90005684	TRUE	reported	cotU2I	1	1	TRUE	0.00110105557673852	23.2347332346734	21.7357666095295
rs71415300	A	G	A	G	0.12822	0.138056	NA	0.00767514	FALSE	FALSE	FALSE	XrkhT3	2	172478647	0.444259	0.18046	407208	Mental and behavioural disorders	TRUE	reported	2	173343375	0.028009	4.72389243513415e-06	21081	GCST90005684	TRUE	reported	cotU2I	1	1	TRUE	0.000993101452121524	20.9543953497197	21.7357666095295
rs71476998	T	G	T	G	-0.22101	-0.189079	NA	0.00777517	FALSE	FALSE	FALSE	XrkhT3	11	111706452	0.277358	0.174062	407208	Mental and behavioural disorders	TRUE	reported	11	111577176	0.049636	8.5310011401759e-06	21081	GCST90005684	TRUE	reported	cotU2I	1	1	TRUE	0.000939573686736425	19.8238997572976	21.7357666095295
rs75234055	G	C	G	C	0.096629	-0.0058574	NA	0.0821374	FALSE	TRUE	TRUE	XrkhT3	10	28692017	0.915993	0.0555297	407208	Mental and behavioural disorders	TRUE	reported	10	28980946	0.020168	1.66916780721106e-06	21081	GCST90005684	TRUE	reported	cotU2I	1	1	TRUE	0.00108774085235416	22.9534568394804	21.7357666095295
rs7554158	A	T	A	T	0.073504	0.0225711	NA	0.128431	FALSE	TRUE	TRUE	XrkhT3	1	181531623	0.621392	0.0457017	407208	Mental and behavioural disorders	TRUE	reported	1	181500759	0.014512	4.12002641060553e-07	21081	GCST90005684	TRUE	reported	cotU2I	1	1	TRUE	0.00121548051666764	25.6522936740058	21.7357666095295
rs75641132	T	C	T	C	0.078244	0.0133492	NA	0.100624	FALSE	FALSE	FALSE	XrkhT3	16	66517391	0.791405	0.0504723	407208	Mental and behavioural disorders	TRUE	reported	16	66551294	0.016377	1.78484291649801e-06	21081	GCST90005684	TRUE	reported	cotU2I	1	1	TRUE	0.00108161372463618	22.8240224775691	21.7357666095295
rs7727619	T	C	T	C	-0.068819	-0.0361541	NA	0.877709	FALSE	FALSE	FALSE	XrkhT3	5	134238958	0.432522	0.046063	407208	Mental and behavioural disorders	TRUE	reported	5	133574649	0.015455	8.51334042543229e-06	21081	GCST90005684	TRUE	reported	cotU2I	1	1	TRUE	0.000939678303213931	19.8261091180218	21.7357666095295
rs77799729	C	T	C	T	0.092096	-0.0641044	NA	0.0594704	FALSE	FALSE	FALSE	XrkhT3	15	33808513	0.316266	0.0639662	407208	Mental and behavioural disorders	TRUE	reported	15	34100714	0.019831	3.43716198617535e-06	21081	GCST90005684	TRUE	reported	cotU2I	1	1	TRUE	0.00102201440319523	21.5650814287786	21.7357666095295
rs78020837	T	C	T	C	0.1095	0.194295	NA	0.0293299	FALSE	FALSE	FALSE	XrkhT3	2	98687806	0.0316337	0.0904116	407208	Mental and behavioural disorders	TRUE	reported	2	99304269	0.02227	8.86951760333361e-07	21081	GCST90005684	TRUE	reported	cotU2I	1	1	TRUE	0.00114550983502124	24.1738932448754	21.7357666095295
rs780382	G	A	G	A	-0.045675	-0.0255401	NA	0.569107	FALSE	FALSE	FALSE	XrkhT3	11	9859928	0.405858	0.0307266	407208	Mental and behavioural disorders	TRUE	reported	11	9881475	0.010041	5.42000890401624e-06	21081	GCST90005684	TRUE	reported	cotU2I	1	1	TRUE	0.000980586471793713	20.690070642312	21.7357666095295
rs78100989	G	T	G	T	-0.10005	0.103811	NA	0.0204394	FALSE	FALSE	FALSE	XrkhT3	13	30517414	0.359556	0.113305	407208	Mental and behavioural disorders	TRUE	reported	13	31091551	0.022137	6.22443591603289e-06	21081	GCST90005684	TRUE	reported	cotU2I	1	1	TRUE	0.000968021131120848	20.4246889533998	21.7357666095295
rs78129853	T	C	T	C	-0.081276	0.042489	NA	0.0552512	FALSE	FALSE	FALSE	XrkhT3	9	122651924	0.53162	0.0679242	407208	Mental and behavioural disorders	TRUE	reported	9	125414203	0.018358	9.58738129884533e-06	21081	GCST90005684	TRUE	reported	cotU2I	1	1	TRUE	0.000928921662925325	19.5989456179579	21.7357666095295
rs79479007	C	T	C	T	0.22562	0.414646	NA	0.00396383	FALSE	FALSE	FALSE	XrkhT3	3	16685755	0.0830137	0.239201	407208	Mental and behavioural disorders	TRUE	reported	3	16727262	0.048985	4.13237761199757e-06	21081	GCST90005684	TRUE	reported	cotU2I	1	1	TRUE	0.00100531215980829	21.2122999997262	21.7357666095295
rs8028136	C	T	C	T	0.053569	0.0113499	NA	0.732144	FALSE	FALSE	FALSE	XrkhT3	15	54215892	0.743308	0.0346586	407208	Mental and behavioural disorders	TRUE	reported	15	54508089	0.011511	3.27868731174548e-06	21081	GCST90005684	TRUE	reported	cotU2I	1	1	TRUE	0.00102627518490885	21.6550786925832	21.7357666095295
rs9382665	G	A	G	A	-0.072512	-0.0350422	NA	0.122799	FALSE	FALSE	FALSE	XrkhT3	6	56801569	0.451659	0.0465584	407208	Mental and behavioural disorders	TRUE	reported	6	56666367	0.016051	6.29216351287986e-06	21081	GCST90005684	TRUE	reported	cotU2I	1	1	TRUE	0.000967172921503935	20.4067748924727	21.7357666095295
rs9644854	C	G	C	G	0.077375	0.0781119	NA	0.933281	FALSE	TRUE	TRUE	XrkhT3	9	20654667	0.203886	0.0614784	407208	Mental and behavioural disorders	TRUE	reported	9	20654666	0.01635	2.23460105773122e-06	21081	GCST90005684	TRUE	reported	cotU2I	1	1	TRUE	0.00106123964717546	22.3936355366875	21.7357666095295
