# Supplementary material for: Investigating Bidirectional Causal Relationships Between Imaging‐Derived Brain Phenotypes and Sedative‐Hypnotic Use Disorder: A Mendelian Randomization Study
Source: Addict Biol. 2026 May 28;31(6):e70160. doi: 10.1111/adb.70160 (PMC13239158; doi:10.1111/adb.70160)
Supplement: Supplementary file 6 — Data S2: Supporting Information. [file ADB-31-e70160-s005.zip › Additional file2/GCST90005372_harmonise.csv]

SNP	effect_allele.exposure	other_allele.exposure	effect_allele.outcome	other_allele.outcome	beta.exposure	beta.outcome	eaf.exposure	eaf.outcome	remove	palindromic	ambiguous	id.outcome	chr.outcome	pos.outcome	pval.outcome	se.outcome	samplesize.outcome	outcome	mr_keep.outcome	pval_origin.outcome	chr.exposure	pos.exposure	se.exposure	pval.exposure	samplesize.exposure	exposure	mr_keep.exposure	pval_origin.exposure	id.exposure	action	SNP_index	mr_keep	R2	f	meanf
rs117259351	A	G	A	G	0.21731	0.0342681	NA	0.00855059	FALSE	FALSE	FALSE	XrkhT3	8	53598456	0.838412	0.168043	407208	Mental and behavioural disorders	TRUE	reported	8	54511016	0.047818	5.53859998277357e-06	21081	GCST90005372	TRUE	reported	rJDbCG	1	1	TRUE	0.000978723773301106	20.6507297775833	21.7548411824954
rs117701587	T	C	T	C	-0.23017	0.509191	NA	0.00759179	FALSE	FALSE	FALSE	XrkhT3	18	41470555	0.0010404	0.155271	407208	Mental and behavioural disorders	TRUE	reported	18	39050519	0.049861	3.92916258613056e-06	21081	GCST90005372	TRUE	reported	rJDbCG	1	1	TRUE	0.00100982350692825	21.3075866043695	21.7548411824954
rs12631236	C	T	C	T	0.045124	-0.0504977	NA	0.359536	FALSE	FALSE	FALSE	XrkhT3	3	104643780	0.110146	0.0316097	407208	Mental and behavioural disorders	TRUE	reported	3	104362624	0.010078	7.58926993362782e-06	21081	GCST90005372	TRUE	reported	rJDbCG	1	1	TRUE	0.000950084979288282	20.0458865741483	21.7548411824954
rs1298035	C	G	C	G	-0.13382	0.0467399	NA	0.94309	FALSE	TRUE	TRUE	XrkhT3	5	132671152	0.473218	0.0651652	407208	Mental and behavioural disorders	TRUE	reported	5	132006844	0.029964	8.00386951809497e-06	21081	GCST90005372	TRUE	reported	rJDbCG	1	1	TRUE	0.000945236668462541	19.9434950573474	21.7548411824954
rs13003076	C	T	C	T	-0.048837	0.0162931	NA	0.620466	FALSE	FALSE	FALSE	XrkhT3	2	48389428	0.604637	0.0314695	407208	Mental and behavioural disorders	TRUE	reported	2	48616567	0.0097969	6.24740987901554e-07	21081	GCST90005372	TRUE	reported	rJDbCG	1	1	TRUE	0.00117738301167575	24.8473113053298	21.7548411824954
rs146689325	A	G	A	G	-0.21829	-0.175561	NA	0.000637892	FALSE	FALSE	FALSE	XrkhT3	11	124646451	0.79507	0.675928	407208	Mental and behavioural disorders	TRUE	reported	11	124516347	0.049177	9.09075597360194e-06	21081	GCST90005372	TRUE	reported	rJDbCG	1	1	TRUE	0.000933784549193389	19.7016416009682	21.7548411824954
rs1526331	C	G	C	G	0.048847	0.0031704	NA	0.273865	FALSE	TRUE	TRUE	XrkhT3	8	4557758	0.925992	0.0341312	407208	Mental and behavioural disorders	TRUE	reported	8	4415280	0.010853	6.80455924994638e-06	21081	GCST90005372	TRUE	reported	rJDbCG	1	1	TRUE	0.000959992540173998	20.2551275256526	21.7548411824954
rs188232986	T	A	T	A	0.11153	-0.0272989	NA	0.0541107	FALSE	TRUE	TRUE	XrkhT3	22	50650347	0.684201	0.0671168	407208	Mental and behavioural disorders	TRUE	reported	22	51088775	0.025221	9.81747943019984e-06	21081	GCST90005372	TRUE	reported	rJDbCG	1	1	TRUE	0.000926754963479728	19.5531888900449	21.7548411824954
rs202012998	AT	A	AT	A	-0.14989	0.126703	NA	0.0322874	FALSE	FALSE	FALSE	XrkhT3	8	40606894	0.147463	0.087469	407208	Mental and behavioural disorders	TRUE	reported	8	40464413	0.029763	4.78960832497788e-07	21081	GCST90005372	TRUE	reported	rJDbCG	1	1	TRUE	0.0012016514582845	25.3600850723884	21.7548411824954
rs2694125	C	T	C	T	-0.047698	0.00799269	NA	0.464357	FALSE	FALSE	FALSE	XrkhT3	3	54869890	0.793252	0.030496	407208	Mental and behavioural disorders	TRUE	reported	3	54903917	0.010236	3.18639784732817e-06	21081	GCST90005372	TRUE	reported	rJDbCG	1	1	TRUE	0.00102896705756094	21.7119374747445	21.7548411824954
rs28669060	T	C	T	C	-0.12735	-0.0485348	NA	0.0167317	FALSE	FALSE	FALSE	XrkhT3	19	19932366	0.684082	0.11928	407208	Mental and behavioural disorders	TRUE	reported	19	20043175	0.026617	1.72424906834164e-06	21081	GCST90005372	TRUE	reported	rJDbCG	1	1	TRUE	0.00108471872713447	22.8896148431447	21.7548411824954
rs35214302	T	C	T	C	0.05232	-0.028709	NA	0.426722	FALSE	FALSE	FALSE	XrkhT3	4	648600	0.355427	0.0310666	407208	Mental and behavioural disorders	TRUE	reported	4	642389	0.01061	8.23189836921396e-07	21081	GCST90005372	TRUE	reported	rJDbCG	1	1	TRUE	0.00115216009483196	24.3143967165897	21.7548411824954
rs4687333	C	T	C	T	-0.045672	0.0206022	NA	0.559601	FALSE	FALSE	FALSE	XrkhT3	3	192437073	0.503973	0.03083	407208	Mental and behavioural disorders	TRUE	reported	3	192154862	0.0097775	3.01439388427947e-06	21081	GCST90005372	TRUE	reported	rJDbCG	1	1	TRUE	0.00103396044995514	21.8174106643517	21.7548411824954
rs59932034	C	T	C	T	0.2732	0.145687	NA	0.008285	FALSE	FALSE	FALSE	XrkhT3	2	181351377	0.370137	0.162558	407208	Mental and behavioural disorders	TRUE	reported	2	182216104	0.058946	3.59500914930023e-06	21081	GCST90005372	TRUE	reported	rJDbCG	1	1	TRUE	0.00101793300131804	21.4788737892443	21.7548411824954
rs61924168	A	G	A	G	-0.059377	0.00360011	NA	0.363609	FALSE	FALSE	FALSE	XrkhT3	12	22303482	0.909654	0.0317259	407208	Mental and behavioural disorders	TRUE	reported	12	22456416	0.01205	8.38301030451552e-07	21081	GCST90005372	TRUE	reported	rJDbCG	1	1	TRUE	0.0011504593410405	24.2784638352981	21.7548411824954
rs6600279	A	G	A	G	0.075609	-0.0252945	NA	0.93184	FALSE	FALSE	FALSE	XrkhT3	1	38943566	0.674955	0.0603176	407208	Mental and behavioural disorders	TRUE	reported	1	39409238	0.016558	4.98999373084596e-06	21081	GCST90005372	TRUE	reported	rJDbCG	1	1	TRUE	0.000988122242530081	20.8492303385287	21.7548411824954
rs72976979	T	C	T	C	0.060408	-0.0772266	NA	0.173852	FALSE	FALSE	FALSE	XrkhT3	19	4040409	0.0557391	0.0403679	407208	Mental and behavioural disorders	TRUE	reported	19	4040407	0.013477	7.425060556922e-06	21081	GCST90005372	TRUE	reported	rJDbCG	1	1	TRUE	0.000952132844046304	20.0891357456039	21.7548411824954
rs73040331	C	T	C	T	-0.086878	0.0389017	NA	0.0783337	FALSE	FALSE	FALSE	XrkhT3	3	18412570	0.489004	0.0562248	407208	Mental and behavioural disorders	TRUE	reported	3	18454062	0.017505	6.99519781051213e-07	21081	GCST90005372	TRUE	reported	rJDbCG	1	1	TRUE	0.00116707036802588	24.6294205545284	21.7548411824954
rs74416126	A	C	A	C	0.18052	-0.0834631	NA	0.0140266	FALSE	FALSE	FALSE	XrkhT3	11	91651393	0.509217	0.126448	407208	Mental and behavioural disorders	TRUE	reported	11	91384559	0.040357	7.7481853277562e-06	21081	GCST90005372	TRUE	reported	rJDbCG	1	1	TRUE	0.000948221261766605	20.0065265906656	21.7548411824954
rs78298624	T	C	T	C	-0.15196	0.098481	NA	0.0391749	FALSE	FALSE	FALSE	XrkhT3	13	26787231	0.20833	0.0782731	407208	Mental and behavioural disorders	TRUE	reported	13	27361368	0.032873	3.81065823393773e-06	21081	GCST90005372	TRUE	reported	rJDbCG	1	1	TRUE	0.00101262508522753	21.3667606893752	21.7548411824954
