# Supplementary material for: Investigating Bidirectional Causal Relationships Between Imaging‐Derived Brain Phenotypes and Sedative‐Hypnotic Use Disorder: A Mendelian Randomization Study
Source: Addict Biol. 2026 May 28;31(6):e70160. doi: 10.1111/adb.70160 (PMC13239158; doi:10.1111/adb.70160)
Supplement: Supplementary file 6 — Data S2: Supporting Information. [file ADB-31-e70160-s005.zip › Additional file2/GCST90003131_harmonise.csv]

SNP	effect_allele.exposure	other_allele.exposure	effect_allele.outcome	other_allele.outcome	beta.exposure	beta.outcome	eaf.exposure	eaf.outcome	remove	palindromic	ambiguous	id.outcome	chr.outcome	pos.outcome	pval.outcome	se.outcome	samplesize.outcome	outcome	mr_keep.outcome	pval_origin.outcome	chr.exposure	pos.exposure	se.exposure	pval.exposure	samplesize.exposure	exposure	mr_keep.exposure	pval_origin.exposure	id.exposure	action	SNP_index	mr_keep	R2	f	meanf
rs1022994	C	A	C	A	-0.052562	-0.0204006	NA	0.543879	FALSE	FALSE	FALSE	XrkhT3	9	86923013	0.505935	0.0306694	407208	Mental and behavioural disorders	TRUE	reported	9	89537928	0.009748	7.03882227936457e-08	21282	GCST90003131	TRUE	reported	Udthtf	1	1	TRUE	0.00136429213298675	29.0717990166482	25.1165709336877
rs10800030	G	A	G	A	-0.048581	-0.0334805	NA	0.61826	FALSE	FALSE	FALSE	XrkhT3	1	164522260	0.28576	0.0313644	407208	Mental and behavioural disorders	TRUE	reported	1	164491497	0.010115	1.57434532914294e-06	21282	GCST90003131	TRUE	reported	Udthtf	1	1	TRUE	0.00108272511530481	23.0653639024772	25.1165709336877
rs114136042	G	T	G	T	0.11921	0.0825061	NA	0.103093	FALSE	FALSE	FALSE	XrkhT3	2	116056146	0.105872	0.0510232	407208	Mental and behavioural disorders	TRUE	reported	2	116813722	0.026251	5.61823628134228e-06	21282	GCST90003131	TRUE	reported	Udthtf	1	1	TRUE	0.000968056282989095	20.6201992154149	25.1165709336877
rs115447916	A	C	A	C	0.12635	0.107214	NA	0.0446764	FALSE	FALSE	FALSE	XrkhT3	4	180177520	0.154729	0.0753425	407208	Mental and behavioural disorders	TRUE	reported	4	181098673	0.027331	3.80539725002709e-06	21282	GCST90003131	TRUE	reported	Udthtf	1	1	TRUE	0.00100320826814439	21.3697102160892	25.1165709336877
rs115665934	T	C	T	C	-0.14783	-0.21295	NA	0.0283411	FALSE	FALSE	FALSE	XrkhT3	5	44414504	0.0193117	0.0910254	407208	Mental and behavioural disorders	TRUE	reported	5	44414606	0.033357	9.3993971476678e-06	21282	GCST90003131	TRUE	reported	Udthtf	1	1	TRUE	0.000922015313461535	19.6385929538998	25.1165709336877
rs12980173	A	C	A	C	-0.054828	-0.0696821	NA	0.175695	FALSE	FALSE	FALSE	XrkhT3	19	7543249	0.0840292	0.0403307	407208	Mental and behavioural disorders	TRUE	reported	19	7608135	0.012022	5.12979488285857e-06	21282	GCST90003131	TRUE	reported	Udthtf	1	1	TRUE	0.00097637057507965	20.797471877272	25.1165709336877
rs131703	G	A	G	A	-0.044791	-0.00826246	NA	0.401529	FALSE	FALSE	FALSE	XrkhT3	22	23310014	0.789389	0.0309336	407208	Mental and behavioural disorders	TRUE	reported	22	23652201	0.0098985	6.07295411827024e-06	21282	GCST90003131	TRUE	reported	Udthtf	1	1	TRUE	0.000961197560514514	20.4739636116264	25.1165709336877
rs138709927	A	C	A	C	0.086176	0.0382376	NA	0.0589955	FALSE	FALSE	FALSE	XrkhT3	19	20110352	0.567158	0.0668207	407208	Mental and behavioural disorders	TRUE	reported	19	20221161	0.019342	8.41201425557393e-06	21282	GCST90003131	TRUE	reported	Udthtf	1	1	TRUE	0.00093186408647572	19.8485639240923	25.1165709336877
rs143786717	C	T	C	T	0.13972	-0.057681	NA	0.0376107	FALSE	FALSE	FALSE	XrkhT3	21	15895142	0.474182	0.0805948	407208	Mental and behavioural disorders	TRUE	reported	21	17267462	0.031618	9.96781571151294e-06	21282	GCST90003131	TRUE	reported	Udthtf	1	1	TRUE	0.00091672191778884	19.5257420862781	25.1165709336877
rs1530127	G	T	G	T	0.10631	-0.0914037	NA	0.0453554	FALSE	FALSE	FALSE	XrkhT3	2	104613961	0.216681	0.073987	407208	Mental and behavioural disorders	TRUE	reported	2	105230419	0.022101	1.51879794203181e-06	21282	GCST90003131	TRUE	reported	Udthtf	1	1	TRUE	0.00108602553611652	23.1357494232304	25.1165709336877
rs1861435	A	T	A	T	-0.052603	-0.0135321	NA	0.460624	FALSE	TRUE	TRUE	XrkhT3	2	36847870	0.656488	0.0304252	407208	Mental and behavioural disorders	TRUE	reported	2	37075013	0.0098781	1.01835687571979e-07	21282	GCST90003131	TRUE	reported	Udthtf	1	1	TRUE	0.00133071007700696	28.3552430463659	25.1165709336877
rs201573837	TA	T	TA	T	-0.22328	-0.117269	NA	0.00843818	FALSE	FALSE	FALSE	XrkhT3	6	51543841	0.487504	0.168906	407208	Mental and behavioural disorders	TRUE	reported	6	51408639	0.050439	9.61390884463815e-06	21282	GCST90003131	TRUE	reported	Udthtf	1	1	TRUE	0.000919929547904515	19.5941259948761	25.1165709336877
rs203329	G	A	G	A	0.04524	-0.0114368	NA	0.553694	FALSE	FALSE	FALSE	XrkhT3	12	119771874	0.708168	0.0305538	407208	Mental and behavioural disorders	TRUE	reported	12	120209678	0.0096881	3.0352886644742e-06	21282	GCST90003131	TRUE	reported	Udthtf	1	1	TRUE	0.00102355403878584	21.8035470540098	25.1165709336877
rs2073848	C	T	C	T	-0.066647	-0.00748705	NA	0.173984	FALSE	FALSE	FALSE	XrkhT3	11	114181182	0.852486	0.0402643	407208	Mental and behavioural disorders	TRUE	reported	11	114051904	0.013557	8.88996395304543e-07	21282	GCST90003131	TRUE	reported	Udthtf	1	1	TRUE	0.00113430195004876	24.1653563078211	25.1165709336877
rs2505514	G	A	G	A	-0.06378	-0.0550239	NA	0.804974	FALSE	FALSE	FALSE	XrkhT3	10	43137800	0.152882	0.0384937	407208	Mental and behavioural disorders	TRUE	reported	10	43633248	0.012936	8.26228173743598e-07	21282	GCST90003131	TRUE	reported	Udthtf	1	1	TRUE	0.00114093471001799	24.3068231273791	25.1165709336877
rs2532252	G	A	G	A	-0.070981	-0.168298	NA	0.0847037	FALSE	FALSE	FALSE	XrkhT3	17	46180417	0.00362301	0.0578495	407208	Mental and behavioural disorders	TRUE	reported	17	44257783	0.011574	8.77606841136621e-10	21282	GCST90003131	TRUE	reported	Udthtf	1	1	TRUE	0.00176416008010056	37.6076724589976	25.1165709336877
rs2551785	A	G	A	G	0.1203	-0.00243357	NA	0.0372148	FALSE	FALSE	FALSE	XrkhT3	7	35475474	0.97576	0.0800917	407208	Mental and behavioural disorders	TRUE	reported	7	35515084	0.026871	7.61377432456151e-06	21282	GCST90003131	TRUE	reported	Udthtf	1	1	TRUE	0.000940897552829568	20.0411565994135	25.1165709336877
rs28556884	C	T	C	T	0.055836	0.00420916	NA	0.278406	FALSE	FALSE	FALSE	XrkhT3	15	55673323	0.901001	0.0338364	407208	Mental and behavioural disorders	TRUE	reported	15	55965521	0.011157	5.64027137431894e-07	21282	GCST90003131	TRUE	reported	Udthtf	1	1	TRUE	0.0011754671399658	25.0433784068631	25.1165709336877
rs34086083	T	C	T	C	-0.045844	-0.00832202	NA	0.419465	FALSE	FALSE	FALSE	XrkhT3	17	30407956	0.786312	0.030697	407208	Mental and behavioural disorders	TRUE	reported	17	28734974	0.0096883	2.23923668251236e-06	21282	GCST90003131	TRUE	reported	Udthtf	1	1	TRUE	0.00105099519551818	22.3887081853635	25.1165709336877
rs34157397	C	G	C	G	0.062197	0.0180582	NA	0.142187	FALSE	TRUE	TRUE	XrkhT3	3	88936609	0.67982	0.0437553	407208	Mental and behavioural disorders	TRUE	reported	3	88985759	0.013131	2.1862508936067e-06	21282	GCST90003131	TRUE	reported	Udthtf	1	1	TRUE	0.00105310877896893	22.4337800271508	25.1165709336877
rs34602906	A	G	A	G	-0.085906	0.0209432	NA	0.112159	FALSE	FALSE	FALSE	XrkhT3	20	41583526	0.663367	0.0481156	407208	Mental and behavioural disorders	TRUE	reported	20	40212165	0.017106	5.15465970783239e-07	21282	GCST90003131	TRUE	reported	Udthtf	1	1	TRUE	0.00118364989521446	25.217918957295	25.1165709336877
rs35207016	AT	A	AT	A	0.059802	-0.049435	NA	0.729489	FALSE	FALSE	FALSE	XrkhT3	9	120631487	0.148932	0.0342511	407208	Mental and behavioural disorders	TRUE	reported	9	123393765	0.010628	1.85694910149046e-08	21282	GCST90003131	TRUE	reported	Udthtf	1	1	TRUE	0.00148549182595286	31.6582941935249	25.1165709336877
rs4243453	G	C	G	C	0.068686	0.0128285	NA	0.236259	FALSE	TRUE	TRUE	XrkhT3	6	138528040	0.721013	0.0359236	407208	Mental and behavioural disorders	TRUE	reported	6	138849177	0.010547	7.56832895020974e-11	21282	GCST90003131	TRUE	reported	Udthtf	1	1	TRUE	0.0019888476410298	42.4070189006177	25.1165709336877
rs4308324	T	A	T	A	0.059246	-0.0270551	NA	0.420604	FALSE	TRUE	TRUE	XrkhT3	3	190922345	0.379642	0.0307949	407208	Mental and behavioural disorders	TRUE	reported	3	190640134	0.010088	4.34710369606209e-09	21282	GCST90003131	TRUE	reported	Udthtf	1	1	TRUE	0.00161805098713693	34.4879282325949	25.1165709336877
rs4535386	C	T	C	T	-0.054616	-0.0388281	NA	0.785354	FALSE	FALSE	FALSE	XrkhT3	4	1755828	0.294931	0.0370722	407208	Mental and behavioural disorders	TRUE	reported	4	1757555	0.012231	8.02971257669863e-06	21282	GCST90003131	TRUE	reported	Udthtf	1	1	TRUE	0.000936044937881786	19.9376988602155	25.1165709336877
rs4624605	T	G	T	G	0.059108	-0.0270551	NA	0.420604	FALSE	FALSE	FALSE	XrkhT3	3	190922332	0.379642	0.0307949	407208	Mental and behavioural disorders	TRUE	reported	3	190640121	0.010086	4.67735141287198e-09	21282	GCST90003131	TRUE	reported	Udthtf	1	1	TRUE	0.00161117188730497	34.3410671237796	25.1165709336877
rs4814295	A	C	A	C	-0.059995	-0.065372	NA	0.112346	FALSE	FALSE	FALSE	XrkhT3	20	14371615	0.180522	0.0488161	407208	Mental and behavioural disorders	TRUE	reported	20	14352261	0.012796	2.76630460689751e-06	21282	GCST90003131	TRUE	reported	Udthtf	1	1	TRUE	0.0010318601751965	21.9806655015369	25.1165709336877
rs56014452	G	A	G	A	0.050355	0.00998155	NA	0.273612	FALSE	FALSE	FALSE	XrkhT3	18	4091175	0.769772	0.0341047	407208	Mental and behavioural disorders	TRUE	reported	18	4091175	0.010319	1.06856267459996e-06	21282	GCST90003131	TRUE	reported	Udthtf	1	1	TRUE	0.00111766556183334	23.8105353712067	25.1165709336877
rs62314715	C	T	C	T	-0.059182	0.0310378	NA	0.391704	FALSE	FALSE	FALSE	XrkhT3	4	112483710	0.315876	0.0309459	407208	Mental and behavioural disorders	TRUE	reported	4	113404866	0.0099355	2.615170448138e-09	21282	GCST90003131	TRUE	reported	Udthtf	1	1	TRUE	0.00166442384402273	35.4779898129865	25.1165709336877
rs6739969	A	G	A	G	-0.04403	-0.0397603	NA	0.333263	FALSE	FALSE	FALSE	XrkhT3	2	52313588	0.217408	0.032235	407208	Mental and behavioural disorders	TRUE	reported	2	52540726	0.0099603	9.89464005130076e-06	21282	GCST90003131	TRUE	reported	Udthtf	1	1	TRUE	0.000917363601453513	19.5394221936447	25.1165709336877
rs7045050	A	G	A	G	-0.058147	-0.0706243	NA	0.203921	FALSE	FALSE	FALSE	XrkhT3	9	114560683	0.0611632	0.0377202	407208	Mental and behavioural disorders	TRUE	reported	9	117322963	0.012059	1.43119892054185e-06	21282	GCST90003131	TRUE	reported	Udthtf	1	1	TRUE	0.00109130310522317	23.2483010222459	25.1165709336877
rs72714236	A	G	A	G	-0.10081	-0.0701659	NA	0.0947041	FALSE	FALSE	FALSE	XrkhT3	8	129455819	0.180215	0.052359	407208	Mental and behavioural disorders	TRUE	reported	8	130468065	0.021385	2.44230557039732e-06	21282	GCST90003131	TRUE	reported	Udthtf	1	1	TRUE	0.00104309301088168	22.2201970037572	25.1165709336877
rs73063644	A	C	A	C	0.076017	-0.032357	NA	0.125885	FALSE	FALSE	FALSE	XrkhT3	4	5867608	0.479239	0.0457325	407208	Mental and behavioural disorders	TRUE	reported	4	5869335	0.016519	4.21211286754067e-06	21282	GCST90003131	TRUE	reported	Udthtf	1	1	TRUE	0.000994053092583595	21.1744983857832	25.1165709336877
rs74564337	T	C	T	C	-0.056262	-0.028754	NA	0.267373	FALSE	FALSE	FALSE	XrkhT3	17	68003451	0.403503	0.0344202	407208	Mental and behavioural disorders	TRUE	reported	17	65999567	0.011761	1.73180903075012e-06	21282	GCST90003131	TRUE	reported	Udthtf	1	1	TRUE	0.00107414434974804	22.8823707318687	25.1165709336877
rs7529835	T	C	T	C	0.045455	0.0247928	NA	0.537237	FALSE	FALSE	FALSE	XrkhT3	1	92164754	0.415291	0.0304348	407208	Mental and behavioural disorders	TRUE	reported	1	92630311	0.0099488	4.92946741312206e-06	21282	GCST90003131	TRUE	reported	Udthtf	1	1	TRUE	0.00097990440258408	20.8728190542748	25.1165709336877
rs7535918	T	C	T	C	-0.068324	-0.0278128	NA	0.105798	FALSE	FALSE	FALSE	XrkhT3	1	104750759	0.576185	0.0497576	407208	Mental and behavioural disorders	TRUE	reported	1	105293381	0.015147	6.4908264913184e-06	21282	GCST90003131	TRUE	reported	Udthtf	1	1	TRUE	0.000955137440184999	20.3447567660355	25.1165709336877
rs75397931	G	A	G	A	0.12145	-0.0899724	NA	0.0336018	FALSE	FALSE	FALSE	XrkhT3	1	231612661	0.292072	0.0853962	407208	Mental and behavioural disorders	TRUE	reported	1	231748407	0.025798	2.52115763080741e-06	21282	GCST90003131	TRUE	reported	Udthtf	1	1	TRUE	0.00104029974249081	22.1606322201965	25.1165709336877
rs7562809	C	G	C	G	-0.086688	-0.0827255	NA	0.059888	FALSE	TRUE	TRUE	XrkhT3	2	65051010	0.199303	0.0644511	407208	Mental and behavioural disorders	TRUE	reported	2	65278144	0.016906	2.958693652514e-07	21282	GCST90003131	TRUE	reported	Udthtf	1	1	TRUE	0.00123392164439679	26.2902927540304	25.1165709336877
rs760998	T	C	T	C	-0.048832	0.012495	NA	0.354866	FALSE	FALSE	FALSE	XrkhT3	20	38217336	0.693685	0.0317244	407208	Mental and behavioural disorders	TRUE	reported	20	36845738	0.010338	2.32970000170906e-06	21282	GCST90003131	TRUE	reported	Udthtf	1	1	TRUE	0.00104729361834536	22.3097730813641	25.1165709336877
rs76341705	A	G	A	G	0.1171	0.0125846	NA	0.151647	FALSE	FALSE	FALSE	XrkhT3	14	59161961	0.766574	0.0423927	407208	Mental and behavioural disorders	TRUE	reported	14	59628679	0.014744	2.07969668710369e-15	21282	GCST90003131	TRUE	reported	Udthtf	1	1	TRUE	0.0029551898340131	63.0728318593118	25.1165709336877
rs76848247	T	C	T	C	0.15928	0.0315927	NA	0.0218031	FALSE	FALSE	FALSE	XrkhT3	3	141144154	0.766509	0.106392	407208	Mental and behavioural disorders	TRUE	reported	3	140862996	0.034298	3.43716198617535e-06	21282	GCST90003131	TRUE	reported	Udthtf	1	1	TRUE	0.00101235441340897	21.5647330700404	25.1165709336877
rs77994677	T	G	T	G	-0.084458	0.0353933	NA	0.0511423	FALSE	FALSE	FALSE	XrkhT3	10	127419553	0.608407	0.0690805	407208	Mental and behavioural disorders	TRUE	reported	10	129217817	0.018976	8.60003066888856e-06	21282	GCST90003131	TRUE	reported	Udthtf	1	1	TRUE	0.000929941752689448	19.8075803932589	25.1165709336877
rs78622100	G	A	G	A	0.11485	0.0663144	NA	0.0564109	FALSE	FALSE	FALSE	XrkhT3	6	42862225	0.315457	0.0660609	407208	Mental and behavioural disorders	TRUE	reported	6	42829963	0.023077	6.51328377182316e-07	21282	GCST90003131	TRUE	reported	Udthtf	1	1	TRUE	0.00116248058285364	24.7663772357698	25.1165709336877
rs79008867	G	A	G	A	0.065815	-0.0426885	NA	0.126985	FALSE	FALSE	FALSE	XrkhT3	1	170469010	0.351263	0.0457962	407208	Mental and behavioural disorders	TRUE	reported	1	170438151	0.013581	1.26677650534463e-06	21282	GCST90003131	TRUE	reported	Udthtf	1	1	TRUE	0.00110228742405732	23.4825609155215	25.1165709336877
rs8038661	A	G	A	G	-0.067743	-0.0662846	NA	0.155731	FALSE	FALSE	FALSE	XrkhT3	15	90959619	0.113663	0.0419009	407208	Mental and behavioural disorders	TRUE	reported	15	91502849	0.014354	2.38122262327684e-06	21282	GCST90003131	TRUE	reported	Udthtf	1	1	TRUE	0.00104548123942278	22.2711248180949	25.1165709336877
rs8078459	C	T	C	T	-0.062922	0.00499803	NA	0.504097	FALSE	FALSE	FALSE	XrkhT3	17	29837039	0.86899	0.0303018	407208	Mental and behavioural disorders	TRUE	reported	17	28164057	0.0097031	9.07820530178186e-11	21282	GCST90003131	TRUE	reported	Udthtf	1	1	TRUE	0.00197203352872551	42.0477931491779	25.1165709336877
rs9374196	G	A	G	A	-0.054533	-0.0288795	NA	0.236411	FALSE	FALSE	FALSE	XrkhT3	6	110696449	0.418192	0.035673	407208	Mental and behavioural disorders	TRUE	reported	6	111017652	0.012074	6.31975147595244e-06	21282	GCST90003131	TRUE	reported	Udthtf	1	1	TRUE	0.000957608329113	20.3974380000461	25.1165709336877
rs9867908	A	G	A	G	-0.044051	-0.0611152	NA	0.631799	FALSE	FALSE	FALSE	XrkhT3	3	32192151	0.0555035	0.0319153	407208	Mental and behavioural disorders	TRUE	reported	3	32233643	0.009833	7.50758054119937e-06	21282	GCST90003131	TRUE	reported	Udthtf	1	1	TRUE	0.000942144821090866	20.067748518151	25.1165709336877
rs9911531	G	A	G	A	-0.045664	0.0135019	NA	0.29258	FALSE	FALSE	FALSE	XrkhT3	17	70355433	0.686126	0.0334109	407208	Mental and behavioural disorders	TRUE	reported	17	68351574	0.010318	9.66941054609122e-06	21282	GCST90003131	TRUE	reported	Udthtf	1	1	TRUE	0.00091948554403989	19.5846601890977	25.1165709336877
