# Supplementary material for: Investigating Bidirectional Causal Relationships Between Imaging‐Derived Brain Phenotypes and Sedative‐Hypnotic Use Disorder: A Mendelian Randomization Study
Source: Addict Biol. 2026 May 28;31(6):e70160. doi: 10.1111/adb.70160 (PMC13239158; doi:10.1111/adb.70160)
Supplement: Supplementary file 6 — Data S2: Supporting Information. [file ADB-31-e70160-s005.zip › Additional file2/GCST90005047_harmonise.csv]

SNP	effect_allele.exposure	other_allele.exposure	effect_allele.outcome	other_allele.outcome	beta.exposure	beta.outcome	eaf.exposure	eaf.outcome	remove	palindromic	ambiguous	id.outcome	chr.outcome	pos.outcome	pval.outcome	se.outcome	samplesize.outcome	outcome	mr_keep.outcome	pval_origin.outcome	chr.exposure	pos.exposure	se.exposure	pval.exposure	samplesize.exposure	exposure	mr_keep.exposure	pval_origin.exposure	id.exposure	action	SNP_index	mr_keep	R2	f	meanf
rs10753996	G	A	G	A	0.054341	0.0374662	NA	0.154948	FALSE	FALSE	FALSE	XrkhT3	1	191859354	0.371793	0.0419497	407208	Mental and behavioural disorders	TRUE	reported	1	191828484	0.012141	7.64539626415044e-06	21081	GCST90005047	TRUE	reported	OAKA1P	1	1	TRUE	0.000949385549595705	20.0311152512897	22.0976368707733
rs11598219	A	G	A	G	0.046695	0.0421915	NA	0.531182	FALSE	FALSE	FALSE	XrkhT3	10	68140483	0.168381	0.0306307	407208	Mental and behavioural disorders	TRUE	reported	10	69900240	0.009747	1.67301563639864e-06	21081	GCST90005047	TRUE	reported	OAKA1P	1	1	TRUE	0.00108751451090343	22.9486753928291	22.0976368707733
rs117585620	T	A	T	A	0.20585	-0.415425	NA	0.0040233	FALSE	TRUE	TRUE	XrkhT3	6	120170965	0.107972	0.258449	407208	Mental and behavioural disorders	TRUE	reported	6	120492111	0.046558	9.8627948563121e-06	21081	GCST90005047	TRUE	reported	OAKA1P	1	1	TRUE	0.000926444412255985	19.546630632672	22.0976368707733
rs140718088	T	C	T	C	-0.2348	-0.0640383	NA	0.00407099	FALSE	FALSE	FALSE	XrkhT3	16	343821	0.801288	0.254443	407208	Mental and behavioural disorders	TRUE	reported	16	393821	0.050161	2.87276433208084e-06	21081	GCST90005047	TRUE	reported	OAKA1P	1	1	TRUE	0.00103829662969324	21.9090027009682	22.0976368707733
rs190638600	T	A	T	A	0.25498	0.044081	NA	0.0140638	FALSE	TRUE	TRUE	XrkhT3	11	96567018	0.728536	0.127008	407208	Mental and behavioural disorders	TRUE	reported	11	96438028	0.048976	1.94536008162266e-07	21081	GCST90005047	TRUE	reported	OAKA1P	1	1	TRUE	0.00128409267352876	27.102191190457	22.0976368707733
rs2143177	A	T	A	T	-0.04411	0.0412144	NA	0.51887	FALSE	TRUE	TRUE	XrkhT3	22	40139727	0.17689	0.0305203	407208	Mental and behavioural disorders	TRUE	reported	22	40535731	0.0098145	7.01455298419971e-06	21081	GCST90005047	TRUE	reported	OAKA1P	1	1	TRUE	0.000957261552133173	20.1974505002301	22.0976368707733
rs2639583	C	T	C	T	0.068726	0.0135472	NA	0.0946345	FALSE	FALSE	FALSE	XrkhT3	4	144681345	0.795635	0.0523059	407208	Mental and behavioural disorders	TRUE	reported	4	145602497	0.014199	1.30677254057999e-06	21081	GCST90005047	TRUE	reported	OAKA1P	1	1	TRUE	0.001110076837488	23.4253135553982	22.0976368707733
rs29374	G	A	G	A	0.04633	0.0217101	NA	0.664639	FALSE	FALSE	FALSE	XrkhT3	4	113282303	0.497684	0.0320143	407208	Mental and behavioural disorders	TRUE	reported	4	114203459	0.010222	5.85868300057377e-06	21081	GCST90005047	TRUE	reported	OAKA1P	1	1	TRUE	0.000973506027214828	20.5405298772991	22.0976368707733
rs56070432	T	C	T	C	0.29523	0.226562	NA	0.0148546	FALSE	FALSE	FALSE	XrkhT3	15	67170662	0.0710477	0.125507	407208	Mental and behavioural disorders	TRUE	reported	15	67463000	0.062754	2.56153326408795e-06	21081	GCST90005047	TRUE	reported	OAKA1P	1	1	TRUE	0.00104879645923727	22.1307912597757	22.0976368707733
rs6482163	A	C	A	C	0.058184	0.0358153	NA	0.135377	FALSE	FALSE	FALSE	XrkhT3	10	21163203	0.420292	0.0444405	407208	Mental and behavioural disorders	TRUE	reported	10	21452132	0.012952	7.08108813693838e-06	21081	GCST90005047	TRUE	reported	OAKA1P	1	1	TRUE	0.000956371715980835	20.1786576986495	22.0976368707733
rs7256996	C	G	C	G	-0.053748	0.0401595	NA	0.218503	FALSE	TRUE	TRUE	XrkhT3	19	21823379	0.278413	0.0370513	407208	Mental and behavioural disorders	TRUE	reported	19	22006181	0.01167	4.1399967481973e-06	21081	GCST90005047	TRUE	reported	OAKA1P	1	1	TRUE	0.00100520565190769	21.2100503991005	22.0976368707733
rs741365	T	C	T	C	-0.059721	-0.0612434	NA	0.292959	FALSE	FALSE	FALSE	XrkhT3	12	5575155	0.0680801	0.0335676	407208	Mental and behavioural disorders	TRUE	reported	12	5684321	0.011478	1.97833575414339e-07	21081	GCST90005047	TRUE	reported	OAKA1P	1	1	TRUE	0.00128254653848748	27.0695163993341	22.0976368707733
rs7626592	C	G	C	G	-0.054125	-0.0683783	NA	0.663857	FALSE	TRUE	TRUE	XrkhT3	3	2916409	0.0332024	0.0321081	407208	Mental and behavioural disorders	TRUE	reported	3	2958093	0.011512	2.59537430098809e-06	21081	GCST90005047	TRUE	reported	OAKA1P	1	1	TRUE	0.00104748519431279	22.1030930736624	22.0976368707733
rs813299	C	A	C	A	0.044763	0.00391268	NA	0.467431	FALSE	FALSE	FALSE	XrkhT3	15	31146100	0.897819	0.0304685	407208	Mental and behavioural disorders	TRUE	reported	15	31438303	0.0097737	4.67735141287198e-06	21081	GCST90005047	TRUE	reported	OAKA1P	1	1	TRUE	0.000994024843835959	20.9738982591599	22.0976368707733
