# Supplementary material for: Investigating Bidirectional Causal Relationships Between Imaging‐Derived Brain Phenotypes and Sedative‐Hypnotic Use Disorder: A Mendelian Randomization Study
Source: Addict Biol. 2026 May 28;31(6):e70160. doi: 10.1111/adb.70160 (PMC13239158; doi:10.1111/adb.70160)
Supplement: Supplementary file 6 — Data S2: Supporting Information. [file ADB-31-e70160-s005.zip › Additional file2/GCST90005629_harmonise.csv]

SNP	effect_allele.exposure	other_allele.exposure	effect_allele.outcome	other_allele.outcome	beta.exposure	beta.outcome	eaf.exposure	eaf.outcome	remove	palindromic	ambiguous	id.outcome	chr.outcome	pos.outcome	pval.outcome	se.outcome	samplesize.outcome	outcome	mr_keep.outcome	pval_origin.outcome	chr.exposure	pos.exposure	se.exposure	pval.exposure	samplesize.exposure	exposure	mr_keep.exposure	pval_origin.exposure	id.exposure	action	SNP_index	mr_keep	R2	f	meanf
rs10436388	T	C	T	C	-0.045156	-0.0144769	NA	0.423922	FALSE	FALSE	FALSE	XrkhT3	9	89702606	0.636615	0.0306431	407208	Mental and behavioural disorders	TRUE	reported	9	92317521	0.010068	7.32824533138904e-06	21081	GCST90005629	TRUE	reported	LUDMHS	1	1	TRUE	0.000953320840621256	20.1142253096361	21.2620975158633
rs113946440	T	C	T	C	0.081831	-0.0417379	NA	0.106371	FALSE	FALSE	FALSE	XrkhT3	14	31044994	0.400125	0.0496054	407208	Mental and behavioural disorders	TRUE	reported	14	31514200	0.017503	2.95460888847934e-06	21081	GCST90005629	TRUE	reported	LUDMHS	1	1	TRUE	0.0010357846111647	21.855941866989	21.2620975158633
rs114137534	T	C	T	C	-0.18044	0.128365	NA	0.0164783	FALSE	FALSE	FALSE	XrkhT3	1	92295929	0.28471	0.11999	407208	Mental and behavioural disorders	TRUE	reported	1	92761486	0.040161	7.05829815859823e-06	21081	GCST90005629	TRUE	reported	LUDMHS	1	1	TRUE	0.000956642627516685	20.1843791829606	21.2620975158633
rs11589046	C	T	C	T	0.052963	-0.0131727	NA	0.372016	FALSE	FALSE	FALSE	XrkhT3	1	17220095	0.680329	0.0319715	407208	Mental and behavioural disorders	TRUE	reported	1	17546590	0.011362	3.16082171275835e-06	21081	GCST90005629	TRUE	reported	LUDMHS	1	1	TRUE	0.00102966740885403	21.7267306176522	21.2620975158633
rs117736383	T	A	T	A	-0.13208	-0.09456	NA	0.0233679	FALSE	TRUE	TRUE	XrkhT3	11	102252461	0.352774	0.101762	407208	Mental and behavioural disorders	TRUE	reported	11	102123192	0.028703	4.21696503428582e-06	21081	GCST90005629	TRUE	reported	LUDMHS	1	1	TRUE	0.00100344210911086	21.1728018989412	21.2620975158633
rs11950685	G	A	G	A	0.11868	0.112417	NA	0.0196365	FALSE	FALSE	FALSE	XrkhT3	5	10237047	0.307456	0.11015	407208	Mental and behavioural disorders	TRUE	reported	5	10237159	0.026327	6.58567053154378e-06	21081	GCST90005629	TRUE	reported	LUDMHS	1	1	TRUE	0.00096303634401941	20.3194114272787	21.2620975158633
rs142237822	TA	T	TA	T	-0.35867	-0.153294	NA	0.0315249	FALSE	FALSE	FALSE	XrkhT3	3	191485736	0.0750499	0.0861129	407208	Mental and behavioural disorders	TRUE	reported	3	191203525	0.081013	9.58738129884533e-06	21081	GCST90005629	TRUE	reported	LUDMHS	1	1	TRUE	0.000928936116337247	19.5992508482389	21.2620975158633
rs143403017	G	C	G	C	0.21253	0.204729	NA	0.0175442	FALSE	TRUE	TRUE	XrkhT3	19	38930991	0.0861648	0.119307	407208	Mental and behavioural disorders	TRUE	reported	19	39421631	0.047786	8.72770382442416e-06	21081	GCST90005629	TRUE	reported	LUDMHS	1	1	TRUE	0.000937433793654499	19.7787081658727	21.2620975158633
rs144793145	G	T	G	T	-0.12862	0.0031635	NA	0.029635	FALSE	FALSE	FALSE	XrkhT3	7	124240069	0.972036	0.090243	407208	Mental and behavioural disorders	TRUE	reported	7	123880123	0.027873	3.96460569061278e-06	21081	GCST90005629	TRUE	reported	LUDMHS	1	1	TRUE	0.00100906680432195	21.2916038189268	21.2620975158633
rs147786898	A	G	A	G	-0.051364	0.0138096	NA	0.26248	FALSE	FALSE	FALSE	XrkhT3	2	233145869	0.690731	0.0347094	407208	Mental and behavioural disorders	TRUE	reported	2	234054515	0.010502	1.01018287054483e-06	21081	GCST90005629	TRUE	reported	LUDMHS	1	1	TRUE	0.00113341752198917	23.9184174995018	21.2620975158633
rs148349783	T	C	T	C	-0.15463	0.110904	NA	0.00676814	FALSE	FALSE	FALSE	XrkhT3	5	33768963	0.565633	0.193046	407208	Mental and behavioural disorders	TRUE	reported	5	33769068	0.033949	5.2735127456244e-06	21081	GCST90005629	TRUE	reported	LUDMHS	1	1	TRUE	0.000983139508259067	20.7439919326208	21.2620975158633
rs16951470	C	T	C	T	-0.071621	-0.00639405	NA	0.122484	FALSE	FALSE	FALSE	XrkhT3	17	15419277	0.890596	0.0464852	407208	Mental and behavioural disorders	TRUE	reported	17	15322594	0.015563	4.20920424776836e-06	21081	GCST90005629	TRUE	reported	LUDMHS	1	1	TRUE	0.00100361428637552	21.1764385187415	21.2620975158633
rs185590835	A	G	A	G	-0.10907	-0.0850866	NA	0.0460997	FALSE	FALSE	FALSE	XrkhT3	2	31210305	0.239068	0.0722715	407208	Mental and behavioural disorders	TRUE	reported	2	31433171	0.02409	6.00205540387197e-06	21081	GCST90005629	TRUE	reported	LUDMHS	1	1	TRUE	0.000971457296176408	20.4972605594246	21.2620975158633
rs1953553	G	A	G	A	0.31496	0.0312445	NA	0.984411	FALSE	FALSE	FALSE	XrkhT3	14	20192946	0.798675	0.122498	407208	Mental and behavioural disorders	TRUE	reported	14	20661105	0.06233	4.38126982022493e-07	21081	GCST90005629	TRUE	reported	LUDMHS	1	1	TRUE	0.00120976114253321	25.5314420699867	21.2620975158633
rs200296681	ATC	A	ATC	A	0.23086	-0.557332	NA	0.00355265	FALSE	FALSE	FALSE	XrkhT3	15	37703840	0.0370988	0.267348	407208	Mental and behavioural disorders	TRUE	reported	15	37996041	0.050987	5.98963006402951e-06	21081	GCST90005629	TRUE	reported	LUDMHS	1	1	TRUE	0.000971549900395267	20.4992163620466	21.2620975158633
rs2448190	A	T	A	T	0.11961	0.0617367	NA	0.926986	FALSE	TRUE	TRUE	XrkhT3	8	97567532	0.289514	0.0582868	407208	Mental and behavioural disorders	TRUE	reported	8	98579760	0.026975	9.29394290131581e-06	21081	GCST90005629	TRUE	reported	LUDMHS	1	1	TRUE	0.000931785628535461	19.6594276360355	21.2620975158633
rs2544371	G	A	G	A	0.043491	-0.00642656	NA	0.420778	FALSE	FALSE	FALSE	XrkhT3	2	169370560	0.834124	0.0306881	407208	Mental and behavioural disorders	TRUE	reported	2	170227070	0.0097946	9.02817564966256e-06	21081	GCST90005629	TRUE	reported	LUDMHS	1	1	TRUE	0.000934389995145424	19.7144276716468	21.2620975158633
rs2654454	T	C	T	C	-0.056013	-0.0192769	NA	0.795926	FALSE	FALSE	FALSE	XrkhT3	16	80318298	0.609882	0.0377798	407208	Mental and behavioural disorders	TRUE	reported	16	80352195	0.012591	8.67960577292378e-06	21081	GCST90005629	TRUE	reported	LUDMHS	1	1	TRUE	0.000937904227610263	19.7886430657868	21.2620975158633
rs2964154	G	A	G	A	-0.064758	-0.0246883	NA	0.824295	FALSE	FALSE	FALSE	XrkhT3	5	5316997	0.538267	0.0401151	407208	Mental and behavioural disorders	TRUE	reported	5	5317110	0.014348	6.41504932510663e-06	21081	GCST90005629	TRUE	reported	LUDMHS	1	1	TRUE	0.000965369233363801	20.3686813683928	21.2620975158633
rs34485247	A	C	A	C	-0.11121	-0.0349255	NA	0.0465987	FALSE	FALSE	FALSE	XrkhT3	9	23487129	0.628663	0.0722184	407208	Mental and behavioural disorders	TRUE	reported	9	23487127	0.022438	7.24435960074991e-07	21081	GCST90005629	TRUE	reported	LUDMHS	1	1	TRUE	0.00116391806343738	24.562817966717	21.2620975158633
rs56023610	T	G	T	G	-0.13279	-0.143509	NA	0.0232301	FALSE	FALSE	FALSE	XrkhT3	1	3449449	0.163803	0.103066	407208	Mental and behavioural disorders	TRUE	reported	1	3366013	0.029021	4.77749234659094e-06	21081	GCST90005629	TRUE	reported	LUDMHS	1	1	TRUE	0.000992164495267207	20.9346059685018	21.2620975158633
rs57631065	A	G	A	G	0.054631	0.0318187	NA	0.483941	FALSE	FALSE	FALSE	XrkhT3	7	76878973	0.295625	0.0304234	407208	Mental and behavioural disorders	TRUE	reported	7	76508290	0.011001	6.88018316143038e-07	21081	GCST90005629	TRUE	reported	LUDMHS	1	1	TRUE	0.0011684631188751	24.6588470360839	21.2620975158633
rs58165900	G	C	G	C	0.17665	-0.0309116	NA	0.0109739	FALSE	TRUE	TRUE	XrkhT3	11	25950578	0.832322	0.145999	407208	Mental and behavioural disorders	TRUE	reported	11	25972125	0.037716	2.83661241931251e-06	21081	GCST90005629	TRUE	reported	LUDMHS	1	1	TRUE	0.00103952066740475	21.9348578863341	21.2620975158633
rs62569122	C	T	C	T	-0.072	-0.00900161	NA	0.100511	FALSE	FALSE	FALSE	XrkhT3	9	75292049	0.857524	0.0501407	407208	Mental and behavioural disorders	TRUE	reported	9	77906965	0.016295	9.98159627491725e-06	21081	GCST90005629	TRUE	reported	LUDMHS	1	1	TRUE	0.000925258395367634	19.52158422565	21.2620975158633
rs6692890	C	T	C	T	0.12677	0.0923873	NA	0.0552105	FALSE	FALSE	FALSE	XrkhT3	1	28286453	0.162107	0.0660844	407208	Mental and behavioural disorders	TRUE	reported	1	28612964	0.027378	3.67113199687964e-06	21081	GCST90005629	TRUE	reported	LUDMHS	1	1	TRUE	0.00101600738193014	21.4382009741504	21.2620975158633
rs8121254	T	C	T	C	-0.055507	-0.0568795	NA	0.192628	FALSE	FALSE	FALSE	XrkhT3	20	9970635	0.138972	0.0384417	407208	Mental and behavioural disorders	TRUE	reported	20	9951283	0.011753	2.34045340832852e-06	21081	GCST90005629	TRUE	reported	LUDMHS	1	1	TRUE	0.00105693326689817	22.3026687655053	21.2620975158633
rs9617813	G	C	G	C	0.052086	0.0236052	NA	0.273949	FALSE	TRUE	TRUE	XrkhT3	22	19622349	0.485983	0.0338808	407208	Mental and behavioural disorders	TRUE	reported	22	19609872	0.011425	5.16773220299959e-06	21081	GCST90005629	TRUE	reported	LUDMHS	1	1	TRUE	0.000984941466938394	20.7820502846878	21.2620975158633
