# Supplementary material for: Investigating Bidirectional Causal Relationships Between Imaging‐Derived Brain Phenotypes and Sedative‐Hypnotic Use Disorder: A Mendelian Randomization Study
Source: Addict Biol. 2026 May 28;31(6):e70160. doi: 10.1111/adb.70160 (PMC13239158; doi:10.1111/adb.70160)
Supplement: Supplementary file 6 — Data S2: Supporting Information. [file ADB-31-e70160-s005.zip › Additional file2/GCST90005525_harmonise.csv]

SNP	effect_allele.exposure	other_allele.exposure	effect_allele.outcome	other_allele.outcome	beta.exposure	beta.outcome	eaf.exposure	eaf.outcome	remove	palindromic	ambiguous	id.outcome	chr.outcome	pos.outcome	pval.outcome	se.outcome	samplesize.outcome	outcome	mr_keep.outcome	pval_origin.outcome	chr.exposure	pos.exposure	se.exposure	pval.exposure	samplesize.exposure	exposure	mr_keep.exposure	pval_origin.exposure	id.exposure	action	SNP_index	mr_keep	R2	f	meanf
rs11044183	A	G	A	G	-0.08181	-0.00561485	NA	0.134743	FALSE	FALSE	FALSE	XrkhT3	12	8235430	0.903186	0.0461604	407208	Mental and behavioural disorders	TRUE	reported	12	8388026	0.017787	4.26088683582789e-06	21081	GCST90005525	TRUE	reported	k2xCpt	1	1	TRUE	0.00100249120726156	21.1527175712412	21.7972068270494
rs112580214	AAGAT	A	AAGAT	A	-0.16545	-0.0421388	NA	0.985728	FALSE	FALSE	FALSE	XrkhT3	1	2170494	0.741831	0.127915	407208	Mental and behavioural disorders	TRUE	reported	1	2101933	0.03581	3.85389608211819e-06	21081	GCST90005525	TRUE	reported	k2xCpt	1	1	TRUE	0.00101156583501067	21.3443874893433	21.7972068270494
rs139000462	C	T	C	T	0.13704	0.113415	NA	0.107514	FALSE	FALSE	FALSE	XrkhT3	6	19242862	0.0202908	0.0488665	407208	Mental and behavioural disorders	TRUE	reported	6	19243093	0.029548	3.54405130280993e-06	21081	GCST90005525	TRUE	reported	k2xCpt	1	1	TRUE	0.00101930559107159	21.5078656418988	21.7972068270494
rs140310541	T	C	T	C	0.12299	0.0328944	NA	0.0285786	FALSE	FALSE	FALSE	XrkhT3	17	49147415	0.724273	0.0932502	407208	Mental and behavioural disorders	TRUE	reported	17	47224777	0.02608	2.42325992409255e-06	21081	GCST90005525	TRUE	reported	k2xCpt	1	1	TRUE	0.00105384151160928	22.2373598761582	21.7972068270494
rs146834193	T	C	T	C	-0.098209	-0.0399987	NA	0.0651925	FALSE	FALSE	FALSE	XrkhT3	7	74276365	0.520828	0.0622964	407208	Mental and behavioural disorders	TRUE	reported	7	73690695	0.021102	3.27491475555579e-06	21081	GCST90005525	TRUE	reported	k2xCpt	1	1	TRUE	0.00102640354151625	21.6577898838593	21.7972068270494
rs2284012	A	G	A	G	-0.048159	-0.0288223	NA	0.606666	FALSE	FALSE	FALSE	XrkhT3	22	36689397	0.356363	0.0312498	407208	Mental and behavioural disorders	TRUE	reported	22	37085442	0.010476	4.30923322818627e-06	21081	GCST90005525	TRUE	reported	k2xCpt	1	1	TRUE	0.00100146916635903	21.131130733562	21.7972068270494
rs233998	A	G	A	G	-0.054517	0.0217095	NA	0.235818	FALSE	FALSE	FALSE	XrkhT3	3	172525956	0.541889	0.0355917	407208	Mental and behavioural disorders	TRUE	reported	3	172243746	0.012006	5.63767453135264e-06	21081	GCST90005525	TRUE	reported	k2xCpt	1	1	TRUE	0.00097712796607602	20.6170258694708	21.7972068270494
rs2769469	C	T	C	T	0.053473	0.0219915	NA	0.727242	FALSE	FALSE	FALSE	XrkhT3	12	95504221	0.520014	0.0341843	407208	Mental and behavioural disorders	TRUE	reported	12	95897997	0.012024	8.74178256400529e-06	21081	GCST90005525	TRUE	reported	k2xCpt	1	1	TRUE	0.000937287245219976	19.7756132720782	21.7972068270494
rs3757646	A	G	A	G	0.061367	-0.0746307	NA	0.209925	FALSE	FALSE	FALSE	XrkhT3	7	111785985	0.0439167	0.0370397	407208	Mental and behavioural disorders	TRUE	reported	7	111426041	0.013324	4.13618542572662e-06	21081	GCST90005525	TRUE	reported	k2xCpt	1	1	TRUE	0.00100524642374336	21.2109115590753	21.7972068270494
rs6035257	G	A	G	A	0.04825	0.0801096	NA	0.617564	FALSE	FALSE	FALSE	XrkhT3	20	19224067	0.0102695	0.0312122	407208	Mental and behavioural disorders	TRUE	reported	20	19204711	0.01041	3.59418146314715e-06	21081	GCST90005525	TRUE	reported	k2xCpt	1	1	TRUE	0.00101802775615995	21.480875199275	21.7972068270494
rs6116544	C	G	C	G	-0.045482	-0.0389532	NA	0.513581	FALSE	TRUE	TRUE	XrkhT3	20	4846201	0.201134	0.030472	407208	Mental and behavioural disorders	TRUE	reported	20	4826847	0.0097544	3.13978564827282e-06	21081	GCST90005525	TRUE	reported	k2xCpt	1	1	TRUE	0.00103024168713667	21.7388608037848	21.7972068270494
rs62158161	T	C	T	C	0.064826	0.00854471	NA	0.275022	FALSE	FALSE	FALSE	XrkhT3	2	113307995	0.80124	0.0339423	407208	Mental and behavioural disorders	TRUE	reported	2	114065572	0.01128	9.20025786648235e-09	21081	GCST90005525	TRUE	reported	k2xCpt	1	1	TRUE	0.00156426079408872	33.0247125416611	21.7972068270494
rs6879513	A	G	A	G	0.04469	0.0114174	NA	0.447175	FALSE	FALSE	FALSE	XrkhT3	5	143526363	0.707726	0.0304537	407208	Mental and behavioural disorders	TRUE	reported	5	142905928	0.0097701	4.809500785491e-06	21081	GCST90005525	TRUE	reported	k2xCpt	1	1	TRUE	0.000991518127952501	20.9209541243792	21.7972068270494
rs715482	G	T	G	T	0.048998	0.0475276	NA	0.310058	FALSE	FALSE	FALSE	XrkhT3	22	33757801	0.147659	0.0328264	407208	Mental and behavioural disorders	TRUE	reported	22	34153788	0.010828	6.07015806341044e-06	21081	GCST90005525	TRUE	reported	k2xCpt	1	1	TRUE	0.000970392348802598	20.4747688794741	21.7972068270494
rs72739250	A	G	A	G	0.18685	0.355847	NA	0.00534333	FALSE	FALSE	FALSE	XrkhT3	1	215511583	0.0992979	0.215892	407208	Mental and behavioural disorders	TRUE	reported	1	215684926	0.038683	1.37309314819277e-06	21081	GCST90005525	TRUE	reported	k2xCpt	1	1	TRUE	0.00110553960461192	23.3294609686698	21.7972068270494
rs73682531	A	C	A	C	-0.058217	0.0102975	NA	0.182812	FALSE	FALSE	FALSE	XrkhT3	8	53667292	0.792819	0.039206	407208	Mental and behavioural disorders	TRUE	reported	8	54579852	0.012009	1.25834578869029e-06	21081	GCST90005525	TRUE	reported	k2xCpt	1	1	TRUE	0.00111355293400361	23.4987493971987	21.7972068270494
rs75747121	A	G	A	G	-0.18643	0.108358	NA	0.0334284	FALSE	FALSE	FALSE	XrkhT3	10	104247148	0.198154	0.0842051	407208	Mental and behavioural disorders	TRUE	reported	10	106006906	0.041487	7.04206452331206e-06	21081	GCST90005525	TRUE	reported	k2xCpt	1	1	TRUE	0.000956974841117102	20.1913953332484	21.7972068270494
rs7591484	G	C	G	C	-0.075735	0.0586729	NA	0.0766696	FALSE	TRUE	TRUE	XrkhT3	2	10074317	0.304158	0.0570993	407208	Mental and behavioural disorders	TRUE	reported	2	10214444	0.015851	1.78402115519149e-06	21081	GCST90005525	TRUE	reported	k2xCpt	1	1	TRUE	0.00108172950571356	22.8264683152239	21.7972068270494
rs76572819	A	G	A	G	0.22894	-0.067936	NA	0.0133504	FALSE	FALSE	FALSE	XrkhT3	6	36961708	0.612937	0.134291	407208	Mental and behavioural disorders	TRUE	reported	6	36929484	0.051364	8.34449387082843e-06	21081	GCST90005525	TRUE	reported	k2xCpt	1	1	TRUE	0.00094151097849162	19.8648128550135	21.7972068270494
rs76929908	C	G	C	G	-0.11323	-0.192058	NA	0.0417268	FALSE	TRUE	TRUE	XrkhT3	16	9468744	0.0112608	0.0757776	407208	Mental and behavioural disorders	TRUE	reported	16	9562601	0.023507	1.46960289897965e-06	21081	GCST90005525	TRUE	reported	k2xCpt	1	1	TRUE	0.00109940994556759	23.1999685187456	21.7972068270494
rs78580580	C	A	C	A	0.17136	0.0645864	NA	0.00524729	FALSE	FALSE	FALSE	XrkhT3	12	104450374	0.765676	0.216706	407208	Mental and behavioural disorders	TRUE	reported	12	104844152	0.038234	7.43532574648275e-06	21081	GCST90005525	TRUE	reported	k2xCpt	1	1	TRUE	0.000951951019037637	20.0852957480494	21.7972068270494
rs78656694	T	C	T	C	0.079492	0.0540085	NA	0.139882	FALSE	FALSE	FALSE	XrkhT3	10	98019394	0.214829	0.0435414	407208	Mental and behavioural disorders	TRUE	reported	10	99779151	0.017975	9.81295935470821e-06	21081	GCST90005525	TRUE	reported	k2xCpt	1	1	TRUE	0.000926862099313392	19.5554513981629	21.7972068270494
rs9387245	T	G	T	G	0.099334	-0.0337685	NA	0.0674263	FALSE	FALSE	FALSE	XrkhT3	6	114749531	0.579475	0.0609374	407208	Mental and behavioural disorders	TRUE	reported	6	115070695	0.02223	7.9213645415285e-06	21081	GCST90005525	TRUE	reported	k2xCpt	1	1	TRUE	0.000946268886361032	19.9652943924949	21.7972068270494
rs9485665	C	G	C	G	0.046111	0.0227006	NA	0.525902	FALSE	TRUE	TRUE	XrkhT3	6	102286101	0.456218	0.0304669	407208	Mental and behavioural disorders	TRUE	reported	6	102733976	0.0097551	2.29456307251928e-06	21081	GCST90005525	TRUE	reported	k2xCpt	1	1	TRUE	0.00105875230290565	22.3410934771164	21.7972068270494
