# Supplementary material for: Investigating Bidirectional Causal Relationships Between Imaging‐Derived Brain Phenotypes and Sedative‐Hypnotic Use Disorder: A Mendelian Randomization Study
Source: Addict Biol. 2026 May 28;31(6):e70160. doi: 10.1111/adb.70160 (PMC13239158; doi:10.1111/adb.70160)
Supplement: Supplementary file 6 — Data S2: Supporting Information. [file ADB-31-e70160-s005.zip › Additional file2/GCST90003058_harmonise.csv]

SNP	effect_allele.exposure	other_allele.exposure	effect_allele.outcome	other_allele.outcome	beta.exposure	beta.outcome	eaf.exposure	eaf.outcome	remove	palindromic	ambiguous	id.outcome	chr.outcome	pos.outcome	pval.outcome	se.outcome	samplesize.outcome	outcome	mr_keep.outcome	pval_origin.outcome	chr.exposure	pos.exposure	se.exposure	pval.exposure	samplesize.exposure	exposure	mr_keep.exposure	pval_origin.exposure	id.exposure	action	SNP_index	mr_keep	R2	f	meanf
rs112851203	CT	C	CT	C	0.069426	0.0582484	NA	0.116149	FALSE	FALSE	FALSE	XrkhT3	14	92077978	0.218364	0.0473222	407208	Mental and behavioural disorders	TRUE	reported	14	92544322	0.015192	4.91020924883086e-06	21282	GCST90003058	TRUE	reported	0fu2rd	1	1	TRUE	0.000980338325330839	20.8820710576103	22.3906595019541
rs115758452	T	C	T	C	0.12911	-0.0968713	NA	0.0239875	FALSE	FALSE	FALSE	XrkhT3	3	94993988	0.344759	0.102531	407208	Mental and behavioural disorders	TRUE	reported	3	94712832	0.025856	5.9841159506032e-07	21282	GCST90003058	TRUE	reported	0fu2rd	1	1	TRUE	0.00117024317633047	24.9319512381215	22.3906595019541
rs115906922	C	G	C	G	-0.24252	0.0819809	NA	0.00551801	FALSE	TRUE	TRUE	XrkhT3	2	30596146	0.696864	0.210447	407208	Mental and behavioural disorders	TRUE	reported	2	30819012	0.051363	2.35342303523475e-06	21282	GCST90003058	TRUE	reported	0fu2rd	1	1	TRUE	0.00104647101000627	22.2922312667023	22.3906595019541
rs116037227	A	G	A	G	0.092841	0.0499519	NA	0.139602	FALSE	FALSE	FALSE	XrkhT3	1	185915963	0.255879	0.0439645	407208	Mental and behavioural disorders	TRUE	reported	1	185885095	0.019355	1.62442625419354e-06	21282	GCST90003058	TRUE	reported	0fu2rd	1	1	TRUE	0.00107996964992389	23.0066005807556	22.3906595019541
rs11659132	T	G	T	G	0.045291	0.0676072	NA	0.426122	FALSE	FALSE	FALSE	XrkhT3	17	10998600	0.0274536	0.0306607	407208	Mental and behavioural disorders	TRUE	reported	17	10901917	0.0098199	4.0095903122772e-06	21282	GCST90003058	TRUE	reported	0fu2rd	1	1	TRUE	0.000998535191279054	21.2700677816191	22.3906595019541
rs116879985	T	G	T	G	-0.1323	-0.0369689	NA	0.0386639	FALSE	FALSE	FALSE	XrkhT3	20	9740301	0.63756	0.0784714	407208	Mental and behavioural disorders	TRUE	reported	20	9720949	0.029629	8.04081370120615e-06	21282	GCST90003058	TRUE	reported	0fu2rd	1	1	TRUE	0.000935980024591417	19.9363149158305	22.3906595019541
rs117130511	A	G	A	G	0.20701	0.119672	NA	0.0228974	FALSE	FALSE	FALSE	XrkhT3	19	12665022	0.243132	0.10253	407208	Mental and behavioural disorders	TRUE	reported	19	12775836	0.0448	3.84680347771891e-06	21282	GCST90003058	TRUE	reported	0fu2rd	1	1	TRUE	0.00100225606112225	21.3494065528003	22.3906595019541
rs117426241	A	G	A	G	-0.12182	-0.0142236	NA	0.0319515	FALSE	FALSE	FALSE	XrkhT3	18	59951046	0.870267	0.0870912	407208	Mental and behavioural disorders	TRUE	reported	18	57618278	0.025626	2.0100182471137e-06	21282	GCST90003058	TRUE	reported	0fu2rd	1	1	TRUE	0.00106072351556831	22.5961646945469	22.3906595019541
rs11902777	A	G	A	G	0.050227	0.0667119	NA	0.395998	FALSE	FALSE	FALSE	XrkhT3	2	75263605	0.0329989	0.0312893	407208	Mental and behavioural disorders	TRUE	reported	2	75490731	0.0109	4.08883890267698e-06	21282	GCST90003058	TRUE	reported	0fu2rd	1	1	TRUE	0.000996726384494782	21.2314994577409	22.3906595019541
rs141190511	A	G	A	G	0.14356	-0.117124	NA	0.010377	FALSE	FALSE	FALSE	XrkhT3	9	125999421	0.441799	0.152276	407208	Mental and behavioural disorders	TRUE	reported	9	128761700	0.029832	1.50141240575414e-06	21282	GCST90003058	TRUE	reported	0fu2rd	1	1	TRUE	0.00108696960015166	23.1558828319303	22.3906595019541
rs1415267	C	T	C	T	-0.2311	-0.327855	NA	0.992569	FALSE	FALSE	FALSE	XrkhT3	1	162041264	0.0604867	0.174648	407208	Mental and behavioural disorders	TRUE	reported	1	162011054	0.047064	9.15587805975786e-07	21282	GCST90003058	TRUE	reported	0fu2rd	1	1	TRUE	0.00113166537191127	24.1091225734354	22.3906595019541
rs143553191	G	A	G	A	-0.22225	-0.273775	NA	0.00244627	FALSE	FALSE	FALSE	XrkhT3	7	142922452	0.383346	0.314053	407208	Mental and behavioural disorders	TRUE	reported	7	142619623	0.042787	2.072048897759e-07	21282	GCST90003058	TRUE	reported	0fu2rd	1	1	TRUE	0.00126618504758198	26.9785776842134	22.3906595019541
rs159367	C	T	C	T	0.08832	0.0770304	NA	0.936392	FALSE	FALSE	FALSE	XrkhT3	5	61201769	0.216516	0.06233	407208	Mental and behavioural disorders	TRUE	reported	5	60497596	0.015245	6.98714892561127e-09	21282	GCST90003058	TRUE	reported	0fu2rd	1	1	TRUE	0.001574586238351	33.5600383266169	22.3906595019541
rs1928161	C	T	C	T	0.048166	-0.0274233	NA	0.66542	FALSE	FALSE	FALSE	XrkhT3	6	21996132	0.393531	0.0321406	407208	Mental and behavioural disorders	TRUE	reported	6	21996361	0.010631	5.91017036610244e-06	21282	GCST90003058	TRUE	reported	0fu2rd	1	1	TRUE	0.000963611101556962	20.525422766374	22.3906595019541
rs1981879	T	G	T	G	-0.04656	-0.0619114	NA	0.395143	FALSE	FALSE	FALSE	XrkhT3	16	82084770	0.045344	0.0309333	407208	Mental and behavioural disorders	TRUE	reported	16	82118375	0.010076	3.84414711759578e-06	21282	GCST90003058	TRUE	reported	0fu2rd	1	1	TRUE	0.00100230909496638	21.3505373786816	22.3906595019541
rs2828245	C	T	C	T	-0.061654	0.0505371	NA	0.166602	FALSE	FALSE	FALSE	XrkhT3	21	23539496	0.215894	0.0408374	407208	Mental and behavioural disorders	TRUE	reported	21	24911815	0.013547	5.36413871440296e-06	21282	GCST90003058	TRUE	reported	0fu2rd	1	1	TRUE	0.000972302370858063	20.7107315452432	22.3906595019541
rs2829956	C	A	C	A	-0.045326	-0.00558476	NA	0.550714	FALSE	FALSE	FALSE	XrkhT3	21	25865245	0.854243	0.0304002	407208	Mental and behavioural disorders	TRUE	reported	21	27237556	0.0096393	2.58940510573923e-06	21282	GCST90003058	TRUE	reported	0fu2rd	1	1	TRUE	0.00103786384640939	22.108688460036	22.3906595019541
rs28593012	G	C	G	C	-0.047008	0.0177569	NA	0.391968	FALSE	TRUE	TRUE	XrkhT3	8	4375330	0.56865	0.0311502	407208	Mental and behavioural disorders	TRUE	reported	8	4232852	0.0099335	2.23511565288234e-06	21282	GCST90003058	TRUE	reported	0fu2rd	1	1	TRUE	0.00105116226747187	22.3922709621198	22.3906595019541
rs34765222	C	T	C	T	-0.089355	-0.0529115	NA	0.0804513	FALSE	FALSE	FALSE	XrkhT3	21	43631287	0.346522	0.0562077	407208	Mental and behavioural disorders	TRUE	reported	21	45051168	0.01723	2.1677041048197e-07	21282	GCST90003058	TRUE	reported	0fu2rd	1	1	TRUE	0.0012621362476582	26.8922009717922	22.3906595019541
rs61813502	T	C	T	C	0.14934	0.0176655	NA	0.0173746	FALSE	FALSE	FALSE	XrkhT3	1	156571857	0.879551	0.116574	407208	Mental and behavioural disorders	TRUE	reported	1	156541649	0.030884	1.33813521515402e-06	21282	GCST90003058	TRUE	reported	0fu2rd	1	1	TRUE	0.00109747813640305	23.3799937746539	22.3906595019541
rs61868350	T	C	T	C	-0.049884	0.023094	NA	0.232765	FALSE	FALSE	FALSE	XrkhT3	10	95239727	0.52132	0.0360105	407208	Mental and behavioural disorders	TRUE	reported	10	96999484	0.010878	4.54673874061135e-06	21282	GCST90003058	TRUE	reported	0fu2rd	1	1	TRUE	0.000987149813567848	21.0273051330658	22.3906595019541
rs61975272	A	C	A	C	0.067434	0.00295481	NA	0.0937134	FALSE	FALSE	FALSE	XrkhT3	14	88496135	0.954897	0.0522432	407208	Mental and behavioural disorders	TRUE	reported	14	88962479	0.015126	8.30615440407924e-06	21282	GCST90003058	TRUE	reported	0fu2rd	1	1	TRUE	0.000933021855207101	19.8732472528279	22.3906595019541
rs6570300	G	T	G	T	0.04629	0.00800839	NA	0.489569	FALSE	FALSE	FALSE	XrkhT3	6	139031663	0.792078	0.0303793	407208	Mental and behavioural disorders	TRUE	reported	6	139352800	0.0097061	1.86251594743791e-06	21282	GCST90003058	TRUE	reported	0fu2rd	1	1	TRUE	0.00106759983849211	22.7428047778199	22.3906595019541
rs72958190	C	T	C	T	0.20391	-0.0314788	NA	0.0182374	FALSE	FALSE	FALSE	XrkhT3	4	135250290	0.785118	0.115453	407208	Mental and behavioural disorders	TRUE	reported	4	136171445	0.041082	6.97750248769366e-07	21282	GCST90003058	TRUE	reported	0fu2rd	1	1	TRUE	0.00115626931894972	24.6338945236939	22.3906595019541
rs73215631	C	T	C	T	-0.079688	0.0228341	NA	0.101874	FALSE	FALSE	FALSE	XrkhT3	13	75978940	0.648827	0.0501417	407208	Mental and behavioural disorders	TRUE	reported	13	76553076	0.016109	7.59626312954554e-07	21282	GCST90003058	TRUE	reported	0fu2rd	1	1	TRUE	0.00114851632158227	24.4685298291447	22.3906595019541
rs77025995	A	G	A	G	-0.15006	-0.0763097	NA	0.0183096	FALSE	FALSE	FALSE	XrkhT3	18	24339904	0.503716	0.114124	407208	Mental and behavioural disorders	TRUE	reported	18	21919868	0.033481	7.43703799062713e-06	21282	GCST90003058	TRUE	reported	0fu2rd	1	1	TRUE	0.000942998216730308	20.0859430605084	22.3906595019541
rs77343567	A	G	A	G	-0.07536	-0.033744	NA	0.071798	FALSE	FALSE	FALSE	XrkhT3	2	47596193	0.566995	0.0589432	407208	Mental and behavioural disorders	TRUE	reported	2	47823332	0.017011	9.46673020034698e-06	21282	GCST90003058	TRUE	reported	0fu2rd	1	1	TRUE	0.000921317549923548	19.6237171373665	22.3906595019541
rs77761566	G	A	G	A	-0.066906	-0.0372523	NA	0.111928	FALSE	FALSE	FALSE	XrkhT3	5	82915441	0.439297	0.0481681	407208	Mental and behavioural disorders	TRUE	reported	5	82211260	0.014869	6.83911647281429e-06	21282	GCST90003058	TRUE	reported	0fu2rd	1	1	TRUE	0.000950476071431634	20.2453735431752	22.3906595019541
rs78279323	A	G	A	G	-0.16751	-0.365874	NA	0.0180722	FALSE	FALSE	FALSE	XrkhT3	12	24896743	0.00496238	0.130229	407208	Mental and behavioural disorders	TRUE	reported	12	25049677	0.037374	7.43703799062713e-06	21282	GCST90003058	TRUE	reported	0fu2rd	1	1	TRUE	0.000943018331181103	20.0863719044467	22.3906595019541
rs7898606	T	C	T	C	-0.22832	-0.123284	NA	0.0201081	FALSE	FALSE	FALSE	XrkhT3	10	15991836	0.24248	0.105478	407208	Mental and behavioural disorders	TRUE	reported	10	16033835	0.050569	6.36795520907916e-06	21282	GCST90003058	TRUE	reported	0fu2rd	1	1	TRUE	0.000956953737253822	20.3834815776353	22.3906595019541
rs9707306	G	C	G	C	0.047087	0.0237791	NA	0.544788	FALSE	TRUE	TRUE	XrkhT3	14	73705861	0.436688	0.0305724	407208	Mental and behavioural disorders	TRUE	reported	14	74172564	0.010416	6.19298459918043e-06	21282	GCST90003058	TRUE	reported	0fu2rd	1	1	TRUE	0.000959336188764111	20.4342774387385	22.3906595019541
rs9863210	G	T	G	T	0.051834	0.0167922	NA	0.794324	FALSE	FALSE	FALSE	XrkhT3	3	145629662	0.654484	0.0375209	407208	Mental and behavioural disorders	TRUE	reported	3	145347449	0.011522	6.87859912308808e-06	21282	GCST90003058	TRUE	reported	0fu2rd	1	1	TRUE	0.000950054389038325	20.2363830632831	22.3906595019541
