# Supplementary material for: Investigating Bidirectional Causal Relationships Between Imaging‐Derived Brain Phenotypes and Sedative‐Hypnotic Use Disorder: A Mendelian Randomization Study
Source: Addict Biol. 2026 May 28;31(6):e70160. doi: 10.1111/adb.70160 (PMC13239158; doi:10.1111/adb.70160)
Supplement: Supplementary file 6 — Data S2: Supporting Information. [file ADB-31-e70160-s005.zip › Additional file2/GCST90004452_harmonise.csv]

SNP	effect_allele.exposure	other_allele.exposure	effect_allele.outcome	other_allele.outcome	beta.exposure	beta.outcome	eaf.exposure	eaf.outcome	remove	palindromic	ambiguous	id.outcome	chr.outcome	pos.outcome	pval.outcome	se.outcome	samplesize.outcome	outcome	mr_keep.outcome	pval_origin.outcome	chr.exposure	pos.exposure	se.exposure	pval.exposure	samplesize.exposure	exposure	mr_keep.exposure	pval_origin.exposure	id.exposure	action	SNP_index	mr_keep	R2	f	meanf
rs10749233	C	G	C	G	0.064539	0.0768036	NA	0.759425	FALSE	TRUE	TRUE	XrkhT3	10	117018487	0.0315551	0.0357226	407208	Mental and behavioural disorders	TRUE	reported	10	118777998	0.011666	3.19742230320493e-08	20859	GCST90004452	TRUE	reported	v9pNzh	1	1	TRUE	0.00146511015906483	30.6026388246512	22.0342558684848
rs111752158	T	C	T	C	-0.075189	-0.132147	NA	0.0594508	FALSE	FALSE	FALSE	XrkhT3	4	170073743	0.0433541	0.0654103	407208	Mental and behavioural disorders	TRUE	reported	4	170994894	0.016607	5.99652985155335e-06	20859	GCST90004452	TRUE	reported	v9pNzh	1	1	TRUE	0.000981761911110905	20.4967310899265	22.0342558684848
rs112624912	T	C	T	C	0.13948	-0.0109063	NA	0.0359153	FALSE	FALSE	FALSE	XrkhT3	6	73729737	0.893109	0.0811654	407208	Mental and behavioural disorders	TRUE	reported	6	74439460	0.027845	5.51696209383498e-07	20859	GCST90004452	TRUE	reported	v9pNzh	1	1	TRUE	0.00120147252042937	25.0892564107308	22.0342558684848
rs11265908	C	T	C	T	-0.045777	-0.0162852	NA	0.414473	FALSE	FALSE	FALSE	XrkhT3	9	89462217	0.596017	0.030719	407208	Mental and behavioural disorders	TRUE	reported	9	92077132	0.010107	5.95936519255937e-06	20859	GCST90004452	TRUE	reported	v9pNzh	1	1	TRUE	0.000982493619509859	20.5120223532024	22.0342558684848
rs113377574	A	G	A	G	-0.15922	-0.0867011	NA	0.0108475	FALSE	FALSE	FALSE	XrkhT3	12	78121103	0.551676	0.145655	407208	Mental and behavioural disorders	TRUE	reported	12	78514883	0.035567	7.62079010025412e-06	20859	GCST90004452	TRUE	reported	v9pNzh	1	1	TRUE	0.00095982098323654	20.0382193507641	22.0342558684848
rs11421016	GA	G	GA	G	-0.059447	0.0205627	NA	0.158678	FALSE	FALSE	FALSE	XrkhT3	8	26469681	0.621494	0.0416472	407208	Mental and behavioural disorders	TRUE	reported	8	26327197	0.013096	5.67413938477908e-06	20859	GCST90004452	TRUE	reported	v9pNzh	1	1	TRUE	0.000986870721541351	20.6034956257824	22.0342558684848
rs117165126	T	C	T	C	-0.09463	-0.126609	NA	0.0257652	FALSE	FALSE	FALSE	XrkhT3	22	50072376	0.191239	0.0968753	407208	Mental and behavioural disorders	TRUE	reported	22	50510805	0.021281	8.76395219629877e-06	20859	GCST90004452	TRUE	reported	v9pNzh	1	1	TRUE	0.000947040699075351	19.7711519461752	22.0342558684848
rs12275981	T	C	T	C	0.044782	-0.0272462	NA	0.46657	FALSE	FALSE	FALSE	XrkhT3	11	3869061	0.369772	0.0303782	407208	Mental and behavioural disorders	TRUE	reported	11	3890291	0.0099485	6.78890919795585e-06	20859	GCST90004452	TRUE	reported	v9pNzh	1	1	TRUE	0.000970457698335832	20.2604981706122	22.0342558684848
rs12379260	A	G	A	G	0.049806	-0.0271501	NA	0.641984	FALSE	FALSE	FALSE	XrkhT3	9	12723113	0.390574	0.0316222	407208	Mental and behavioural disorders	TRUE	reported	9	12723112	0.010101	8.25847769206449e-07	20859	GCST90004452	TRUE	reported	v9pNzh	1	1	TRUE	0.00116422036840194	24.3104469412533	22.0342558684848
rs12510999	C	G	C	G	0.055816	0.0472083	NA	0.249816	FALSE	TRUE	TRUE	XrkhT3	4	77151509	0.179708	0.0351867	407208	Mental and behavioural disorders	TRUE	reported	4	78072662	0.012167	4.51543921127832e-06	20859	GCST90004452	TRUE	reported	v9pNzh	1	1	TRUE	0.00100790354345987	21.0430535742051	22.0342558684848
rs13059843	A	G	A	G	0.047619	0.00673532	NA	0.553877	FALSE	FALSE	FALSE	XrkhT3	3	195307454	0.825386	0.0305287	407208	Mental and behavioural disorders	TRUE	reported	3	195028183	0.0098207	1.25112297692159e-06	20859	GCST90004452	TRUE	reported	v9pNzh	1	1	TRUE	0.00112588213733577	23.5089920926762	22.0342558684848
rs13119516	A	G	A	G	0.069016	0.0635646	NA	0.152454	FALSE	FALSE	FALSE	XrkhT3	4	101920448	0.130997	0.0420906	407208	Mental and behavioural disorders	TRUE	reported	4	102841605	0.013368	2.45753663121505e-07	20859	GCST90004452	TRUE	reported	v9pNzh	1	1	TRUE	0.00127619962232997	26.6517084231603	22.0342558684848
rs13180347	T	A	T	A	0.064493	0.0344128	NA	0.144493	FALSE	TRUE	TRUE	XrkhT3	5	62262978	0.427761	0.0433942	407208	Mental and behavioural disorders	TRUE	reported	5	61558805	0.014214	5.73323838653841e-06	20859	GCST90004452	TRUE	reported	v9pNzh	1	1	TRUE	0.000985985737814785	20.5850010510522	22.0342558684848
rs138583843	G	A	G	A	-0.17582	-0.148583	NA	0.00346783	FALSE	FALSE	FALSE	XrkhT3	4	167085127	0.590754	0.276308	407208	Mental and behavioural disorders	TRUE	reported	4	168006278	0.039711	9.58517397685646e-06	20859	GCST90004452	TRUE	reported	v9pNzh	1	1	TRUE	0.000938887322706394	19.6007758096101	22.0342558684848
rs1389742	G	A	G	A	0.047324	0.0298997	NA	0.67116	FALSE	FALSE	FALSE	XrkhT3	1	220794341	0.356683	0.0324396	407208	Mental and behavioural disorders	TRUE	reported	1	220967683	0.0099141	1.82389570231964e-06	20859	GCST90004452	TRUE	reported	v9pNzh	1	1	TRUE	0.00109116059307279	22.7831966160508	22.0342558684848
rs141705891	A	G	A	G	-0.14459	-0.0988698	NA	0.0331702	FALSE	FALSE	FALSE	XrkhT3	3	149014513	0.241682	0.0844468	407208	Mental and behavioural disorders	TRUE	reported	3	148732300	0.029917	1.35269535901304e-06	20859	GCST90004452	TRUE	reported	v9pNzh	1	1	TRUE	0.001118564135234	23.3560173719496	22.0342558684848
rs149023468	A	G	A	G	-0.22643	0.409537	NA	0.00253045	FALSE	FALSE	FALSE	XrkhT3	14	62869058	0.178171	0.30417	407208	Mental and behavioural disorders	TRUE	reported	14	63335776	0.050887	8.64768775480222e-06	20859	GCST90004452	TRUE	reported	v9pNzh	1	1	TRUE	0.000948306468670628	19.7976022113044	22.0342558684848
rs149740889	C	T	C	T	-0.082821	0.0308098	NA	0.0818377	FALSE	FALSE	FALSE	XrkhT3	17	44319303	0.578659	0.0554788	407208	Mental and behavioural disorders	TRUE	reported	17	42396671	0.017498	2.22535857804652e-06	20859	GCST90004452	TRUE	reported	v9pNzh	1	1	TRUE	0.00107286343154578	22.4007455324714	22.0342558684848
rs1705061	G	C	G	C	0.046071	0.0140508	NA	0.564669	FALSE	TRUE	TRUE	XrkhT3	2	35951589	0.645911	0.0305818	407208	Mental and behavioural disorders	TRUE	reported	2	36176653	0.010158	5.77696850696928e-06	20859	GCST90004452	TRUE	reported	v9pNzh	1	1	TRUE	0.00098518390029173	20.5682441113404	22.0342558684848
rs1809953	T	C	T	C	-0.045632	-0.0426919	NA	0.419655	FALSE	FALSE	FALSE	XrkhT3	2	109059350	0.167578	0.0309355	407208	Mental and behavioural disorders	TRUE	reported	2	109675806	0.010058	5.73852132674619e-06	20859	GCST90004452	TRUE	reported	v9pNzh	1	1	TRUE	0.000985811584394882	20.5813615603729	22.0342558684848
rs2047540	T	C	T	C	-0.079337	-0.0239088	NA	0.053906	FALSE	FALSE	FALSE	XrkhT3	1	197861355	0.724134	0.0677421	407208	Mental and behavioural disorders	TRUE	reported	1	197830485	0.016452	1.42790725436738e-06	20859	GCST90004452	TRUE	reported	v9pNzh	1	1	TRUE	0.00111361931430896	23.2526526416327	22.0342558684848
rs2053395	A	G	A	G	-0.046408	-0.0042586	NA	0.53556	FALSE	FALSE	FALSE	XrkhT3	2	42069359	0.889848	0.0307488	407208	Mental and behavioural disorders	TRUE	reported	2	42296499	0.010153	4.88202501086706e-06	20859	GCST90004452	TRUE	reported	v9pNzh	1	1	TRUE	0.00100061882152071	20.8908104986392	22.0342558684848
rs2115665	A	G	A	G	-0.072061	0.0111951	NA	0.148547	FALSE	FALSE	FALSE	XrkhT3	11	44597490	0.79312	0.042687	407208	Mental and behavioural disorders	TRUE	reported	11	44619040	0.014885	1.30046898761164e-06	20859	GCST90004452	TRUE	reported	v9pNzh	1	1	TRUE	0.0011223329423521	23.4347998264805	22.0342558684848
rs2342588	C	T	C	T	-0.051363	0.0196603	NA	0.366412	FALSE	FALSE	FALSE	XrkhT3	14	55730321	0.532526	0.031499	407208	Mental and behavioural disorders	TRUE	reported	14	56197039	0.0098859	2.06062991327e-07	20859	GCST90004452	TRUE	reported	v9pNzh	1	1	TRUE	0.00129244832339725	26.9914797738763	22.0342558684848
rs2390998	C	T	C	T	0.044258	0.00778886	NA	0.512039	FALSE	FALSE	FALSE	XrkhT3	13	103872924	0.797871	0.030413	407208	Mental and behavioural disorders	TRUE	reported	13	104525274	0.0099599	8.88996395304543e-06	20859	GCST90004452	TRUE	reported	v9pNzh	1	1	TRUE	0.000945734445496785	19.743855774219	22.0342558684848
rs2517474	A	G	A	G	-0.048023	0.0766584	NA	0.510929	FALSE	FALSE	FALSE	XrkhT3	6	31078717	0.0114969	0.030333	407208	Mental and behavioural disorders	TRUE	reported	6	31046494	0.0098295	1.03848445500827e-06	20859	GCST90004452	TRUE	reported	v9pNzh	1	1	TRUE	0.00114299822006728	23.8667935785222	22.0342558684848
rs343608	A	G	A	G	-0.048248	0.0324108	NA	0.358811	FALSE	FALSE	FALSE	XrkhT3	1	110724688	0.305188	0.0316088	407208	Mental and behavioural disorders	TRUE	reported	1	111267310	0.0099633	1.29062478206054e-06	20859	GCST90004452	TRUE	reported	v9pNzh	1	1	TRUE	0.00112297672603924	23.4482574223519	22.0342558684848
rs348258	T	C	T	C	0.048394	-0.00716211	NA	0.277032	FALSE	FALSE	FALSE	XrkhT3	20	49152451	0.832529	0.0338699	407208	Mental and behavioural disorders	TRUE	reported	20	47768988	0.010556	4.57298734981334e-06	20859	GCST90004452	TRUE	reported	v9pNzh	1	1	TRUE	0.00100659186363182	21.015640672679	22.0342558684848
rs35544841	GA	G	GA	G	-0.054884	-0.0529416	NA	0.263089	FALSE	FALSE	FALSE	XrkhT3	5	83566509	0.123439	0.0343666	407208	Mental and behavioural disorders	TRUE	reported	5	82862328	0.012304	8.22053343375773e-06	20859	GCST90004452	TRUE	reported	v9pNzh	1	1	TRUE	0.000952996496062064	19.8956083634238	22.0342558684848
rs4279203	C	G	C	G	-0.051448	-0.0413334	NA	0.306841	FALSE	TRUE	TRUE	XrkhT3	4	15661871	0.20818	0.0328412	407208	Mental and behavioural disorders	TRUE	reported	4	15663494	0.011357	5.93198439664973e-06	20859	GCST90004452	TRUE	reported	v9pNzh	1	1	TRUE	0.000982854429608497	20.5195625813211	22.0342558684848
rs4758097	C	T	C	T	-0.054803	-0.0200774	NA	0.135315	FALSE	FALSE	FALSE	XrkhT3	11	6345727	0.653604	0.0447397	407208	Mental and behavioural disorders	TRUE	reported	11	6366957	0.012124	6.21584247752522e-06	20859	GCST90004452	TRUE	reported	v9pNzh	1	1	TRUE	0.000978584032074477	20.4303199418426	22.0342558684848
rs4764861	C	T	C	T	0.045105	0.0777948	NA	0.333871	FALSE	FALSE	FALSE	XrkhT3	12	101979031	0.0158343	0.0322438	407208	Mental and behavioural disorders	TRUE	reported	12	102372809	0.0098987	5.22636816736937e-06	20859	GCST90004452	TRUE	reported	v9pNzh	1	1	TRUE	0.000994414577124546	20.7611500253097	22.0342558684848
rs56032133	C	A	C	A	-0.10164	-0.0150826	NA	0.0310056	FALSE	FALSE	FALSE	XrkhT3	19	42245193	0.864315	0.0882621	407208	Mental and behavioural disorders	TRUE	reported	19	42749345	0.022088	4.21599415398428e-06	20859	GCST90004452	TRUE	reported	v9pNzh	1	1	TRUE	0.00101410377236158	21.1726336277783	22.0342558684848
rs60194061	A	G	A	G	0.05217	-0.055925	NA	0.169245	FALSE	FALSE	FALSE	XrkhT3	3	77251970	0.170024	0.0407579	407208	Mental and behavioural disorders	TRUE	reported	3	77301121	0.011038	2.2998525866862e-06	20859	GCST90004452	TRUE	reported	v9pNzh	1	1	TRUE	0.00106979990006951	22.3367123283665	22.0342558684848
rs6043557	T	C	T	C	0.049341	-0.0120314	NA	0.318369	FALSE	FALSE	FALSE	XrkhT3	20	15823787	0.712689	0.032672	407208	Mental and behavioural disorders	TRUE	reported	20	15804432	0.010786	4.7940217494151e-06	20859	GCST90004452	TRUE	reported	v9pNzh	1	1	TRUE	0.00100222699976285	20.9244195522834	22.0342558684848
rs62456356	T	C	T	C	-0.10988	0.106627	NA	0.0237533	FALSE	FALSE	FALSE	XrkhT3	7	46004131	0.287281	0.100204	407208	Mental and behavioural disorders	TRUE	reported	7	46043730	0.024274	6.02559586074358e-06	20859	GCST90004452	TRUE	reported	v9pNzh	1	1	TRUE	0.000981374360674394	20.4886320587736	22.0342558684848
rs62485106	G	A	G	A	0.070004	0.0928477	NA	0.0795573	FALSE	FALSE	FALSE	XrkhT3	7	104485976	0.0980031	0.0561144	407208	Mental and behavioural disorders	TRUE	reported	7	104126424	0.015723	8.54279529904849e-06	20859	GCST90004452	TRUE	reported	v9pNzh	1	1	TRUE	0.000949442931617173	19.8213504658343	22.0342558684848
rs6848561	A	G	A	G	-0.058245	-0.0671405	NA	0.192638	FALSE	FALSE	FALSE	XrkhT3	4	82286042	0.0794072	0.0382756	407208	Mental and behavioural disorders	TRUE	reported	4	83207195	0.012743	4.88652359342834e-06	20859	GCST90004452	TRUE	reported	v9pNzh	1	1	TRUE	0.00100056588472567	20.8897041830709	22.0342558684848
rs7218952	A	C	A	C	0.045994	-0.00302093	NA	0.241316	FALSE	FALSE	FALSE	XrkhT3	17	27869146	0.932658	0.0357499	407208	Mental and behavioural disorders	TRUE	reported	17	26196172	0.010394	9.68723867382764e-06	20859	GCST90004452	TRUE	reported	v9pNzh	1	1	TRUE	0.000937855557057017	19.5792158299071	22.0342558684848
rs72835163	T	C	T	C	0.066417	0.0632581	NA	0.117362	FALSE	FALSE	FALSE	XrkhT3	5	147733425	0.175941	0.0467416	407208	Mental and behavioural disorders	TRUE	reported	5	147112988	0.014822	7.47480728175663e-06	20859	GCST90004452	TRUE	reported	v9pNzh	1	1	TRUE	0.000961686571638073	20.0772048029103	22.0342558684848
rs76122535	G	C	G	C	-0.077031	-0.024676	NA	0.124299	FALSE	TRUE	TRUE	XrkhT3	2	202800206	0.593156	0.0461866	407208	Mental and behavioural disorders	TRUE	reported	2	203664929	0.01435	8.05007636108063e-08	20859	GCST90004452	TRUE	reported	v9pNzh	1	1	TRUE	0.00137953983408555	28.8128107396697	22.0342558684848
rs76363700	C	T	C	T	0.1782	0.127891	NA	0.00555926	FALSE	FALSE	FALSE	XrkhT3	5	123461040	0.549199	0.213521	407208	Mental and behavioural disorders	TRUE	reported	5	122796734	0.036713	1.21927031397004e-06	20859	GCST90004452	TRUE	reported	v9pNzh	1	1	TRUE	0.00112821511165917	23.557760805613	22.0342558684848
rs76556937	A	C	A	C	0.11078	0.0238789	NA	0.0865345	FALSE	FALSE	FALSE	XrkhT3	6	149834328	0.662133	0.0546465	407208	Mental and behavioural disorders	TRUE	reported	6	150155464	0.023941	3.72649034199732e-06	20859	GCST90004452	TRUE	reported	v9pNzh	1	1	TRUE	0.00102541367337373	21.4090060731166	22.0342558684848
rs77548535	T	G	T	G	-0.069957	0.0401563	NA	0.0809574	FALSE	FALSE	FALSE	XrkhT3	6	84998741	0.473619	0.0560371	407208	Mental and behavioural disorders	TRUE	reported	6	85708459	0.015623	7.58402926195531e-06	20859	GCST90004452	TRUE	reported	v9pNzh	1	1	TRUE	0.000960334953147762	20.0489598347064	22.0342558684848
rs77700258	T	C	T	C	0.062114	-0.0129016	NA	0.24095	FALSE	FALSE	FALSE	XrkhT3	3	8267200	0.716991	0.0355922	407208	Mental and behavioural disorders	TRUE	reported	3	8308887	0.012816	1.26590174930025e-06	20859	GCST90004452	TRUE	reported	v9pNzh	1	1	TRUE	0.00112484252340154	23.4872599793689	22.0342558684848
rs79026787	C	A	C	A	0.15432	-0.113332	NA	0.00223004	FALSE	FALSE	FALSE	XrkhT3	2	9024755	0.765383	0.379774	407208	Mental and behavioural disorders	TRUE	reported	2	9164884	0.033171	3.3052171686998e-06	20859	GCST90004452	TRUE	reported	v9pNzh	1	1	TRUE	0.00103653368969686	21.6414152219778	22.0342558684848
rs79540568	C	T	C	T	0.2408	0.116617	NA	0.013365	FALSE	FALSE	FALSE	XrkhT3	2	144531995	0.396068	0.137413	407208	Mental and behavioural disorders	TRUE	reported	2	145289562	0.052325	4.20920424776836e-06	20859	GCST90004452	TRUE	reported	v9pNzh	1	1	TRUE	0.00101428565853442	21.1764349343052	22.0342558684848
rs80012674	T	A	T	A	0.19071	0.211375	NA	0.0100132	FALSE	TRUE	TRUE	XrkhT3	4	130585120	0.16585	0.152545	407208	Mental and behavioural disorders	TRUE	reported	4	131506275	0.042785	8.33873168908596e-06	20859	GCST90004452	TRUE	reported	v9pNzh	1	1	TRUE	0.000951605408708582	19.8665391155095	22.0342558684848
rs9881595	G	A	G	A	-0.051373	0.0411237	NA	0.495403	FALSE	FALSE	FALSE	XrkhT3	3	189818871	0.174714	0.0303001	407208	Mental and behavioural disorders	TRUE	reported	3	189536660	0.0097824	1.52300033898479e-07	20859	GCST90004452	TRUE	reported	v9pNzh	1	1	TRUE	0.00132041882597326	27.5763878349739	22.0342558684848
