# Supplementary material for: Investigating Bidirectional Causal Relationships Between Imaging‐Derived Brain Phenotypes and Sedative‐Hypnotic Use Disorder: A Mendelian Randomization Study
Source: Addict Biol. 2026 May 28;31(6):e70160. doi: 10.1111/adb.70160 (PMC13239158; doi:10.1111/adb.70160)
Supplement: Supplementary file 6 — Data S2: Supporting Information. [file ADB-31-e70160-s005.zip › Additional file2/GCST90005180_harmonise.csv]

SNP	effect_allele.exposure	other_allele.exposure	effect_allele.outcome	other_allele.outcome	beta.exposure	beta.outcome	eaf.exposure	eaf.outcome	remove	palindromic	ambiguous	id.outcome	chr.outcome	pos.outcome	pval.outcome	se.outcome	samplesize.outcome	outcome	mr_keep.outcome	pval_origin.outcome	chr.exposure	pos.exposure	se.exposure	pval.exposure	samplesize.exposure	exposure	mr_keep.exposure	pval_origin.exposure	id.exposure	action	SNP_index	mr_keep	R2	f	meanf
rs111769937	T	C	T	C	0.097711	0.0781149	NA	0.0588985	FALSE	FALSE	FALSE	XrkhT3	19	40666783	0.225057	0.064388	407208	Mental and behavioural disorders	TRUE	reported	19	41172688	0.020987	3.24563740620266e-06	21081	GCST90005180	TRUE	reported	yYlzRS	1	1	TRUE	0.00102718496190367	21.6742953221824	22.6005884780811
rs116184817	T	G	T	G	-0.21005	-0.0859834	NA	0.0110407	FALSE	FALSE	FALSE	XrkhT3	2	176061404	0.552183	0.144633	407208	Mental and behavioural disorders	TRUE	reported	2	176926132	0.044837	2.82033047380154e-06	21081	GCST90005180	TRUE	reported	yYlzRS	1	1	TRUE	0.00103999002351346	21.9447720496402	22.6005884780811
rs117636570	T	C	T	C	-0.099874	-0.0183648	NA	0.0640752	FALSE	FALSE	FALSE	XrkhT3	18	31969785	0.769079	0.0625545	407208	Mental and behavioural disorders	TRUE	reported	18	29549748	0.021685	4.13523314347606e-06	21081	GCST90005180	TRUE	reported	yYlzRS	1	1	TRUE	0.00100521288920606	21.2102032612753	22.6005884780811
rs11982692	G	T	G	T	0.057817	-0.0085089	NA	0.799811	FALSE	FALSE	FALSE	XrkhT3	7	68231906	0.821697	0.0377564	407208	Mental and behavioural disorders	TRUE	reported	7	67696893	0.01242	3.25461783498046e-06	21081	GCST90005180	TRUE	reported	yYlzRS	1	1	TRUE	0.00102690554309768	21.668393336183	22.6005884780811
rs137901505	A	G	A	G	0.05561	-0.00292874	NA	0.221802	FALSE	FALSE	FALSE	XrkhT3	16	65698429	0.93654	0.0367839	407208	Mental and behavioural disorders	TRUE	reported	16	65732332	0.011939	3.21366053864032e-06	21081	GCST90005180	TRUE	reported	yYlzRS	1	1	TRUE	0.00102809193709735	21.6934528059927	22.6005884780811
rs139580802	T	C	T	C	-0.19513	-0.310674	NA	0.00758395	FALSE	FALSE	FALSE	XrkhT3	17	78217525	0.0771152	0.175752	407208	Mental and behavioural disorders	TRUE	reported	17	76213606	0.041181	2.16970155380085e-06	21081	GCST90005180	TRUE	reported	yYlzRS	1	1	TRUE	0.00106390000805245	22.4498326468714	22.6005884780811
rs145918987	T	A	T	A	0.167	0.00270234	NA	0.0175245	FALSE	TRUE	TRUE	XrkhT3	15	86723568	0.981902	0.119125	407208	Mental and behavioural disorders	TRUE	reported	15	87266799	0.0358	3.10813590273947e-06	21081	GCST90005180	TRUE	reported	yYlzRS	1	1	TRUE	0.00103116371144492	21.7583362803411	22.6005884780811
rs17492715	T	C	T	C	-0.0522	-0.00625152	NA	0.243599	FALSE	FALSE	FALSE	XrkhT3	12	28081050	0.860413	0.0355506	407208	Mental and behavioural disorders	TRUE	reported	12	28233983	0.011677	7.85778243559009e-06	21081	GCST90005180	TRUE	reported	yYlzRS	1	1	TRUE	0.0009470561773175	19.9819211635482	22.6005884780811
rs175292	A	T	A	T	0.15538	0.0930995	NA	0.0325368	FALSE	TRUE	TRUE	XrkhT3	20	15233603	0.280967	0.0863511	407208	Mental and behavioural disorders	TRUE	reported	20	15214249	0.031002	5.43000213065738e-07	21081	GCST90005180	TRUE	reported	yYlzRS	1	1	TRUE	0.00119015196463261	25.1171064360616	22.6005884780811
rs180718422	T	G	T	G	-0.22813	-0.0239522	NA	0.0230943	FALSE	FALSE	FALSE	XrkhT3	4	108125655	0.812307	0.100872	407208	Mental and behavioural disorders	TRUE	reported	4	109046811	0.05112	8.13579505605396e-06	21081	GCST90005180	TRUE	reported	yYlzRS	1	1	TRUE	0.000943804013806308	19.9132390019211	22.6005884780811
rs2071978	A	G	A	G	0.051056	0.0338337	NA	0.483093	FALSE	FALSE	FALSE	XrkhT3	16	520623	0.266234	0.0304321	407208	Mental and behavioural disorders	TRUE	reported	16	570623	0.009701	1.43152850421507e-07	21081	GCST90005180	TRUE	reported	yYlzRS	1	1	TRUE	0.00131219718590634	27.6961472882519	22.6005884780811
rs2239095	T	C	T	C	0.077887	0.0533714	NA	0.133001	FALSE	FALSE	FALSE	XrkhT3	12	2501839	0.232856	0.0447359	407208	Mental and behavioural disorders	TRUE	reported	12	2611005	0.016143	1.41123714841185e-06	21081	GCST90005180	TRUE	reported	yYlzRS	1	1	TRUE	0.00110303918938576	23.2766381171027	22.6005884780811
rs2269457	C	T	C	T	-0.055982	-0.0142792	NA	0.300735	FALSE	FALSE	FALSE	XrkhT3	17	40098436	0.664956	0.0329712	407208	Mental and behavioural disorders	TRUE	reported	17	38254689	0.01175	1.90677741831642e-06	21081	GCST90005180	TRUE	reported	yYlzRS	1	1	TRUE	0.00107562896162149	22.6975970747923	22.6005884780811
rs2274224	C	G	C	G	0.052438	0.00428683	NA	0.344312	FALSE	TRUE	TRUE	XrkhT3	10	94279840	0.893409	0.0319932	407208	Mental and behavioural disorders	TRUE	reported	10	96039597	0.009798	8.79427414883684e-08	21081	GCST90005180	TRUE	reported	yYlzRS	1	1	TRUE	0.00135686450304821	28.6402077409968	22.6005884780811
rs57587487	CA	C	CA	C	0.069607	0.0178574	NA	0.121108	FALSE	FALSE	FALSE	XrkhT3	19	51494279	0.702356	0.0467298	407208	Mental and behavioural disorders	TRUE	reported	19	51997533	0.015673	8.98669495047526e-06	21081	GCST90005180	TRUE	reported	yYlzRS	1	1	TRUE	0.000934768787670963	19.7224271846656	22.6005884780811
rs62006786	T	G	T	G	-0.053901	-0.0226886	NA	0.221917	FALSE	FALSE	FALSE	XrkhT3	15	60842383	0.53741	0.0367883	407208	Mental and behavioural disorders	TRUE	reported	15	61134582	0.011408	2.31632769598745e-06	21081	GCST90005180	TRUE	reported	yYlzRS	1	1	TRUE	0.00105784917220974	22.3220160271855	22.6005884780811
rs62532761	T	C	T	C	0.099394	0.0588169	NA	0.00895837	FALSE	FALSE	FALSE	XrkhT3	9	14250451	0.730207	0.170558	407208	Mental and behavioural disorders	TRUE	reported	9	14250450	0.021809	5.20714894033991e-06	21081	GCST90005180	TRUE	reported	yYlzRS	1	1	TRUE	0.000984305552682635	20.7686194124065	22.6005884780811
rs680109	A	C	A	C	0.044415	-0.00328985	NA	0.412501	FALSE	FALSE	FALSE	XrkhT3	11	105879983	0.915062	0.0308454	407208	Mental and behavioural disorders	TRUE	reported	11	105750709	0.0099608	8.27560970035353e-06	21081	GCST90005180	TRUE	reported	yYlzRS	1	1	TRUE	0.000942258955118497	19.8806091969919	22.6005884780811
rs7537410	G	A	G	A	-0.048583	0.00425319	NA	0.436567	FALSE	FALSE	FALSE	XrkhT3	1	230776734	0.889136	0.0305112	407208	Mental and behavioural disorders	TRUE	reported	1	230912480	0.010166	1.77541547095864e-06	21081	GCST90005180	TRUE	reported	yYlzRS	1	1	TRUE	0.00108219865930416	22.8363790382509	22.6005884780811
rs76920641	C	G	C	G	0.29668	0.179416	NA	0.00533545	FALSE	TRUE	TRUE	XrkhT3	4	32583331	0.375917	0.202628	407208	Mental and behavioural disorders	TRUE	reported	4	32584953	0.063056	2.55446525542872e-06	21081	GCST90005180	TRUE	reported	yYlzRS	1	1	TRUE	0.00104900288377494	22.1351516249794	22.6005884780811
rs78356917	C	T	C	T	0.18162	0.120923	NA	0.0188662	FALSE	FALSE	FALSE	XrkhT3	10	26468143	0.277352	0.111318	407208	Mental and behavioural disorders	TRUE	reported	10	26757072	0.03284	3.23370203537391e-08	21081	GCST90005180	TRUE	reported	yYlzRS	1	1	TRUE	0.00144877247874844	30.5829828634289	22.6005884780811
rs79530694	T	G	T	G	-0.068124	-0.0244658	NA	0.132751	FALSE	FALSE	FALSE	XrkhT3	8	87124811	0.585047	0.044807	407208	Mental and behavioural disorders	TRUE	reported	8	88137039	0.01366	6.18158720057992e-07	21081	GCST90005180	TRUE	reported	yYlzRS	1	1	TRUE	0.00117840776566909	24.8689630717466	22.6005884780811
rs9611260	A	G	A	G	0.05043	0.00256539	NA	0.245678	FALSE	FALSE	FALSE	XrkhT3	22	40068448	0.94229	0.0354374	407208	Mental and behavioural disorders	TRUE	reported	22	40464452	0.011284	7.89405231136604e-06	21081	GCST90005180	TRUE	reported	yYlzRS	1	1	TRUE	0.000946562492441282	19.9714950462986	22.6005884780811
rs9845346	A	C	A	C	-0.046899	0.00296035	NA	0.279661	FALSE	FALSE	FALSE	XrkhT3	3	104880029	0.930277	0.0338341	407208	Mental and behavioural disorders	TRUE	reported	3	104598873	0.010592	9.56973694587658e-06	21081	GCST90005180	TRUE	reported	yYlzRS	1	1	TRUE	0.000929129628595184	19.6033374828325	22.6005884780811
