# Supplementary material for: Investigating Bidirectional Causal Relationships Between Imaging‐Derived Brain Phenotypes and Sedative‐Hypnotic Use Disorder: A Mendelian Randomization Study
Source: Addict Biol. 2026 May 28;31(6):e70160. doi: 10.1111/adb.70160 (PMC13239158; doi:10.1111/adb.70160)
Supplement: Supplementary file 6 — Data S2: Supporting Information. [file ADB-31-e70160-s005.zip › Additional file2/GCST90005603_harmonise.csv]

SNP	effect_allele.exposure	other_allele.exposure	effect_allele.outcome	other_allele.outcome	beta.exposure	beta.outcome	eaf.exposure	eaf.outcome	remove	palindromic	ambiguous	id.outcome	chr.outcome	pos.outcome	pval.outcome	se.outcome	samplesize.outcome	outcome	mr_keep.outcome	pval_origin.outcome	chr.exposure	pos.exposure	se.exposure	pval.exposure	samplesize.exposure	exposure	mr_keep.exposure	pval_origin.exposure	id.exposure	action	SNP_index	mr_keep	R2	f	meanf
rs1039084	G	A	G	A	0.050595	0.0159873	NA	0.502839	FALSE	FALSE	FALSE	XrkhT3	6	147314277	0.598598	0.0303701	407208	Mental and behavioural disorders	TRUE	reported	6	147635413	0.009769	2.25009057227931e-07	21081	GCST90005603	TRUE	reported	YePTW4	1	1	TRUE	0.00127078338467293	26.8209265533461	21.5724820109126
rs117730235	C	G	C	G	0.13767	-0.156379	NA	0.0148272	FALSE	TRUE	TRUE	XrkhT3	22	33336621	0.219214	0.12728	407208	Mental and behavioural disorders	TRUE	reported	22	33732607	0.030631	7.01455298419971e-06	21081	GCST90005603	TRUE	reported	YePTW4	1	1	TRUE	0.000957302329477399	20.1983116938902	21.5724820109126
rs12060852	C	T	C	T	0.051647	-0.0413791	NA	0.297434	FALSE	FALSE	FALSE	XrkhT3	1	246572601	0.215059	0.0333763	407208	Mental and behavioural disorders	TRUE	reported	1	246735903	0.01076	1.5999263828686e-06	21081	GCST90005603	TRUE	reported	YePTW4	1	1	TRUE	0.00109169186512722	23.0369220454112	21.5724820109126
rs138085649	A	G	A	G	0.69086	0.226366	NA	0.0325519	FALSE	FALSE	FALSE	XrkhT3	18	33922025	0.00443149	0.0795469	407208	Mental and behavioural disorders	TRUE	reported	18	31501989	0.14097	9.61390884463815e-07	21081	GCST90005603	TRUE	reported	YePTW4	1	1	TRUE	0.00113799664499591	24.0151604518922	21.5724820109126
rs139458625	A	C	A	C	-0.2532	-0.0383866	NA	0.00457803	FALSE	FALSE	FALSE	XrkhT3	1	24172965	0.864138	0.224339	407208	Mental and behavioural disorders	TRUE	reported	1	24499455	0.055599	5.29053997209581e-06	21081	GCST90005603	TRUE	reported	YePTW4	1	1	TRUE	0.000982822723601035	20.7373012817121	21.5724820109126
rs144509446	G	T	G	T	0.17316	0.083351	NA	0.0406762	FALSE	FALSE	FALSE	XrkhT3	3	740665	0.276794	0.076641	407208	Mental and behavioural disorders	TRUE	reported	3	782349	0.036359	1.9244206125417e-06	21081	GCST90005603	TRUE	reported	YePTW4	1	1	TRUE	0.00107476390051964	22.6793231768922	21.5724820109126
rs324662	G	A	G	A	-0.088617	-0.00145973	NA	0.960529	FALSE	FALSE	FALSE	XrkhT3	7	137038716	0.985251	0.0789633	407208	Mental and behavioural disorders	TRUE	reported	7	136723463	0.019887	8.38880308340861e-06	21081	GCST90005603	TRUE	reported	YePTW4	1	1	TRUE	0.000941012651427024	19.8542888163915	21.5724820109126
rs41314980	A	C	A	C	0.1063	0.0393873	NA	0.0346326	FALSE	FALSE	FALSE	XrkhT3	10	45446051	0.639523	0.084095	407208	Mental and behavioural disorders	TRUE	reported	10	45941499	0.02264	2.67793480625971e-06	21081	GCST90005603	TRUE	reported	YePTW4	1	1	TRUE	0.00104464457980606	22.0430902925281	21.5724820109126
rs426916	T	C	T	C	0.044196	0.0124382	NA	0.603703	FALSE	FALSE	FALSE	XrkhT3	5	31736174	0.689082	0.0310877	407208	Mental and behavioural disorders	TRUE	reported	5	31736281	0.0098536	7.31981323199807e-06	21081	GCST90005603	TRUE	reported	YePTW4	1	1	TRUE	0.000953390050111482	20.1156869621007	21.5724820109126
rs4554719	G	T	G	T	0.049391	0.0397663	NA	0.326001	FALSE	FALSE	FALSE	XrkhT3	1	159989204	0.219888	0.032414	407208	Mental and behavioural disorders	TRUE	reported	1	159958994	0.010367	1.90897394112351e-06	21081	GCST90005603	TRUE	reported	YePTW4	1	1	TRUE	0.00107555067224105	22.6959432571965	21.5724820109126
rs60533422	T	C	T	C	-0.053969	0.0208548	NA	0.243733	FALSE	FALSE	FALSE	XrkhT3	8	112227019	0.553205	0.0351705	407208	Mental and behavioural disorders	TRUE	reported	8	113239248	0.011763	4.49779854893288e-06	21081	GCST90005603	TRUE	reported	YePTW4	1	1	TRUE	0.00099753444263898	21.0480246459209	21.5724820109126
rs60588818	G	T	G	T	-0.05878	0.0181412	NA	0.147294	FALSE	FALSE	FALSE	XrkhT3	8	38773601	0.674746	0.0432301	407208	Mental and behavioural disorders	TRUE	reported	8	38631119	0.012747	4.0243894331377e-06	21081	GCST90005603	TRUE	reported	YePTW4	1	1	TRUE	0.00100766028418413	21.2618958983805	21.5724820109126
rs62077753	C	T	C	T	-0.10077	0.00967668	NA	0.0771631	FALSE	FALSE	FALSE	XrkhT3	18	5574935	0.86572	0.0572257	407208	Mental and behavioural disorders	TRUE	reported	18	5574934	0.022518	7.67714953769028e-06	21081	GCST90005603	TRUE	reported	YePTW4	1	1	TRUE	0.000949072318779579	20.024500106303	21.5724820109126
rs6685922	A	G	A	G	0.13686	-0.0116534	NA	0.0926323	FALSE	FALSE	FALSE	XrkhT3	1	205122522	0.823866	0.052357	407208	Mental and behavioural disorders	TRUE	reported	1	205091650	0.029313	3.04579030537342e-06	21081	GCST90005603	TRUE	reported	YePTW4	1	1	TRUE	0.00103298134164509	21.7967293152283	21.5724820109126
rs7078411	A	G	A	G	0.049225	-0.010403	NA	0.587345	FALSE	FALSE	FALSE	XrkhT3	10	130116069	0.737179	0.0309993	407208	Mental and behavioural disorders	TRUE	reported	10	131914333	0.010991	7.55440040567618e-06	21081	GCST90005603	TRUE	reported	YePTW4	1	1	TRUE	0.00095058902033331	20.056531478215	21.5724820109126
rs7542777	A	G	A	G	-0.05794	-0.0299412	NA	0.159664	FALSE	FALSE	FALSE	XrkhT3	1	33323283	0.47253	0.0416794	407208	Mental and behavioural disorders	TRUE	reported	1	33788884	0.012903	7.14825439568763e-06	21081	GCST90005603	TRUE	reported	YePTW4	1	1	TRUE	0.000955584673120806	20.1620358571575	21.5724820109126
rs76372646	G	A	G	A	0.16004	0.029173	NA	0.00918142	FALSE	FALSE	FALSE	XrkhT3	3	13847656	0.85478	0.159395	407208	Mental and behavioural disorders	TRUE	reported	3	13889153	0.034939	4.6644452520378e-06	21081	GCST90005603	TRUE	reported	YePTW4	1	1	TRUE	0.000994289621781711	20.9794906273377	21.5724820109126
rs7837580	T	C	T	C	-0.045158	-0.0266717	NA	0.45517	FALSE	FALSE	FALSE	XrkhT3	8	13381369	0.380147	0.0303908	407208	Mental and behavioural disorders	TRUE	reported	8	13238878	0.0097821	3.92735355646725e-06	21081	GCST90005603	TRUE	reported	YePTW4	1	1	TRUE	0.00100989258029387	21.3090455470055	21.5724820109126
rs836927	A	C	A	C	-0.045553	0.0205034	NA	0.473808	FALSE	FALSE	FALSE	XrkhT3	3	107482581	0.500487	0.0304329	407208	Mental and behavioural disorders	TRUE	reported	3	107201428	0.0099673	4.89891608094064e-06	21081	GCST90005603	TRUE	reported	YePTW4	1	1	TRUE	0.000989823160563737	20.8851550116655	21.5724820109126
rs9392030	A	G	A	G	-0.10995	0.0234438	NA	0.0265435	FALSE	FALSE	FALSE	XrkhT3	6	4232933	0.807901	0.0964228	407208	Mental and behavioural disorders	TRUE	reported	6	4233167	0.023273	2.32380670251764e-06	21081	GCST90005603	TRUE	reported	YePTW4	1	1	TRUE	0.00105763290212264	22.3174476107277	21.5724820109126
rs991962	A	G	A	G	-0.045169	-0.0351849	NA	0.402715	FALSE	FALSE	FALSE	XrkhT3	5	16549325	0.255015	0.0309113	407208	Mental and behavioural disorders	TRUE	reported	5	16549434	0.0098599	4.65371732565491e-06	21081	GCST90005603	TRUE	reported	YePTW4	1	1	TRUE	0.000994517876884175	20.9843115998617	21.5724820109126
