# Supplementary material for: Investigating Bidirectional Causal Relationships Between Imaging‐Derived Brain Phenotypes and Sedative‐Hypnotic Use Disorder: A Mendelian Randomization Study
Source: Addict Biol. 2026 May 28;31(6):e70160. doi: 10.1111/adb.70160 (PMC13239158; doi:10.1111/adb.70160)
Supplement: Supplementary file 6 — Data S2: Supporting Information. [file ADB-31-e70160-s005.zip › Additional file2/GCST90004478_harmonise.csv]

SNP	effect_allele.exposure	other_allele.exposure	effect_allele.outcome	other_allele.outcome	beta.exposure	beta.outcome	eaf.exposure	eaf.outcome	remove	palindromic	ambiguous	id.outcome	chr.outcome	pos.outcome	pval.outcome	se.outcome	samplesize.outcome	outcome	mr_keep.outcome	pval_origin.outcome	chr.exposure	pos.exposure	se.exposure	pval.exposure	samplesize.exposure	exposure	mr_keep.exposure	pval_origin.exposure	id.exposure	action	SNP_index	mr_keep	R2	f	meanf
rs10423911	G	A	G	A	0.045699	0.0176958	NA	0.48039	FALSE	FALSE	FALSE	XrkhT3	19	2946872	0.56377	0.0306554	407208	Mental and behavioural disorders	TRUE	reported	19	2946870	0.0099471	4.36918063385288e-06	20859	GCST90004478	TRUE	reported	wCSoYB	1	1	TRUE	0.00101085231929974	21.1046805389055	22.5618933572687
rs10962596	G	C	G	C	-0.055103	0.0488426	NA	0.735829	FALSE	TRUE	TRUE	XrkhT3	9	16792202	0.155496	0.0343869	407208	Mental and behavioural disorders	TRUE	reported	9	16792200	0.011656	2.28665160291952e-06	20859	GCST90004478	TRUE	reported	wCSoYB	1	1	TRUE	0.00107026880094089	22.3465131570661	22.5618933572687
rs111682066	G	C	G	C	-0.1166	-0.0435125	NA	0.025895	FALSE	TRUE	TRUE	XrkhT3	7	481432	0.659012	0.0986056	407208	Mental and behavioural disorders	TRUE	reported	7	521069	0.025766	6.06177762046696e-06	20859	GCST90004478	TRUE	reported	wCSoYB	1	1	TRUE	0.00098080674504227	20.4767700355141	22.5618933572687
rs11225866	G	T	G	T	0.057898	0.0428249	NA	0.254773	FALSE	FALSE	FALSE	XrkhT3	11	103541012	0.219326	0.0348646	407208	Mental and behavioural disorders	TRUE	reported	11	103411740	0.011908	1.17003808942305e-06	20859	GCST90004478	TRUE	reported	wCSoYB	1	1	TRUE	0.00113204598303643	23.6378421924925	22.5618933572687
rs113731820	G	A	G	A	0.14377	0.084086	NA	0.0180107	FALSE	FALSE	FALSE	XrkhT3	15	77386790	0.467741	0.115795	407208	Mental and behavioural disorders	TRUE	reported	15	77679132	0.031431	4.8072864384397e-06	20859	GCST90004478	TRUE	reported	wCSoYB	1	1	TRUE	0.00100205430751084	20.9208104800116	22.5618933572687
rs114469173	A	G	A	G	0.11579	-0.0395129	NA	0.0276717	FALSE	FALSE	FALSE	XrkhT3	5	10624787	0.671774	0.0932535	407208	Mental and behavioural disorders	TRUE	reported	5	10624899	0.025904	7.85959196518192e-06	20859	GCST90004478	TRUE	reported	wCSoYB	1	1	TRUE	0.000956971831216134	19.9786805181557	22.5618933572687
rs115227142	A	C	A	C	-0.12151	-0.0181349	NA	0.0398062	FALSE	FALSE	FALSE	XrkhT3	3	187205914	0.813585	0.0769067	407208	Mental and behavioural disorders	TRUE	reported	3	186923702	0.026904	6.31975147595244e-06	20859	GCST90004478	TRUE	reported	wCSoYB	1	1	TRUE	0.000976950045847432	20.3961731485325	22.5618933572687
rs11633390	G	A	G	A	0.048448	-0.02139	NA	0.39269	FALSE	FALSE	FALSE	XrkhT3	15	24213043	0.492544	0.0311686	407208	Mental and behavioural disorders	TRUE	reported	15	24458190	0.0099331	1.08292904004804e-06	20859	GCST90004478	TRUE	reported	wCSoYB	1	1	TRUE	0.00113918323372445	23.7870425057933	22.5618933572687
rs116423583	A	G	A	G	-0.14898	-0.0375233	NA	0.00706322	FALSE	FALSE	FALSE	XrkhT3	1	75673343	0.840516	0.186467	407208	Mental and behavioural disorders	TRUE	reported	1	76139028	0.033565	9.10542035595527e-06	20859	GCST90004478	TRUE	reported	wCSoYB	1	1	TRUE	0.000943580956427985	19.6988554731063	22.5618933572687
rs118144405	A	C	A	C	0.16366	0.0777193	NA	0.00851502	FALSE	FALSE	FALSE	XrkhT3	10	14803291	0.641112	0.166728	407208	Mental and behavioural disorders	TRUE	reported	10	14845290	0.03567	4.49572771301906e-06	20859	GCST90004478	TRUE	reported	wCSoYB	1	1	TRUE	0.00100820144070658	21.0492793625963	22.5618933572687
rs11835409	T	C	T	C	-0.05508	0.042081	NA	0.25355	FALSE	FALSE	FALSE	XrkhT3	12	30909198	0.228528	0.0349464	407208	Mental and behavioural disorders	TRUE	reported	12	31062132	0.01153	1.79060585403529e-06	20859	GCST90004478	TRUE	reported	wCSoYB	1	1	TRUE	0.0010928508285276	22.8185269767125	22.5618933572687
rs12940890	A	G	A	G	-0.076406	-0.040421	NA	0.0301476	FALSE	FALSE	FALSE	XrkhT3	17	1934813	0.652307	0.0897128	407208	Mental and behavioural disorders	TRUE	reported	17	1838107	0.017289	9.94947121750992e-06	20859	GCST90004478	TRUE	reported	wCSoYB	1	1	TRUE	0.000935438520176699	19.5287091220875	22.5618933572687
rs13247047	C	T	C	T	-0.054048	-0.0365966	NA	0.210358	FALSE	FALSE	FALSE	XrkhT3	7	85733676	0.325539	0.0372242	407208	Mental and behavioural disorders	TRUE	reported	7	85362992	0.011894	5.5488118635809e-06	20859	GCST90004478	TRUE	reported	wCSoYB	1	1	TRUE	0.000988963332097828	20.6472275685392	22.5618933572687
rs138814460	A	G	A	G	0.20308	0.0202191	NA	0.00146694	FALSE	FALSE	FALSE	XrkhT3	18	25441212	0.960737	0.410721	407208	Mental and behavioural disorders	TRUE	reported	18	23021176	0.045572	8.38687171248165e-06	20859	GCST90004478	TRUE	reported	wCSoYB	1	1	TRUE	0.00095111140394574	19.8562160255975	22.5618933572687
rs1415858	A	G	A	G	-0.053337	0.031028	NA	0.201038	FALSE	FALSE	FALSE	XrkhT3	6	133236303	0.412981	0.0379009	407208	Mental and behavioural disorders	TRUE	reported	6	133557441	0.011743	5.60660551647699e-06	20859	GCST90004478	TRUE	reported	wCSoYB	1	1	TRUE	0.000988043918300325	20.6280133871637	22.5618933572687
rs141819094	T	C	T	C	-0.14343	-0.0812782	NA	0.0350223	FALSE	FALSE	FALSE	XrkhT3	12	27819025	0.327939	0.0830833	407208	Mental and behavioural disorders	TRUE	reported	12	27971958	0.025192	1.26240876146705e-08	20859	GCST90004478	TRUE	reported	wCSoYB	1	1	TRUE	0.00155162522674211	32.4125394680615	22.5618933572687
rs148042113	G	A	G	A	0.13753	0.0592292	NA	0.0164387	FALSE	FALSE	FALSE	XrkhT3	22	49723565	0.628251	0.122326	407208	Mental and behavioural disorders	TRUE	reported	22	50117213	0.030657	7.29457510254569e-06	20859	GCST90004478	TRUE	reported	wCSoYB	1	1	TRUE	0.000963880699573197	20.1230559762701	22.5618933572687
rs17070431	T	A	T	A	-0.10949	0.0651263	NA	0.0608857	FALSE	TRUE	TRUE	XrkhT3	13	21691594	0.306095	0.063634	407208	Mental and behavioural disorders	TRUE	reported	13	22265733	0.021518	3.64837944295872e-07	20859	GCST90004478	TRUE	reported	wCSoYB	1	1	TRUE	0.00123968942578085	25.888295800066	22.5618933572687
rs17328441	A	G	A	G	-0.079279	-0.00746918	NA	0.0824927	FALSE	FALSE	FALSE	XrkhT3	5	165067867	0.893093	0.055578	407208	Mental and behavioural disorders	TRUE	reported	5	164494873	0.017519	6.06596639468753e-06	20859	GCST90004478	TRUE	reported	wCSoYB	1	1	TRUE	0.000980794574700559	20.4765157000369	22.5618933572687
rs2032234	C	A	C	A	-0.044996	0.0263714	NA	0.428513	FALSE	FALSE	FALSE	XrkhT3	18	62397496	0.390879	0.030735	407208	Mental and behavioural disorders	TRUE	reported	18	60064729	0.0099185	5.75042574770638e-06	20859	GCST90004478	TRUE	reported	wCSoYB	1	1	TRUE	0.000985675704974915	20.5785219277703	22.5618933572687
rs2122625	G	T	G	T	-0.073326	-0.0938321	NA	0.140509	FALSE	FALSE	FALSE	XrkhT3	7	37946454	0.0312558	0.0435659	407208	Mental and behavioural disorders	TRUE	reported	7	37986056	0.015496	2.23872113856834e-06	20859	GCST90004478	TRUE	reported	wCSoYB	1	1	TRUE	0.0010723025641272	22.3890223861139	22.5618933572687
rs2504070	G	A	G	A	-0.052382	-0.0141271	NA	0.723431	FALSE	FALSE	FALSE	XrkhT3	6	151763838	0.676053	0.0338086	407208	Mental and behavioural disorders	TRUE	reported	6	152084973	0.010369	4.41773844889648e-07	20859	GCST90004478	TRUE	reported	wCSoYB	1	1	TRUE	0.00122198505228753	25.5181250028768	22.5618933572687
rs34465381	G	A	G	A	-0.059768	0.0541741	NA	0.194046	FALSE	FALSE	FALSE	XrkhT3	19	17034462	0.159956	0.038552	407208	Mental and behavioural disorders	TRUE	reported	19	17145272	0.012681	2.4552741983788e-06	20859	GCST90004478	TRUE	reported	wCSoYB	1	1	TRUE	0.00106383602665292	22.2120579954216	22.5618933572687
rs35281152	AG	A	AG	A	0.057075	0.0108613	NA	0.552963	FALSE	FALSE	FALSE	XrkhT3	8	119029729	0.721704	0.0304937	407208	Mental and behavioural disorders	TRUE	reported	8	120041968	0.0098948	8.12643376567204e-09	20859	GCST90004478	TRUE	reported	wCSoYB	1	1	TRUE	0.00159254652932445	33.2687249545816	22.5618933572687
rs35586348	A	G	A	G	-0.049996	0.00419679	NA	0.186608	FALSE	FALSE	FALSE	XrkhT3	17	72444264	0.915014	0.0393266	407208	Mental and behavioural disorders	TRUE	reported	17	70440404	0.010904	4.56667389649532e-06	20859	GCST90004478	TRUE	reported	wCSoYB	1	1	TRUE	0.00100685714480841	21.0211847993765	22.5618933572687
rs3776772	G	A	G	A	-0.052185	-0.0184347	NA	0.775866	FALSE	FALSE	FALSE	XrkhT3	5	76670373	0.612783	0.0364247	407208	Mental and behavioural disorders	TRUE	reported	5	75966198	0.011639	7.37564490906881e-06	20859	GCST90004478	TRUE	reported	wCSoYB	1	1	TRUE	0.000962826873301254	20.101033912076	22.5618933572687
rs3864896	C	T	C	T	-0.04627	-0.0158379	NA	0.490362	FALSE	FALSE	FALSE	XrkhT3	12	28065620	0.601621	0.0303366	407208	Mental and behavioural disorders	TRUE	reported	12	28218553	0.0099442	3.29154653947068e-06	20859	GCST90004478	TRUE	reported	wCSoYB	1	1	TRUE	0.00103684845060255	21.6479938230714	22.5618933572687
rs4775005	A	G	A	G	-0.051885	0.00787143	NA	0.535651	FALSE	FALSE	FALSE	XrkhT3	15	57915967	0.79589	0.0304304	407208	Mental and behavioural disorders	TRUE	reported	15	58208165	0.0098455	1.37816114014961e-07	20859	GCST90004478	TRUE	reported	wCSoYB	1	1	TRUE	0.00132964823637142	27.7693967954729	22.5618933572687
rs6005484	T	C	T	C	-0.047143	-0.00488593	NA	0.329347	FALSE	FALSE	FALSE	XrkhT3	22	27507020	0.879611	0.0322584	407208	Mental and behavioural disorders	TRUE	reported	22	27902981	0.01043	6.21584247752522e-06	20859	GCST90004478	TRUE	reported	wCSoYB	1	1	TRUE	0.000978469243768099	20.4279211097913	22.5618933572687
rs7012990	A	T	A	T	-0.048142	-0.0898641	NA	0.751486	FALSE	TRUE	TRUE	XrkhT3	8	76349236	0.0106901	0.0352039	407208	Mental and behavioural disorders	TRUE	reported	8	77261471	0.010874	9.58958912914738e-06	20859	GCST90004478	TRUE	reported	wCSoYB	1	1	TRUE	0.000938789477355011	19.5987312118246	22.5618933572687
rs7068147	C	T	C	T	-0.046887	0.0104471	NA	0.421377	FALSE	FALSE	FALSE	XrkhT3	10	103533787	0.734081	0.0307537	407208	Mental and behavioural disorders	TRUE	reported	10	105293544	0.010324	5.61953007700132e-06	20859	GCST90004478	TRUE	reported	wCSoYB	1	1	TRUE	0.000987839051615555	20.6237320274324	22.5618933572687
rs71491418	T	C	T	C	0.048833	-0.0141039	NA	0.724016	FALSE	FALSE	FALSE	XrkhT3	10	30208785	0.678964	0.0340777	407208	Mental and behavioural disorders	TRUE	reported	10	30497714	0.010671	4.76321297145583e-06	20859	GCST90004478	TRUE	reported	wCSoYB	1	1	TRUE	0.00100296848004793	20.9399156637452	22.5618933572687
rs72770808	A	G	A	G	-0.055308	-0.0129935	NA	0.23283	FALSE	FALSE	FALSE	XrkhT3	5	73659227	0.717109	0.0358613	407208	Mental and behavioural disorders	TRUE	reported	5	72955052	0.011528	1.61733505579985e-06	20859	GCST90004478	TRUE	reported	wCSoYB	1	1	TRUE	0.00110228908379523	23.0158135006936	22.5618933572687
rs7622533	G	A	G	A	0.15365	0.131483	NA	0.0698772	FALSE	FALSE	FALSE	XrkhT3	3	55069196	0.0256496	0.0589221	407208	Mental and behavioural disorders	TRUE	reported	3	55103223	0.033638	4.96020927395975e-06	20859	GCST90004478	TRUE	reported	wCSoYB	1	1	TRUE	0.000999256826631165	20.8623464751811	22.5618933572687
rs76657051	A	G	A	G	0.074414	0.071136	NA	0.139321	FALSE	FALSE	FALSE	XrkhT3	16	79621816	0.105385	0.0439303	407208	Mental and behavioural disorders	TRUE	reported	16	79655713	0.015556	1.73420326684387e-06	20859	GCST90004478	TRUE	reported	wCSoYB	1	1	TRUE	0.00109583148007218	22.8808307144525	22.5618933572687
rs77937203	G	T	G	T	-0.1181	-0.104421	NA	0.0134114	FALSE	FALSE	FALSE	XrkhT3	4	755832	0.436687	0.134252	407208	Mental and behavioural disorders	TRUE	reported	4	749620	0.024874	2.06775938191944e-06	20859	GCST90004478	TRUE	reported	wCSoYB	1	1	TRUE	0.00107955792980596	22.5406737050043	22.5618933572687
rs78749068	T	G	T	G	0.077105	0.0294671	NA	0.0692066	FALSE	FALSE	FALSE	XrkhT3	6	51828325	0.622696	0.0598884	407208	Mental and behavioural disorders	TRUE	reported	6	51693123	0.017443	9.90375754969247e-06	20859	GCST90004478	TRUE	reported	wCSoYB	1	1	TRUE	0.000935885238286328	19.5380437816982	22.5618933572687
rs9471128	G	A	G	A	0.060276	0.0220721	NA	0.327205	FALSE	FALSE	FALSE	XrkhT3	6	39567447	0.494009	0.0322717	407208	Mental and behavioural disorders	TRUE	reported	6	39535223	0.010126	2.6859628402601e-09	20859	GCST90004478	TRUE	reported	wCSoYB	1	1	TRUE	0.00169583034906564	35.4300168883693	22.5618933572687
rs9491697	G	A	G	A	-0.048109	-0.0198448	NA	0.446994	FALSE	FALSE	FALSE	XrkhT3	6	127134977	0.514106	0.0304155	407208	Mental and behavioural disorders	TRUE	reported	6	127456122	0.0098663	1.09018449238513e-06	20859	GCST90004478	TRUE	reported	wCSoYB	1	1	TRUE	0.00113855965368196	23.7740068218182	22.5618933572687
