# Supplementary material for: Investigating Bidirectional Causal Relationships Between Imaging‐Derived Brain Phenotypes and Sedative‐Hypnotic Use Disorder: A Mendelian Randomization Study
Source: Addict Biol. 2026 May 28;31(6):e70160. doi: 10.1111/adb.70160 (PMC13239158; doi:10.1111/adb.70160)
Supplement: Supplementary file 6 — Data S2: Supporting Information. [file ADB-31-e70160-s005.zip › Additional file2/GCST90005687_harmonise.csv]

SNP	effect_allele.exposure	other_allele.exposure	effect_allele.outcome	other_allele.outcome	beta.exposure	beta.outcome	eaf.exposure	eaf.outcome	remove	palindromic	ambiguous	id.outcome	chr.outcome	pos.outcome	pval.outcome	se.outcome	samplesize.outcome	outcome	mr_keep.outcome	pval_origin.outcome	chr.exposure	pos.exposure	se.exposure	pval.exposure	samplesize.exposure	exposure	mr_keep.exposure	pval_origin.exposure	id.exposure	action	SNP_index	mr_keep	R2	f	meanf
rs10831298	G	A	G	A	0.048118	-0.0446749	NA	0.654451	FALSE	FALSE	FALSE	XrkhT3	11	95000764	0.163039	0.0320268	407208	Mental and behavioural disorders	TRUE	reported	11	94733928	0.010515	4.75882790988817e-06	21081	GCST90005687	TRUE	reported	hsbfAE	1	1	TRUE	0.000992371259477171	20.9389730135409	21.6936969343619
rs10966448	A	C	A	C	-0.10062	-0.0411359	NA	0.118286	FALSE	FALSE	FALSE	XrkhT3	9	24767137	0.381239	0.0469794	407208	Mental and behavioural disorders	TRUE	reported	9	24767135	0.019574	2.76757883062595e-07	21081	GCST90005687	TRUE	reported	hsbfAE	1	1	TRUE	0.00125191317567063	26.4221560752814	21.6936969343619
rs117359973	G	A	G	A	0.114	-0.0393305	NA	0.0188614	FALSE	FALSE	FALSE	XrkhT3	20	16451152	0.725282	0.111923	407208	Mental and behavioural disorders	TRUE	reported	20	16431797	0.025696	9.18755601666062e-06	21081	GCST90005687	TRUE	reported	hsbfAE	1	1	TRUE	0.000932786289957667	19.6805599625294	21.6936969343619
rs117573129	T	C	T	C	-0.12051	0.0614155	NA	0.0432803	FALSE	FALSE	FALSE	XrkhT3	18	36714741	0.413158	0.075048	407208	Mental and behavioural disorders	TRUE	reported	18	34294704	0.025955	3.45620902570126e-06	21081	GCST90005687	TRUE	reported	hsbfAE	1	1	TRUE	0.00102157206440413	21.5557382856348	21.6936969343619
rs11757467	T	A	T	A	0.14893	-0.162846	NA	0.0310657	FALSE	TRUE	TRUE	XrkhT3	6	133487015	0.0653326	0.08836	407208	Mental and behavioural disorders	TRUE	reported	6	133808153	0.0302	8.22432000112837e-07	21081	GCST90005687	TRUE	reported	hsbfAE	1	1	TRUE	0.00115228144038849	24.3169604641786	21.6936969343619
rs12152439	C	G	C	G	0.068429	0.0142263	NA	0.198266	FALSE	TRUE	TRUE	XrkhT3	3	55757886	0.70811	0.0379981	407208	Mental and behavioural disorders	TRUE	reported	3	55791914	0.014397	2.01883116322166e-06	21081	GCST90005687	TRUE	reported	hsbfAE	1	1	TRUE	0.00107048359234173	22.5889046948162	21.6936969343619
rs12354850	C	T	C	T	0.069459	-0.102389	NA	0.104851	FALSE	FALSE	FALSE	XrkhT3	10	7166113	0.0407699	0.0500471	407208	Mental and behavioural disorders	TRUE	reported	10	7208075	0.015118	4.36415332326273e-06	21081	GCST90005687	TRUE	reported	hsbfAE	1	1	TRUE	0.00100032819124577	21.1070319023149	21.6936969343619
rs13167202	G	A	G	A	-0.10701	-0.0289966	NA	0.0266607	FALSE	FALSE	FALSE	XrkhT3	5	116792304	0.759198	0.094595	407208	Mental and behavioural disorders	TRUE	reported	5	116128000	0.024138	9.33684179260766e-06	21081	GCST90005687	TRUE	reported	hsbfAE	1	1	TRUE	0.000931430061541227	19.6519186550298	21.6936969343619
rs147064753	G	A	G	A	0.3217	-0.376232	NA	0.0146173	FALSE	FALSE	FALSE	XrkhT3	3	5223493	0.00808798	0.142062	407208	Mental and behavioural disorders	TRUE	reported	3	5265178	0.070213	4.63767168124061e-06	21081	GCST90005687	TRUE	reported	hsbfAE	1	1	TRUE	0.000994817909993622	20.9906485979231	21.6936969343619
rs150271791	C	G	C	G	0.19527	-0.4102	NA	0.00281885	FALSE	TRUE	TRUE	XrkhT3	5	133529885	0.175053	0.302475	407208	Mental and behavioural disorders	TRUE	reported	5	132865576	0.038284	3.41428680757969e-07	21081	GCST90005687	TRUE	reported	hsbfAE	1	1	TRUE	0.00123256435227992	26.0132870319896	21.6936969343619
rs39330	T	A	T	A	-0.044639	0.0784411	NA	0.441141	FALSE	TRUE	TRUE	XrkhT3	7	103809108	0.00967988	0.0303206	407208	Mental and behavioural disorders	TRUE	reported	7	103449555	0.0099067	6.64507672907779e-06	21081	GCST90005687	TRUE	reported	hsbfAE	1	1	TRUE	0.000962191700949461	20.3015728692447	21.6936969343619
rs4706191	G	A	G	A	0.086565	-0.0380361	NA	0.141762	FALSE	FALSE	FALSE	XrkhT3	6	84261795	0.381937	0.043503	407208	Mental and behavioural disorders	TRUE	reported	6	84971513	0.018639	3.4324166501212e-06	21081	GCST90005687	TRUE	reported	hsbfAE	1	1	TRUE	0.00102212523695047	21.5674224764882	21.6936969343619
rs4890683	T	G	T	G	0.046682	0.0322969	NA	0.325271	FALSE	FALSE	FALSE	XrkhT3	18	46702818	0.319232	0.0324254	407208	Mental and behavioural disorders	TRUE	reported	18	44282781	0.010272	5.536049950434e-06	21081	GCST90005687	TRUE	reported	hsbfAE	1	1	TRUE	0.000978751418209379	20.6513136469553	21.6936969343619
rs59782619	A	G	A	G	0.079631	-0.00364766	NA	0.143277	FALSE	FALSE	FALSE	XrkhT3	3	32991998	0.932502	0.0430668	407208	Mental and behavioural disorders	TRUE	reported	3	33033490	0.017597	6.06456981510137e-06	21081	GCST90005687	TRUE	reported	hsbfAE	1	1	TRUE	0.000970452305560936	20.4760351644531	21.6936969343619
rs61888355	A	G	A	G	0.17923	-0.0828657	NA	0.00403488	FALSE	FALSE	FALSE	XrkhT3	11	33714185	0.744543	0.254313	407208	Mental and behavioural disorders	TRUE	reported	11	33735731	0.039715	6.43131823635452e-06	21081	GCST90005687	TRUE	reported	hsbfAE	1	1	TRUE	0.000965165299076691	20.3643743266751	21.6936969343619
rs72750878	C	A	C	A	0.11239	-0.162232	NA	0.0318469	FALSE	FALSE	FALSE	XrkhT3	5	42250076	0.0629724	0.0872503	407208	Mental and behavioural disorders	TRUE	reported	5	42250178	0.023368	1.52159824961905e-06	21081	GCST90005687	TRUE	reported	hsbfAE	1	1	TRUE	0.00109608632875996	23.1297559331972	21.6936969343619
rs75977794	A	G	A	G	-0.15568	0.206266	NA	0.0121562	FALSE	FALSE	FALSE	XrkhT3	4	188870188	0.142662	0.140705	407208	Mental and behavioural disorders	TRUE	reported	4	189791342	0.03373	3.94548139683301e-06	21081	GCST90005687	TRUE	reported	hsbfAE	1	1	TRUE	0.00100949254653774	21.3005961815512	21.6936969343619
rs7684999	A	G	A	G	-0.095101	0.230986	NA	0.0291524	FALSE	FALSE	FALSE	XrkhT3	4	156673836	0.0121456	0.0921038	407208	Mental and behavioural disorders	TRUE	reported	4	157594988	0.021131	6.81710526305853e-06	21081	GCST90005687	TRUE	reported	hsbfAE	1	1	TRUE	0.000959890698961708	20.2529766873623	21.6936969343619
rs77978598	T	C	T	C	-0.28582	1.02802	NA	0.000908781	FALSE	FALSE	FALSE	XrkhT3	10	71596077	0.0407605	0.502466	407208	Mental and behavioural disorders	TRUE	reported	10	73355834	0.062562	4.93969347169256e-06	21081	GCST90005687	TRUE	reported	hsbfAE	1	1	TRUE	0.000989106367389881	20.8700157837105	21.6936969343619
