# Supplementary material for: Investigating Bidirectional Causal Relationships Between Imaging‐Derived Brain Phenotypes and Sedative‐Hypnotic Use Disorder: A Mendelian Randomization Study
Source: Addict Biol. 2026 May 28;31(6):e70160. doi: 10.1111/adb.70160 (PMC13239158; doi:10.1111/adb.70160)
Supplement: Supplementary file 6 — Data S2: Supporting Information. [file ADB-31-e70160-s005.zip › Additional file2/GCST90004134_harmonise.csv]

SNP	effect_allele.exposure	other_allele.exposure	effect_allele.outcome	other_allele.outcome	beta.exposure	beta.outcome	eaf.exposure	eaf.outcome	remove	palindromic	ambiguous	id.outcome	chr.outcome	pos.outcome	pval.outcome	se.outcome	samplesize.outcome	outcome	mr_keep.outcome	pval_origin.outcome	chr.exposure	pos.exposure	se.exposure	pval.exposure	samplesize.exposure	exposure	mr_keep.exposure	pval_origin.exposure	id.exposure	action	SNP_index	mr_keep	R2	f	meanf
rs10427180	G	A	G	A	0.047172	0.016382	NA	0.283783	FALSE	FALSE	FALSE	XrkhT3	2	46146457	0.628529	0.0338611	407208	Mental and behavioural disorders	TRUE	reported	2	46373596	0.010628	9.09913272632251e-06	20860	GCST90004134	TRUE	reported	q3Hva5	1	1	TRUE	0.000943498544503112	19.6980777489315	23.903402510163
rs11111765	C	G	C	G	-0.051658	-0.0126854	NA	0.210664	FALSE	TRUE	TRUE	XrkhT3	12	103778741	0.732351	0.0370917	407208	Mental and behavioural disorders	TRUE	reported	12	104172519	0.01122	4.16485609340741e-06	20860	GCST90004134	TRUE	reported	q3Hva5	1	1	TRUE	0.00101515896920548	21.1957027874813	23.903402510163
rs111316448	T	C	T	C	-0.066998	0.015186	NA	0.155099	FALSE	FALSE	FALSE	XrkhT3	20	49109832	0.717081	0.041908	407208	Mental and behavioural disorders	TRUE	reported	20	47726369	0.014197	2.38451467745295e-06	20860	GCST90004134	TRUE	reported	q3Hva5	1	1	TRUE	0.00106648019447307	22.2683926960924	23.903402510163
rs11584755	A	G	A	G	-0.053321	-0.0476197	NA	0.251858	FALSE	FALSE	FALSE	XrkhT3	1	154279732	0.173837	0.0350151	407208	Mental and behavioural disorders	TRUE	reported	1	154252208	0.011257	2.18725793121131e-06	20860	GCST90004134	TRUE	reported	q3Hva5	1	1	TRUE	0.00107441007945574	22.4341489130039	23.903402510163
rs116684684	C	T	C	T	-0.14088	-0.0439423	NA	0.0142554	FALSE	FALSE	FALSE	XrkhT3	1	232627299	0.732013	0.128318	407208	Mental and behavioural disorders	TRUE	reported	1	232763045	0.030822	4.88877443894144e-06	20860	GCST90004134	TRUE	reported	q3Hva5	1	1	TRUE	0.00100052514921089	20.8898543869181	23.903402510163
rs11746431	C	G	C	G	-0.045056	0.00311654	NA	0.466404	FALSE	TRUE	TRUE	XrkhT3	5	172793390	0.91815	0.0303271	407208	Mental and behavioural disorders	TRUE	reported	5	172220393	0.0098875	5.2203545510331e-06	20860	GCST90004134	TRUE	reported	q3Hva5	1	1	TRUE	0.000994456675077772	20.7630252578346	23.903402510163
rs117505341	A	G	A	G	-0.44698	0.0908424	NA	0.115679	FALSE	FALSE	FALSE	XrkhT3	12	88339505	0.0554319	0.0474256	407208	Mental and behavioural disorders	TRUE	reported	12	88733282	0.093338	1.68927361963803e-06	20860	GCST90004134	TRUE	reported	q3Hva5	1	1	TRUE	0.00109816527670255	22.930713054308	23.903402510163
rs1270772	T	G	T	G	-0.058855	0.0252169	NA	0.81025	FALSE	FALSE	FALSE	XrkhT3	12	77960892	0.515714	0.0387973	407208	Mental and behavioural disorders	TRUE	reported	12	78354672	0.013021	6.22013771274486e-06	20860	GCST90004134	TRUE	reported	q3Hva5	1	1	TRUE	0.000978449921546763	20.4284967246399	23.903402510163
rs13066266	T	G	T	G	0.050382	-0.0272368	NA	0.391439	FALSE	FALSE	FALSE	XrkhT3	3	47858388	0.382261	0.0311727	407208	Mental and behavioural disorders	TRUE	reported	3	47899878	0.010828	3.29078872012173e-06	20860	GCST90004134	TRUE	reported	q3Hva5	1	1	TRUE	0.00103678690781105	21.6477454221603	23.903402510163
rs13165449	T	C	T	C	-0.063304	-0.0232686	NA	0.249639	FALSE	FALSE	FALSE	XrkhT3	5	65677194	0.505851	0.0349741	407208	Mental and behavioural disorders	TRUE	reported	5	64973021	0.01107	1.08943167965913e-08	20860	GCST90004134	TRUE	reported	q3Hva5	1	1	TRUE	0.00156520946410716	32.6983187202685	23.903402510163
rs138417127	AGTGGTGGCGCGG	A	AGTGGTGGCGCGG	A	-0.073855	0.00660073	NA	0.139375	FALSE	FALSE	FALSE	XrkhT3	3	183603637	0.879821	0.0436566	407208	Mental and behavioural disorders	TRUE	reported	3	183321425	0.015083	9.81747943019984e-07	20860	GCST90004134	TRUE	reported	q3Hva5	1	1	TRUE	0.00114807734916087	23.9741214946514	23.903402510163
rs139946774	T	C	T	C	-0.15235	-0.0859391	NA	0.0354685	FALSE	FALSE	FALSE	XrkhT3	14	84137023	0.296959	0.082398	407208	Mental and behavioural disorders	TRUE	reported	14	84603367	0.02852	9.3046491103124e-08	20860	GCST90004134	TRUE	reported	q3Hva5	1	1	TRUE	0.00136608550007541	28.5327895907094	23.903402510163
rs140050287	T	C	T	C	0.07952	-0.0747595	NA	0.0512213	FALSE	FALSE	FALSE	XrkhT3	17	38845654	0.279732	0.0691628	407208	Mental and behavioural disorders	TRUE	reported	17	37001907	0.017812	8.07235030248838e-06	20860	GCST90004134	TRUE	reported	q3Hva5	1	1	TRUE	0.000954549187570238	19.9290101748115	23.903402510163
rs146541591	C	T	C	T	0.17005	-0.0181061	NA	0.0181482	FALSE	FALSE	FALSE	XrkhT3	11	118920471	0.872482	0.112806	407208	Mental and behavioural disorders	TRUE	reported	11	118791180	0.035442	1.61361528839396e-06	20860	GCST90004134	TRUE	reported	q3Hva5	1	1	TRUE	0.00110236016961274	23.018402988405	23.903402510163
rs147986540	A	G	A	G	0.21061	-0.0776081	NA	0.0164764	FALSE	FALSE	FALSE	XrkhT3	14	68196374	0.525807	0.122329	407208	Mental and behavioural disorders	TRUE	reported	14	68663091	0.04653	6.03392628219305e-06	20860	GCST90004134	TRUE	reported	q3Hva5	1	1	TRUE	0.000981185754831996	20.4856727245412	23.903402510163
rs149255261	C	A	C	A	0.14141	0.00101931	NA	0.0208491	FALSE	FALSE	FALSE	XrkhT3	1	118671683	0.992405	0.107078	407208	Mental and behavioural disorders	TRUE	reported	1	119214306	0.028358	6.19013328096725e-07	20860	GCST90004134	TRUE	reported	q3Hva5	1	1	TRUE	0.00119063145354407	24.8637944737772	23.903402510163
rs186507777	T	C	T	C	-0.071794	0.0256302	NA	0.249238	FALSE	FALSE	FALSE	XrkhT3	16	1842696	0.463006	0.034923	407208	Mental and behavioural disorders	TRUE	reported	16	1892697	0.014848	1.3387515911087e-06	20860	GCST90004134	TRUE	reported	q3Hva5	1	1	TRUE	0.0011195399538563	23.377536443606	23.903402510163
rs187271379	G	A	G	A	-0.68735	0.0798679	NA	0.0243431	FALSE	FALSE	FALSE	XrkhT3	10	91226689	0.419748	0.0989864	407208	Mental and behavioural disorders	TRUE	reported	10	92986446	0.14776	3.30978665072841e-06	20860	GCST90004134	TRUE	reported	q3Hva5	1	1	TRUE	0.00103628096437754	21.6371705429434	23.903402510163
rs1953884	C	G	C	G	0.050773	0.00646733	NA	0.679326	FALSE	TRUE	TRUE	XrkhT3	14	50859448	0.842248	0.032496	407208	Mental and behavioural disorders	TRUE	reported	14	51326166	0.01072	2.19230008148053e-06	20860	GCST90004134	TRUE	reported	q3Hva5	1	1	TRUE	0.00107422435599836	22.430266756275	23.903402510163
rs2423587	T	C	T	C	0.046776	0.0155892	NA	0.494193	FALSE	FALSE	FALSE	XrkhT3	20	11725662	0.607221	0.0303266	407208	Mental and behavioural disorders	TRUE	reported	20	11706310	0.0098955	2.29403479066974e-06	20860	GCST90004134	TRUE	reported	q3Hva5	1	1	TRUE	0.00107001882713292	22.3423594415834	23.903402510163
rs25884	G	A	G	A	-0.057364	0.0326374	NA	0.321373	FALSE	FALSE	FALSE	XrkhT3	5	132076545	0.312781	0.0323334	407208	Mental and behavioural disorders	TRUE	reported	5	131412238	0.012138	2.3025019146104e-06	20860	GCST90004134	TRUE	reported	q3Hva5	1	1	TRUE	0.00106956093165708	22.3327881902466	23.903402510163
rs2599311	C	T	C	T	0.18252	-0.0684106	NA	0.963243	FALSE	FALSE	FALSE	XrkhT3	7	75459205	0.390397	0.0796494	407208	Mental and behavioural disorders	TRUE	reported	7	75088470	0.037252	9.66718433834453e-07	20860	GCST90004134	TRUE	reported	q3Hva5	1	1	TRUE	0.00114949720628265	24.003805035472	23.903402510163
rs28664874	A	G	A	G	-0.060139	0.0479439	NA	0.162174	FALSE	FALSE	FALSE	XrkhT3	22	32519297	0.252059	0.0418592	407208	Mental and behavioural disorders	TRUE	reported	22	32915284	0.012559	1.69044093164326e-06	20860	GCST90004134	TRUE	reported	q3Hva5	1	1	TRUE	0.00109802152275203	22.9277080384554	23.903402510163
rs2974179	G	A	G	A	0.049347	-0.0428418	NA	0.285012	FALSE	FALSE	FALSE	XrkhT3	2	79911119	0.20254	0.0336186	407208	Mental and behavioural disorders	TRUE	reported	2	80138245	0.010817	5.09800198225605e-06	20860	GCST90004134	TRUE	reported	q3Hva5	1	1	TRUE	0.000996690856090245	20.809718732709	23.903402510163
rs34137591	T	C	T	C	-0.051594	-0.0699814	NA	0.259298	FALSE	FALSE	FALSE	XrkhT3	5	89598375	0.0438945	0.0347285	407208	Mental and behavioural disorders	TRUE	reported	5	88894192	0.011652	9.56753368618242e-06	20860	GCST90004134	TRUE	reported	q3Hva5	1	1	TRUE	0.000939020642753749	19.6045015982493	23.903402510163
rs34143128	G	C	G	C	-0.047845	-0.0108491	NA	0.733159	FALSE	TRUE	TRUE	XrkhT3	17	75958321	0.752783	0.0344446	407208	Mental and behavioural disorders	TRUE	reported	17	73954402	0.010428	4.49883432456539e-06	20860	GCST90004134	TRUE	reported	q3Hva5	1	1	TRUE	0.00100813506443994	21.0489013095665	23.903402510163
rs3758575	G	A	G	A	-0.04398	-0.0473698	NA	0.447226	FALSE	FALSE	FALSE	XrkhT3	10	103695123	0.120715	0.0305261	407208	Mental and behavioural disorders	TRUE	reported	10	105454881	0.0098266	7.65772912341822e-06	20860	GCST90004134	TRUE	reported	q3Hva5	1	1	TRUE	0.000959340443209037	20.0291377263175	23.903402510163
rs4738840	A	G	A	G	-0.048585	-0.0293011	NA	0.646401	FALSE	FALSE	FALSE	XrkhT3	8	60892181	0.353471	0.0315786	407208	Mental and behavioural disorders	TRUE	reported	8	61804740	0.010198	1.90853443423158e-06	20860	GCST90004134	TRUE	reported	q3Hva5	1	1	TRUE	0.00108689553667743	22.6951343442409	23.903402510163
rs4859723	A	G	A	G	-0.053417	-0.0537791	NA	0.71584	FALSE	FALSE	FALSE	XrkhT3	4	76852284	0.111408	0.0337831	407208	Mental and behavioural disorders	TRUE	reported	4	77773437	0.010865	8.87564656566314e-07	20860	GCST90004134	TRUE	reported	q3Hva5	1	1	TRUE	0.00115739680612617	24.1689556542613	23.903402510163
rs656562	G	T	G	T	-0.049426	0.0122403	NA	0.477774	FALSE	FALSE	FALSE	XrkhT3	11	75686186	0.68748	0.0304275	407208	Mental and behavioural disorders	TRUE	reported	11	75397231	0.0099375	6.62064040270461e-07	20860	GCST90004134	TRUE	reported	q3Hva5	1	1	TRUE	0.00118447970631123	24.7351760282772	23.903402510163
rs6650496	A	G	A	G	0.081318	-0.0130198	NA	0.112859	FALSE	FALSE	FALSE	XrkhT3	14	94840606	0.785688	0.0478819	407208	Mental and behavioural disorders	TRUE	reported	14	95306943	0.016091	4.37219979957455e-07	20860	GCST90004134	TRUE	reported	q3Hva5	1	1	TRUE	0.00122281741682465	25.536752465813	23.903402510163
rs682245	C	T	C	T	-0.044134	0.0514515	NA	0.507612	FALSE	FALSE	FALSE	XrkhT3	18	55603300	0.0898214	0.0303308	407208	Mental and behavioural disorders	TRUE	reported	18	53270531	0.0098096	6.86277878411473e-06	20860	GCST90004134	TRUE	reported	q3Hva5	1	1	TRUE	0.000969412164610608	20.2396194627623	23.903402510163
rs72716319	G	A	G	A	0.11601	-0.0713994	NA	0.0918527	FALSE	FALSE	FALSE	XrkhT3	8	129587086	0.1788	0.0531064	407208	Mental and behavioural disorders	TRUE	reported	8	130599332	0.022804	3.66859694441342e-07	20860	GCST90004134	TRUE	reported	q3Hva5	1	1	TRUE	0.00123912752708899	25.877787839274	23.903402510163
rs72938351	G	A	G	A	-0.07931	-0.058749	NA	0.0962644	FALSE	FALSE	FALSE	XrkhT3	2	203286780	0.253174	0.0514136	407208	Mental and behavioural disorders	TRUE	reported	2	204151503	0.015717	4.54883307338145e-07	20860	GCST90004134	TRUE	reported	q3Hva5	1	1	TRUE	0.00121919304766722	25.4609704263736	23.903402510163
rs76025221	T	C	T	C	-0.14462	0.0689745	NA	0.0260377	FALSE	FALSE	FALSE	XrkhT3	1	217404714	0.477146	0.0970241	407208	Mental and behavioural disorders	TRUE	reported	1	217578056	0.028884	5.57442401543746e-07	20860	GCST90004134	TRUE	reported	q3Hva5	1	1	TRUE	0.00120034509264927	25.0668868571053	23.903402510163
rs7733216	C	T	C	T	0.10166	-0.0504413	NA	0.292202	FALSE	FALSE	FALSE	XrkhT3	5	83562051	0.130423	0.0333511	407208	Mental and behavioural disorders	TRUE	reported	5	82857870	0.012179	7.44731973905989e-17	20860	GCST90004134	TRUE	reported	q3Hva5	1	1	TRUE	0.00332900513684793	69.6683153239631	23.903402510163
rs77638395	A	G	A	G	-0.069614	0.0149829	NA	0.170018	FALSE	FALSE	FALSE	XrkhT3	1	244321582	0.707995	0.0400025	407208	Mental and behavioural disorders	TRUE	reported	1	244484884	0.015253	5.04777513500947e-06	20860	GCST90004134	TRUE	reported	q3Hva5	1	1	TRUE	0.000997550490050375	20.8276847886382	23.903402510163
rs78712590	T	C	T	C	0.074811	-0.0256992	NA	0.1082	FALSE	FALSE	FALSE	XrkhT3	16	17766080	0.599646	0.0489594	407208	Mental and behavioural disorders	TRUE	reported	16	17859937	0.015923	2.64180039026406e-06	20860	GCST90004134	TRUE	reported	q3Hva5	1	1	TRUE	0.00105707913161038	22.0718882596037	23.903402510163
rs7902000	A	G	A	G	0.078164	0.0336417	NA	0.0507632	FALSE	FALSE	FALSE	XrkhT3	10	2786019	0.628776	0.0695867	407208	Mental and behavioural disorders	TRUE	reported	10	2828211	0.017663	9.68054927712061e-06	20860	GCST90004134	TRUE	reported	q3Hva5	1	1	TRUE	0.00093791350297254	19.5813654720841	23.903402510163
