# Supplementary material for: Investigating Bidirectional Causal Relationships Between Imaging‐Derived Brain Phenotypes and Sedative‐Hypnotic Use Disorder: A Mendelian Randomization Study
Source: Addict Biol. 2026 May 28;31(6):e70160. doi: 10.1111/adb.70160 (PMC13239158; doi:10.1111/adb.70160)
Supplement: Supplementary file 6 — Data S2: Supporting Information. [file ADB-31-e70160-s005.zip › Additional file2/GCST90004717_harmonise.csv]

SNP	effect_allele.exposure	other_allele.exposure	effect_allele.outcome	other_allele.outcome	beta.exposure	beta.outcome	eaf.exposure	eaf.outcome	remove	palindromic	ambiguous	id.outcome	chr.outcome	pos.outcome	pval.outcome	se.outcome	samplesize.outcome	outcome	mr_keep.outcome	pval_origin.outcome	chr.exposure	pos.exposure	se.exposure	pval.exposure	samplesize.exposure	exposure	mr_keep.exposure	pval_origin.exposure	id.exposure	action	SNP_index	mr_keep	R2	f	meanf
rs11026058	G	A	G	A	0.069252	-0.00122075	NA	0.178641	FALSE	FALSE	FALSE	XrkhT3	11	21379349	0.975416	0.0396131	407208	Mental and behavioural disorders	TRUE	reported	11	21400895	0.013521	3.05210872224201e-07	21081	GCST90004717	TRUE	reported	lwvH3v	1	1	TRUE	0.00124284140145979	26.2304541958246	22.4464298163739
rs113054561	A	G	A	G	-0.062927	0.00938306	NA	0.0867609	FALSE	FALSE	FALSE	XrkhT3	19	15917981	0.861689	0.0538562	407208	Mental and behavioural disorders	TRUE	reported	19	16028791	0.013884	5.86678266401977e-06	21081	GCST90004717	TRUE	reported	lwvH3v	1	1	TRUE	0.000973488107611353	20.5401514134692	22.4464298163739
rs117681034	A	G	A	G	-0.11973	0.0385108	NA	0.0398839	FALSE	FALSE	FALSE	XrkhT3	16	11809146	0.62396	0.0785542	407208	Mental and behavioural disorders	TRUE	reported	16	11903002	0.024554	1.0884287379436e-06	21081	GCST90004717	TRUE	reported	lwvH3v	1	1	TRUE	0.00112662838625511	23.7749853272238	22.4464298163739
rs117686094	A	C	A	C	0.12187	-0.0202319	NA	0.0364449	FALSE	FALSE	FALSE	XrkhT3	8	27018164	0.803532	0.0813248	407208	Mental and behavioural disorders	TRUE	reported	8	26875681	0.026754	5.26138400287851e-06	21081	GCST90004717	TRUE	reported	lwvH3v	1	1	TRUE	0.0009833264138041	20.7479394734929	22.4464298163739
rs118104581	A	G	A	G	0.16122	0.118601	NA	0.012375	FALSE	FALSE	FALSE	XrkhT3	19	44557839	0.394724	0.139354	407208	Mental and behavioural disorders	TRUE	reported	19	45061072	0.035036	4.21987901687157e-06	21081	GCST90004717	TRUE	reported	lwvH3v	1	1	TRUE	0.0010034173189177	21.1722782961894	22.4464298163739
rs12475901	A	G	A	G	0.053827	0.0061051	NA	0.146051	FALSE	FALSE	FALSE	XrkhT3	2	105777237	0.888143	0.0434049	407208	Mental and behavioural disorders	TRUE	reported	2	106393694	0.0121	8.69761140103007e-06	21081	GCST90004717	TRUE	reported	lwvH3v	1	1	TRUE	0.000937844660563027	19.7873850934645	22.4464298163739
rs13112753	A	T	A	T	0.062442	0.0476179	NA	0.146764	FALSE	TRUE	TRUE	XrkhT3	4	161305564	0.267897	0.0429796	407208	Mental and behavioural disorders	TRUE	reported	4	162226716	0.013138	2.01883116322166e-06	21081	GCST90004717	TRUE	reported	lwvH3v	1	1	TRUE	0.00107038194929036	22.5867575666838	22.4464298163739
rs140517880	T	C	T	C	-0.23404	1.04533	NA	0.0010265	FALSE	FALSE	FALSE	XrkhT3	10	54144715	0.00239128	0.344225	407208	Mental and behavioural disorders	TRUE	reported	10	55904475	0.046749	5.5911352757056e-07	21081	GCST90004717	TRUE	reported	lwvH3v	1	1	TRUE	0.00118748544455496	25.0607649794166	22.4464298163739
rs1551006	G	A	G	A	-0.044837	0.00945717	NA	0.533104	FALSE	FALSE	FALSE	XrkhT3	18	31653282	0.756455	0.0304932	407208	Mental and behavioural disorders	TRUE	reported	18	29233245	0.0098267	5.07574739028901e-06	21081	GCST90004717	TRUE	reported	lwvH3v	1	1	TRUE	0.000986592493073967	20.8169209794734	22.4464298163739
rs184688	G	A	G	A	0.046823	0.00804523	NA	0.62352	FALSE	FALSE	FALSE	XrkhT3	19	45255106	0.797229	0.0313124	407208	Mental and behavioural disorders	TRUE	reported	19	45758364	0.010411	6.91990289228481e-06	21081	GCST90004717	TRUE	reported	lwvH3v	1	1	TRUE	0.000958574490612484	20.2251790283051	22.4464298163739
rs189076315	A	G	A	G	0.14643	0.122452	NA	0.0104341	FALSE	FALSE	FALSE	XrkhT3	9	123396001	0.414505	0.150065	407208	Mental and behavioural disorders	TRUE	reported	9	126158280	0.031344	3.00607630262823e-06	21081	GCST90004717	TRUE	reported	lwvH3v	1	1	TRUE	0.0010342146681984	21.8227804305763	22.4464298163739
rs263635	C	A	C	A	-0.062846	0.015572	NA	0.116611	FALSE	FALSE	FALSE	XrkhT3	9	17022779	0.744382	0.047759	407208	Mental and behavioural disorders	TRUE	reported	9	17022777	0.013798	5.27472715661684e-06	21081	GCST90004717	TRUE	reported	lwvH3v	1	1	TRUE	0.000983115675715883	20.7434885772044	22.4464298163739
rs34494585	G	T	G	T	0.051728	-0.0567109	NA	0.330864	FALSE	FALSE	FALSE	XrkhT3	16	84111024	0.0782168	0.0322014	407208	Mental and behavioural disorders	TRUE	reported	16	84144629	0.010591	1.04592369046317e-06	21081	GCST90004717	TRUE	reported	lwvH3v	1	1	TRUE	0.00113030348854869	23.8526279436937	22.4464298163739
rs4266011	C	T	C	T	0.092666	-0.0692327	NA	0.907225	FALSE	FALSE	FALSE	XrkhT3	2	151717850	0.183174	0.0520139	407208	Mental and behavioural disorders	TRUE	reported	2	152574364	0.018984	1.06194004978222e-06	21081	GCST90004717	TRUE	reported	lwvH3v	1	1	TRUE	0.0011289730921063	23.8245210517084	22.4464298163739
rs736996	G	A	G	A	-0.062056	0.0271434	NA	0.12804	FALSE	FALSE	FALSE	XrkhT3	20	59452986	0.554817	0.0459623	407208	Mental and behavioural disorders	TRUE	reported	20	58028041	0.013247	2.82292929077979e-06	21081	GCST90004717	TRUE	reported	lwvH3v	1	1	TRUE	0.00103989483328177	21.9427613549074	22.4464298163739
rs758405	C	G	C	G	-0.049674	0.0576523	NA	0.735706	FALSE	TRUE	TRUE	XrkhT3	17	34645791	0.0947873	0.0345085	407208	Mental and behavioural disorders	TRUE	reported	17	32972810	0.010789	4.16581519737962e-06	21081	GCST90004717	TRUE	reported	lwvH3v	1	1	TRUE	0.00100454219831513	21.1960373122019	22.4464298163739
rs77703578	T	C	T	C	-0.052177	0.051679	NA	0.291973	FALSE	FALSE	FALSE	XrkhT3	14	83929353	0.121065	0.0333344	407208	Mental and behavioural disorders	TRUE	reported	14	84395697	0.011347	4.28745919733766e-06	21081	GCST90004717	TRUE	reported	lwvH3v	1	1	TRUE	0.00100200412414254	21.142429734589	22.4464298163739
rs77921599	G	T	G	T	0.093729	-0.0938966	NA	0.0454937	FALSE	FALSE	FALSE	XrkhT3	1	234572577	0.199481	0.0731834	407208	Mental and behavioural disorders	TRUE	reported	1	234708323	0.018622	4.85847530937492e-07	21081	GCST90004717	TRUE	reported	lwvH3v	1	1	TRUE	0.00120027987997753	25.3311040045207	22.4464298163739
rs78281188	C	G	C	G	-0.13131	0.0611512	NA	0.0518671	FALSE	TRUE	TRUE	XrkhT3	18	77915819	0.375072	0.0689406	407208	Mental and behavioural disorders	TRUE	reported	18	75627775	0.025698	3.25311937313849e-07	21081	GCST90004717	TRUE	reported	lwvH3v	1	1	TRUE	0.00123699570553248	26.1069266330488	22.4464298163739
rs7918194	T	C	T	C	0.048294	-0.0318304	NA	0.419427	FALSE	FALSE	FALSE	XrkhT3	10	44606972	0.300855	0.0307659	407208	Mental and behavioural disorders	TRUE	reported	10	45102420	0.0097918	8.19785061237577e-07	21081	GCST90004717	TRUE	reported	lwvH3v	1	1	TRUE	0.00115257510008128	24.3231648087271	22.4464298163739
rs8051577	T	A	T	A	0.089841	-0.00305709	NA	0.0458672	FALSE	TRUE	TRUE	XrkhT3	16	60883760	0.96638	0.0725299	407208	Mental and behavioural disorders	TRUE	reported	16	60917664	0.020015	7.20941457164423e-06	21081	GCST90004717	TRUE	reported	lwvH3v	1	1	TRUE	0.000954842797324922	20.146367939131	22.4464298163739
