# Supplementary material for: Investigating Bidirectional Causal Relationships Between Imaging‐Derived Brain Phenotypes and Sedative‐Hypnotic Use Disorder: A Mendelian Randomization Study
Source: Addict Biol. 2026 May 28;31(6):e70160. doi: 10.1111/adb.70160 (PMC13239158; doi:10.1111/adb.70160)
Supplement: Supplementary file 6 — Data S2: Supporting Information. [file ADB-31-e70160-s005.zip › Additional file2/GCST90005660_harmonise.csv]

SNP	effect_allele.exposure	other_allele.exposure	effect_allele.outcome	other_allele.outcome	beta.exposure	beta.outcome	eaf.exposure	eaf.outcome	remove	palindromic	ambiguous	id.outcome	chr.outcome	pos.outcome	pval.outcome	se.outcome	samplesize.outcome	outcome	mr_keep.outcome	pval_origin.outcome	chr.exposure	pos.exposure	se.exposure	pval.exposure	samplesize.exposure	exposure	mr_keep.exposure	pval_origin.exposure	id.exposure	action	SNP_index	mr_keep	R2	f	meanf
rs10771113	C	G	C	G	-0.045196	0.0403779	NA	0.290493	FALSE	TRUE	TRUE	XrkhT3	12	24690830	0.227568	0.0334629	407208	Mental and behavioural disorders	TRUE	reported	12	24843764	0.010162	8.7377577511802e-06	21081	GCST90005660	TRUE	reported	Iwl9w6	1	1	TRUE	0.000937439167385031	19.7788216514098	21.6873458341263
rs10949640	C	T	C	T	0.045784	0.00823158	NA	0.332792	FALSE	FALSE	FALSE	XrkhT3	7	157317889	0.79874	0.0322834	407208	Mental and behavioural disorders	TRUE	reported	7	157110583	0.010332	9.41455940194725e-06	21081	GCST90005660	TRUE	reported	Iwl9w6	1	1	TRUE	0.000930600153557506	19.6343924054262	21.6873458341263
rs11054923	G	A	G	A	0.046952	-0.0354646	NA	0.381179	FALSE	FALSE	FALSE	XrkhT3	12	12471898	0.255397	0.0311821	407208	Mental and behavioural disorders	TRUE	reported	12	12624832	0.010375	6.05201505912522e-06	21081	GCST90005660	TRUE	reported	Iwl9w6	1	1	TRUE	0.000970552569442183	20.4781527350262	21.6873458341263
rs11235290	C	A	C	A	-0.10237	-0.0167436	NA	0.0231809	FALSE	FALSE	FALSE	XrkhT3	11	87721139	0.871177	0.103251	407208	Mental and behavioural disorders	TRUE	reported	11	87432031	0.023163	9.94947121750992e-06	21081	GCST90005660	TRUE	reported	Iwl9w6	1	1	TRUE	0.000925683193145377	19.5305551349526	21.6873458341263
rs112371233	G	A	G	A	0.068695	0.00578438	NA	0.154806	FALSE	FALSE	FALSE	XrkhT3	2	181030309	0.889764	0.0417333	407208	Mental and behavioural disorders	TRUE	reported	2	181895036	0.015348	7.64715688438834e-06	21081	GCST90005660	TRUE	reported	Iwl9w6	1	1	TRUE	0.000949386293348353	20.0311309586624	21.6873458341263
rs113570533	C	T	C	T	0.12894	0.0339432	NA	0.0144287	FALSE	FALSE	FALSE	XrkhT3	6	157181236	0.797613	0.132365	407208	Mental and behavioural disorders	TRUE	reported	6	157502370	0.026638	1.30436759232173e-06	21081	GCST90005660	TRUE	reported	Iwl9w6	1	1	TRUE	0.00111019297729354	23.4277671108906	21.6873458341263
rs114808468	G	T	G	T	0.20784	-0.0475386	NA	0.0167256	FALSE	FALSE	FALSE	XrkhT3	5	53884846	0.690938	0.119569	407208	Mental and behavioural disorders	TRUE	reported	5	53180676	0.046854	9.21297727668556e-06	21081	GCST90005660	TRUE	reported	Iwl9w6	1	1	TRUE	0.000932542268624835	19.6754066286765	21.6873458341263
rs12780990	A	T	A	T	0.046262	-0.0408104	NA	0.627954	FALSE	TRUE	TRUE	XrkhT3	10	104649840	0.193291	0.0313708	407208	Mental and behavioural disorders	TRUE	reported	10	106409598	0.0099167	3.10384481915954e-06	21081	GCST90005660	TRUE	reported	Iwl9w6	1	1	TRUE	0.00103127654675872	21.7607196489417	21.6873458341263
rs140590249	C	A	C	A	0.12484	-0.080914	NA	0.0281991	FALSE	FALSE	FALSE	XrkhT3	10	60350910	0.379882	0.0921453	407208	Mental and behavioural disorders	TRUE	reported	10	62110668	0.026612	2.73275061052209e-06	21081	GCST90005660	TRUE	reported	Iwl9w6	1	1	TRUE	0.00104281712901642	22.0044889204987	21.6873458341263
rs146321671	TA	T	TA	T	0.15033	-0.0170434	NA	0.0425381	FALSE	FALSE	FALSE	XrkhT3	9	80090254	0.820177	0.0749763	407208	Mental and behavioural disorders	TRUE	reported	9	82705169	0.030616	9.16431481976648e-07	21081	GCST90005660	TRUE	reported	Iwl9w6	1	1	TRUE	0.00114237002669907	24.1075575439448	21.6873458341263
rs183285408	A	G	A	G	-0.12477	0.179209	NA	0.0315651	FALSE	FALSE	FALSE	XrkhT3	11	84040847	0.0415403	0.0879296	407208	Mental and behavioural disorders	TRUE	reported	11	83751890	0.026931	3.62409855899744e-06	21081	GCST90005660	TRUE	reported	Iwl9w6	1	1	TRUE	0.00101714347515617	21.4621974469126	21.6873458341263
rs56050670	G	C	G	C	0.04498	0.00413441	NA	0.357817	FALSE	TRUE	TRUE	XrkhT3	19	46802040	0.89695	0.0319224	407208	Mental and behavioural disorders	TRUE	reported	19	47305297	0.010139	9.19813967269626e-06	21081	GCST90005660	TRUE	reported	Iwl9w6	1	1	TRUE	0.000932721919004	19.679200552389	21.6873458341263
rs66495925	T	C	T	C	0.094078	-0.0794564	NA	0.0493803	FALSE	FALSE	FALSE	XrkhT3	11	122704548	0.262067	0.0708471	407208	Mental and behavioural disorders	TRUE	reported	11	122575256	0.020442	4.20629763650562e-06	21081	GCST90005660	TRUE	reported	Iwl9w6	1	1	TRUE	0.00100369568669467	21.1781578054785	21.6873458341263
rs72611549	C	T	C	T	0.09171	-0.0696077	NA	0.0296779	FALSE	FALSE	FALSE	XrkhT3	7	139458909	0.446119	0.0913605	407208	Mental and behavioural disorders	TRUE	reported	7	139143655	0.019979	4.45040976649537e-06	21081	GCST90005660	TRUE	reported	Iwl9w6	1	1	TRUE	0.000998529298809133	21.0690371404802	21.6873458341263
rs73535131	G	A	G	A	-0.11421	-0.101258	NA	0.02321	FALSE	FALSE	FALSE	XrkhT3	8	11237458	0.315501	0.10088	407208	Mental and behavioural disorders	TRUE	reported	8	11094967	0.023501	1.18358649196186e-06	21081	GCST90005660	TRUE	reported	Iwl9w6	1	1	TRUE	0.00111907215797294	23.6153492978116	21.6873458341263
rs76229188	T	C	T	C	-0.14138	0.0478939	NA	0.044541	FALSE	FALSE	FALSE	XrkhT3	8	8496755	0.511748	0.0729959	407208	Mental and behavioural disorders	TRUE	reported	8	8354265	0.029378	1.50210399095008e-06	21081	GCST90005660	TRUE	reported	Iwl9w6	1	1	TRUE	0.00109739616613014	23.1574266570881	21.6873458341263
rs76345697	C	T	C	T	-0.32143	0.309382	NA	0.0105427	FALSE	FALSE	FALSE	XrkhT3	16	27753566	0.0358501	0.147421	407208	Mental and behavioural disorders	TRUE	reported	16	27764887	0.065873	1.07102596596607e-06	21081	GCST90005660	TRUE	reported	Iwl9w6	1	1	TRUE	0.00112817503807078	23.8076608361642	21.6873458341263
rs76638078	T	G	T	G	0.1797	-0.000152574	NA	0.00813579	FALSE	FALSE	FALSE	XrkhT3	2	67772529	0.999295	0.17263	407208	Mental and behavioural disorders	TRUE	reported	2	67999661	0.034481	1.89060150815681e-07	21081	GCST90005660	TRUE	reported	Iwl9w6	1	1	TRUE	0.00128672596020504	27.1578412144759	21.6873458341263
rs79917849	T	A	T	A	-0.17247	0.291201	NA	0.00477326	FALSE	TRUE	TRUE	XrkhT3	6	12409793	0.201377	0.227921	407208	Mental and behavioural disorders	TRUE	reported	6	12410025	0.038087	5.97585429715572e-06	21081	GCST90005660	TRUE	reported	Iwl9w6	1	1	TRUE	0.000971762532604643	20.5037071591701	21.6873458341263
