# Supplementary material for: Investigating Bidirectional Causal Relationships Between Imaging‐Derived Brain Phenotypes and Sedative‐Hypnotic Use Disorder: A Mendelian Randomization Study
Source: Addict Biol. 2026 May 28;31(6):e70160. doi: 10.1111/adb.70160 (PMC13239158; doi:10.1111/adb.70160)
Supplement: Supplementary file 6 — Data S2: Supporting Information. [file ADB-31-e70160-s005.zip › Additional file2/GCST90003668_harmonise.csv]

SNP	effect_allele.exposure	other_allele.exposure	effect_allele.outcome	other_allele.outcome	beta.exposure	beta.outcome	eaf.exposure	eaf.outcome	remove	palindromic	ambiguous	id.outcome	chr.outcome	pos.outcome	pval.outcome	se.outcome	samplesize.outcome	outcome	mr_keep.outcome	pval_origin.outcome	chr.exposure	pos.exposure	se.exposure	pval.exposure	samplesize.exposure	exposure	mr_keep.exposure	pval_origin.exposure	id.exposure	action	SNP_index	mr_keep	R2	f	meanf
rs10135331	C	T	C	T	-0.057133	-0.0302142	NA	0.149692	FALSE	FALSE	FALSE	XrkhT3	14	44023395	0.479961	0.0427741	407208	Mental and behavioural disorders	TRUE	reported	14	44492598	0.012594	5.75042574770638e-06	21282	GCST90003668	TRUE	reported	D1706N	1	1	TRUE	0.000966083075638459	20.5781280308053	21.3863757955861
rs11151103	A	G	A	G	-0.057383	0.0143808	NA	0.804515	FALSE	FALSE	FALSE	XrkhT3	18	75090168	0.714322	0.0392854	407208	Mental and behavioural disorders	TRUE	reported	18	72802124	0.012657	5.83042213843286e-06	21282	GCST90003668	TRUE	reported	D1706N	1	1	TRUE	0.000964879891743267	20.5524747659239	21.3863757955861
rs112783275	A	G	A	G	-0.18884	0.0849359	NA	0.00837128	FALSE	FALSE	FALSE	XrkhT3	7	42520388	0.615547	0.169137	407208	Mental and behavioural disorders	TRUE	reported	7	42559987	0.040512	3.16009399044795e-06	21282	GCST90003668	TRUE	reported	D1706N	1	1	TRUE	0.00101991741202133	21.7260012547872	21.3863757955861
rs11678150	A	T	A	T	-0.044611	-0.0349281	NA	0.35742	FALSE	TRUE	TRUE	XrkhT3	2	109208334	0.272347	0.0318201	407208	Mental and behavioural disorders	TRUE	reported	2	109824790	0.0098341	5.75439937337157e-06	21282	GCST90003668	TRUE	reported	D1706N	1	1	TRUE	0.000966011955482179	20.576611665533	21.3863757955861
rs117436714	G	T	G	T	-0.17448	-0.0263426	NA	0.034298	FALSE	FALSE	FALSE	XrkhT3	9	119020120	0.764591	0.0879672	407208	Mental and behavioural disorders	TRUE	reported	9	121782398	0.039141	8.32146900686794e-06	21282	GCST90003668	TRUE	reported	D1706N	1	1	TRUE	0.000932845483872229	19.86948705807	21.3863757955861
rs117813718	T	C	T	C	-0.19558	-0.0256322	NA	0.0188536	FALSE	FALSE	FALSE	XrkhT3	21	35104707	0.821512	0.113618	407208	Mental and behavioural disorders	TRUE	reported	21	36477004	0.040912	1.75994866380147e-06	21282	GCST90003668	TRUE	reported	D1706N	1	1	TRUE	0.00107267686900916	22.8510755927353	21.3863757955861
rs12146885	T	G	T	G	0.045483	0.0828725	NA	0.553722	FALSE	FALSE	FALSE	XrkhT3	12	41347177	0.00648694	0.0304444	407208	Mental and behavioural disorders	TRUE	reported	12	41740979	0.0097753	3.29306270175208e-06	21282	GCST90003668	TRUE	reported	D1706N	1	1	TRUE	0.00101621129459284	21.6469742486609	21.3863757955861
rs13489	A	G	A	G	0.13126	-0.129535	NA	0.0406325	FALSE	FALSE	FALSE	XrkhT3	2	195660613	0.0865346	0.0755756	407208	Mental and behavioural disorders	TRUE	reported	2	196525337	0.029046	6.24884856392962e-06	21282	GCST90003668	TRUE	reported	D1706N	1	1	TRUE	0.0009586567971552	20.4197922160671	21.3863757955861
rs1385641	T	A	T	A	0.051748	-0.0361018	NA	0.628367	FALSE	TRUE	TRUE	XrkhT3	4	20139910	0.249322	0.0313384	407208	Mental and behavioural disorders	TRUE	reported	4	20141533	0.010123	3.21884452411185e-07	21282	GCST90003668	TRUE	reported	D1706N	1	1	TRUE	0.00122637500826043	26.1293045018062	21.3863757955861
rs140078810	C	A	C	A	-0.22244	0.0662516	NA	0.00638573	FALSE	FALSE	FALSE	XrkhT3	3	23980418	0.736409	0.196818	407208	Mental and behavioural disorders	TRUE	reported	3	24021909	0.048837	5.27229861422823e-06	21282	GCST90003668	TRUE	reported	D1706N	1	1	TRUE	0.000973850371489372	20.7437372014736	21.3863757955861
rs140440550	G	C	G	C	0.29236	0.31413	NA	0.0130202	FALSE	TRUE	TRUE	XrkhT3	11	70096601	0.0202596	0.135313	407208	Mental and behavioural disorders	TRUE	reported	11	69942707	0.065948	9.33254300796991e-06	21282	GCST90003668	TRUE	reported	D1706N	1	1	TRUE	0.000922612508960895	19.6513247487187	21.3863757955861
rs141880653	T	C	T	C	0.19322	0.245422	NA	0.00566214	FALSE	FALSE	FALSE	XrkhT3	5	167543732	0.244511	0.210882	407208	Mental and behavioural disorders	TRUE	reported	5	166970737	0.043648	9.61169541515931e-06	21282	GCST90003668	TRUE	reported	D1706N	1	1	TRUE	0.000919948058437342	19.5945206247514	21.3863757955861
rs146560296	A	G	A	G	0.22195	0.0832579	NA	0.00208739	FALSE	FALSE	FALSE	XrkhT3	1	243482723	0.805283	0.337739	407208	Mental and behavioural disorders	TRUE	reported	1	243646025	0.050104	9.47763545262961e-06	21282	GCST90003668	TRUE	reported	D1706N	1	1	TRUE	0.00092119761957352	19.621160310696	21.3863757955861
rs147985255	TG	T	TG	T	0.13144	-0.0293587	NA	0.014074	FALSE	FALSE	FALSE	XrkhT3	15	86771425	0.820393	0.129311	407208	Mental and behavioural disorders	TRUE	reported	15	87314656	0.026372	6.27191263230923e-07	21282	GCST90003668	TRUE	reported	D1706N	1	1	TRUE	0.00116586939486212	24.8386593554179	21.3863757955861
rs17777295	T	G	T	G	0.051637	-0.0288847	NA	0.244636	FALSE	FALSE	FALSE	XrkhT3	1	2061538	0.417376	0.0356169	407208	Mental and behavioural disorders	TRUE	reported	1	1992977	0.011536	7.64187623963468e-06	21282	GCST90003668	TRUE	reported	D1706N	1	1	TRUE	0.000940568426383584	20.0341395925932	21.3863757955861
rs2057859	T	G	T	G	-0.064516	-0.0602027	NA	0.100272	FALSE	FALSE	FALSE	XrkhT3	8	5649646	0.237701	0.0509867	407208	Mental and behavioural disorders	TRUE	reported	8	5507168	0.014381	7.289537928557e-06	21282	GCST90003668	TRUE	reported	D1706N	1	1	TRUE	0.000944786644537723	20.1240727509315	21.3863757955861
rs2092203	T	C	T	C	0.045019	0.0178009	NA	0.531806	FALSE	FALSE	FALSE	XrkhT3	20	41229905	0.558282	0.0304083	407208	Mental and behavioural disorders	TRUE	reported	20	39858545	0.0097042	3.51965422524766e-06	21282	GCST90003668	TRUE	reported	D1706N	1	1	TRUE	0.00101023128113482	21.5194612955028	21.3863757955861
rs2372424	G	C	G	C	-0.043567	-0.0279581	NA	0.572995	FALSE	TRUE	TRUE	XrkhT3	14	83481151	0.365564	0.0308992	407208	Mental and behavioural disorders	TRUE	reported	14	83947495	0.0097601	8.09095899178383e-06	21282	GCST90003668	TRUE	reported	D1706N	1	1	TRUE	0.00093537965042221	19.9235150114913	21.3863757955861
rs2400087	G	A	G	A	0.051612	-0.0186717	NA	0.431478	FALSE	FALSE	FALSE	XrkhT3	10	14632598	0.54374	0.0307521	407208	Mental and behavioural disorders	TRUE	reported	10	14674597	0.0097779	1.31583065509592e-07	21282	GCST90003668	TRUE	reported	D1706N	1	1	TRUE	0.00130746345868395	27.8592473486894	21.3863757955861
rs2408597	A	G	A	G	-0.052893	0.000550272	NA	0.717643	FALSE	FALSE	FALSE	XrkhT3	5	56802805	0.987017	0.0338163	407208	Mental and behavioural disorders	TRUE	reported	5	56098632	0.010948	1.36458313658892e-06	21282	GCST90003668	TRUE	reported	D1706N	1	1	TRUE	0.00109556544327934	23.3392022564501	21.3863757955861
rs2662332	A	G	A	G	-0.045218	-0.032694	NA	0.388927	FALSE	FALSE	FALSE	XrkhT3	5	71957417	0.292935	0.0310866	407208	Mental and behavioural disorders	TRUE	reported	5	71253244	0.009941	5.42875197039683e-06	21282	GCST90003668	TRUE	reported	D1706N	1	1	TRUE	0.000971243447696429	20.688153800804	21.3863757955861
rs3212810	T	C	T	C	0.050584	0.0334752	NA	0.291254	FALSE	FALSE	FALSE	XrkhT3	19	50825480	0.317017	0.0334549	407208	Mental and behavioural disorders	TRUE	reported	19	51328736	0.01139	9.00119147103187e-06	21282	GCST90003668	TRUE	reported	D1706N	1	1	TRUE	0.000925900142634992	19.7214150963233	21.3863757955861
rs321340	T	C	T	C	0.043382	0.0270701	NA	0.577859	FALSE	FALSE	FALSE	XrkhT3	11	111067703	0.378917	0.0307652	407208	Mental and behavioural disorders	TRUE	reported	11	110938427	0.0097644	8.92277619587827e-06	21282	GCST90003668	TRUE	reported	D1706N	1	1	TRUE	0.000926644076953888	19.7372753869112	21.3863757955861
rs473598	G	A	G	A	-0.064859	-0.0262034	NA	0.824915	FALSE	FALSE	FALSE	XrkhT3	13	113146875	0.512209	0.0399806	407208	Mental and behavioural disorders	TRUE	reported	13	113801189	0.014412	6.82024537903268e-06	21282	GCST90003668	TRUE	reported	D1706N	1	1	TRUE	0.000950750251716562	20.2512192082883	21.3863757955861
rs4846767	T	C	T	C	0.048957	0.0394772	NA	0.699356	FALSE	FALSE	FALSE	XrkhT3	1	222589684	0.232622	0.0330732	407208	Mental and behavioural disorders	TRUE	reported	1	222763026	0.010563	3.59252666247661e-06	21282	GCST90003668	TRUE	reported	D1706N	1	1	TRUE	0.001008334115086	21.4790079855402	21.3863757955861
rs62353332	A	G	A	G	0.05257	-0.00329237	NA	0.175494	FALSE	FALSE	FALSE	XrkhT3	4	187849833	0.936525	0.0413414	407208	Mental and behavioural disorders	TRUE	reported	4	188770987	0.011728	7.41310241300918e-06	21282	GCST90003668	TRUE	reported	D1706N	1	1	TRUE	0.000943204314868418	20.0903371130521	21.3863757955861
rs62384681	T	C	T	C	0.082858	-0.0151762	NA	0.139344	FALSE	FALSE	FALSE	XrkhT3	6	4919598	0.731376	0.0442075	407208	Mental and behavioural disorders	TRUE	reported	6	4919832	0.017695	2.85036187186089e-06	21282	GCST90003668	TRUE	reported	D1706N	1	1	TRUE	0.00102921973482489	21.9243609420285	21.3863757955861
rs6916904	C	A	C	A	-0.19401	0.105875	NA	0.985445	FALSE	FALSE	FALSE	XrkhT3	6	163912509	0.411841	0.129012	407208	Mental and behavioural disorders	TRUE	reported	6	164333541	0.041711	3.31741649694539e-06	21282	GCST90003668	TRUE	reported	D1706N	1	1	TRUE	0.00101553132651829	21.6324750844276	21.3863757955861
rs73996642	T	C	T	C	-0.23258	0.0194831	NA	0.0136592	FALSE	FALSE	FALSE	XrkhT3	2	233991406	0.884188	0.133755	407208	Mental and behavioural disorders	TRUE	reported	2	234900050	0.050924	4.96935473780307e-06	21282	GCST90003668	TRUE	reported	D1706N	1	1	TRUE	0.000979178377005989	20.8573389179578	21.3863757955861
rs8030778	T	C	T	C	0.062729	0.0582907	NA	0.219223	FALSE	FALSE	FALSE	XrkhT3	15	100669390	0.114507	0.0369336	407208	Mental and behavioural disorders	TRUE	reported	15	101209595	0.012909	1.18549574625455e-06	21282	GCST90003668	TRUE	reported	D1706N	1	1	TRUE	0.0011083004060791	23.6108005011466	21.3863757955861
