# Supplementary material for: Investigating Bidirectional Causal Relationships Between Imaging‐Derived Brain Phenotypes and Sedative‐Hypnotic Use Disorder: A Mendelian Randomization Study
Source: Addict Biol. 2026 May 28;31(6):e70160. doi: 10.1111/adb.70160 (PMC13239158; doi:10.1111/adb.70160)
Supplement: Supplementary file 6 — Data S2: Supporting Information. [file ADB-31-e70160-s005.zip › Additional file2/GCST90005844_harmonise.csv]

SNP	effect_allele.exposure	other_allele.exposure	effect_allele.outcome	other_allele.outcome	beta.exposure	beta.outcome	eaf.exposure	eaf.outcome	remove	palindromic	ambiguous	id.outcome	chr.outcome	pos.outcome	pval.outcome	se.outcome	samplesize.outcome	outcome	mr_keep.outcome	pval_origin.outcome	chr.exposure	pos.exposure	se.exposure	pval.exposure	samplesize.exposure	exposure	mr_keep.exposure	pval_origin.exposure	id.exposure	action	SNP_index	mr_keep	R2	f	meanf
rs10466868	T	G	T	G	0.07073	-0.0603196	NA	0.0880292	FALSE	FALSE	FALSE	XrkhT3	12	131455375	0.263147	0.0539057	407208	Mental and behavioural disorders	TRUE	reported	12	131939920	0.015684	6.52529274119252e-06	21081	GCST90005844	TRUE	reported	ePygEi	1	1	TRUE	0.000963792780784989	20.3353871254728	21.1231308852616
rs10860331	G	T	G	T	0.085839	-0.0151108	NA	0.133723	FALSE	FALSE	FALSE	XrkhT3	12	98413837	0.733932	0.0444567	407208	Mental and behavioural disorders	TRUE	reported	12	98807615	0.01818	2.35559161646939e-06	21081	GCST90005844	TRUE	reported	ePygEi	1	1	TRUE	0.00105640706952587	22.2915535733214	21.1231308852616
rs117475146	G	A	G	A	0.121	0.075426	NA	0.034095	FALSE	FALSE	FALSE	XrkhT3	16	71099988	0.374092	0.0848594	407208	Mental and behavioural disorders	TRUE	reported	16	71133891	0.022378	6.47888095268779e-08	21081	GCST90005844	TRUE	reported	ePygEi	1	1	TRUE	0.00138495320270451	29.2339161656296	21.1231308852616
rs11973567	C	A	C	A	-0.043688	0.0440441	NA	0.547703	FALSE	FALSE	FALSE	XrkhT3	7	24313575	0.148229	0.0304632	407208	Mental and behavioural disorders	TRUE	reported	7	24353194	0.0098567	9.36914585672732e-06	21081	GCST90005844	TRUE	reported	ePygEi	1	1	TRUE	0.000931033934560966	19.6435531211618	21.1231308852616
rs12480201	T	C	T	C	-0.067066	0.0241952	NA	0.182411	FALSE	FALSE	FALSE	XrkhT3	20	61803715	0.538903	0.0393756	407208	Mental and behavioural disorders	TRUE	reported	20	60378771	0.015013	7.97076490590298e-06	21081	GCST90005844	TRUE	reported	ePygEi	1	1	TRUE	0.000945731188610916	19.953938786976	21.1231308852616
rs13331785	A	T	A	T	0.1199	-0.0633425	NA	0.0336548	FALSE	TRUE	TRUE	XrkhT3	16	7279284	0.442111	0.0824092	407208	Mental and behavioural disorders	TRUE	reported	16	7329285	0.026948	8.65366342956348e-06	21081	GCST90005844	TRUE	reported	ePygEi	1	1	TRUE	0.00093818058802175	19.7944794112441	21.1231308852616
rs139330330	A	G	A	G	0.24558	-0.211239	NA	0.000943503	FALSE	FALSE	FALSE	XrkhT3	10	101345712	0.694444	0.537735	407208	Mental and behavioural disorders	TRUE	reported	10	103105469	0.053466	4.38934785534717e-06	21081	GCST90005844	TRUE	reported	ePygEi	1	1	TRUE	0.000999781225463849	21.0954793157145	21.1231308852616
rs141587021	A	T	A	T	-0.094612	-0.0089356	NA	0.0968273	FALSE	TRUE	TRUE	XrkhT3	6	9510821	0.861062	0.0510539	407208	Mental and behavioural disorders	TRUE	reported	6	9511054	0.021121	7.52315483186872e-06	21081	GCST90005844	TRUE	reported	ePygEi	1	1	TRUE	0.000950953091593551	20.0642203500728	21.1231308852616
rs146173431	A	G	A	G	0.23237	0.0396916	NA	0.00708764	FALSE	FALSE	FALSE	XrkhT3	12	53326710	0.829597	0.184425	407208	Mental and behavioural disorders	TRUE	reported	12	53720494	0.05228	8.8470809287053e-06	21081	GCST90005844	TRUE	reported	ePygEi	1	1	TRUE	0.000936248105810612	19.7536681567765	21.1231308852616
rs147752847	T	C	T	C	-0.49467	0.170202	NA	0.0396896	FALSE	FALSE	FALSE	XrkhT3	9	106459999	0.0271882	0.077056	407208	Mental and behavioural disorders	TRUE	reported	9	109222280	0.10535	2.67731825996845e-06	21081	GCST90005844	TRUE	reported	ePygEi	1	1	TRUE	0.00104476084085617	22.045546087675	21.1231308852616
rs2132543	T	C	T	C	-0.0473	0.0125648	NA	0.256879	FALSE	FALSE	FALSE	XrkhT3	16	65100554	0.718029	0.0347963	407208	Mental and behavioural disorders	TRUE	reported	16	65134457	0.010453	6.07295411827024e-06	21081	GCST90005844	TRUE	reported	ePygEi	1	1	TRUE	0.000970348080327149	20.4738339306675	21.1231308852616
rs2143144	G	A	G	A	-0.043177	0.0278723	NA	0.527408	FALSE	FALSE	FALSE	XrkhT3	6	23520634	0.3593	0.030405	407208	Mental and behavioural disorders	TRUE	reported	6	23520862	0.0096997	8.57630070524158e-06	21081	GCST90005844	TRUE	reported	ePygEi	1	1	TRUE	0.000939050824395341	19.8128576076995	21.1231308852616
rs2378298	C	T	C	T	-0.055223	0.0339546	NA	0.178405	FALSE	FALSE	FALSE	XrkhT3	2	109003758	0.390087	0.0395069	407208	Mental and behavioural disorders	TRUE	reported	2	109620214	0.011832	3.06902198839116e-06	21081	GCST90005844	TRUE	reported	ePygEi	1	1	TRUE	0.00103224771667176	21.7812332480106	21.1231308852616
rs2545822	C	G	C	G	0.047326	0.0176533	NA	0.283296	FALSE	TRUE	TRUE	XrkhT3	19	11849499	0.600313	0.0336927	407208	Mental and behavioural disorders	TRUE	reported	19	11960314	0.010654	8.95570954643274e-06	21081	GCST90005844	TRUE	reported	ePygEi	1	1	TRUE	0.000935140119215728	19.7302691391833	21.1231308852616
rs339618	T	G	T	G	-0.044771	0.00981765	NA	0.720243	FALSE	FALSE	FALSE	XrkhT3	1	194868237	0.771589	0.0338194	407208	Mental and behavioural disorders	TRUE	reported	1	194837367	0.010061	8.6277986248837e-06	21081	GCST90005844	TRUE	reported	ePygEi	1	1	TRUE	0.000938452568512873	19.8002232620603	21.1231308852616
rs4704187	C	T	C	T	-0.043976	0.0323581	NA	0.549477	FALSE	FALSE	FALSE	XrkhT3	5	75184463	0.289379	0.0305414	407208	Mental and behavioural disorders	TRUE	reported	5	74480288	0.0097704	6.79986045003322e-06	21081	GCST90005844	TRUE	reported	ePygEi	1	1	TRUE	0.000960060059283938	20.2565534975979	21.1231308852616
rs56317533	T	G	T	G	-0.28277	-0.229278	NA	0.00145536	FALSE	FALSE	FALSE	XrkhT3	4	181945810	0.581484	0.415949	407208	Mental and behavioural disorders	TRUE	reported	4	182866963	0.060414	2.88004981744285e-06	21081	GCST90005844	TRUE	reported	ePygEi	1	1	TRUE	0.00103812389441012	21.9053540417172	21.1231308852616
rs56819839	G	A	G	A	-0.19281	0.161111	NA	0.0271707	FALSE	FALSE	FALSE	XrkhT3	18	72051265	0.0795811	0.0918996	407208	Mental and behavioural disorders	TRUE	reported	18	69718500	0.042571	5.95799315598138e-06	21081	GCST90005844	TRUE	reported	ePygEi	1	1	TRUE	0.000972115364777793	20.5111589869517	21.1231308852616
rs59968441	C	A	C	A	0.073625	-0.0528452	NA	0.0707273	FALSE	FALSE	FALSE	XrkhT3	7	83555227	0.379927	0.060186	407208	Mental and behavioural disorders	TRUE	reported	7	83184543	0.015647	2.55093856796842e-06	21081	GCST90005844	TRUE	reported	ePygEi	1	1	TRUE	0.00104915911719199	22.1384517898257	21.1231308852616
rs7200179	A	G	A	G	-0.047229	-0.0601335	NA	0.354982	FALSE	FALSE	FALSE	XrkhT3	16	6957539	0.058319	0.0317613	407208	Mental and behavioural disorders	TRUE	reported	16	7007540	0.010664	9.52138223021403e-06	21081	GCST90005844	TRUE	reported	ePygEi	1	1	TRUE	0.000929570053681296	19.6126384829555	21.1231308852616
rs720397	T	G	T	G	-0.07049	0.0317179	NA	0.135793	FALSE	FALSE	FALSE	XrkhT3	3	159240209	0.474757	0.0443755	407208	Mental and behavioural disorders	TRUE	reported	3	158957998	0.014973	2.51883662784174e-06	21081	GCST90005844	TRUE	reported	ePygEi	1	1	TRUE	0.00105024303307436	22.1613476951948	21.1231308852616
rs72661058	G	C	G	C	0.14487	-0.184711	NA	0.0186607	FALSE	TRUE	TRUE	XrkhT3	4	72928935	0.104913	0.113914	407208	Mental and behavioural disorders	TRUE	reported	4	73794652	0.032548	8.59805066661175e-06	21081	GCST90005844	TRUE	reported	ePygEi	1	1	TRUE	0.000938877986122942	19.8092074983282	21.1231308852616
rs7286616	G	A	G	A	-0.29775	0.379081	NA	0.00310807	FALSE	FALSE	FALSE	XrkhT3	22	44480572	0.166909	0.274258	407208	Mental and behavioural disorders	TRUE	reported	22	44876452	0.066897	8.59211339452084e-06	21081	GCST90005844	TRUE	reported	ePygEi	1	1	TRUE	0.000938839002740821	19.8083842224631	21.1231308852616
rs7421080	T	G	T	G	0.047805	0.00186783	NA	0.340721	FALSE	FALSE	FALSE	XrkhT3	2	216459395	0.953466	0.0320083	407208	Mental and behavioural disorders	TRUE	reported	2	217324118	0.010637	7.0194001396958e-06	21081	GCST90005844	TRUE	reported	ePygEi	1	1	TRUE	0.000957196746916572	20.1960818521037	21.1231308852616
rs7430468	G	A	G	A	0.29761	0.119365	NA	0.0281036	FALSE	FALSE	FALSE	XrkhT3	3	55403787	0.187175	0.0904979	407208	Mental and behavioural disorders	TRUE	reported	3	55437815	0.058168	3.14267882987923e-07	21081	GCST90005844	TRUE	reported	ePygEi	1	1	TRUE	0.00124021396091056	26.1749325988688	21.1231308852616
rs80020058	T	G	T	G	-0.14543	0.0690208	NA	0.0290058	FALSE	FALSE	FALSE	XrkhT3	4	55771221	0.445674	0.0905016	407208	Mental and behavioural disorders	TRUE	reported	4	56637387	0.031873	5.07691625888248e-06	21081	GCST90005844	TRUE	reported	ePygEi	1	1	TRUE	0.000986602534886532	20.8171330691283	21.1231308852616
