# Supplementary material for: Investigating Bidirectional Causal Relationships Between Imaging‐Derived Brain Phenotypes and Sedative‐Hypnotic Use Disorder: A Mendelian Randomization Study
Source: Addict Biol. 2026 May 28;31(6):e70160. doi: 10.1111/adb.70160 (PMC13239158; doi:10.1111/adb.70160)
Supplement: Supplementary file 6 — Data S2: Supporting Information. [file ADB-31-e70160-s005.zip › Additional file2/GCST90005789_harmonise.csv]

SNP	effect_allele.exposure	other_allele.exposure	effect_allele.outcome	other_allele.outcome	beta.exposure	beta.outcome	eaf.exposure	eaf.outcome	remove	palindromic	ambiguous	id.outcome	chr.outcome	pos.outcome	pval.outcome	se.outcome	samplesize.outcome	outcome	mr_keep.outcome	pval_origin.outcome	chr.exposure	pos.exposure	se.exposure	pval.exposure	samplesize.exposure	exposure	mr_keep.exposure	pval_origin.exposure	id.exposure	action	SNP_index	mr_keep	R2	f	meanf
rs11038697	A	G	A	G	-0.092042	-0.00717631	NA	0.123824	FALSE	FALSE	FALSE	XrkhT3	11	45859998	0.875337	0.045743	407208	Mental and behavioural disorders	TRUE	reported	11	45881549	0.018099	3.69913345670349e-07	21081	GCST90005789	TRUE	reported	1isZJA	1	1	TRUE	0.00122529105263142	25.8595956295673	22.4998691299438
rs111739843	A	G	A	G	0.10363	-0.0101972	NA	0.0248618	FALSE	FALSE	FALSE	XrkhT3	7	104307779	0.917396	0.0983204	407208	Mental and behavioural disorders	TRUE	reported	7	103948227	0.022818	5.61306407675202e-06	21081	GCST90005789	TRUE	reported	1isZJA	1	1	TRUE	0.000977462089542513	20.6240826443831	22.4998691299438
rs115210541	T	C	T	C	-0.18064	-0.0427772	NA	0.0966359	FALSE	FALSE	FALSE	XrkhT3	3	32269579	0.400354	0.0508653	407208	Mental and behavioural disorders	TRUE	reported	3	32311071	0.038605	2.89801080252976e-06	21081	GCST90005789	TRUE	reported	1isZJA	1	1	TRUE	0.00103752531464861	21.8927103486711	22.4998691299438
rs11578424	C	G	C	G	0.04894	-0.000760804	NA	0.482134	FALSE	TRUE	TRUE	XrkhT3	1	3082460	0.980072	0.0304586	407208	Mental and behavioural disorders	TRUE	reported	1	2999024	0.010132	1.37246096100756e-06	21081	GCST90005789	TRUE	reported	1isZJA	1	1	TRUE	0.00110551839525869	23.3290129065694	22.4998691299438
rs12920532	A	G	A	G	0.048951	-0.033975	NA	0.403142	FALSE	FALSE	FALSE	XrkhT3	16	62274449	0.272312	0.0309496	407208	Mental and behavioural disorders	TRUE	reported	16	62308353	0.0099341	8.38687171248165e-07	21081	GCST90005789	TRUE	reported	1isZJA	1	1	TRUE	0.00115046905965077	24.2786691660636	22.4998691299438
rs146187099	T	C	T	C	-0.18448	-0.0210708	NA	0.0308646	FALSE	FALSE	FALSE	XrkhT3	2	131864107	0.811453	0.0883279	407208	Mental and behavioural disorders	TRUE	reported	2	132621680	0.036945	5.97860691352493e-07	21081	GCST90005789	TRUE	reported	1isZJA	1	1	TRUE	0.00118136110461585	24.9313636675193	22.4998691299438
rs150506803	CT	C	CT	C	-0.32293	-0.0632915	NA	0.0342953	FALSE	FALSE	FALSE	XrkhT3	12	30772445	0.439698	0.0819092	407208	Mental and behavioural disorders	TRUE	reported	12	30925379	0.068434	2.38671190833997e-06	21081	GCST90005789	TRUE	reported	1isZJA	1	1	TRUE	0.00105517192817556	22.2654629655017	22.4998691299438
rs2155175	G	A	G	A	0.052138	0.0151606	NA	0.287755	FALSE	FALSE	FALSE	XrkhT3	11	87955417	0.651639	0.0335793	407208	Mental and behavioural disorders	TRUE	reported	11	87666309	0.010106	2.50437869187334e-07	21081	GCST90005789	TRUE	reported	1isZJA	1	1	TRUE	0.00126098799999291	26.6139258930345	22.4998691299438
rs4236409	A	G	A	G	0.055098	-0.0144028	NA	0.323946	FALSE	FALSE	FALSE	XrkhT3	7	8508991	0.657768	0.0325122	407208	Mental and behavioural disorders	TRUE	reported	7	8548621	0.010611	2.09314830344745e-07	21081	GCST90005789	TRUE	reported	1isZJA	1	1	TRUE	0.00127735828094293	26.9598726205409	22.4998691299438
rs4804978	G	A	G	A	-0.051382	-0.0514039	NA	0.375099	FALSE	FALSE	FALSE	XrkhT3	19	32082919	0.104466	0.0316609	407208	Mental and behavioural disorders	TRUE	reported	19	32573825	0.010974	2.85298836152072e-06	21081	GCST90005789	TRUE	reported	1isZJA	1	1	TRUE	0.001038841981086	21.9205220778936	22.4998691299438
rs4919639	G	C	G	C	-0.086107	-0.0246276	NA	0.0242991	FALSE	TRUE	TRUE	XrkhT3	10	102457102	0.809575	0.1022	407208	Mental and behavioural disorders	TRUE	reported	10	104216859	0.019455	9.65161522875097e-06	21081	GCST90005789	TRUE	reported	1isZJA	1	1	TRUE	0.000928367367450219	19.5872398928181	22.4998691299438
rs55829604	C	T	C	T	-0.073899	-0.0938714	NA	0.177539	FALSE	FALSE	FALSE	XrkhT3	3	77521361	0.0183595	0.0398049	407208	Mental and behavioural disorders	TRUE	reported	3	77570512	0.015305	1.38484127772198e-06	21081	GCST90005789	TRUE	reported	1isZJA	1	1	TRUE	0.00110468694693466	23.311448006763	22.4998691299438
rs62351101	A	G	A	G	-0.053018	0.0226488	NA	0.296574	FALSE	FALSE	FALSE	XrkhT3	5	33559305	0.494266	0.0331346	407208	Mental and behavioural disorders	TRUE	reported	5	33559410	0.010979	1.38133812968737e-06	21081	GCST90005789	TRUE	reported	1isZJA	1	1	TRUE	0.00110496814071107	23.3173884093656	22.4998691299438
rs66463673	C	T	C	T	0.069719	0.082957	NA	0.0815312	FALSE	FALSE	FALSE	XrkhT3	1	69646797	0.135719	0.055604	407208	Mental and behavioural disorders	TRUE	reported	1	70112480	0.014977	3.25986788904469e-06	21081	GCST90005789	TRUE	reported	1isZJA	1	1	TRUE	0.00102686946019346	21.6676311801517	22.4998691299438
rs6831828	T	C	T	C	-0.0506	-0.0269348	NA	0.287579	FALSE	FALSE	FALSE	XrkhT3	4	184406519	0.424887	0.033754	407208	Mental and behavioural disorders	TRUE	reported	4	185327673	0.010972	4.01420918204321e-06	21081	GCST90005789	TRUE	reported	1isZJA	1	1	TRUE	0.0010078602076226	21.2661185911753	22.4998691299438
rs75925257	A	G	A	G	0.06587	0.0800713	NA	0.0864847	FALSE	FALSE	FALSE	XrkhT3	1	155166366	0.14289	0.0546519	407208	Mental and behavioural disorders	TRUE	reported	1	155138842	0.01489	9.74989637717387e-06	21081	GCST90005789	TRUE	reported	1isZJA	1	1	TRUE	0.000927452654680704	19.5679228299898	22.4998691299438
rs76045878	G	C	G	C	-0.16896	-0.0295862	NA	0.00901117	FALSE	TRUE	TRUE	XrkhT3	12	95968129	0.855017	0.16192	407208	Mental and behavioural disorders	TRUE	reported	12	96361907	0.037811	7.9213645415285e-06	21081	GCST90005789	TRUE	reported	1isZJA	1	1	TRUE	0.000946300563873098	19.9659633882937	22.4998691299438
rs76653824	G	A	G	A	-0.074026	-0.0085548	NA	0.0831907	FALSE	FALSE	FALSE	XrkhT3	7	14090900	0.876299	0.0549572	407208	Mental and behavioural disorders	TRUE	reported	7	14130525	0.016596	8.21864080388905e-06	21081	GCST90005789	TRUE	reported	1isZJA	1	1	TRUE	0.000942889545218671	19.8939264989736	22.4998691299438
rs78272063	T	G	T	G	0.12897	-0.17088	NA	0.00613942	FALSE	FALSE	FALSE	XrkhT3	10	132520675	0.38861	0.198205	407208	Mental and behavioural disorders	TRUE	reported	10	134334179	0.027328	2.38231946935869e-06	21081	GCST90005789	TRUE	reported	1isZJA	1	1	TRUE	0.00105538739391894	22.2700143688445	22.4998691299438
rs7914770	A	G	A	G	0.052479	0.0163707	NA	0.750475	FALSE	FALSE	FALSE	XrkhT3	10	62563471	0.640099	0.0350131	407208	Mental and behavioural disorders	TRUE	reported	10	64323230	0.011873	9.91973339239082e-06	21081	GCST90005789	TRUE	reported	1isZJA	1	1	TRUE	0.000925884183315291	19.5347996621344	22.4998691299438
rs79163074	T	C	T	C	-0.15861	-0.208729	NA	0.021477	FALSE	FALSE	FALSE	XrkhT3	9	21590536	0.04469	0.103972	407208	Mental and behavioural disorders	TRUE	reported	9	21590535	0.03245	1.02683343166809e-06	21081	GCST90005789	TRUE	reported	1isZJA	1	1	TRUE	0.00113200570977644	23.8885903770829	22.4998691299438
rs9634170	T	C	T	C	-0.047402	0.00234816	NA	0.595145	FALSE	FALSE	FALSE	XrkhT3	12	115193979	0.939424	0.0308994	407208	Mental and behavioural disorders	TRUE	reported	12	115631784	0.010094	2.66931606362429e-06	21081	GCST90005789	TRUE	reported	1isZJA	1	1	TRUE	0.00104501239677624	22.0508597334274	22.4998691299438
