# Supplementary material for: Investigating Bidirectional Causal Relationships Between Imaging‐Derived Brain Phenotypes and Sedative‐Hypnotic Use Disorder: A Mendelian Randomization Study
Source: Addict Biol. 2026 May 28;31(6):e70160. doi: 10.1111/adb.70160 (PMC13239158; doi:10.1111/adb.70160)
Supplement: Supplementary file 6 — Data S2: Supporting Information. [file ADB-31-e70160-s005.zip › Additional file2/GCST90005958_harmonise.csv]

SNP	effect_allele.exposure	other_allele.exposure	effect_allele.outcome	other_allele.outcome	beta.exposure	beta.outcome	eaf.exposure	eaf.outcome	remove	palindromic	ambiguous	id.outcome	chr.outcome	pos.outcome	pval.outcome	se.outcome	samplesize.outcome	outcome	mr_keep.outcome	pval_origin.outcome	chr.exposure	pos.exposure	se.exposure	pval.exposure	samplesize.exposure	exposure	mr_keep.exposure	pval_origin.exposure	id.exposure	action	SNP_index	mr_keep	R2	f	meanf
rs10053030	A	G	A	G	-0.090636	-0.0528196	NA	0.0853355	FALSE	FALSE	FALSE	XrkhT3	5	119341540	0.32534	0.0537033	407208	Mental and behavioural disorders	TRUE	reported	5	118677235	0.020141	6.83282031369199e-06	21081	GCST90005958	TRUE	reported	SLBo9s	1	1	TRUE	0.000959690522450062	20.2487490552847	22.2086844557584
rs10911456	A	G	A	G	-0.044322	-0.0420188	NA	0.536331	FALSE	FALSE	FALSE	XrkhT3	1	183873911	0.166316	0.0303573	407208	Mental and behavioural disorders	TRUE	reported	1	183843045	0.0098726	7.18124923883475e-06	21081	GCST90005958	TRUE	reported	SLBo9s	1	1	TRUE	0.000955145194899727	20.1527543697917	22.2086844557584
rs1375663	C	A	C	A	0.046122	-0.00902139	NA	0.272224	FALSE	FALSE	FALSE	XrkhT3	13	48923858	0.793745	0.0345053	407208	Mental and behavioural disorders	TRUE	reported	13	49497994	0.010406	9.37993869618489e-06	21081	GCST90005958	TRUE	reported	SLBo9s	1	1	TRUE	0.000931006883598403	19.6429818506881	22.2086844557584
rs137958509	A	G	A	G	0.3329	0.125522	NA	0.0285441	FALSE	FALSE	FALSE	XrkhT3	5	9768796	0.168153	0.0910794	407208	Mental and behavioural disorders	TRUE	reported	5	9768908	0.073713	6.33286164452197e-06	21081	GCST90005958	TRUE	reported	SLBo9s	1	1	TRUE	0.000966558700874829	20.3938026631485	22.2086844557584
rs138447525	T	G	T	G	0.23109	-0.0178288	NA	0.0265507	FALSE	FALSE	FALSE	XrkhT3	2	230540	0.848301	0.0932044	407208	Mental and behavioural disorders	TRUE	reported	2	230540	0.051934	8.64569678033912e-06	21081	GCST90005958	TRUE	reported	SLBo9s	1	1	TRUE	0.000938339163471446	19.7978283044644	22.2086844557584
rs142872007	T	C	T	C	-0.1679	-0.0612614	NA	0.0499964	FALSE	FALSE	FALSE	XrkhT3	15	26205215	0.378688	0.0695902	407208	Mental and behavioural disorders	TRUE	reported	15	26450362	0.03163	1.11789239071174e-07	21081	GCST90005958	TRUE	reported	SLBo9s	1	1	TRUE	0.0013348476337514	28.1748624202788	22.2086844557584
rs149118827	G	A	G	A	0.21285	-0.0317707	NA	0.0268889	FALSE	FALSE	FALSE	XrkhT3	14	21218958	0.739144	0.0954114	407208	Mental and behavioural disorders	TRUE	reported	14	21687117	0.04797	9.16642522419559e-06	21081	GCST90005958	TRUE	reported	SLBo9s	1	1	TRUE	0.000933063606267039	19.6864164352164	22.2086844557584
rs192047715	G	A	G	A	0.25876	0.126495	NA	0.0563629	FALSE	FALSE	FALSE	XrkhT3	15	89456800	0.0548845	0.0658899	407208	Mental and behavioural disorders	TRUE	reported	15	90000031	0.05669	5.03500608787905e-06	21081	GCST90005958	TRUE	reported	SLBo9s	1	1	TRUE	0.000987327332894343	20.8324412887752	22.2086844557584
rs2012213	A	G	A	G	-0.050963	0.0185956	NA	0.211222	FALSE	FALSE	FALSE	XrkhT3	2	173044931	0.618352	0.0373265	407208	Mental and behavioural disorders	TRUE	reported	2	173909659	0.011229	5.69377105109423e-06	21081	GCST90005958	TRUE	reported	SLBo9s	1	1	TRUE	0.000976140785908398	20.596176393975	22.2086844557584
rs2043294	T	A	T	A	0.06214	-0.0589089	NA	0.122125	FALSE	TRUE	TRUE	XrkhT3	19	31716914	0.205287	0.0465083	407208	Mental and behavioural disorders	TRUE	reported	19	32207820	0.012704	1.0080916093643e-06	21081	GCST90005958	TRUE	reported	SLBo9s	1	1	TRUE	0.00113364663607103	23.9232579626545	22.2086844557584
rs2050151	G	A	G	A	-0.052659	-0.0349641	NA	0.619544	FALSE	FALSE	FALSE	XrkhT3	1	170989323	0.264186	0.0313143	407208	Mental and behavioural disorders	TRUE	reported	1	170958464	0.0099737	1.30617088813184e-07	21081	GCST90005958	TRUE	reported	SLBo9s	1	1	TRUE	0.00132058847183882	27.8734938124891	22.2086844557584
rs248697	T	C	T	C	0.048202	0.0401564	NA	0.381325	FALSE	FALSE	FALSE	XrkhT3	5	127662369	0.199632	0.0313085	407208	Mental and behavioural disorders	TRUE	reported	5	126998061	0.0099037	1.14077501292212e-06	21081	GCST90005958	TRUE	reported	SLBo9s	1	1	TRUE	0.00112242212873716	23.6861218789915	22.2086844557584
rs469922	A	T	A	T	-0.045339	0.00695101	NA	0.378937	FALSE	TRUE	TRUE	XrkhT3	5	94910697	0.824966	0.0314294	407208	Mental and behavioural disorders	TRUE	reported	5	94246402	0.0099537	5.26623214893897e-06	21081	GCST90005958	TRUE	reported	SLBo9s	1	1	TRUE	0.000983232779653115	20.7459618720661	22.2086844557584
rs4823877	C	T	C	T	-0.049464	-0.0496196	NA	0.650487	FALSE	FALSE	FALSE	XrkhT3	22	46804456	0.118726	0.0318045	407208	Mental and behavioural disorders	TRUE	reported	22	47200353	0.010915	5.88166114143038e-06	21081	GCST90005958	TRUE	reported	SLBo9s	1	1	TRUE	0.00097323317172985	20.5347671434513	22.2086844557584
rs577854	C	T	C	T	-0.052762	-0.0320373	NA	0.296246	FALSE	FALSE	FALSE	XrkhT3	9	203481	0.336918	0.0333627	407208	Mental and behavioural disorders	TRUE	reported	9	203481	0.011237	2.67485349396354e-06	21081	GCST90005958	TRUE	reported	SLBo9s	1	1	TRUE	0.00104471199071646	22.044514220648	22.2086844557584
rs6727119	G	A	G	A	-0.043747	-0.0049251	NA	0.448436	FALSE	FALSE	FALSE	XrkhT3	2	59295660	0.87195	0.0305561	407208	Mental and behavioural disorders	TRUE	reported	2	59522795	0.0097612	7.4404636619192e-06	21081	GCST90005958	TRUE	reported	SLBo9s	1	1	TRUE	0.000951886846111073	20.0839404679248	22.2086844557584
rs7131497	C	T	C	T	-0.052144	0.00378367	NA	0.623362	FALSE	FALSE	FALSE	XrkhT3	11	76391724	0.903698	0.0312722	407208	Mental and behavioural disorders	TRUE	reported	11	76102768	0.010558	7.91224998134312e-07	21081	GCST90005958	TRUE	reported	SLBo9s	1	1	TRUE	0.00115571819428044	24.3895712885263	22.2086844557584
rs761152	C	T	C	T	-0.49485	-0.114099	NA	0.0568725	FALSE	FALSE	FALSE	XrkhT3	6	38266860	0.0810159	0.0653929	407208	Mental and behavioural disorders	TRUE	reported	6	38234636	0.10295	1.54525443953841e-06	21081	GCST90005958	TRUE	reported	SLBo9s	1	1	TRUE	0.00109478167898738	23.1021948710641	22.2086844557584
rs76281932	A	G	A	G	0.25498	0.0161168	NA	0.0223132	FALSE	FALSE	FALSE	XrkhT3	8	130597960	0.875886	0.103189	407208	Mental and behavioural disorders	TRUE	reported	8	131610206	0.051375	6.99197714451459e-07	21081	GCST90005958	TRUE	reported	SLBo9s	1	1	TRUE	0.00116710570499665	24.6301671642368	22.2086844557584
rs77193599	T	G	T	G	-0.14455	0.00293008	NA	0.0123048	FALSE	FALSE	FALSE	XrkhT3	8	11661990	0.983831	0.144582	407208	Mental and behavioural disorders	TRUE	reported	8	11519499	0.031274	3.82120203183735e-06	21081	GCST90005958	TRUE	reported	SLBo9s	1	1	TRUE	0.00101236758664804	21.3613218688221	22.2086844557584
rs78675673	T	C	T	C	0.11243	-0.0120029	NA	0.0812824	FALSE	FALSE	FALSE	XrkhT3	3	147577239	0.829935	0.0558833	407208	Mental and behavioural disorders	TRUE	reported	3	147295026	0.02349	1.71001531509029e-06	21081	GCST90005958	TRUE	reported	SLBo9s	1	1	TRUE	0.00108551415416119	22.9064180966287	22.2086844557584
rs78828368	T	C	T	C	-0.09209	0.0800658	NA	0.035323	FALSE	FALSE	FALSE	XrkhT3	19	1180239	0.332828	0.0826755	407208	Mental and behavioural disorders	TRUE	reported	19	1180238	0.019176	1.57833795385014e-06	21081	GCST90005958	TRUE	reported	SLBo9s	1	1	TRUE	0.0010928054110471	23.0604458394563	22.2086844557584
rs973454	G	A	G	A	-0.046826	-0.044144	NA	0.566583	FALSE	FALSE	FALSE	XrkhT3	2	23328918	0.149455	0.0306245	407208	Mental and behavioural disorders	TRUE	reported	2	23551789	0.0098556	2.03563542478578e-06	21081	GCST90005958	TRUE	reported	SLBo9s	1	1	TRUE	0.00106967531299363	22.5718304523967	22.2086844557584
rs9950686	A	G	A	G	-0.050473	0.0287501	NA	0.586312	FALSE	FALSE	FALSE	XrkhT3	18	4204717	0.360329	0.0314299	407208	Mental and behavioural disorders	TRUE	reported	18	4204717	0.010624	2.04126787125529e-06	21081	GCST90005958	TRUE	reported	SLBo9s	1	1	TRUE	0.00106951325994817	22.5684072172223	22.2086844557584
