# Supplementary material for: Investigating Bidirectional Causal Relationships Between Imaging‐Derived Brain Phenotypes and Sedative‐Hypnotic Use Disorder: A Mendelian Randomization Study
Source: Addict Biol. 2026 May 28;31(6):e70160. doi: 10.1111/adb.70160 (PMC13239158; doi:10.1111/adb.70160)
Supplement: Supplementary file 6 — Data S2: Supporting Information. [file ADB-31-e70160-s005.zip › Additional file2/GCST90004885_harmonise.csv]

SNP	effect_allele.exposure	other_allele.exposure	effect_allele.outcome	other_allele.outcome	beta.exposure	beta.outcome	eaf.exposure	eaf.outcome	remove	palindromic	ambiguous	id.outcome	chr.outcome	pos.outcome	pval.outcome	se.outcome	samplesize.outcome	outcome	mr_keep.outcome	pval_origin.outcome	chr.exposure	pos.exposure	se.exposure	pval.exposure	samplesize.exposure	exposure	mr_keep.exposure	pval_origin.exposure	id.exposure	action	SNP_index	mr_keep	R2	f	meanf
rs10986537	C	T	C	T	0.16255	-0.0471752	NA	0.0580471	FALSE	FALSE	FALSE	XrkhT3	9	125069552	0.468022	0.0650064	407208	Mental and behavioural disorders	TRUE	reported	9	127831831	0.03654	8.69560893254596e-06	21081	GCST90004885	TRUE	reported	YCV84K	1	1	TRUE	0.000937860304989781	19.7877154817564	21.6170892811463
rs11631372	A	G	A	G	-0.29049	-0.0450018	NA	0.00189342	FALSE	FALSE	FALSE	XrkhT3	15	31265291	0.899894	0.357737	407208	Mental and behavioural disorders	TRUE	reported	15	31557494	0.062833	3.80014352941586e-06	21081	GCST90004885	TRUE	reported	YCV84K	1	1	TRUE	0.00101287409669183	21.3720202498721	21.6170892811463
rs116816540	A	G	A	G	-0.11483	0.00924051	NA	0.0284564	FALSE	FALSE	FALSE	XrkhT3	3	148724071	0.921523	0.0937978	407208	Mental and behavioural disorders	TRUE	reported	3	148441858	0.023647	1.20725774433488e-06	21081	GCST90004885	TRUE	reported	YCV84K	1	1	TRUE	0.00111733112430848	23.5785678370094	21.6170892811463
rs12693155	C	T	C	T	-0.045452	0.0246831	NA	0.587401	FALSE	FALSE	FALSE	XrkhT3	2	178193987	0.424768	0.0309243	407208	Mental and behavioural disorders	TRUE	reported	2	179058714	0.0098619	4.07380277804113e-06	21081	GCST90004885	TRUE	reported	YCV84K	1	1	TRUE	0.00100659836016312	21.2394664459737	21.6170892811463
rs17882077	G	A	G	A	0.04627	-0.0415327	NA	0.359962	FALSE	FALSE	FALSE	XrkhT3	14	22848616	0.189636	0.0316643	407208	Mental and behavioural disorders	TRUE	reported	14	23317825	0.010445	9.4710907947016e-06	21081	GCST90004885	TRUE	reported	YCV84K	1	1	TRUE	0.000930008283331199	19.6218931274815	21.6170892811463
rs187880293	T	C	T	C	0.17549	-0.013355	NA	0.0401885	FALSE	FALSE	FALSE	XrkhT3	20	55225823	0.867444	0.0800155	407208	Mental and behavioural disorders	TRUE	reported	20	53842362	0.037402	2.72395544712087e-06	21081	GCST90004885	TRUE	reported	YCV84K	1	1	TRUE	0.00104320723959376	22.0127292419053	21.6170892811463
rs188610844	T	C	T	C	-0.1653	-0.130346	NA	0.0204698	FALSE	FALSE	FALSE	XrkhT3	3	43941687	0.223233	0.107018	407208	Mental and behavioural disorders	TRUE	reported	3	43983179	0.032086	2.6061535499989e-07	21081	GCST90004885	TRUE	reported	YCV84K	1	1	TRUE	0.00125741000233688	26.5383149819627	21.6170892811463
rs189346774	G	A	G	A	-0.23297	0.0627589	NA	0.0454093	FALSE	FALSE	FALSE	XrkhT3	3	193023463	0.39191	0.0733029	407208	Mental and behavioural disorders	TRUE	reported	3	192741252	0.052063	7.68599327261757e-06	21081	GCST90004885	TRUE	reported	YCV84K	1	1	TRUE	0.000948938566364763	20.0216753803345	21.6170892811463
rs192100938	A	G	A	G	-0.21914	0.0498721	NA	0.0179773	FALSE	FALSE	FALSE	XrkhT3	8	25674163	0.673854	0.1185	407208	Mental and behavioural disorders	TRUE	reported	8	25531679	0.048202	5.49287859196048e-06	21081	GCST90004885	TRUE	reported	YCV84K	1	1	TRUE	0.000979481860674329	20.6667408389252	21.6170892811463
rs2013794	A	G	A	G	0.062362	-0.0965486	NA	0.139412	FALSE	FALSE	FALSE	XrkhT3	7	71773234	0.0337062	0.0454653	407208	Mental and behavioural disorders	TRUE	reported	7	71238219	0.01396	7.95976049056286e-06	21081	GCST90004885	TRUE	reported	YCV84K	1	1	TRUE	0.000945729868602922	19.9539109098239	21.6170892811463
rs3793947	A	G	A	G	-0.045013	0.0280678	NA	0.461213	FALSE	FALSE	FALSE	XrkhT3	11	83833429	0.359882	0.0306555	407208	Mental and behavioural disorders	TRUE	reported	11	83544472	0.0098793	5.23479887009069e-06	21081	GCST90004885	TRUE	reported	YCV84K	1	1	TRUE	0.000983795641421231	20.7578498076842	21.6170892811463
rs4797780	A	G	A	G	-0.04505	-0.00618643	NA	0.443816	FALSE	FALSE	FALSE	XrkhT3	18	13474010	0.840112	0.0306638	407208	Mental and behavioural disorders	TRUE	reported	18	13474009	0.010163	9.34759741921966e-06	21081	GCST90004885	TRUE	reported	YCV84K	1	1	TRUE	0.000931214910646137	19.647375030093	21.6170892811463
rs62375673	C	T	C	T	-0.27858	-0.0615698	NA	0.00828297	FALSE	FALSE	FALSE	XrkhT3	5	146713425	0.718661	0.170909	407208	Mental and behavioural disorders	TRUE	reported	5	146092988	0.056225	7.29793515214449e-07	21081	GCST90004885	TRUE	reported	YCV84K	1	1	TRUE	0.00116317290733534	24.5470742053916	21.6170892811463
rs6843945	A	G	A	G	-0.051207	0.0543299	NA	0.668744	FALSE	FALSE	FALSE	XrkhT3	4	61925998	0.0925827	0.0323021	407208	Mental and behavioural disorders	TRUE	reported	4	62791716	0.010714	1.76766515092823e-06	21081	GCST90004885	TRUE	reported	YCV84K	1	1	TRUE	0.00108241507568614	22.8409507698445	21.6170892811463
rs724407	A	G	A	G	-0.046923	0.0286727	NA	0.632629	FALSE	FALSE	FALSE	XrkhT3	15	94124789	0.362245	0.0314706	407208	Mental and behavioural disorders	TRUE	reported	15	94668018	0.010091	3.33503195871642e-06	21081	GCST90004885	TRUE	reported	YCV84K	1	1	TRUE	0.00102462913791258	21.6203103980639	21.6170892811463
rs73209079	T	C	T	C	0.16229	0.0524901	NA	0.0171779	FALSE	FALSE	FALSE	XrkhT3	3	194528825	0.661887	0.12003	407208	Mental and behavioural disorders	TRUE	reported	3	194249554	0.034143	2.01511576185001e-06	21081	GCST90004885	TRUE	reported	YCV84K	1	1	TRUE	0.00107059141163903	22.5911822916793	21.6170892811463
rs7865516	A	G	A	G	0.19423	-0.0288797	NA	0.0209676	FALSE	FALSE	FALSE	XrkhT3	9	16113136	0.781678	0.104209	407208	Mental and behavioural disorders	TRUE	reported	9	16113134	0.043048	6.45951632269626e-06	21081	GCST90004885	TRUE	reported	YCV84K	1	1	TRUE	0.000964753282127511	20.3556726359513	21.6170892811463
rs79243300	A	G	A	G	-0.066219	0.0104175	NA	0.128704	FALSE	FALSE	FALSE	XrkhT3	10	66404357	0.819463	0.0456434	407208	Mental and behavioural disorders	TRUE	reported	10	68164115	0.014132	2.80543363795172e-06	21081	GCST90004885	TRUE	reported	YCV84K	1	1	TRUE	0.00104043434543713	21.9541574268814	21.6170892811463
