# Supplementary material for: Investigating Bidirectional Causal Relationships Between Imaging‐Derived Brain Phenotypes and Sedative‐Hypnotic Use Disorder: A Mendelian Randomization Study
Source: Addict Biol. 2026 May 28;31(6):e70160. doi: 10.1111/adb.70160 (PMC13239158; doi:10.1111/adb.70160)
Supplement: Supplementary file 6 — Data S2: Supporting Information. [file ADB-31-e70160-s005.zip › Additional file2/GCST90004951_harmonise.csv]

SNP	effect_allele.exposure	other_allele.exposure	effect_allele.outcome	other_allele.outcome	beta.exposure	beta.outcome	eaf.exposure	eaf.outcome	remove	palindromic	ambiguous	id.outcome	chr.outcome	pos.outcome	pval.outcome	se.outcome	samplesize.outcome	outcome	mr_keep.outcome	pval_origin.outcome	chr.exposure	pos.exposure	se.exposure	pval.exposure	samplesize.exposure	exposure	mr_keep.exposure	pval_origin.exposure	id.exposure	action	SNP_index	mr_keep	R2	f	meanf
rs11548463	T	C	T	C	-0.15731	-0.0248739	NA	0.0318749	FALSE	FALSE	FALSE	XrkhT3	1	1374562	0.778619	0.0884819	407208	Mental and behavioural disorders	TRUE	reported	1	1309942	0.034915	6.65426358644372e-06	21081	GCST90004951	TRUE	reported	VV8hx5	1	1	TRUE	0.000962009508430488	20.2977250326872	22.0334730683438
rs116748714	A	G	A	G	-0.12612	-0.12822	NA	0.0925021	FALSE	FALSE	FALSE	XrkhT3	4	83299080	0.0174876	0.053958	407208	Mental and behavioural disorders	TRUE	reported	4	84220233	0.026778	2.49402039140518e-06	21081	GCST90004951	TRUE	reported	VV8hx5	1	1	TRUE	0.00105114757749687	22.1804547173004	22.0334730683438
rs11708948	G	A	G	A	-0.053291	-0.0352892	NA	0.227275	FALSE	FALSE	FALSE	XrkhT3	3	164612306	0.327858	0.0360669	407208	Mental and behavioural disorders	TRUE	reported	3	164330094	0.011957	8.35218297412602e-06	21081	GCST90004951	TRUE	reported	VV8hx5	1	1	TRUE	0.000941375835337477	19.8619588011365	22.0334730683438
rs141662249	C	T	C	T	-0.16552	0.226082	NA	0.00417962	FALSE	FALSE	FALSE	XrkhT3	9	104210408	0.344177	0.239001	407208	Mental and behavioural disorders	TRUE	reported	9	106972689	0.036989	7.68599327261757e-06	21081	GCST90004951	TRUE	reported	VV8hx5	1	1	TRUE	0.000948969465520247	20.0223279415465	22.0334730683438
rs147665623	T	C	T	C	0.17578	0.0854954	NA	0.0253433	FALSE	FALSE	FALSE	XrkhT3	14	103259965	0.389524	0.0993576	407208	Mental and behavioural disorders	TRUE	reported	14	103726302	0.034451	3.38454271866309e-07	21081	GCST90004951	TRUE	reported	VV8hx5	1	1	TRUE	0.00123341166758087	26.0311917165214	22.0334730683438
rs149346537	CA	C	CA	C	0.049716	0.00717731	NA	0.268273	FALSE	FALSE	FALSE	XrkhT3	4	75482884	0.834615	0.0343764	407208	Mental and behavioural disorders	TRUE	reported	4	76408094	0.011031	6.61759218705661e-06	21081	GCST90004951	TRUE	reported	VV8hx5	1	1	TRUE	0.000962616099922524	20.310536019237	22.0334730683438
rs149929314	A	G	A	G	-0.17915	-0.399962	NA	0.00562459	FALSE	FALSE	FALSE	XrkhT3	13	25236320	0.0502296	0.20427	407208	Mental and behavioural disorders	TRUE	reported	13	25810458	0.039813	6.83911647281429e-06	21081	GCST90004951	TRUE	reported	VV8hx5	1	1	TRUE	0.000959567817375661	20.2461575837044	22.0334730683438
rs150881464	T	C	T	C	-0.1831	0.027523	NA	0.013088	FALSE	FALSE	FALSE	XrkhT3	6	122270216	0.843963	0.139834	407208	Mental and behavioural disorders	TRUE	reported	6	122591362	0.040469	6.08835545761396e-06	21081	GCST90004951	TRUE	reported	VV8hx5	1	1	TRUE	0.000970105615133076	20.4687130748786	22.0334730683438
rs17655644	T	C	T	C	0.064611	-0.0558656	NA	0.11332	FALSE	FALSE	FALSE	XrkhT3	18	41701660	0.243706	0.0479215	407208	Mental and behavioural disorders	TRUE	reported	18	39281624	0.013721	2.50495541277255e-06	21081	GCST90004951	TRUE	reported	VV8hx5	1	1	TRUE	0.00105073601857514	22.1717612036374	22.0334730683438
rs2434276	A	G	A	G	0.066813	0.0703579	NA	0.848977	FALSE	FALSE	FALSE	XrkhT3	5	80127704	0.0995337	0.0427159	407208	Mental and behavioural disorders	TRUE	reported	5	79423527	0.01498	8.22621393883109e-06	21081	GCST90004951	TRUE	reported	VV8hx5	1	1	TRUE	0.000942752049391203	19.8910227515807	22.0334730683438
rs2605597	G	C	G	C	-0.048971	-0.011164	NA	0.278886	FALSE	TRUE	TRUE	XrkhT3	11	93483518	0.742005	0.0339127	407208	Mental and behavioural disorders	TRUE	reported	11	93216684	0.010508	3.17833741214622e-06	21081	GCST90004951	TRUE	reported	VV8hx5	1	1	TRUE	0.00102919911210079	21.7168390354254	22.0334730683438
rs2911908	G	A	G	A	0.068889	0.0791899	NA	0.885189	FALSE	FALSE	FALSE	XrkhT3	4	37828761	0.0988508	0.0479806	407208	Mental and behavioural disorders	TRUE	reported	4	37830383	0.012908	9.55872571884692e-08	21081	GCST90004951	TRUE	reported	VV8hx5	1	1	TRUE	0.00134928675080214	28.4800431650631	22.0334730683438
rs341516	C	T	C	T	0.05819	-0.0227415	NA	0.821519	FALSE	FALSE	FALSE	XrkhT3	13	59829899	0.567584	0.0397848	407208	Mental and behavioural disorders	TRUE	reported	13	60404033	0.011383	3.21884452411185e-07	21081	GCST90004951	TRUE	reported	VV8hx5	1	1	TRUE	0.00123809509609283	26.1301581512078	22.0334730683438
rs35593843	AG	A	AG	A	0.046334	-0.0270994	NA	0.633726	FALSE	FALSE	FALSE	XrkhT3	18	61713194	0.389857	0.0315154	407208	Mental and behavioural disorders	TRUE	reported	18	59380427	0.01007	4.22376745949809e-06	21081	GCST90004951	TRUE	reported	VV8hx5	1	1	TRUE	0.00100326003010246	21.1689561421061	22.0334730683438
rs4856247	T	G	T	G	0.068158	-0.0993686	NA	0.151361	FALSE	FALSE	FALSE	XrkhT3	3	84141453	0.0193888	0.042502	407208	Mental and behavioural disorders	TRUE	reported	3	84190604	0.01376	7.35190692071566e-07	21081	GCST90004951	TRUE	reported	VV8hx5	1	1	TRUE	0.00116251999299066	24.5332793599998	22.0334730683438
rs56271711	A	T	A	T	-0.15762	-0.0811024	NA	0.0272057	FALSE	TRUE	TRUE	XrkhT3	8	5288773	0.386585	0.0936704	407208	Mental and behavioural disorders	TRUE	reported	8	5146295	0.034153	3.95275594019727e-06	21081	GCST90004951	TRUE	reported	VV8hx5	1	1	TRUE	0.00100933457883904	21.2972596479453	22.0334730683438
rs568614	G	A	G	A	-0.046366	0.00385389	NA	0.355262	FALSE	FALSE	FALSE	XrkhT3	1	234326342	0.903841	0.0319002	407208	Mental and behavioural disorders	TRUE	reported	1	234462088	0.010245	6.05062169158296e-06	21081	GCST90004951	TRUE	reported	VV8hx5	1	1	TRUE	0.000970649366965707	20.4801970966173	22.0334730683438
rs6025190	T	C	T	C	-0.057198	-0.0269819	NA	0.262433	FALSE	FALSE	FALSE	XrkhT3	20	56841846	0.433367	0.0344401	407208	Mental and behavioural disorders	TRUE	reported	20	55416902	0.012541	5.12271270264539e-06	21081	GCST90004951	TRUE	reported	VV8hx5	1	1	TRUE	0.000985775034337452	20.7996557301407	22.0334730683438
rs72997970	C	T	C	T	0.061216	0.0654127	NA	0.117247	FALSE	FALSE	FALSE	XrkhT3	19	15572790	0.168682	0.0475228	407208	Mental and behavioural disorders	TRUE	reported	19	15683601	0.013831	9.65161522875097e-06	21081	GCST90004951	TRUE	reported	VV8hx5	1	1	TRUE	0.000928385066482483	19.5876136643983	22.0334730683438
rs75812774	T	C	T	C	0.17083	0.318782	NA	0.0119904	FALSE	FALSE	FALSE	XrkhT3	16	10854789	0.0254449	0.142658	407208	Mental and behavioural disorders	TRUE	reported	16	10948646	0.035844	1.89147236283301e-06	21081	GCST90004951	TRUE	reported	VV8hx5	1	1	TRUE	0.00107630770672939	22.7119351810189	22.0334730683438
rs76432604	C	T	C	T	0.23895	-0.254661	NA	0.00731739	FALSE	FALSE	FALSE	XrkhT3	3	184029453	0.157404	0.180118	407208	Mental and behavioural disorders	TRUE	reported	3	183747241	0.051916	4.19469124882567e-06	21081	GCST90004951	TRUE	reported	VV8hx5	1	1	TRUE	0.00100388557305689	21.1821684677971	22.0334730683438
rs7753345	C	T	C	T	0.055792	0.0568679	NA	0.202789	FALSE	FALSE	FALSE	XrkhT3	6	4302153	0.132604	0.0378134	407208	Mental and behavioural disorders	TRUE	reported	6	4302387	0.011577	1.45177729502313e-06	21081	GCST90004951	TRUE	reported	VV8hx5	1	1	TRUE	0.00110048059614112	23.2225864918852	22.0334730683438
rs77799091	G	C	G	C	0.1319	-0.0228373	NA	0.0193661	FALSE	TRUE	TRUE	XrkhT3	8	6164240	0.838804	0.112265	407208	Mental and behavioural disorders	TRUE	reported	8	6021761	0.0285	3.7127867027564e-06	21081	GCST90004951	TRUE	reported	VV8hx5	1	1	TRUE	0.00101500370714524	21.4170014788114	22.0334730683438
rs7799524	G	A	G	A	-0.0575	-0.0472884	NA	0.292353	FALSE	FALSE	FALSE	XrkhT3	7	132878494	0.154835	0.0332395	407208	Mental and behavioural disorders	TRUE	reported	7	132563254	0.011215	2.97098185911873e-07	21081	GCST90004951	TRUE	reported	VV8hx5	1	1	TRUE	0.00124538813270832	26.2842705680011	22.0334730683438
rs8002816	G	T	G	T	-0.089038	-0.0290881	NA	0.0679199	FALSE	FALSE	FALSE	XrkhT3	13	113841118	0.63094	0.0605492	407208	Mental and behavioural disorders	TRUE	reported	13	114544091	0.01974	6.5012969034309e-06	21081	GCST90004951	TRUE	reported	VV8hx5	1	1	TRUE	0.00096415389203123	20.3430136859473	22.0334730683438
