# Supplementary material for: Investigating Bidirectional Causal Relationships Between Imaging‐Derived Brain Phenotypes and Sedative‐Hypnotic Use Disorder: A Mendelian Randomization Study
Source: Addict Biol. 2026 May 28;31(6):e70160. doi: 10.1111/adb.70160 (PMC13239158; doi:10.1111/adb.70160)
Supplement: Supplementary file 6 — Data S2: Supporting Information. [file ADB-31-e70160-s005.zip › Additional file2/GCST90006129_harmonise.csv]

SNP	effect_allele.exposure	other_allele.exposure	effect_allele.outcome	other_allele.outcome	beta.exposure	beta.outcome	eaf.exposure	eaf.outcome	remove	palindromic	ambiguous	id.outcome	chr.outcome	pos.outcome	pval.outcome	se.outcome	samplesize.outcome	outcome	mr_keep.outcome	pval_origin.outcome	chr.exposure	pos.exposure	se.exposure	pval.exposure	samplesize.exposure	exposure	mr_keep.exposure	pval_origin.exposure	id.exposure	action	SNP_index	mr_keep	R2	f	meanf
rs11382793	TA	T	TA	T	-0.046107	0.00171679	NA	0.344041	FALSE	FALSE	FALSE	XrkhT3	5	144702780	0.95697	0.0318179	407208	Mental and behavioural disorders	TRUE	reported	5	144082343	0.010267	7.13509894481564e-06	21081	GCST90006129	TRUE	reported	zk39pS	1	1	TRUE	0.000955740801588303	20.1653331883856	22.1259577536629
rs118045732	T	G	T	G	-0.11461	-0.195824	NA	0.0305279	FALSE	FALSE	FALSE	XrkhT3	6	110509597	0.0266342	0.0883348	407208	Mental and behavioural disorders	TRUE	reported	6	110830800	0.025889	9.61612278383664e-06	21081	GCST90006129	TRUE	reported	zk39pS	1	1	TRUE	0.000928794656027968	19.5962634591926	22.1259577536629
rs12919075	T	C	T	C	-0.044028	-0.031058	NA	0.514444	FALSE	FALSE	FALSE	XrkhT3	16	25456753	0.306373	0.0303638	407208	Mental and behavioural disorders	TRUE	reported	16	25468074	0.0098099	7.22104414482046e-06	21081	GCST90006129	TRUE	reported	zk39pS	1	1	TRUE	0.00095460294522703	20.1413024290601	22.1259577536629
rs138102461	T	C	T	C	-0.29968	-0.0993225	NA	0.0104098	FALSE	FALSE	FALSE	XrkhT3	20	18874949	0.505613	0.149204	407208	Mental and behavioural disorders	TRUE	reported	20	18855593	0.066549	6.73131632727625e-06	21081	GCST90006129	TRUE	reported	zk39pS	1	1	TRUE	0.000961000660152913	20.2764185669917	22.1259577536629
rs148204975	T	C	T	C	0.14333	0.0724024	NA	0.027231	FALSE	FALSE	FALSE	XrkhT3	6	163900517	0.433769	0.0924965	407208	Mental and behavioural disorders	TRUE	reported	6	164321549	0.032409	9.79941161095594e-06	21081	GCST90006129	TRUE	reported	zk39pS	1	1	TRUE	0.000926934363465095	19.5569774819543	22.1259577536629
rs17207605	A	G	A	G	0.1525	-0.050109	NA	0.0250004	FALSE	FALSE	FALSE	XrkhT3	11	85088622	0.609766	0.0981742	407208	Mental and behavioural disorders	TRUE	reported	11	84799666	0.033422	5.07107460640517e-06	21081	GCST90006129	TRUE	reported	zk39pS	1	1	TRUE	0.000986631346210113	20.8177415831662	22.1259577536629
rs190004071	A	G	A	G	0.32219	-0.361865	NA	0.00356319	FALSE	FALSE	FALSE	XrkhT3	1	234403745	0.169886	0.26364	407208	Mental and behavioural disorders	TRUE	reported	1	234539491	0.068918	2.9573314374199e-06	21081	GCST90006129	TRUE	reported	zk39pS	1	1	TRUE	0.00103566084930857	21.8533276784791	22.1259577536629
rs2016475	G	A	G	A	0.052462	0.054446	NA	0.26153	FALSE	FALSE	FALSE	XrkhT3	1	201821111	0.114317	0.0344795	407208	Mental and behavioural disorders	TRUE	reported	1	201790239	0.010954	1.68461242677405e-06	21081	GCST90006129	TRUE	reported	zk39pS	1	1	TRUE	0.00108687781215636	22.9352251898196	22.1259577536629
rs2432793	T	C	T	C	-0.04952	-0.0539735	NA	0.329291	FALSE	FALSE	FALSE	XrkhT3	6	5392145	0.0943105	0.0322598	407208	Mental and behavioural disorders	TRUE	reported	6	5392378	0.0101	9.49948365876345e-07	21081	GCST90006129	TRUE	reported	zk39pS	1	1	TRUE	0.00113902265707514	24.0368370905373	22.1259577536629
rs2906669	C	G	C	G	-0.044546	-0.0597942	NA	0.511183	FALSE	TRUE	TRUE	XrkhT3	7	21728167	0.0493526	0.0304214	407208	Mental and behavioural disorders	TRUE	reported	7	21767785	0.010077	9.89464005130076e-06	21081	GCST90006129	TRUE	reported	zk39pS	1	1	TRUE	0.000926107306199601	19.5395115918261	22.1259577536629
rs4392657	C	T	C	T	0.09014	0.0148337	NA	0.125332	FALSE	FALSE	FALSE	XrkhT3	5	119022874	0.746301	0.0458508	407208	Mental and behavioural disorders	TRUE	reported	5	118358569	0.015931	1.55095786692872e-08	21081	GCST90006129	TRUE	reported	zk39pS	1	1	TRUE	0.00151634765073583	32.0116328941959	22.1259577536629
rs73095710	T	C	T	C	0.23	0.0834656	NA	0.0121498	FALSE	FALSE	FALSE	XrkhT3	20	9325313	0.536142	0.134914	407208	Mental and behavioural disorders	TRUE	reported	20	9305960	0.048924	2.60195631026315e-06	21081	GCST90006129	TRUE	reported	zk39pS	1	1	TRUE	0.0010472864382808	22.0988947052467	22.1259577536629
rs7310645	A	G	A	G	-0.057571	-0.0185488	NA	0.767239	FALSE	FALSE	FALSE	XrkhT3	12	67402043	0.605836	0.0359453	407208	Mental and behavioural disorders	TRUE	reported	12	67795823	0.011605	7.07456921627861e-07	21081	GCST90006129	TRUE	reported	zk39pS	1	1	TRUE	0.00116605582118111	24.6079849387621	22.1259577536629
