# Supplementary material for: Investigating Bidirectional Causal Relationships Between Imaging‐Derived Brain Phenotypes and Sedative‐Hypnotic Use Disorder: A Mendelian Randomization Study
Source: Addict Biol. 2026 May 28;31(6):e70160. doi: 10.1111/adb.70160 (PMC13239158; doi:10.1111/adb.70160)
Supplement: Supplementary file 6 — Data S2: Supporting Information. [file ADB-31-e70160-s005.zip › Additional file2/GCST90003212_harmonise.csv]

SNP	effect_allele.exposure	other_allele.exposure	effect_allele.outcome	other_allele.outcome	beta.exposure	beta.outcome	eaf.exposure	eaf.outcome	remove	palindromic	ambiguous	id.outcome	chr.outcome	pos.outcome	pval.outcome	se.outcome	samplesize.outcome	outcome	mr_keep.outcome	pval_origin.outcome	chr.exposure	pos.exposure	se.exposure	pval.exposure	samplesize.exposure	exposure	mr_keep.exposure	pval_origin.exposure	id.exposure	action	SNP_index	mr_keep	R2	f	meanf
rs10481055	G	A	G	A	0.059664	0.0462142	NA	0.134809	FALSE	FALSE	FALSE	XrkhT3	8	109639094	0.298208	0.0444246	407208	Mental and behavioural disorders	TRUE	reported	8	110651323	0.012236	1.09043554554366e-06	21281	GCST90003212	TRUE	reported	onWHln	1	1	TRUE	0.00111601187364177	23.7741488916721	29.3123641901108
rs111608586	G	A	G	A	-0.17895	-0.0702661	NA	0.0287872	FALSE	FALSE	FALSE	XrkhT3	5	107106078	0.439922	0.09098	407208	Mental and behavioural disorders	TRUE	reported	5	106441779	0.036322	8.42364391438403e-07	21281	GCST90003212	TRUE	reported	onWHln	1	1	TRUE	0.00113929657890186	24.270743477464	29.3123641901108
rs112102843	T	C	T	C	-0.16084	0.213631	NA	0.0137064	FALSE	FALSE	FALSE	XrkhT3	15	70790538	0.106183	0.132231	407208	Mental and behavioural disorders	TRUE	reported	15	71082877	0.032967	1.07448411664456e-06	21281	GCST90003212	TRUE	reported	onWHln	1	1	TRUE	0.00111725357402515	23.8006301407701	29.3123641901108
rs114074595	A	G	A	G	-0.25363	0.00852322	NA	0.112669	FALSE	FALSE	FALSE	XrkhT3	1	6022097	0.858916	0.0479496	407208	Mental and behavioural disorders	TRUE	reported	1	6082157	0.056507	7.21273539433761e-06	21281	GCST90003212	TRUE	reported	onWHln	1	1	TRUE	0.000945787925127173	20.1444736587256	29.3123641901108
rs115873184	A	G	A	G	-0.15978	0.146038	NA	0.00714926	FALSE	FALSE	FALSE	XrkhT3	12	5889844	0.424468	0.182846	407208	Mental and behavioural disorders	TRUE	reported	12	5999010	0.034967	4.92039535681451e-06	21281	GCST90003212	TRUE	reported	onWHln	1	1	TRUE	0.000980189746341355	20.8779219374056	29.3123641901108
rs11642766	A	G	A	G	-0.063829	0.0581417	NA	0.169946	FALSE	FALSE	FALSE	XrkhT3	16	87112604	0.149895	0.0403788	407208	Mental and behavioural disorders	TRUE	reported	16	87146210	0.013384	1.8642321782525e-06	21281	GCST90003212	TRUE	reported	onWHln	1	1	TRUE	0.00106759933133282	22.7417252220714	29.3123641901108
rs117499094	A	T	A	T	0.14714	0.19403	NA	0.0413598	FALSE	TRUE	TRUE	XrkhT3	8	52691885	0.0108715	0.0761859	407208	Mental and behavioural disorders	TRUE	reported	8	53604445	0.028972	3.8291290212081e-07	21281	GCST90003212	TRUE	reported	onWHln	1	1	TRUE	0.0012105603926044	25.7907358375301	29.3123641901108
rs12044597	G	A	G	A	0.045477	-0.0162496	NA	0.517641	FALSE	FALSE	FALSE	XrkhT3	1	1777362	0.591484	0.0302777	407208	Mental and behavioural disorders	TRUE	reported	1	1708801	0.0096921	2.71956848609892e-06	21281	GCST90003212	TRUE	reported	onWHln	1	1	TRUE	0.00103349109582396	22.0144087234335	29.3123641901108
rs12233084	T	A	T	A	-0.87369	-0.0968161	NA	0.128971	FALSE	TRUE	TRUE	XrkhT3	2	108124423	0.0337031	0.0455904	407208	Mental and behavioural disorders	TRUE	reported	2	108740879	0.16933	2.49746838915414e-07	21281	GCST90003212	TRUE	reported	onWHln	1	1	TRUE	0.00124942997705977	26.6198801581102	29.3123641901108
rs12494506	T	C	T	C	-0.050977	-0.00803235	NA	0.221968	FALSE	FALSE	FALSE	XrkhT3	3	193982256	0.827837	0.0369342	407208	Mental and behavioural disorders	TRUE	reported	3	193700045	0.010968	3.37598104855426e-06	21281	GCST90003212	TRUE	reported	onWHln	1	1	TRUE	0.00101405383199962	21.5999550082671	29.3123641901108
rs1277222	A	G	A	G	-0.049914	-0.0230166	NA	0.776072	FALSE	FALSE	FALSE	XrkhT3	1	108830254	0.530892	0.0367298	407208	Mental and behavioural disorders	TRUE	reported	1	109372876	0.010464	1.8543854028468e-06	21281	GCST90003212	TRUE	reported	onWHln	1	1	TRUE	0.00106805386977867	22.7514180350958	29.3123641901108
rs12865628	A	G	A	G	-0.048363	0.0368571	NA	0.321433	FALSE	FALSE	FALSE	XrkhT3	13	73742181	0.257469	0.032548	407208	Mental and behavioural disorders	TRUE	reported	13	74316318	0.010925	9.61612278383664e-06	21281	GCST90003212	TRUE	reported	onWHln	1	1	TRUE	0.000920008423887709	19.5948867127474	29.3123641901108
rs13244859	A	C	A	C	0.052748	-0.007616	NA	0.207404	FALSE	FALSE	FALSE	XrkhT3	7	36712367	0.838125	0.0372799	407208	Mental and behavioural disorders	TRUE	reported	7	36751972	0.011612	5.58727438994021e-06	21281	GCST90003212	TRUE	reported	onWHln	1	1	TRUE	0.000968690427696736	20.6327503587284	29.3123641901108
rs138262	G	A	G	A	0.048102	0.0300879	NA	0.409022	FALSE	FALSE	FALSE	XrkhT3	22	50144707	0.330591	0.0309252	407208	Mental and behavioural disorders	TRUE	reported	22	50583136	0.0099248	1.26444516469007e-06	21281	GCST90003212	TRUE	reported	onWHln	1	1	TRUE	0.00110258377757666	23.4877774454364	29.3123641901108
rs138902925	G	A	G	A	-0.16378	-0.112869	NA	0.0115219	FALSE	FALSE	FALSE	XrkhT3	10	50454126	0.427282	0.142179	407208	Mental and behavioural disorders	TRUE	reported	10	52213886	0.035677	4.44324233128716e-06	21281	GCST90003212	TRUE	reported	onWHln	1	1	TRUE	0.000989289021676929	21.0719273186253	29.3123641901108
rs1400923	G	C	G	C	-0.04707	0.0309447	NA	0.460591	FALSE	TRUE	TRUE	XrkhT3	4	136988051	0.31021	0.030494	407208	Mental and behavioural disorders	TRUE	reported	4	137909205	0.0096954	1.21310948952092e-06	21281	GCST90003212	TRUE	reported	onWHln	1	1	TRUE	0.00110632866169869	23.5676411491784	29.3123641901108
rs144470721	T	C	T	C	-0.2245	0.0231788	NA	0.0274584	FALSE	FALSE	FALSE	XrkhT3	2	59159306	0.804628	0.0937037	407208	Mental and behavioural disorders	TRUE	reported	2	59386441	0.043197	2.04408993600238e-07	21281	GCST90003212	TRUE	reported	onWHln	1	1	TRUE	0.00126760115054338	27.0075196453883	29.3123641901108
rs145454558	T	G	T	G	0.14647	0.0618481	NA	0.0259376	FALSE	FALSE	FALSE	XrkhT3	18	3907067	0.517751	0.0956192	407208	Mental and behavioural disorders	TRUE	reported	18	3907067	0.03173	3.93368880673202e-06	21281	GCST90003212	TRUE	reported	onWHln	1	1	TRUE	0.0010003006355314	21.3067103393662	29.3123641901108
rs193020504	A	T	A	T	-0.16341	-0.312253	NA	0.0121465	FALSE	TRUE	TRUE	XrkhT3	4	162463342	0.0265076	0.140738	407208	Mental and behavioural disorders	TRUE	reported	4	163384494	0.034838	2.74031192103028e-06	21281	GCST90003212	TRUE	reported	onWHln	1	1	TRUE	0.00103278526686086	21.9993583066718	29.3123641901108
rs2159358	T	C	T	C	0.055869	-0.00162289	NA	0.802838	FALSE	FALSE	FALSE	XrkhT3	17	76675126	0.965951	0.0380184	407208	Mental and behavioural disorders	TRUE	reported	17	74671208	0.012641	9.93573500586845e-06	21281	GCST90003212	TRUE	reported	onWHln	1	1	TRUE	0.000917040367207646	19.5316132515999	29.3123641901108
rs2199440	C	T	C	T	-0.073535	-0.046743	NA	0.0577073	FALSE	FALSE	FALSE	XrkhT3	9	97335226	0.476283	0.0656232	407208	Mental and behavioural disorders	TRUE	reported	9	100097508	0.016392	7.29457510254569e-06	21281	GCST90003212	TRUE	reported	onWHln	1	1	TRUE	0.000944760598800603	20.1225717948564	29.3123641901108
rs2550718	C	A	C	A	-0.059819	0.0241067	NA	0.679324	FALSE	FALSE	FALSE	XrkhT3	16	79020109	0.457742	0.0324639	407208	Mental and behavioural disorders	TRUE	reported	16	79054006	0.01071	2.35830515327765e-08	21281	GCST90003212	TRUE	reported	onWHln	1	1	TRUE	0.00146376430841985	31.1931000654106	29.3123641901108
rs2595427	A	T	A	T	0.047008	0.000741285	NA	0.678935	FALSE	TRUE	TRUE	XrkhT3	11	6830666	0.981806	0.0325056	407208	Mental and behavioural disorders	TRUE	reported	11	6851897	0.010448	6.85961908529314e-06	21281	GCST90003212	TRUE	reported	onWHln	1	1	TRUE	0.000950325256199832	20.2412068567682	29.3123641901108
rs2733408	G	A	G	A	0.25034	0.108784	NA	0.997941	FALSE	FALSE	FALSE	XrkhT3	3	114322913	0.756791	0.35126	407208	Mental and behavioural disorders	TRUE	reported	3	114041760	0.053962	3.51641399631666e-06	21281	GCST90003212	TRUE	reported	onWHln	1	1	TRUE	0.00101030707962531	21.5200662226057	29.3123641901108
rs314727	T	C	T	C	0.045661	0.0970349	NA	0.54586	FALSE	FALSE	FALSE	XrkhT3	5	10027771	0.00166982	0.0308691	407208	Mental and behavioural disorders	TRUE	reported	5	10027883	0.010087	6.02004863684459e-06	21281	GCST90003212	TRUE	reported	onWHln	1	1	TRUE	0.000961959502169428	20.4892460716141	29.3123641901108
rs37283	A	T	A	T	-0.056801	-0.0510995	NA	0.149917	FALSE	TRUE	TRUE	XrkhT3	7	41309404	0.228491	0.0424325	407208	Mental and behavioural disorders	TRUE	reported	7	41349002	0.01285	9.89919775080583e-06	21281	GCST90003212	TRUE	reported	onWHln	1	1	TRUE	0.000917307853504518	19.537315547711	29.3123641901108
rs3816046	T	C	T	C	0.056213	-0.00254688	NA	0.289283	FALSE	FALSE	FALSE	XrkhT3	19	45614869	0.939645	0.0336374	407208	Mental and behavioural disorders	TRUE	reported	19	46118127	0.010337	5.44001378246727e-08	21281	GCST90003212	TRUE	reported	onWHln	1	1	TRUE	0.0013876801705244	29.5694793287059	29.3123641901108
rs4751208	G	T	G	T	0.086391	-0.0236286	NA	0.050868	FALSE	FALSE	FALSE	XrkhT3	10	127327370	0.735744	0.0700121	407208	Mental and behavioural disorders	TRUE	reported	10	129125634	0.018939	5.10504999975407e-06	21281	GCST90003212	TRUE	reported	onWHln	1	1	TRUE	0.000976801809496198	20.8056887386773	29.3123641901108
rs4912893	C	T	C	T	-0.051876	-0.0257818	NA	0.671337	FALSE	FALSE	FALSE	XrkhT3	5	143048241	0.422343	0.0321323	407208	Mental and behavioural disorders	TRUE	reported	5	142427806	0.010579	9.47763545262961e-07	21281	GCST90003212	TRUE	reported	onWHln	1	1	TRUE	0.00112865510864292	24.043789202327	29.3123641901108
rs55983726	A	C	A	C	-0.057207	-0.0463482	NA	0.144869	FALSE	FALSE	FALSE	XrkhT3	10	90584676	0.284409	0.0432972	407208	Mental and behavioural disorders	TRUE	reported	10	92344433	0.012092	2.24957252942252e-06	21281	GCST90003212	TRUE	reported	onWHln	1	1	TRUE	0.00105063898483914	22.3800603222498	29.3123641901108
rs56304399	G	T	G	T	-0.27188	0.0030581	NA	0.0370265	FALSE	FALSE	FALSE	XrkhT3	9	122675385	0.970028	0.0813913	407208	Mental and behavioural disorders	TRUE	reported	9	125437664	0.056641	1.59624665429939e-06	21281	GCST90003212	TRUE	reported	onWHln	1	1	TRUE	0.00108151044496361	23.0383770037452	29.3123641901108
rs57687223	G	A	G	A	-0.051761	0.0140435	NA	0.351971	FALSE	FALSE	FALSE	XrkhT3	10	70695260	0.657799	0.0317042	407208	Mental and behavioural disorders	TRUE	reported	10	72455016	0.010212	4.0411037451349e-07	21281	GCST90003212	TRUE	reported	onWHln	1	1	TRUE	0.00120577893694756	25.6887449468807	29.3123641901108
rs5812099	AG	A	AG	A	0.3146	-0.0029408	NA	0.0978344	FALSE	FALSE	FALSE	XrkhT3	15	39341676	0.954369	0.0513934	407208	Mental and behavioural disorders	TRUE	reported	15	39633877	0.016888	7.67361489361828e-77	21281	GCST90003212	TRUE	reported	onWHln	1	1	TRUE	0.016045162850437	346.992572630193	29.3123641901108
rs62249763	G	A	G	A	-0.045586	-0.0336323	NA	0.548426	FALSE	FALSE	FALSE	XrkhT3	3	73296427	0.26903	0.0304282	407208	Mental and behavioural disorders	TRUE	reported	3	73345578	0.0097198	2.74915989655104e-06	21281	GCST90003212	TRUE	reported	onWHln	1	1	TRUE	0.00103254175774232	21.9941659577769	29.3123641901108
rs654183	T	C	T	C	0.049407	-0.00834267	NA	0.689639	FALSE	FALSE	FALSE	XrkhT3	3	109906414	0.798503	0.0326798	407208	Mental and behavioural disorders	TRUE	reported	3	109625261	0.010903	5.88708084702043e-06	21281	GCST90003212	TRUE	reported	onWHln	1	1	TRUE	0.000963993384927021	20.5326085366667	29.3123641901108
rs6675541	T	C	T	C	-0.11358	-0.136499	NA	0.0103532	FALSE	FALSE	FALSE	XrkhT3	1	227357061	0.377935	0.154812	407208	Mental and behavioural disorders	TRUE	reported	1	227544762	0.02452	3.63831251239939e-06	21281	GCST90003212	TRUE	reported	onWHln	1	1	TRUE	0.00100724032831807	21.4546769621475	29.3123641901108
rs7002304	T	C	T	C	-0.065395	-0.0250037	NA	0.194595	FALSE	FALSE	FALSE	XrkhT3	8	10523452	0.510651	0.0380096	407208	Mental and behavioural disorders	TRUE	reported	8	10380962	0.013449	1.16815372986132e-06	21281	GCST90003212	TRUE	reported	onWHln	1	1	TRUE	0.00110977473286108	23.641132872469	29.3123641901108
rs71621626	T	C	T	C	0.092526	-0.0805148	NA	0.022646	FALSE	FALSE	FALSE	XrkhT3	4	102424826	0.436574	0.103491	407208	Mental and behavioural disorders	TRUE	reported	4	103345983	0.018228	3.88508030374528e-07	21281	GCST90003212	TRUE	reported	onWHln	1	1	TRUE	0.00120929427238846	25.763728751769	29.3123641901108
rs7237641	G	C	G	C	0.057549	-0.0111662	NA	0.113928	FALSE	TRUE	TRUE	XrkhT3	18	41405525	0.816088	0.0480104	407208	Mental and behavioural disorders	TRUE	reported	18	38985489	0.0129	8.19596320481845e-06	21281	GCST90003212	TRUE	reported	onWHln	1	1	TRUE	0.000934325385371773	19.9001030467741	29.3123641901108
rs72640812	T	C	T	C	0.11006	0.121276	NA	0.0620989	FALSE	FALSE	FALSE	XrkhT3	8	52908552	0.053422	0.0627887	407208	Mental and behavioural disorders	TRUE	reported	8	53821112	0.023706	3.45620902570126e-06	21281	GCST90003212	TRUE	reported	onWHln	1	1	TRUE	0.00101183749140347	21.5526978072567	29.3123641901108
rs73980194	T	C	T	C	-0.11265	0.0184269	NA	0.0413283	FALSE	FALSE	FALSE	XrkhT3	2	189243043	0.81163	0.077319	407208	Mental and behavioural disorders	TRUE	reported	2	190107769	0.025196	7.8234804203146e-06	21281	GCST90003212	TRUE	reported	onWHln	1	1	TRUE	0.000938424671575194	19.9874953452035	29.3123641901108
rs74912510	A	G	A	G	0.056437	0.0205192	NA	0.197728	FALSE	FALSE	FALSE	XrkhT3	6	51078851	0.591406	0.0382251	407208	Mental and behavioural disorders	TRUE	reported	6	51046564	0.012685	8.66762273390039e-06	21281	GCST90003212	TRUE	reported	onWHln	1	1	TRUE	0.000929289633099217	19.7927472975924	29.3123641901108
rs75506524	A	G	A	G	-0.10513	0.010149	NA	0.0562206	FALSE	FALSE	FALSE	XrkhT3	17	60154066	0.877617	0.0659066	407208	Mental and behavioural disorders	TRUE	reported	17	58231427	0.022017	1.81050613172181e-06	21281	GCST90003212	TRUE	reported	onWHln	1	1	TRUE	0.00107023701013056	22.7979725725713	29.3123641901108
rs76930866	T	C	T	C	-0.1165	-0.0243492	NA	0.0109968	FALSE	FALSE	FALSE	XrkhT3	10	91056572	0.870099	0.148895	407208	Mental and behavioural disorders	TRUE	reported	10	92816329	0.024334	1.6998085132035e-06	21281	GCST90003212	TRUE	reported	onWHln	1	1	TRUE	0.00107588365502923	22.9183858120617	29.3123641901108
rs7788626	T	C	T	C	-0.061663	-0.0160754	NA	0.151886	FALSE	FALSE	FALSE	XrkhT3	7	106655183	0.705479	0.0425348	407208	Mental and behavioural disorders	TRUE	reported	7	106295629	0.013113	2.58821291515309e-06	21281	GCST90003212	TRUE	reported	onWHln	1	1	TRUE	0.0010380113663697	22.1107951216366	29.3123641901108
rs78936239	A	C	A	C	-0.094421	0.0809228	NA	0.104877	FALSE	FALSE	FALSE	XrkhT3	8	127201885	0.10346	0.0496976	407208	Mental and behavioural disorders	TRUE	reported	8	128214130	0.019205	8.87769049411735e-07	21281	GCST90003212	TRUE	reported	onWHln	1	1	TRUE	0.0011345497076144	24.1695047328546	29.3123641901108
rs80336472	G	T	G	T	-0.14851	-0.181139	NA	0.00923952	FALSE	FALSE	FALSE	XrkhT3	1	46557418	0.273437	0.165396	407208	Mental and behavioural disorders	TRUE	reported	1	47023090	0.033209	7.78394932626727e-06	21281	GCST90003212	TRUE	reported	onWHln	1	1	TRUE	0.000938857836888169	19.9967299978139	29.3123641901108
rs9451406	G	A	G	A	0.05558	-0.0970034	NA	0.130942	FALSE	FALSE	FALSE	XrkhT3	6	90386014	0.0310885	0.0449937	407208	Mental and behavioural disorders	TRUE	reported	6	91095733	0.012032	3.86901131655109e-06	21281	GCST90003212	TRUE	reported	onWHln	1	1	TRUE	0.00100169189408101	21.3363742873225	29.3123641901108
rs957629	A	G	A	G	0.054563	-0.0248826	NA	0.334788	FALSE	FALSE	FALSE	XrkhT3	5	88995607	0.440703	0.0322729	407208	Mental and behavioural disorders	TRUE	reported	5	88291424	0.0099368	4.0411037451349e-08	21281	GCST90003212	TRUE	reported	onWHln	1	1	TRUE	0.00141480463999295	30.1482818634783	29.3123641901108
