# Supplementary material for: Investigating Bidirectional Causal Relationships Between Imaging‐Derived Brain Phenotypes and Sedative‐Hypnotic Use Disorder: A Mendelian Randomization Study
Source: Addict Biol. 2026 May 28;31(6):e70160. doi: 10.1111/adb.70160 (PMC13239158; doi:10.1111/adb.70160)
Supplement: Supplementary file 6 — Data S2: Supporting Information. [file ADB-31-e70160-s005.zip › Additional file2/GCST90005116_harmonise.csv]

SNP	effect_allele.exposure	other_allele.exposure	effect_allele.outcome	other_allele.outcome	beta.exposure	beta.outcome	eaf.exposure	eaf.outcome	remove	palindromic	ambiguous	id.outcome	chr.outcome	pos.outcome	pval.outcome	se.outcome	samplesize.outcome	outcome	mr_keep.outcome	pval_origin.outcome	chr.exposure	pos.exposure	se.exposure	pval.exposure	samplesize.exposure	exposure	mr_keep.exposure	pval_origin.exposure	id.exposure	action	SNP_index	mr_keep	R2	f	meanf
rs10866757	C	G	C	G	0.058074	-0.0340983	NA	0.14284	FALSE	TRUE	TRUE	XrkhT3	5	93438388	0.437539	0.043921	407208	Mental and behavioural disorders	TRUE	reported	5	92774094	0.012984	7.76247116628691e-06	21081	GCST90005116	TRUE	reported	DSx5uH	1	1	TRUE	0.000948076362714966	20.0034664633951	21.7902826491031
rs11121622	G	C	G	C	-0.15173	0.186593	NA	0.0375631	FALSE	TRUE	TRUE	XrkhT3	1	10789517	0.018068	0.0789238	407208	Mental and behavioural disorders	TRUE	reported	1	10849574	0.033079	4.5258483736866e-06	21081	GCST90005116	TRUE	reported	DSx5uH	1	1	TRUE	0.000997042651856386	21.0376374803429	21.7902826491031
rs111995753	C	T	C	T	0.22544	-0.0944823	NA	0.0220891	FALSE	FALSE	FALSE	XrkhT3	13	75351712	0.365591	0.104428	407208	Mental and behavioural disorders	TRUE	reported	13	75925848	0.04954	5.38021957189113e-06	21081	GCST90005116	TRUE	reported	DSx5uH	1	1	TRUE	0.000981368980191446	20.7065975459724	21.7902826491031
rs114541189	C	T	C	T	-0.14642	-0.00277397	NA	0.0140642	FALSE	FALSE	FALSE	XrkhT3	1	68915387	0.983214	0.131847	407208	Mental and behavioural disorders	TRUE	reported	1	69381070	0.029056	4.71519871336448e-07	21081	GCST90005116	TRUE	reported	DSx5uH	1	1	TRUE	0.00120313708279693	25.3914759946326	21.7902826491031
rs115942010	C	G	C	G	0.066325	-0.0298407	NA	0.154644	FALSE	TRUE	TRUE	XrkhT3	15	101237609	0.475002	0.0417723	407208	Mental and behavioural disorders	TRUE	reported	15	101777814	0.014339	3.76097113259769e-06	21081	GCST90005116	TRUE	reported	DSx5uH	1	1	TRUE	0.00101387644936121	21.3931917293559	21.7902826491031
rs116612615	C	T	C	T	0.14202	-0.320524	NA	0.0266398	FALSE	FALSE	FALSE	XrkhT3	5	147278607	0.00237236	0.105464	407208	Mental and behavioural disorders	TRUE	reported	5	146658170	0.02994	2.11592368524095e-06	21081	GCST90005116	TRUE	reported	DSx5uH	1	1	TRUE	0.00106620550899479	22.4985339849803	21.7902826491031
rs116913706	C	G	C	G	-0.10772	-0.181031	NA	0.0264729	FALSE	TRUE	TRUE	XrkhT3	8	20990226	0.0558625	0.0946764	407208	Mental and behavioural disorders	TRUE	reported	8	20847737	0.02212	1.12486395364678e-06	21081	GCST90005116	TRUE	reported	DSx5uH	1	1	TRUE	0.00112368078173036	23.7127127176578	21.7902826491031
rs12539003	G	A	G	A	0.061615	-0.0936333	NA	0.208155	FALSE	FALSE	FALSE	XrkhT3	7	20460115	0.0133042	0.0378237	407208	Mental and behavioural disorders	TRUE	reported	7	20499738	0.012787	1.45512398732424e-06	21081	GCST90005116	TRUE	reported	DSx5uH	1	1	TRUE	0.00110018646835702	23.2163729058129	21.7902826491031
rs13088023	C	T	C	T	-0.12843	-0.0274545	NA	0.00647027	FALSE	FALSE	FALSE	XrkhT3	3	21874531	0.888126	0.195161	407208	Mental and behavioural disorders	TRUE	reported	3	21916023	0.028045	4.68921342844736e-06	21081	GCST90005116	TRUE	reported	DSx5uH	1	1	TRUE	0.000993800135537203	20.9691522032904	21.7902826491031
rs147284543	C	G	C	G	-0.13274	0.072857	NA	0.0261517	FALSE	TRUE	TRUE	XrkhT3	14	31526154	0.453988	0.0973004	407208	Mental and behavioural disorders	TRUE	reported	14	31995360	0.029181	5.42625251329014e-06	21081	GCST90005116	TRUE	reported	DSx5uH	1	1	TRUE	0.000980586714340242	20.6900757649918	21.7902826491031
rs147903977	T	C	T	C	-0.15666	0.00689667	NA	0.012241	FALSE	FALSE	FALSE	XrkhT3	18	63759666	0.960608	0.139634	407208	Mental and behavioural disorders	TRUE	reported	18	61426900	0.035335	9.31107875467831e-06	21081	GCST90005116	TRUE	reported	DSx5uH	1	1	TRUE	0.000931558398577231	19.6546289182492	21.7902826491031
rs1907098	A	G	A	G	-0.047357	0.0421864	NA	0.39324	FALSE	FALSE	FALSE	XrkhT3	3	153578649	0.175084	0.0311098	407208	Mental and behavioural disorders	TRUE	reported	3	153296438	0.010043	2.42605141178253e-06	21081	GCST90005116	TRUE	reported	DSx5uH	1	1	TRUE	0.00105364036520874	22.2331109613882	21.7902826491031
rs2030789	C	A	C	A	-0.046746	-0.0638323	NA	0.615975	FALSE	FALSE	FALSE	XrkhT3	7	154765384	0.0411984	0.0312669	407208	Mental and behavioural disorders	TRUE	reported	7	154557094	0.010213	4.74023639035033e-06	21081	GCST90005116	TRUE	reported	DSx5uH	1	1	TRUE	0.000992795174857573	20.9479264911665	21.7902826491031
rs2129602	A	G	A	G	0.084384	0.00565114	NA	0.0609736	FALSE	FALSE	FALSE	XrkhT3	2	74947905	0.928732	0.0631837	407208	Mental and behavioural disorders	TRUE	reported	2	75175032	0.019015	9.13692373681454e-06	21081	GCST90005116	TRUE	reported	DSx5uH	1	1	TRUE	0.000933320539134763	19.6918424454294	21.7902826491031
rs2744701	A	G	A	G	-0.048924	-0.0021735	NA	0.406417	FALSE	FALSE	FALSE	XrkhT3	1	22157091	0.943977	0.0309297	407208	Mental and behavioural disorders	TRUE	reported	1	22483584	0.010046	1.12382839262493e-06	21081	GCST90005116	TRUE	reported	DSx5uH	1	1	TRUE	0.00112377155985411	23.7146305375154	21.7902826491031
rs281065	A	T	A	T	-0.045845	0.00888611	NA	0.452036	FALSE	TRUE	TRUE	XrkhT3	19	58134210	0.770696	0.0304878	407208	Mental and behavioural disorders	TRUE	reported	19	58645577	0.0098038	2.94035657367251e-06	21081	GCST90005116	TRUE	reported	DSx5uH	1	1	TRUE	0.00103622388918735	21.8652206241333	21.7902826491031
rs5768966	A	G	A	G	-0.058182	0.0776346	NA	0.209306	FALSE	FALSE	FALSE	XrkhT3	22	46569011	0.0377885	0.0373756	407208	Mental and behavioural disorders	TRUE	reported	22	46964908	0.012956	7.13509894481564e-06	21081	GCST90005116	TRUE	reported	DSx5uH	1	1	TRUE	0.000955716192690335	20.1648134644701	21.7902826491031
rs62479750	C	A	C	A	-0.12643	0.0871067	NA	0.0405143	FALSE	FALSE	FALSE	XrkhT3	8	4540371	0.258504	0.0770902	407208	Mental and behavioural disorders	TRUE	reported	8	4397893	0.024932	3.99668573114468e-07	21081	GCST90005116	TRUE	reported	DSx5uH	1	1	TRUE	0.00121833127836654	25.7125313979364	21.7902826491031
rs73790638	A	G	A	G	-0.18778	-0.243731	NA	0.00317214	FALSE	FALSE	FALSE	XrkhT3	6	169158437	0.376588	0.275651	407208	Mental and behavioural disorders	TRUE	reported	6	169558532	0.042348	9.28538680439702e-06	21081	GCST90005116	TRUE	reported	DSx5uH	1	1	TRUE	0.000931830185973069	19.6603686150692	21.7902826491031
rs74364058	T	C	T	C	-0.1002	0.0493412	NA	0.0457543	FALSE	FALSE	FALSE	XrkhT3	5	172334433	0.499366	0.0730453	407208	Mental and behavioural disorders	TRUE	reported	5	171761437	0.020358	8.63773746529184e-07	21081	GCST90005116	TRUE	reported	DSx5uH	1	1	TRUE	0.00114782382466354	24.2227818862314	21.7902826491031
rs74796852	T	C	T	C	-0.12053	0.0771421	NA	0.0379682	FALSE	FALSE	FALSE	XrkhT3	1	3673689	0.332188	0.0795513	407208	Mental and behavioural disorders	TRUE	reported	1	3590253	0.026877	7.34175689894831e-06	21081	GCST90005116	TRUE	reported	DSx5uH	1	1	TRUE	0.000953066957909891	20.1088634991447	21.7902826491031
