# Supplementary material for: Investigating Bidirectional Causal Relationships Between Imaging‐Derived Brain Phenotypes and Sedative‐Hypnotic Use Disorder: A Mendelian Randomization Study
Source: Addict Biol. 2026 May 28;31(6):e70160. doi: 10.1111/adb.70160 (PMC13239158; doi:10.1111/adb.70160)
Supplement: Supplementary file 6 — Data S2: Supporting Information. [file ADB-31-e70160-s005.zip › Additional file2/GCST90005741_harmonise.csv]

SNP	effect_allele.exposure	other_allele.exposure	effect_allele.outcome	other_allele.outcome	beta.exposure	beta.outcome	eaf.exposure	eaf.outcome	remove	palindromic	ambiguous	id.outcome	chr.outcome	pos.outcome	pval.outcome	se.outcome	samplesize.outcome	outcome	mr_keep.outcome	pval_origin.outcome	chr.exposure	pos.exposure	se.exposure	pval.exposure	samplesize.exposure	exposure	mr_keep.exposure	pval_origin.exposure	id.exposure	action	SNP_index	mr_keep	R2	f	meanf
rs10173342	A	T	A	T	0.048431	-0.0173925	NA	0.315886	FALSE	TRUE	TRUE	XrkhT3	2	34103059	0.594734	0.0326933	407208	Mental and behavioural disorders	TRUE	reported	2	34328126	0.010598	4.91360227299092e-06	21081	GCST90005741	TRUE	reported	9LjCz5	1	1	TRUE	0.000989641333143903	20.8813146734315	21.6265676522981
rs111297422	T	C	T	C	-0.16417	0.0333641	NA	0.00556748	FALSE	FALSE	FALSE	XrkhT3	18	71307613	0.879259	0.219633	407208	Mental and behavioural disorders	TRUE	reported	18	68974849	0.034932	2.62361436429592e-06	21081	GCST90005741	TRUE	reported	9LjCz5	1	1	TRUE	0.00104663366537957	22.0851060480292	21.6265676522981
rs111793276	A	G	A	G	-0.12619	0.050608	NA	0.0584139	FALSE	FALSE	FALSE	XrkhT3	7	71504160	0.432893	0.0645305	407208	Mental and behavioural disorders	TRUE	reported	7	70969145	0.025788	9.99079389984462e-07	21081	GCST90005741	TRUE	reported	9LjCz5	1	1	TRUE	0.00113456748515619	23.9427126428783	21.6265676522981
rs114718922	A	G	A	G	-0.1352	0.0432762	NA	0.0820121	FALSE	FALSE	FALSE	XrkhT3	3	14224882	0.437241	0.0557064	407208	Mental and behavioural disorders	TRUE	reported	3	14266382	0.029831	5.86948503947816e-06	21081	GCST90005741	TRUE	reported	9LjCz5	1	1	TRUE	0.000973427454017877	20.5388704035682	21.6265676522981
rs12429328	T	C	T	C	-0.11782	0.139085	NA	0.0573009	FALSE	FALSE	FALSE	XrkhT3	13	35539377	0.0333526	0.0653652	407208	Mental and behavioural disorders	TRUE	reported	13	36113514	0.025809	5.01880127903241e-06	21081	GCST90005741	TRUE	reported	9LjCz5	1	1	TRUE	0.000987586984737752	20.8379253151172	21.6265676522981
rs12513888	C	T	C	T	0.092172	-0.0656199	NA	0.0819623	FALSE	FALSE	FALSE	XrkhT3	5	1576816	0.241376	0.056011	407208	Mental and behavioural disorders	TRUE	reported	5	1576931	0.020846	9.85371506858618e-06	21081	GCST90005741	TRUE	reported	9LjCz5	1	1	TRUE	0.000926528482324721	19.5484060338973	21.6265676522981
rs1254701	G	A	G	A	-0.057931	0.0271415	NA	0.867176	FALSE	FALSE	FALSE	XrkhT3	10	125121571	0.548302	0.0452129	407208	Mental and behavioural disorders	TRUE	reported	10	126810140	0.012943	7.65596606911257e-06	21081	GCST90005741	TRUE	reported	9LjCz5	1	1	TRUE	0.000949398247598809	20.0313834214526	21.6265676522981
rs150234542	T	A	T	A	-0.18133	0.0219546	NA	0.0236581	FALSE	TRUE	TRUE	XrkhT3	17	12679701	0.825214	0.0994124	407208	Mental and behavioural disorders	TRUE	reported	17	12583018	0.040585	7.93779721690117e-06	21081	GCST90005741	TRUE	reported	9LjCz5	1	1	TRUE	0.000946032296887065	19.9602978725253	21.6265676522981
rs1559418	C	T	C	T	0.11739	0.06455	NA	0.0313019	FALSE	FALSE	FALSE	XrkhT3	16	71264714	0.464527	0.0882538	407208	Mental and behavioural disorders	TRUE	reported	16	71298617	0.025923	5.97447846425817e-06	21081	GCST90005741	TRUE	reported	9LjCz5	1	1	TRUE	0.00097180297310859	20.5045612637544	21.6265676522981
rs1692182	C	A	C	A	-0.044742	0.0329603	NA	0.693117	FALSE	FALSE	FALSE	XrkhT3	1	212916955	0.317761	0.032991	407208	Mental and behavioural disorders	TRUE	reported	1	213090297	0.0099434	6.84226672765952e-06	21081	GCST90005741	TRUE	reported	9LjCz5	1	1	TRUE	0.000959517377887016	20.2450923263845	21.6265676522981
rs2514520	C	T	C	T	0.080078	0.0123188	NA	0.842914	FALSE	FALSE	FALSE	XrkhT3	11	81121738	0.768115	0.0417808	407208	Mental and behavioural disorders	TRUE	reported	11	80832781	0.017699	6.08695372334901e-06	21081	GCST90005741	TRUE	reported	9LjCz5	1	1	TRUE	0.000970099443710864	20.4685827347058	21.6265676522981
rs2847511	C	G	C	G	0.047525	0.0213111	NA	0.715165	FALSE	TRUE	TRUE	XrkhT3	18	36187054	0.530114	0.0339439	407208	Mental and behavioural disorders	TRUE	reported	18	33767017	0.010537	6.51178420546181e-06	21081	GCST90005741	TRUE	reported	9LjCz5	1	1	TRUE	0.000964051419773431	20.3408495022462	21.6265676522981
rs3053467	CTAGT	C	CTAGT	C	0.21455	-0.0603601	NA	0.985141	FALSE	FALSE	FALSE	XrkhT3	2	219430938	0.628854	0.124881	407208	Mental and behavioural disorders	TRUE	reported	2	220295660	0.045161	2.03844970264275e-06	21081	GCST90005741	TRUE	reported	9LjCz5	1	1	TRUE	0.00106948330715165	22.5677744895457	21.6265676522981
rs4951750	A	G	A	G	-0.057827	-0.0323669	NA	0.781918	FALSE	FALSE	FALSE	XrkhT3	1	211489629	0.379184	0.0368056	407208	Mental and behavioural disorders	TRUE	reported	1	211662971	0.012484	3.64502070830304e-06	21081	GCST90005741	TRUE	reported	9LjCz5	1	1	TRUE	0.00101676548626564	21.4542135889057	21.6265676522981
rs56098091	G	T	G	T	-0.07899	0.0713069	NA	0.113346	FALSE	FALSE	FALSE	XrkhT3	7	131087334	0.136082	0.0478395	407208	Mental and behavioural disorders	TRUE	reported	7	130772093	0.016919	3.04859687418914e-06	21081	GCST90005741	TRUE	reported	9LjCz5	1	1	TRUE	0.00103289179498011	21.7948378555797	21.6265676522981
rs62093310	C	T	C	T	-0.11043	0.00114319	NA	0.0244359	FALSE	FALSE	FALSE	XrkhT3	18	51888199	0.990691	0.0979863	407208	Mental and behavioural disorders	TRUE	reported	18	49414569	0.023521	2.68101966809063e-06	21081	GCST90005741	TRUE	reported	9LjCz5	1	1	TRUE	0.00104452179191665	22.0404966308466	21.6265676522981
rs7237458	C	G	C	G	0.052522	0.00120903	NA	0.560977	FALSE	TRUE	TRUE	XrkhT3	18	37867024	0.968477	0.0305938	407208	Mental and behavioural disorders	TRUE	reported	18	35446988	0.0099698	1.39219477662968e-07	21081	GCST90005741	TRUE	reported	9LjCz5	1	1	TRUE	0.00131476168894924	27.750346734102	21.6265676522981
rs72777459	T	A	T	A	0.15076	-0.0627842	NA	0.0643837	FALSE	TRUE	TRUE	XrkhT3	2	13826995	0.307397	0.0615111	407208	Mental and behavioural disorders	TRUE	reported	2	13967120	0.03058	8.29086798586446e-07	21081	GCST90005741	TRUE	reported	9LjCz5	1	1	TRUE	0.00115161061887203	24.3027875834528	21.6265676522981
rs78151476	C	T	C	T	-0.27058	0.105729	NA	0.0191904	FALSE	FALSE	FALSE	XrkhT3	7	153210941	0.343487	0.111611	407208	Mental and behavioural disorders	TRUE	reported	7	152908026	0.055661	1.17516811624744e-06	21081	GCST90005741	TRUE	reported	9LjCz5	1	1	TRUE	0.00111972559206095	23.6291539234197	21.6265676522981
rs79599846	G	A	G	A	-0.12335	0.373301	NA	0.0108678	FALSE	FALSE	FALSE	XrkhT3	9	136266582	0.0167021	0.155984	407208	Mental and behavioural disorders	TRUE	reported	9	139158428	0.026515	3.30826278855698e-06	21081	GCST90005741	TRUE	reported	9LjCz5	1	1	TRUE	0.00102555325136547	21.639829783326	21.6265676522981
rs875921	G	T	G	T	-0.055643	0.000886743	NA	0.525152	FALSE	FALSE	FALSE	XrkhT3	18	67621093	0.978278	0.0325671	407208	Mental and behavioural disorders	TRUE	reported	18	65288330	0.01257	9.6272001297332e-06	21081	GCST90005741	TRUE	reported	9LjCz5	1	1	TRUE	0.000928658016208884	19.5933778710917	21.6265676522981
