# Supplementary material for: Investigating Bidirectional Causal Relationships Between Imaging‐Derived Brain Phenotypes and Sedative‐Hypnotic Use Disorder: A Mendelian Randomization Study
Source: Addict Biol. 2026 May 28;31(6):e70160. doi: 10.1111/adb.70160 (PMC13239158; doi:10.1111/adb.70160)
Supplement: Supplementary file 6 — Data S2: Supporting Information. [file ADB-31-e70160-s005.zip › Additional file2/GCST90003130_harmonise.csv]

SNP	effect_allele.exposure	other_allele.exposure	effect_allele.outcome	other_allele.outcome	beta.exposure	beta.outcome	eaf.exposure	eaf.outcome	remove	palindromic	ambiguous	id.outcome	chr.outcome	pos.outcome	pval.outcome	se.outcome	samplesize.outcome	outcome	mr_keep.outcome	pval_origin.outcome	chr.exposure	pos.exposure	se.exposure	pval.exposure	samplesize.exposure	exposure	mr_keep.exposure	pval_origin.exposure	id.exposure	action	SNP_index	mr_keep	R2	f	meanf
rs10482879	A	G	A	G	-0.12455	-0.0182872	NA	0.0446684	FALSE	FALSE	FALSE	XrkhT3	21	16286752	0.804029	0.0736983	407208	Mental and behavioural disorders	TRUE	reported	21	17659073	0.026237	2.0758692704952e-06	21282	GCST90003130	TRUE	reported	ixdODV	1	1	TRUE	0.00105775978595388	22.5329627069083	30.8063549051587
rs1080066	G	A	G	A	0.33087	-0.030262	NA	0.0905921	FALSE	FALSE	FALSE	XrkhT3	15	39342021	0.570166	0.0532962	407208	Mental and behavioural disorders	TRUE	reported	15	39634222	0.016845	3.87257644921612e-85	21282	GCST90003130	TRUE	reported	ixdODV	1	1	TRUE	0.0178056464810644	385.773096495148	30.8063549051587
rs11197863	G	A	G	A	0.058689	0.0580434	NA	0.735686	FALSE	FALSE	FALSE	XrkhT3	10	116986156	0.0926595	0.034518	407208	Mental and behavioural disorders	TRUE	reported	10	118745667	0.011257	1.86895997165149e-07	21282	GCST90003130	TRUE	reported	ixdODV	1	1	TRUE	0.00127556127347609	27.1786118843578	30.8063549051587
rs113269922	G	A	G	A	-0.067417	0.0239943	NA	0.148838	FALSE	FALSE	FALSE	XrkhT3	14	59171456	0.574036	0.0426855	407208	Mental and behavioural disorders	TRUE	reported	14	59638174	0.01495	6.52980181092871e-06	21282	GCST90003130	TRUE	reported	ixdODV	1	1	TRUE	0.000954617163752128	20.3336641094061	30.8063549051587
rs117186709	G	T	G	T	0.16019	0.0344357	NA	0.0272335	FALSE	FALSE	FALSE	XrkhT3	11	70448846	0.707234	0.0916881	407208	Mental and behavioural disorders	TRUE	reported	11	70294952	0.034351	3.13184312511164e-06	21282	GCST90003130	TRUE	reported	ixdODV	1	1	TRUE	0.00102078915062359	21.7445897665886	30.8063549051587
rs11759026	G	A	G	A	0.059688	-0.0387146	NA	0.244136	FALSE	FALSE	FALSE	XrkhT3	6	126470949	0.271732	0.0352244	407208	Mental and behavioural disorders	TRUE	reported	6	126792095	0.011591	2.63329794367551e-07	21282	GCST90003130	TRUE	reported	ixdODV	1	1	TRUE	0.00124445445617493	26.5149875217793	30.8063549051587
rs11769461	A	C	A	C	0.15251	0.0637168	NA	0.031415	FALSE	FALSE	FALSE	XrkhT3	7	99279644	0.4642	0.087051	407208	Mental and behavioural disorders	TRUE	reported	7	98877267	0.033663	5.91834121113182e-06	21282	GCST90003130	TRUE	reported	ixdODV	1	1	TRUE	0.000963518187268357	20.5234417344471	30.8063549051587
rs12345327	G	A	G	A	-0.051835	-0.0217887	NA	0.245853	FALSE	FALSE	FALSE	XrkhT3	9	24332123	0.533544	0.034996	407208	Mental and behavioural disorders	TRUE	reported	9	24332121	0.011486	6.42243917670431e-06	21282	GCST90003130	TRUE	reported	ixdODV	1	1	TRUE	0.000956050288816229	20.3642193638136	30.8063549051587
rs12378495	A	C	A	C	0.13029	-0.0547198	NA	0.039606	FALSE	FALSE	FALSE	XrkhT3	9	118348267	0.480437	0.0775506	407208	Mental and behavioural disorders	TRUE	reported	9	121110545	0.027562	2.29192287926546e-06	21282	GCST90003130	TRUE	reported	ixdODV	1	1	TRUE	0.00104889617976892	22.3439471863272	30.8063549051587
rs12912713	C	A	C	A	0.056385	0.0100863	NA	0.152727	FALSE	FALSE	FALSE	XrkhT3	15	83831755	0.811823	0.0423664	407208	Mental and behavioural disorders	TRUE	reported	15	84500507	0.012648	8.3195531384002e-06	21282	GCST90003130	TRUE	reported	ixdODV	1	1	TRUE	0.000932965632228756	19.8720485922064	30.8063549051587
rs139289508	C	T	C	T	0.37611	-0.131954	NA	0.0301365	FALSE	FALSE	FALSE	XrkhT3	5	130747881	0.133215	0.0878789	407208	Mental and behavioural disorders	TRUE	reported	5	130083574	0.07962	2.32916363021397e-06	21282	GCST90003130	TRUE	reported	ixdODV	1	1	TRUE	0.00104741273950459	22.3123132978536	30.8063549051587
rs139853419	A	G	A	G	0.16581	0.0930745	NA	0.0192502	FALSE	FALSE	FALSE	XrkhT3	11	121740523	0.41031	0.113044	407208	Mental and behavioural disorders	TRUE	reported	11	121611231	0.037441	9.53893742841545e-06	21282	GCST90003130	TRUE	reported	ixdODV	1	1	TRUE	0.000920691396920847	19.6103680236054	30.8063549051587
rs146221604	C	T	C	T	-0.1018	-0.0252143	NA	0.0499055	FALSE	FALSE	FALSE	XrkhT3	1	56239350	0.719128	0.0701131	407208	Mental and behavioural disorders	TRUE	reported	1	56705022	0.021998	3.72048878720087e-06	21282	GCST90003130	TRUE	reported	ixdODV	1	1	TRUE	0.00100526351770197	21.4135339011137	30.8063549051587
rs148765881	C	A	C	A	-0.10219	-0.0508451	NA	0.0418036	FALSE	FALSE	FALSE	XrkhT3	4	143816145	0.505383	0.076339	407208	Mental and behavioural disorders	TRUE	reported	4	144737298	0.021527	2.0792178743722e-06	21282	GCST90003130	TRUE	reported	ixdODV	1	1	TRUE	0.00105773707047825	22.532478297362	30.8063549051587
rs150089160	A	G	A	G	-0.26565	-0.126687	NA	0.0019799	FALSE	FALSE	FALSE	XrkhT3	5	145438362	0.712687	0.344025	407208	Mental and behavioural disorders	TRUE	reported	5	144817925	0.059677	8.57235208208405e-06	21282	GCST90003130	TRUE	reported	ixdODV	1	1	TRUE	0.000930227245696483	19.8136670013029	30.8063549051587
rs150664705	T	G	T	G	0.103	-0.127375	NA	0.026345	FALSE	FALSE	FALSE	XrkhT3	3	68192313	0.182645	0.0955798	407208	Mental and behavioural disorders	TRUE	reported	3	68241463	0.021643	1.95704134148068e-06	21282	GCST90003130	TRUE	reported	ixdODV	1	1	TRUE	0.00106307806478377	22.6463760842607	30.8063549051587
rs17201100	A	C	A	C	-0.064488	0.0506361	NA	0.215375	FALSE	FALSE	FALSE	XrkhT3	2	226694021	0.174187	0.0372633	407208	Mental and behavioural disorders	TRUE	reported	2	227558737	0.013391	1.47740648158961e-06	21282	GCST90003130	TRUE	reported	ixdODV	1	1	TRUE	0.00108854490853942	23.1894784424091	30.8063549051587
rs17265470	C	A	C	A	-0.12337	0.194477	NA	0.0384028	FALSE	FALSE	FALSE	XrkhT3	8	95253645	0.0145744	0.0796129	407208	Mental and behavioural disorders	TRUE	reported	8	96265873	0.02588	1.87974959531556e-06	21282	GCST90003130	TRUE	reported	ixdODV	1	1	TRUE	0.0010666321427929	22.7221681935822	30.8063549051587
rs190438	T	C	T	C	-0.04864	0.0861569	NA	0.727951	FALSE	FALSE	FALSE	XrkhT3	5	88731085	0.0115702	0.0341217	407208	Mental and behavioural disorders	TRUE	reported	5	88026902	0.010743	5.99791076255509e-06	21282	GCST90003130	TRUE	reported	ixdODV	1	1	TRUE	0.000962288784906568	20.4972295969746	30.8063549051587
rs199978925	AT	A	AT	A	-0.13803	-0.031087	NA	0.0277634	FALSE	FALSE	FALSE	XrkhT3	2	189040658	0.739396	0.0934512	407208	Mental and behavioural disorders	TRUE	reported	2	189905384	0.030226	4.98884487460013e-06	21282	GCST90003130	TRUE	reported	ixdODV	1	1	TRUE	0.000978921422669133	20.8518602070583	30.8063549051587
rs2241722	A	C	A	C	0.051691	-0.00370321	NA	0.288801	FALSE	FALSE	FALSE	XrkhT3	19	45616609	0.912394	0.0336597	407208	Mental and behavioural disorders	TRUE	reported	19	46119867	0.010357	6.05062169158296e-07	21282	GCST90003130	TRUE	reported	ixdODV	1	1	TRUE	0.00116907253529677	24.9069816192636	30.8063549051587
rs2347085	A	T	A	T	-0.045267	0.0425418	NA	0.597739	FALSE	TRUE	TRUE	XrkhT3	16	79058537	0.170297	0.0310241	407208	Mental and behavioural disorders	TRUE	reported	16	79092434	0.0097225	3.24414307904885e-06	21282	GCST90003130	TRUE	reported	ixdODV	1	1	TRUE	0.00101754340899387	21.675379382818	30.8063549051587
rs271172	A	G	A	G	-0.043473	-0.0233931	NA	0.509938	FALSE	FALSE	FALSE	XrkhT3	6	132993184	0.441152	0.0303708	407208	Mental and behavioural disorders	TRUE	reported	6	133314323	0.0097736	8.70963589956081e-06	21282	GCST90003130	TRUE	reported	ixdODV	1	1	TRUE	0.000928782682275957	19.7828694653976	30.8063549051587
rs2728917	T	C	T	C	-0.043348	-0.0253747	NA	0.404695	FALSE	FALSE	FALSE	XrkhT3	8	52907442	0.41141	0.0308914	407208	Mental and behavioural disorders	TRUE	reported	8	53820002	0.0097722	9.21509888734958e-06	21282	GCST90003130	TRUE	reported	ixdODV	1	1	TRUE	0.000923718508764192	19.674903939429	30.8063549051587
rs2729940	A	G	A	G	-0.055984	0.042418	NA	0.521695	FALSE	FALSE	FALSE	XrkhT3	8	11524858	0.167637	0.0307413	407208	Mental and behavioural disorders	TRUE	reported	8	11382367	0.0098176	1.19701612272542e-08	21282	GCST90003130	TRUE	reported	ixdODV	1	1	TRUE	0.00152560350260631	32.5144466892167	30.8063549051587
rs2912395	G	C	G	C	-0.047387	0.0439939	NA	0.623597	FALSE	TRUE	TRUE	XrkhT3	15	38793616	0.157285	0.0311072	407208	Mental and behavioural disorders	TRUE	reported	15	39085817	0.0099452	1.90283004431997e-06	21282	GCST90003130	TRUE	reported	ixdODV	1	1	TRUE	0.00106565320279294	22.7012918598117	30.8063549051587
rs2924772	T	C	T	C	0.048918	0.0231306	NA	0.281397	FALSE	FALSE	FALSE	XrkhT3	15	99751264	0.493991	0.0338179	407208	Mental and behavioural disorders	TRUE	reported	15	100291469	0.010808	6.03531580503261e-06	21282	GCST90003130	TRUE	reported	ixdODV	1	1	TRUE	0.000961648669090076	20.4835816873046	30.8063549051587
rs2983800	C	T	C	T	-0.056178	0.0348549	NA	0.281798	FALSE	FALSE	FALSE	XrkhT3	10	79671436	0.302001	0.0337692	407208	Mental and behavioural disorders	TRUE	reported	10	81431192	0.012332	5.25291048450048e-06	21282	GCST90003130	TRUE	reported	ixdODV	1	1	TRUE	0.000974158890815903	20.7503153006998	30.8063549051587
rs3740489	G	A	G	A	0.056802	-0.00237175	NA	0.181301	FALSE	FALSE	FALSE	XrkhT3	10	100994481	0.951894	0.0393137	407208	Mental and behavioural disorders	TRUE	reported	10	102754238	0.011863	1.69433780044733e-06	21282	GCST90003130	TRUE	reported	ixdODV	1	1	TRUE	0.00107611368274061	22.9243683952185	30.8063549051587
rs3814394	T	G	T	G	0.047127	0.0187347	NA	0.601708	FALSE	FALSE	FALSE	XrkhT3	2	150488354	0.547883	0.0311759	407208	Mental and behavioural disorders	TRUE	reported	2	151344868	0.009764	1.39862085574527e-06	21282	GCST90003130	TRUE	reported	ixdODV	1	1	TRUE	0.0010934438142381	23.2939549979885	30.8063549051587
rs4938810	T	C	T	C	-0.095496	-0.0320985	NA	0.0389241	FALSE	FALSE	FALSE	XrkhT3	11	120508779	0.689373	0.0803052	407208	Mental and behavioural disorders	TRUE	reported	11	120379488	0.021083	5.94155333542215e-06	21282	GCST90003130	TRUE	reported	ixdODV	1	1	TRUE	0.000963107204607436	20.5146791493352	30.8063549051587
rs7121535	T	C	T	C	0.047173	0.0107105	NA	0.422044	FALSE	FALSE	FALSE	XrkhT3	11	44315388	0.728809	0.0308916	407208	Mental and behavioural disorders	TRUE	reported	11	44336938	0.0099048	1.923534588129e-06	21282	GCST90003130	TRUE	reported	ixdODV	1	1	TRUE	0.00106468344277816	22.6806113336783	30.8063549051587
rs71415126	G	C	G	C	-0.12957	0.0295595	NA	0.0262114	FALSE	TRUE	TRUE	XrkhT3	2	151190367	0.755584	0.09496	407208	Mental and behavioural disorders	TRUE	reported	2	152046881	0.027114	1.77664230820362e-06	21282	GCST90003130	TRUE	reported	ixdODV	1	1	TRUE	0.00107187350709462	22.8339433298913	30.8063549051587
rs72979224	T	G	T	G	-0.20572	0.640417	NA	0.000949296	FALSE	FALSE	FALSE	XrkhT3	11	74639707	0.23079	0.534426	407208	Mental and behavioural disorders	TRUE	reported	11	74350752	0.043625	2.42661009508241e-06	21282	GCST90003130	TRUE	reported	ixdODV	1	1	TRUE	0.00104379727892848	22.2352151526708	30.8063549051587
rs74615724	T	C	T	C	-0.1541	0.21865	NA	0.0265234	FALSE	FALSE	FALSE	XrkhT3	3	5037516	0.0220318	0.0954879	407208	Mental and behavioural disorders	TRUE	reported	3	5079201	0.034572	8.33873168908596e-06	21282	GCST90003130	TRUE	reported	ixdODV	1	1	TRUE	0.000932692699946754	19.8662297423231	30.8063549051587
rs75927416	G	A	G	A	0.15053	-0.00285271	NA	0.0038021	FALSE	FALSE	FALSE	XrkhT3	9	123435277	0.991122	0.256375	407208	Mental and behavioural disorders	TRUE	reported	9	126197556	0.033665	7.81627804588329e-06	21282	GCST90003130	TRUE	reported	ixdODV	1	1	TRUE	0.000938574255831721	19.9916237875183	30.8063549051587
rs76729905	A	C	A	C	-0.099524	0.0114862	NA	0.0351816	FALSE	FALSE	FALSE	XrkhT3	2	105202523	0.8913	0.0840498	407208	Mental and behavioural disorders	TRUE	reported	2	105818980	0.021865	5.34933750943161e-06	21282	GCST90003130	TRUE	reported	ixdODV	1	1	TRUE	0.00097257175947828	20.716475300531	30.8063549051587
rs7955023	C	A	C	A	-0.10426	0.0577429	NA	0.0809934	FALSE	FALSE	FALSE	XrkhT3	12	23918851	0.292651	0.0548718	407208	Mental and behavioural disorders	TRUE	reported	12	24071785	0.020151	2.31046822389757e-07	21282	GCST90003130	TRUE	reported	ixdODV	1	1	TRUE	0.00125627252304908	26.7671060703621	30.8063549051587
rs826455	G	C	G	C	0.051165	-0.0119396	NA	0.477136	FALSE	TRUE	TRUE	XrkhT3	10	70647660	0.693846	0.0303312	407208	Mental and behavioural disorders	TRUE	reported	10	72407416	0.0097876	1.73420326684387e-07	21282	GCST90003130	TRUE	reported	ixdODV	1	1	TRUE	0.00128240084787237	27.3245310445033	30.8063549051587
rs9313657	C	T	C	T	-0.053173	0.0326698	NA	0.201001	FALSE	FALSE	FALSE	XrkhT3	5	173843490	0.392309	0.0381907	407208	Mental and behavioural disorders	TRUE	reported	5	173270493	0.01049	4.02902535083295e-07	21282	GCST90003130	TRUE	reported	ixdODV	1	1	TRUE	0.00120585447737509	25.6915635654981	30.8063549051587
rs9486654	A	G	A	G	-0.09367	-0.0947907	NA	0.0815707	FALSE	FALSE	FALSE	XrkhT3	6	107596225	0.0918417	0.0562302	407208	Mental and behavioural disorders	TRUE	reported	6	107917429	0.020173	3.45064276201825e-06	21282	GCST90003130	TRUE	reported	ixdODV	1	1	TRUE	0.00101206374689956	21.55853514588	30.8063549051587
rs9521503	G	C	G	C	0.056679	-0.0227191	NA	0.78886	FALSE	TRUE	TRUE	XrkhT3	13	109747296	0.542794	0.0373305	407208	Mental and behavioural disorders	TRUE	reported	13	110399643	0.012076	2.70395836410885e-06	21282	GCST90003130	TRUE	reported	ixdODV	1	1	TRUE	0.00103403776854191	22.0271005684911	30.8063549051587
rs9532564	G	C	G	C	0.054394	-0.0293121	NA	0.220496	FALSE	TRUE	TRUE	XrkhT3	13	40586442	0.422164	0.0365181	407208	Mental and behavioural disorders	TRUE	reported	13	41160579	0.011873	4.64836261859301e-06	21282	GCST90003130	TRUE	reported	ixdODV	1	1	TRUE	0.00098523657468454	20.9865109874869	30.8063549051587
