# Supplementary material for: Investigating Bidirectional Causal Relationships Between Imaging‐Derived Brain Phenotypes and Sedative‐Hypnotic Use Disorder: A Mendelian Randomization Study
Source: Addict Biol. 2026 May 28;31(6):e70160. doi: 10.1111/adb.70160 (PMC13239158; doi:10.1111/adb.70160)
Supplement: Supplementary file 6 — Data S2: Supporting Information. [file ADB-31-e70160-s005.zip › Additional file2/GCST90005192_harmonise.csv]

SNP	effect_allele.exposure	other_allele.exposure	effect_allele.outcome	other_allele.outcome	beta.exposure	beta.outcome	eaf.exposure	eaf.outcome	remove	palindromic	ambiguous	id.outcome	chr.outcome	pos.outcome	pval.outcome	se.outcome	samplesize.outcome	outcome	mr_keep.outcome	pval_origin.outcome	chr.exposure	pos.exposure	se.exposure	pval.exposure	samplesize.exposure	exposure	mr_keep.exposure	pval_origin.exposure	id.exposure	action	SNP_index	mr_keep	R2	f	meanf
rs115358363	T	C	T	C	-0.1627	-0.119108	NA	0.00728554	FALSE	FALSE	FALSE	XrkhT3	2	235030255	0.52597	0.187817	407208	Mental and behavioural disorders	TRUE	reported	2	235938899	0.035288	4.0373834645533e-06	21081	GCST90005192	TRUE	reported	EOh58X	1	1	TRUE	0.00100737713505658	21.255915352969	20.5942967560839
rs116685777	G	C	G	C	-0.1091	0.0939449	NA	0.0592683	FALSE	TRUE	TRUE	XrkhT3	11	7182842	0.147847	0.064916	407208	Mental and behavioural disorders	TRUE	reported	11	7204073	0.023553	3.64166506573214e-06	21081	GCST90005192	TRUE	reported	EOh58X	1	1	TRUE	0.00101677304684703	21.4543732829798	20.5942967560839
rs117471664	C	A	C	A	0.2661	-0.234875	NA	0.00672258	FALSE	FALSE	FALSE	XrkhT3	18	68086892	0.206358	0.185871	407208	Mental and behavioural disorders	TRUE	reported	18	65754129	0.059085	6.7158347293333e-06	21081	GCST90005192	TRUE	reported	EOh58X	1	1	TRUE	0.000961227980718553	20.2812194812148	20.5942967560839
rs12772636	A	G	A	G	0.047633	-0.0503573	NA	0.740535	FALSE	FALSE	FALSE	XrkhT3	10	110676044	0.147008	0.0347249	407208	Mental and behavioural disorders	TRUE	reported	10	112435802	0.010616	7.26105957435154e-06	21081	GCST90005192	TRUE	reported	EOh58X	1	1	TRUE	0.000954087682512721	20.1304204458768	20.5942967560839
rs16824028	A	C	A	C	-0.043864	0.0145349	NA	0.44438	FALSE	FALSE	FALSE	XrkhT3	3	154417696	0.63277	0.0304186	407208	Mental and behavioural disorders	TRUE	reported	3	154135485	0.0098077	7.77678334455705e-06	21081	GCST90005192	TRUE	reported	EOh58X	1	1	TRUE	0.000947936034475679	20.0005028680891	20.5942967560839
rs2958323	A	G	A	G	-0.056865	0.0836486	NA	0.680182	FALSE	FALSE	FALSE	XrkhT3	8	68812546	0.0107206	0.0327818	407208	Mental and behavioural disorders	TRUE	reported	8	69724781	0.01159	9.35621084062702e-07	21081	GCST90005192	TRUE	reported	EOh58X	1	1	TRUE	0.001140607871412	24.070328127223	20.5942967560839
rs35953794	C	T	C	T	0.16232	0.0715359	NA	0.0261751	FALSE	FALSE	FALSE	XrkhT3	5	128437361	0.461544	0.0971551	407208	Mental and behavioural disorders	TRUE	reported	5	127773054	0.035214	4.05882194661918e-06	21081	GCST90005192	TRUE	reported	EOh58X	1	1	TRUE	0.0010068960341454	21.2457537689633	20.5942967560839
rs3757907	T	G	T	G	-0.0596	-0.0043076	NA	0.21608	FALSE	FALSE	FALSE	XrkhT3	8	27411171	0.906857	0.0368159	407208	Mental and behavioural disorders	TRUE	reported	8	27268688	0.012781	3.13184312511164e-06	21081	GCST90005192	TRUE	reported	EOh58X	1	1	TRUE	0.00103044281453663	21.7431091181742	20.5942967560839
rs72684230	C	T	C	T	0.11195	0.0174023	NA	0.0387501	FALSE	FALSE	FALSE	XrkhT3	14	52454307	0.827947	0.0800716	407208	Mental and behavioural disorders	TRUE	reported	14	52921025	0.025326	9.90603823670604e-06	21081	GCST90005192	TRUE	reported	EOh58X	1	1	TRUE	0.000926022267048858	19.5377157269333	20.5942967560839
rs76338014	T	G	T	G	0.16359	-0.00644142	NA	0.0262987	FALSE	FALSE	FALSE	XrkhT3	18	2755956	0.945298	0.0938809	407208	Mental and behavioural disorders	TRUE	reported	18	2755954	0.036642	8.07049178911866e-06	21081	GCST90005192	TRUE	reported	EOh58X	1	1	TRUE	0.00094461213851887	19.9303056765057	20.5942967560839
rs77081565	C	T	C	T	0.18997	-0.0469718	NA	0.0208289	FALSE	FALSE	FALSE	XrkhT3	9	119082831	0.660272	0.106866	407208	Mental and behavioural disorders	TRUE	reported	9	121845109	0.042831	9.24059635637681e-06	21081	GCST90005192	TRUE	reported	EOh58X	1	1	TRUE	0.000932303523518991	19.6703647225966	20.5942967560839
rs78744412	T	C	T	C	-0.074791	0.106183	NA	0.0851685	FALSE	FALSE	FALSE	XrkhT3	11	895596	0.0481249	0.0537292	407208	Mental and behavioural disorders	TRUE	reported	11	895596	0.016645	7.04855349225208e-06	21081	GCST90005192	TRUE	reported	EOh58X	1	1	TRUE	0.00095680654649289	20.1878410520017	20.5942967560839
rs79460469	T	C	T	C	-0.19389	0.070755	NA	0.00424584	FALSE	FALSE	FALSE	XrkhT3	11	57538101	0.772686	0.244942	407208	Mental and behavioural disorders	TRUE	reported	11	57305574	0.043478	8.25657632621327e-06	21081	GCST90005192	TRUE	reported	EOh58X	1	1	TRUE	0.000942477499670899	19.885224592317	20.5942967560839
rs79991787	T	C	T	C	0.09317	-0.00992423	NA	0.0262243	FALSE	FALSE	FALSE	XrkhT3	18	57024143	0.916227	0.0943485	407208	Mental and behavioural disorders	TRUE	reported	18	54691374	0.020935	8.609937521846e-06	21081	GCST90005192	TRUE	reported	EOh58X	1	1	TRUE	0.000938657613315714	19.8045535260274	20.5942967560839
rs80029973	C	T	C	T	-0.15296	-0.277682	NA	0.00437218	FALSE	FALSE	FALSE	XrkhT3	11	79809344	0.241213	0.236938	407208	Mental and behavioural disorders	TRUE	reported	11	79520388	0.034446	9.01571137605957e-06	21081	GCST90005192	TRUE	reported	EOh58X	1	1	TRUE	0.000934503447021589	19.716823599386	20.5942967560839
