# Supplementary material for: Investigating Bidirectional Causal Relationships Between Imaging‐Derived Brain Phenotypes and Sedative‐Hypnotic Use Disorder: A Mendelian Randomization Study
Source: Addict Biol. 2026 May 28;31(6):e70160. doi: 10.1111/adb.70160 (PMC13239158; doi:10.1111/adb.70160)
Supplement: Supplementary file 6 — Data S2: Supporting Information. [file ADB-31-e70160-s005.zip › Additional file2/GCST90004430_harmonise.csv]

SNP	effect_allele.exposure	other_allele.exposure	effect_allele.outcome	other_allele.outcome	beta.exposure	beta.outcome	eaf.exposure	eaf.outcome	remove	palindromic	ambiguous	id.outcome	chr.outcome	pos.outcome	pval.outcome	se.outcome	samplesize.outcome	outcome	mr_keep.outcome	pval_origin.outcome	chr.exposure	pos.exposure	se.exposure	pval.exposure	samplesize.exposure	exposure	mr_keep.exposure	pval_origin.exposure	id.exposure	action	SNP_index	mr_keep	R2	f	meanf
rs10998173	C	T	C	T	-0.059127	-0.0471414	NA	0.228217	FALSE	FALSE	FALSE	XrkhT3	10	68446633	0.192737	0.0361923	407208	Mental and behavioural disorders	TRUE	reported	10	70206390	0.012611	2.76694164541151e-06	20859	GCST90004430	TRUE	reported	nSQtDp	1	1	TRUE	0.00105274142435317	21.9801673203864	22.7139266593823
rs113434468	T	C	T	C	0.089937	0.0272271	NA	0.0669375	FALSE	FALSE	FALSE	XrkhT3	10	47404405	0.66171	0.0622258	407208	Mental and behavioural disorders	TRUE	reported	10	48334957	0.020113	7.80368984178465e-06	20859	GCST90004430	TRUE	reported	nSQtDp	1	1	TRUE	0.000957664733511369	19.9931600911774	22.7139266593823
rs117248956	A	G	A	G	-0.11918	-0.0615226	NA	0.0174352	FALSE	FALSE	FALSE	XrkhT3	6	117399366	0.596175	0.1161	407208	Mental and behavioural disorders	TRUE	reported	6	117720529	0.026111	5.04080619102669e-06	20859	GCST90004430	TRUE	reported	nSQtDp	1	1	TRUE	0.000997775242989657	20.8313832815508	22.7139266593823
rs117872872	G	A	G	A	0.12333	0.077912	NA	0.06913	FALSE	FALSE	FALSE	XrkhT3	10	7491150	0.191021	0.0595856	407208	Mental and behavioural disorders	TRUE	reported	10	7533112	0.027761	8.92894196064983e-06	20859	GCST90004430	TRUE	reported	nSQtDp	1	1	TRUE	0.000945285595791442	19.7344763876919	22.7139266593823
rs118070491	C	G	C	G	-0.098272	-0.024733	NA	0.0415552	FALSE	TRUE	TRUE	XrkhT3	11	17345974	0.745822	0.0763004	407208	Mental and behavioural disorders	TRUE	reported	11	17367521	0.020881	2.53863346062737e-06	20859	GCST90004430	TRUE	reported	nSQtDp	1	1	TRUE	0.00106072451787851	22.1470231598558	22.7139266593823
rs118657	A	C	A	C	-0.046516	-0.0556745	NA	0.278812	FALSE	FALSE	FALSE	XrkhT3	6	142832573	0.101865	0.0340334	407208	Mental and behavioural disorders	TRUE	reported	6	143153710	0.010164	4.75335225942805e-06	20859	GCST90004430	TRUE	reported	nSQtDp	1	1	TRUE	0.00100310423867725	20.9427528702651	22.7139266593823
rs12036216	A	G	A	G	0.067899	-0.00109886	NA	0.137433	FALSE	FALSE	FALSE	XrkhT3	1	1217733	0.980151	0.0441679	407208	Mental and behavioural disorders	TRUE	reported	1	1153113	0.015284	8.93922770479138e-06	20859	GCST90004430	TRUE	reported	nSQtDp	1	1	TRUE	0.000945253951250334	19.7338151279511	22.7139266593823
rs12463550	C	T	C	T	0.044531	-0.00889262	NA	0.444318	FALSE	FALSE	FALSE	XrkhT3	2	147684049	0.770641	0.0305025	407208	Mental and behavioural disorders	TRUE	reported	2	148441617	0.0098882	6.72202309111566e-06	20859	GCST90004430	TRUE	reported	nSQtDp	1	1	TRUE	0.000971348047791176	20.2791043011544	22.7139266593823
rs12547528	A	G	A	G	0.16631	0.013465	NA	0.0270405	FALSE	FALSE	FALSE	XrkhT3	8	28875432	0.885728	0.0936942	407208	Mental and behavioural disorders	TRUE	reported	8	28732949	0.035255	2.4049164887444e-06	20859	GCST90004430	TRUE	reported	nSQtDp	1	1	TRUE	0.00106570922846059	22.2512106985884	22.7139266593823
rs13105076	A	T	A	T	-0.095175	-0.121257	NA	0.0407324	FALSE	TRUE	TRUE	XrkhT3	4	13866137	0.12604	0.0792579	407208	Mental and behavioural disorders	TRUE	reported	4	13867761	0.020988	5.80229759981874e-06	20859	GCST90004430	TRUE	reported	nSQtDp	1	1	TRUE	0.000984877550493143	20.5618419671858	22.7139266593823
rs138844120	AAG	A	AAG	A	-0.068362	-0.0129315	NA	0.316798	FALSE	FALSE	FALSE	XrkhT3	10	21508638	0.691688	0.0326085	407208	Mental and behavioural disorders	TRUE	reported	10	21797567	0.010763	2.17620598318573e-10	20859	GCST90004430	TRUE	reported	nSQtDp	1	1	TRUE	0.00193032402521708	40.3386348299094	22.7139266593823
rs1454487	A	G	A	G	0.054773	0.00918967	NA	0.324204	FALSE	FALSE	FALSE	XrkhT3	10	54911727	0.776555	0.0323795	407208	Mental and behavioural disorders	TRUE	reported	10	56671487	0.011015	6.66346314469356e-07	20859	GCST90004430	TRUE	reported	nSQtDp	1	1	TRUE	0.00118401186787778	24.7242092855449	22.7139266593823
rs145980099	A	G	A	G	-0.16018	0.272245	NA	0.00562762	FALSE	FALSE	FALSE	XrkhT3	18	7899170	0.170765	0.198755	407208	Mental and behavioural disorders	TRUE	reported	18	7899168	0.035323	5.80229759981874e-06	20859	GCST90004430	TRUE	reported	nSQtDp	1	1	TRUE	0.000984872466872982	20.5617357289604	22.7139266593823
rs1476579	G	C	G	C	-0.054243	-0.0838312	NA	0.79068	FALSE	TRUE	TRUE	XrkhT3	17	47993065	0.0250819	0.0374224	407208	Mental and behavioural disorders	TRUE	reported	17	46070431	0.011498	2.40380923874633e-06	20859	GCST90004430	TRUE	reported	nSQtDp	1	1	TRUE	0.00106582568025962	22.253644719196	22.7139266593823
rs149239085	T	C	T	C	0.21489	-0.119687	NA	0.00948284	FALSE	FALSE	FALSE	XrkhT3	1	175836098	0.45716	0.160971	407208	Mental and behavioural disorders	TRUE	reported	1	175805234	0.048329	8.77606841136619e-06	20859	GCST90004430	TRUE	reported	nSQtDp	1	1	TRUE	0.000946916913822973	19.7685652604129	22.7139266593823
rs16864655	T	G	T	G	-0.093932	0.00184461	NA	0.155118	FALSE	FALSE	FALSE	XrkhT3	2	6067053	0.9647	0.0416806	407208	Mental and behavioural disorders	TRUE	reported	2	6207185	0.020379	4.06536926975733e-06	20859	GCST90004430	TRUE	reported	nSQtDp	1	1	TRUE	0.00101747982193685	21.2431911645003	22.7139266593823
rs17121775	G	C	G	C	0.31668	0.0580541	NA	0.0151165	FALSE	TRUE	TRUE	XrkhT3	11	118131031	0.644092	0.125662	407208	Mental and behavioural disorders	TRUE	reported	11	118001746	0.069651	5.48150734017656e-06	20859	GCST90004430	TRUE	reported	nSQtDp	1	1	TRUE	0.000990063122300942	20.6702113558243	22.7139266593823
rs17571505	A	G	A	G	0.11048	0.118482	NA	0.0390082	FALSE	FALSE	FALSE	XrkhT3	13	43868238	0.132671	0.078796	407208	Mental and behavioural disorders	TRUE	reported	13	44442374	0.022428	8.45668200099355e-07	20859	GCST90004430	TRUE	reported	nSQtDp	1	1	TRUE	0.00116195104229216	24.2630053134007	22.7139266593823
rs17746140	A	G	A	G	-0.050703	-0.033977	NA	0.297289	FALSE	FALSE	FALSE	XrkhT3	22	20211009	0.306671	0.033238	407208	Mental and behavioural disorders	TRUE	reported	22	20198532	0.011408	8.85115609830836e-06	20859	GCST90004430	TRUE	reported	nSQtDp	1	1	TRUE	0.000946114540383951	19.7517984324838	22.7139266593823
rs28519568	C	A	C	A	0.16373	-0.0714394	NA	0.00514102	FALSE	FALSE	FALSE	XrkhT3	18	67387347	0.739193	0.214583	407208	Mental and behavioural disorders	TRUE	reported	18	65054584	0.03698	9.58296716306374e-06	20859	GCST90004430	TRUE	reported	nSQtDp	1	1	TRUE	0.000938904181953396	19.60112810415	22.7139266593823
rs3020582	C	A	C	A	-0.049841	0.0324851	NA	0.725239	FALSE	FALSE	FALSE	XrkhT3	6	31383745	0.340709	0.0340955	407208	Mental and behavioural disorders	TRUE	reported	6	31351522	0.010171	9.63829023623971e-07	20859	GCST90004430	TRUE	reported	nSQtDp	1	1	TRUE	0.00114988134286138	24.0106846063179	22.7139266593823
rs34413174	C	T	C	T	-0.052358	-0.0204649	NA	0.463575	FALSE	FALSE	FALSE	XrkhT3	4	121637892	0.501624	0.0304566	407208	Mental and behavioural disorders	TRUE	reported	4	122559047	0.01069	9.7678729019269e-07	20859	GCST90004430	TRUE	reported	nSQtDp	1	1	TRUE	0.00114873017436932	23.9866194003072	22.7139266593823
rs4357298	G	C	G	C	0.054362	-0.041907	NA	0.522316	FALSE	TRUE	TRUE	XrkhT3	8	24712489	0.167887	0.0303889	407208	Mental and behavioural disorders	TRUE	reported	8	24570002	0.0098284	3.21958577579011e-08	20859	GCST90004430	TRUE	reported	nSQtDp	1	1	TRUE	0.00146451971631926	30.5902878028861	22.7139266593823
rs4799450	C	T	C	T	-0.054028	-0.0212497	NA	0.631067	FALSE	FALSE	FALSE	XrkhT3	18	37448938	0.499424	0.0314625	407208	Mental and behavioural disorders	TRUE	reported	18	35028901	0.010222	1.26531891421386e-07	20859	GCST90004430	TRUE	reported	nSQtDp	1	1	TRUE	0.00133749230082359	27.9334376761049	22.7139266593823
rs6760396	G	A	G	A	0.04602	0.00239575	NA	0.573999	FALSE	FALSE	FALSE	XrkhT3	2	71727338	0.937773	0.0306874	407208	Mental and behavioural disorders	TRUE	reported	2	71954468	0.010284	7.67714953769028e-06	20859	GCST90004430	TRUE	reported	nSQtDp	1	1	TRUE	0.000959088937528932	20.0229217327718	22.7139266593823
rs6802551	G	C	G	C	-0.048973	0.0287443	NA	0.290439	FALSE	TRUE	TRUE	XrkhT3	3	177605033	0.39158	0.0335501	407208	Mental and behavioural disorders	TRUE	reported	3	177322821	0.010461	2.86483754719002e-06	20859	GCST90004430	TRUE	reported	nSQtDp	1	1	TRUE	0.0010495846278037	21.9141873763028	22.7139266593823
rs71527271	T	C	T	C	-0.15457	-0.0893041	NA	0.0388252	FALSE	FALSE	FALSE	XrkhT3	8	74608398	0.261338	0.0795063	407208	Mental and behavioural disorders	TRUE	reported	8	75520633	0.033502	3.98015513542672e-06	20859	GCST90004430	TRUE	reported	nSQtDp	1	1	TRUE	0.00101946539164964	21.2846886771148	22.7139266593823
rs73055430	T	A	T	A	0.083459	0.0833339	NA	0.0593869	FALSE	TRUE	TRUE	XrkhT3	5	20609929	0.198247	0.0647725	407208	Mental and behavioural disorders	TRUE	reported	5	20610038	0.018753	8.61192026148753e-06	20859	GCST90004430	TRUE	reported	nSQtDp	1	1	TRUE	0.000948635077798316	19.8044690316601	22.7139266593823
rs73195960	C	G	C	G	0.054187	0.0885921	NA	0.222746	FALSE	TRUE	TRUE	XrkhT3	13	51264501	0.0151391	0.0364722	407208	Mental and behavioural disorders	TRUE	reported	13	51838637	0.011254	1.48320096718187e-06	20859	GCST90004430	TRUE	reported	nSQtDp	1	1	TRUE	0.00111019812223819	23.1811378912802	22.7139266593823
rs73352802	G	A	G	A	-0.1395	-0.0962074	NA	0.0563267	FALSE	FALSE	FALSE	XrkhT3	12	19908911	0.14264	0.0656245	407208	Mental and behavioural disorders	TRUE	reported	12	20061845	0.030674	5.45255430938292e-06	20859	GCST90004430	TRUE	reported	nSQtDp	1	1	TRUE	0.000990566630757311	20.6807338625691	22.7139266593823
rs7628805	A	C	A	C	-0.055068	0.0084994	NA	0.308266	FALSE	FALSE	FALSE	XrkhT3	3	146187604	0.796663	0.0329858	407208	Mental and behavioural disorders	TRUE	reported	3	145905391	0.012246	6.93745213942123e-06	20859	GCST90004430	TRUE	reported	nSQtDp	1	1	TRUE	0.000968491467437952	20.2194088613122	22.7139266593823
rs77552263	A	G	A	G	0.083095	0.00120701	NA	0.0339642	FALSE	FALSE	FALSE	XrkhT3	2	43559679	0.988675	0.0850392	407208	Mental and behavioural disorders	TRUE	reported	2	43786818	0.018208	5.05824662003114e-06	20859	GCST90004430	TRUE	reported	nSQtDp	1	1	TRUE	0.000997466687264278	20.8249348750734	22.7139266593823
rs77663417	T	C	T	C	-0.10139	-0.0669289	NA	0.0335204	FALSE	FALSE	FALSE	XrkhT3	16	87147669	0.431114	0.0850121	407208	Mental and behavioural disorders	TRUE	reported	16	87181275	0.022253	5.24324317245637e-06	20859	GCST90004430	TRUE	reported	nSQtDp	1	1	TRUE	0.000994231736548489	20.7573289243744	22.7139266593823
rs78884572	G	A	G	A	-0.15869	-0.00347307	NA	0.00575673	FALSE	FALSE	FALSE	XrkhT3	8	70633014	0.986333	0.202749	407208	Mental and behavioural disorders	TRUE	reported	8	71545249	0.033729	2.55740788582677e-06	20859	GCST90004430	TRUE	reported	nSQtDp	1	1	TRUE	0.00106007861831356	22.1335230166638	22.7139266593823
rs80163550	G	A	G	A	0.082408	-0.149035	NA	0.0692883	FALSE	FALSE	FALSE	XrkhT3	3	45509901	0.0128591	0.0599101	407208	Mental and behavioural disorders	TRUE	reported	3	45551393	0.017566	2.73149242208918e-06	20859	GCST90004430	TRUE	reported	nSQtDp	1	1	TRUE	0.00105400220308865	22.0065188691904	22.7139266593823
rs8047567	G	C	G	C	0.058368	0.0330071	NA	0.56519	FALSE	TRUE	TRUE	XrkhT3	16	87200332	0.281513	0.0306494	407208	Mental and behavioural disorders	TRUE	reported	16	87233938	0.010396	1.99848089102205e-08	20859	GCST90004430	TRUE	reported	nSQtDp	1	1	TRUE	0.00150892545836034	31.5192184361474	22.7139266593823
rs9295408	A	G	A	G	0.057729	-0.00677187	NA	0.775985	FALSE	FALSE	FALSE	XrkhT3	6	170420973	0.852104	0.0363231	407208	Mental and behavioural disorders	TRUE	reported	6	170730061	0.010926	1.27820349291523e-07	20859	GCST90004430	TRUE	reported	nSQtDp	1	1	TRUE	0.00133656886442192	27.9141259568795	22.7139266593823
