# Supplementary material for: Investigating Bidirectional Causal Relationships Between Imaging‐Derived Brain Phenotypes and Sedative‐Hypnotic Use Disorder: A Mendelian Randomization Study
Source: Addict Biol. 2026 May 28;31(6):e70160. doi: 10.1111/adb.70160 (PMC13239158; doi:10.1111/adb.70160)
Supplement: Supplementary file 6 — Data S2: Supporting Information. [file ADB-31-e70160-s005.zip › Additional file2/GCST90006301_harmonise.csv]

SNP	effect_allele.exposure	other_allele.exposure	effect_allele.outcome	other_allele.outcome	beta.exposure	beta.outcome	eaf.exposure	eaf.outcome	remove	palindromic	ambiguous	id.outcome	chr.outcome	pos.outcome	pval.outcome	se.outcome	samplesize.outcome	outcome	mr_keep.outcome	pval_origin.outcome	chr.exposure	pos.exposure	se.exposure	pval.exposure	samplesize.exposure	exposure	mr_keep.exposure	pval_origin.exposure	id.exposure	action	SNP_index	mr_keep	R2	f	meanf
rs10171346	T	C	T	C	0.055796	-0.0394514	NA	0.550329	FALSE	FALSE	FALSE	XrkhT3	2	191774612	0.195978	0.0305093	407208	Mental and behavioural disorders	TRUE	reported	2	192639338	0.0099263	1.92264897165168e-08	21081	GCST90006301	TRUE	reported	wYQD9L	1	1	TRUE	0.00149654472936707	31.59294660806	22.7172266371628
rs1027074	T	G	T	G	0.051765	-0.00104012	NA	0.699181	FALSE	FALSE	FALSE	XrkhT3	12	18944561	0.97504	0.0332436	407208	Mental and behavioural disorders	TRUE	reported	12	19097495	0.010477	7.84151540528122e-07	21081	GCST90006301	TRUE	reported	wYQD9L	1	1	TRUE	0.00115665734482276	24.4094134989252	22.7172266371628
rs10963551	G	C	G	C	0.072982	-0.00096794	NA	0.121319	FALSE	TRUE	TRUE	XrkhT3	9	18281940	0.983253	0.0461118	407208	Mental and behavioural disorders	TRUE	reported	9	18281938	0.015908	4.5081670454146e-06	21081	GCST90006301	TRUE	reported	wYQD9L	1	1	TRUE	0.000997414690477658	21.0454953468058	22.7172266371628
rs10971548	A	G	A	G	0.044743	-0.0439779	NA	0.337605	FALSE	FALSE	FALSE	XrkhT3	9	33525571	0.171942	0.0321949	407208	Mental and behavioural disorders	TRUE	reported	9	33525569	0.010033	8.26228173743598e-06	21081	GCST90006301	TRUE	reported	wYQD9L	1	1	TRUE	0.000942514077454999	19.8859970708574	22.7172266371628
rs111896688	G	C	G	C	0.28762	-0.176607	NA	0.00650773	FALSE	TRUE	TRUE	XrkhT3	20	15172173	0.351876	0.189705	407208	Mental and behavioural disorders	TRUE	reported	20	15152819	0.057095	4.7522578856219e-07	21081	GCST90006301	TRUE	reported	wYQD9L	1	1	TRUE	0.00120234282490135	25.3746934867433	22.7172266371628
rs117373902	T	C	T	C	0.12222	-0.0306494	NA	0.0242614	FALSE	FALSE	FALSE	XrkhT3	11	34215019	0.765297	0.102667	407208	Mental and behavioural disorders	TRUE	reported	11	34236566	0.027354	7.93414256777125e-06	21081	GCST90006301	TRUE	reported	wYQD9L	1	1	TRUE	0.000946107709664387	19.9618905105271	22.7172266371628
rs12043374	C	A	C	A	-0.064222	0.0402297	NA	0.190708	FALSE	FALSE	FALSE	XrkhT3	1	7558057	0.295695	0.0384711	407208	Mental and behavioural disorders	TRUE	reported	1	7618117	0.014297	7.08761306451183e-06	21081	GCST90006301	TRUE	reported	wYQD9L	1	1	TRUE	0.000956249271667306	20.1760717513925	22.7172266371628
rs13033906	G	A	G	A	-0.06517	0.0424749	NA	0.178314	FALSE	FALSE	FALSE	XrkhT3	2	124657610	0.285206	0.0397446	407208	Mental and behavioural disorders	TRUE	reported	2	125415187	0.01308	6.33286164452197e-07	21081	GCST90006301	TRUE	reported	wYQD9L	1	1	TRUE	0.00117619040465732	24.822113070989	22.7172266371628
rs145222516	T	C	T	C	-0.17589	0.0113019	NA	0.0568922	FALSE	FALSE	FALSE	XrkhT3	15	39258728	0.863269	0.0656269	407208	Mental and behavioural disorders	TRUE	reported	15	39550929	0.035881	9.55212506508996e-07	21081	GCST90006301	TRUE	reported	wYQD9L	1	1	TRUE	0.00113858969290698	24.0276898167559	22.7172266371628
rs149682806	G	C	G	C	-0.31354	0.208209	NA	0.00676428	FALSE	TRUE	TRUE	XrkhT3	19	15229047	0.263905	0.186365	407208	Mental and behavioural disorders	TRUE	reported	19	15339858	0.064358	1.11352507199027e-06	21081	GCST90006301	TRUE	reported	wYQD9L	1	1	TRUE	0.00112460739585127	23.732288804659	22.7172266371628
rs181437965	A	G	A	G	0.18877	-0.0266849	NA	0.0123684	FALSE	FALSE	FALSE	XrkhT3	14	27669326	0.852921	0.143937	407208	Mental and behavioural disorders	TRUE	reported	14	28138532	0.03946	1.73061315254193e-06	21081	GCST90006301	TRUE	reported	wYQD9L	1	1	TRUE	0.00108439967120333	22.8828748512598	22.7172266371628
rs34277390	G	A	G	A	0.11317	0.00609038	NA	0.0722896	FALSE	FALSE	FALSE	XrkhT3	12	5423047	0.91695	0.0584059	407208	Mental and behavioural disorders	TRUE	reported	12	5532213	0.021797	2.09845664049237e-07	21081	GCST90006301	TRUE	reported	wYQD9L	1	1	TRUE	0.00127709435616093	26.9542951116777	22.7172266371628
rs34524665	A	G	A	G	-0.10553	-0.0014927	NA	0.0714036	FALSE	FALSE	FALSE	XrkhT3	13	98971269	0.9799	0.0592471	407208	Mental and behavioural disorders	TRUE	reported	13	99623523	0.021635	1.08093604721433e-06	21081	GCST90006301	TRUE	reported	wYQD9L	1	1	TRUE	0.00112734538910604	23.7901331538834	22.7172266371628
rs4586434	A	G	A	G	0.048629	-0.0117825	NA	0.42349	FALSE	FALSE	FALSE	XrkhT3	16	89928508	0.70188	0.030781	407208	Mental and behavioural disorders	TRUE	reported	16	89994916	0.010691	5.43125257881111e-06	21081	GCST90006301	TRUE	reported	wYQD9L	1	1	TRUE	0.000980475591114433	20.6877287982234	22.7172266371628
rs541850	T	C	T	C	-0.044257	-0.00919778	NA	0.583553	FALSE	FALSE	FALSE	XrkhT3	8	20974796	0.765898	0.0308914	407208	Mental and behavioural disorders	TRUE	reported	8	20832307	0.0098678	7.32824533138904e-06	21081	GCST90006301	TRUE	reported	wYQD9L	1	1	TRUE	0.000953274242099472	20.1132411839606	22.7172266371628
rs6675218	G	A	G	A	-0.095557	0.0375855	NA	0.114113	FALSE	FALSE	FALSE	XrkhT3	1	61323325	0.428177	0.0474376	407208	Mental and behavioural disorders	TRUE	reported	1	61788997	0.021026	5.53350109215737e-06	21081	GCST90006301	TRUE	reported	wYQD9L	1	1	TRUE	0.000978802766360783	20.652398136547	22.7172266371628
rs6753305	T	G	T	G	0.055404	-0.0431149	NA	0.235378	FALSE	FALSE	FALSE	XrkhT3	2	4827845	0.228781	0.0358245	407208	Mental and behavioural disorders	TRUE	reported	2	4875435	0.012046	4.26383116900079e-06	21081	GCST90006301	TRUE	reported	wYQD9L	1	1	TRUE	0.00100246618355571	21.1521890373889	22.7172266371628
rs6864721	A	T	A	T	0.048736	0.0961331	NA	0.192948	FALSE	TRUE	TRUE	XrkhT3	5	90454201	0.0123843	0.0384378	407208	Mental and behavioural disorders	TRUE	reported	5	89750018	0.010854	7.15648886692699e-06	21081	GCST90006301	TRUE	reported	wYQD9L	1	1	TRUE	0.000955462771626139	20.15946137795	22.7172266371628
rs71425227	T	A	T	A	-0.094579	0.198751	NA	0.0525327	FALSE	TRUE	TRUE	XrkhT3	14	70927596	0.00189531	0.0639859	407208	Mental and behavioural disorders	TRUE	reported	14	71394313	0.020882	5.95250816780947e-06	21081	GCST90006301	TRUE	reported	wYQD9L	1	1	TRUE	0.000972146330971462	20.5118129942914	22.7172266371628
rs72784665	T	G	T	G	0.094118	0.0663101	NA	0.0537902	FALSE	FALSE	FALSE	XrkhT3	10	8145494	0.328466	0.0678566	407208	Mental and behavioural disorders	TRUE	reported	10	8187457	0.01905	7.8487410348873e-07	21081	GCST90006301	TRUE	reported	wYQD9L	1	1	TRUE	0.00115654261744862	24.4069895567854	22.7172266371628
rs72802216	G	A	G	A	-0.10359	0.0711769	NA	0.0192419	FALSE	FALSE	FALSE	XrkhT3	2	52464859	0.522352	0.111262	407208	Mental and behavioural disorders	TRUE	reported	2	52691997	0.022295	3.39859958465667e-06	21081	GCST90006301	TRUE	reported	wYQD9L	1	1	TRUE	0.00102302202590116	21.5863646104261	22.7172266371628
rs72962187	T	C	T	C	-0.20288	0.10871	NA	0.0424472	FALSE	FALSE	FALSE	XrkhT3	2	207748289	0.14921	0.0753711	407208	Mental and behavioural disorders	TRUE	reported	2	208613013	0.042418	1.73940213978031e-06	21081	GCST90006301	TRUE	reported	wYQD9L	1	1	TRUE	0.0010839665301187	22.8737248405184	22.7172266371628
rs74616138	T	A	T	A	0.19676	0.0194818	NA	0.00923234	FALSE	TRUE	TRUE	XrkhT3	14	79540130	0.903522	0.160723	407208	Mental and behavioural disorders	TRUE	reported	14	80006473	0.041355	1.97151461099659e-06	21081	GCST90006301	TRUE	reported	wYQD9L	1	1	TRUE	0.00107265551695817	22.6347849689334	22.7172266371628
rs7533985	T	C	T	C	-0.045472	0.0130731	NA	0.581301	FALSE	FALSE	FALSE	XrkhT3	1	245035798	0.67067	0.0307437	407208	Mental and behavioural disorders	TRUE	reported	1	245199100	0.0097433	3.07468054593964e-06	21081	GCST90006301	TRUE	reported	wYQD9L	1	1	TRUE	0.00103213444720508	21.7788407043471	22.7172266371628
