# Supplementary material for: Investigating Bidirectional Causal Relationships Between Imaging‐Derived Brain Phenotypes and Sedative‐Hypnotic Use Disorder: A Mendelian Randomization Study
Source: Addict Biol. 2026 May 28;31(6):e70160. doi: 10.1111/adb.70160 (PMC13239158; doi:10.1111/adb.70160)
Supplement: Supplementary file 6 — Data S2: Supporting Information. [file ADB-31-e70160-s005.zip › Additional file2/GCST90005995_harmonise.csv]

SNP	effect_allele.exposure	other_allele.exposure	effect_allele.outcome	other_allele.outcome	beta.exposure	beta.outcome	eaf.exposure	eaf.outcome	remove	palindromic	ambiguous	id.outcome	chr.outcome	pos.outcome	pval.outcome	se.outcome	samplesize.outcome	outcome	mr_keep.outcome	pval_origin.outcome	chr.exposure	pos.exposure	se.exposure	pval.exposure	samplesize.exposure	exposure	mr_keep.exposure	pval_origin.exposure	id.exposure	action	SNP_index	mr_keep	R2	f	meanf
rs111358946	T	G	T	G	0.20056	-0.288913	NA	0.0044973	FALSE	FALSE	FALSE	XrkhT3	2	131326420	0.222742	0.236956	407208	Mental and behavioural disorders	TRUE	reported	2	132083993	0.044384	6.25604695964002e-06	21081	GCST90005995	TRUE	reported	97Ne3r	1	1	TRUE	0.000967662922551058	20.4171236379834	21.8175762118746
rs117188866	G	A	G	A	0.19334	-0.112596	NA	0.0317391	FALSE	FALSE	FALSE	XrkhT3	13	103877118	0.190635	0.0860365	407208	Mental and behavioural disorders	TRUE	reported	13	104529468	0.035447	4.96821063331392e-08	21081	GCST90005995	TRUE	reported	97Ne3r	1	1	TRUE	0.00140922649179768	29.7470054887898	21.8175762118746
rs12525367	A	C	A	C	-0.062891	-0.0185023	NA	0.282858	FALSE	FALSE	FALSE	XrkhT3	6	90799824	0.584217	0.0338104	407208	Mental and behavioural disorders	TRUE	reported	6	91509542	0.013214	1.95343965639826e-06	21081	GCST90005995	TRUE	reported	97Ne3r	1	1	TRUE	0.00107337327247097	22.6499470582106	21.8175762118746
rs12549686	T	C	T	C	0.052375	0.0370452	NA	0.284922	FALSE	FALSE	FALSE	XrkhT3	8	8691438	0.269372	0.0335399	407208	Mental and behavioural disorders	TRUE	reported	8	8548948	0.011377	4.17734168724878e-06	21081	GCST90005995	TRUE	reported	97Ne3r	1	1	TRUE	0.00100430347382914	21.1909951148521	21.8175762118746
rs12576145	G	A	G	A	-0.12241	-0.0611494	NA	0.0275191	FALSE	FALSE	FALSE	XrkhT3	11	75635335	0.521293	0.0953444	407208	Mental and behavioural disorders	TRUE	reported	11	75346380	0.024534	6.1066074047883e-07	21081	GCST90005995	TRUE	reported	97Ne3r	1	1	TRUE	0.0011794874344203	24.8917751661745	21.8175762118746
rs140903163	A	T	A	T	-0.23812	0.131774	NA	0.0143976	FALSE	TRUE	TRUE	XrkhT3	3	177196926	0.301313	0.127488	407208	Mental and behavioural disorders	TRUE	reported	3	176914714	0.050132	2.0497457754534e-06	21081	GCST90005995	TRUE	reported	97Ne3r	1	1	TRUE	0.00106906949665724	22.5590330941929	21.8175762118746
rs142841988	A	G	A	G	0.16125	0.0291652	NA	0.0315285	FALSE	FALSE	FALSE	XrkhT3	19	54497302	0.742641	0.0888217	407208	Mental and behavioural disorders	TRUE	reported	19	55008523	0.035704	6.33140361710816e-06	21081	GCST90005995	TRUE	reported	97Ne3r	1	1	TRUE	0.000966617138720478	20.395036859262	21.8175762118746
rs142857952	G	A	G	A	0.2813	-0.224726	NA	0.00305846	FALSE	FALSE	FALSE	XrkhT3	16	77843970	0.442679	0.292734	407208	Mental and behavioural disorders	TRUE	reported	16	77877867	0.059622	2.39496957150218e-06	21081	GCST90005995	TRUE	reported	97Ne3r	1	1	TRUE	0.00105481630169076	22.2579508727623	21.8175762118746
rs144276232	T	C	T	C	-0.11974	-0.00251688	NA	0.0298589	FALSE	FALSE	FALSE	XrkhT3	2	101555212	0.977458	0.0890735	407208	Mental and behavioural disorders	TRUE	reported	2	102171674	0.025499	2.6705456121919e-06	21081	GCST90005995	TRUE	reported	97Ne3r	1	1	TRUE	0.00104492942051424	22.0491070156363	21.8175762118746
rs1546373	T	C	T	C	0.056405	-0.0597155	NA	0.76296	FALSE	FALSE	FALSE	XrkhT3	4	187588032	0.0935061	0.0356045	407208	Mental and behavioural disorders	TRUE	reported	4	188509186	0.01157	1.09572103738189e-06	21081	GCST90005995	TRUE	reported	97Ne3r	1	1	TRUE	0.00112612845925479	23.7644235863502	21.8175762118746
rs189546685	G	C	G	C	0.25571	-0.069834	NA	0.0231039	FALSE	TRUE	TRUE	XrkhT3	3	28403749	0.491132	0.101428	407208	Mental and behavioural disorders	TRUE	reported	3	28445240	0.055609	4.28351211945938e-06	21081	GCST90005995	TRUE	reported	97Ne3r	1	1	TRUE	0.00100202522193829	21.1428753475999	21.8175762118746
rs2356901	A	C	A	C	0.045419	-0.0517592	NA	0.479799	FALSE	FALSE	FALSE	XrkhT3	14	51379230	0.0882978	0.0303672	407208	Mental and behavioural disorders	TRUE	reported	14	51845948	0.0099888	5.47267931067692e-06	21081	GCST90005995	TRUE	reported	97Ne3r	1	1	TRUE	0.000979786763564672	20.6731804977922	21.8175762118746
rs2993707	G	T	G	T	0.043668	-0.000426175	NA	0.544076	FALSE	FALSE	FALSE	XrkhT3	9	78469536	0.988861	0.0305258	407208	Mental and behavioural disorders	TRUE	reported	9	81084452	0.0097587	7.6913044028661e-06	21081	GCST90005995	TRUE	reported	97Ne3r	1	1	TRUE	0.000948940855684337	20.0217237286175	21.8175762118746
rs5851724	GT	G	GT	G	-0.04628	0.0163716	NA	0.550205	FALSE	FALSE	FALSE	XrkhT3	3	110612030	0.592299	0.0305721	407208	Mental and behavioural disorders	TRUE	reported	3	110330877	0.010278	6.73907050439862e-06	21081	GCST90005995	TRUE	reported	97Ne3r	1	1	TRUE	0.000960861446546035	20.27347843556	21.8175762118746
rs62512675	G	T	G	T	0.056906	0.0293511	NA	0.161837	FALSE	FALSE	FALSE	XrkhT3	8	34984811	0.477718	0.0413409	407208	Mental and behavioural disorders	TRUE	reported	8	34842329	0.011919	1.81384428087062e-06	21081	GCST90005995	TRUE	reported	97Ne3r	1	1	TRUE	0.00108012973840825	22.7926738006975	21.8175762118746
rs6858820	C	T	C	T	0.1231	0.155064	NA	0.994006	FALSE	FALSE	FALSE	XrkhT3	4	152727207	0.437088	0.199537	407208	Mental and behavioural disorders	TRUE	reported	4	153648359	0.027842	9.8627948563121e-06	21081	GCST90005995	TRUE	reported	97Ne3r	1	1	TRUE	0.000926448966488191	19.5467268094554	21.8175762118746
rs7247173	T	C	T	C	-0.078998	0.128211	NA	0.907694	FALSE	FALSE	FALSE	XrkhT3	19	4053498	0.016293	0.0533706	407208	Mental and behavioural disorders	TRUE	reported	19	4053496	0.017287	4.90794853449556e-06	21081	GCST90005995	TRUE	reported	97Ne3r	1	1	TRUE	0.000989627415373653	20.881020719226	21.8175762118746
rs72746228	T	C	T	C	0.11202	0.0609492	NA	0.0346893	FALSE	FALSE	FALSE	XrkhT3	1	208764269	0.468183	0.0840171	407208	Mental and behavioural disorders	TRUE	reported	1	208937614	0.024612	5.35920043457775e-06	21081	GCST90005995	TRUE	reported	97Ne3r	1	1	TRUE	0.000981701734952752	20.7136254731332	21.8175762118746
rs74908249	T	C	T	C	-0.16217	0.162466	NA	0.0369567	FALSE	FALSE	FALSE	XrkhT3	17	36124776	0.057682	0.0855937	407208	Mental and behavioural disorders	TRUE	reported	17	34452163	0.035452	4.80507311089814e-06	21081	GCST90005995	TRUE	reported	97Ne3r	1	1	TRUE	0.000991602202829603	20.9227298584621	21.8175762118746
rs76683564	A	G	A	G	-0.14811	-0.0561129	NA	0.0140617	FALSE	FALSE	FALSE	XrkhT3	11	96283604	0.669619	0.131513	407208	Mental and behavioural disorders	TRUE	reported	11	96016768	0.032885	6.71119719698422e-06	21081	GCST90005995	TRUE	reported	97Ne3r	1	1	TRUE	0.000961311571694682	20.2829848878334	21.8175762118746
rs78252813	C	T	C	T	-0.23345	-0.0215576	NA	0.0376529	FALSE	FALSE	FALSE	XrkhT3	12	65595252	0.788595	0.0803978	407208	Mental and behavioural disorders	TRUE	reported	12	65989032	0.049781	2.75422870333817e-06	21081	GCST90005995	TRUE	reported	97Ne3r	1	1	TRUE	0.00104211703146432	21.9897007479026	21.8175762118746
rs79657445	T	C	T	C	-0.1202	0.207742	NA	0.0120771	FALSE	FALSE	FALSE	XrkhT3	6	162310276	0.136783	0.139623	407208	Mental and behavioural disorders	TRUE	reported	6	162731308	0.026469	5.6285949928273e-06	21081	GCST90005995	TRUE	reported	97Ne3r	1	1	TRUE	0.000977277781841456	20.620190016997	21.8175762118746
rs80105759	G	T	G	T	0.15949	-0.105474	NA	0.0219843	FALSE	FALSE	FALSE	XrkhT3	4	164442747	0.311315	0.104175	407208	Mental and behavioural disorders	TRUE	reported	4	165363899	0.035382	6.59325693118514e-06	21081	GCST90005995	TRUE	reported	97Ne3r	1	1	TRUE	0.000962925209932067	20.3170643135774	21.8175762118746
rs8034820	C	G	C	G	0.048104	-0.0329141	NA	0.538802	FALSE	TRUE	TRUE	XrkhT3	15	68767333	0.287385	0.0309379	407208	Mental and behavioural disorders	TRUE	reported	15	69059672	0.0099181	1.24222424129373e-06	21081	GCST90005995	TRUE	reported	97Ne3r	1	1	TRUE	0.00111462777575413	23.5214565539225	21.8175762118746
