# Supplementary material for: Investigating Bidirectional Causal Relationships Between Imaging‐Derived Brain Phenotypes and Sedative‐Hypnotic Use Disorder: A Mendelian Randomization Study
Source: Addict Biol. 2026 May 28;31(6):e70160. doi: 10.1111/adb.70160 (PMC13239158; doi:10.1111/adb.70160)
Supplement: Supplementary file 6 — Data S2: Supporting Information. [file ADB-31-e70160-s005.zip › Additional file2/GCST90004866_harmonise.csv]

SNP	effect_allele.exposure	other_allele.exposure	effect_allele.outcome	other_allele.outcome	beta.exposure	beta.outcome	eaf.exposure	eaf.outcome	remove	palindromic	ambiguous	id.outcome	chr.outcome	pos.outcome	pval.outcome	se.outcome	samplesize.outcome	outcome	mr_keep.outcome	pval_origin.outcome	chr.exposure	pos.exposure	se.exposure	pval.exposure	samplesize.exposure	exposure	mr_keep.exposure	pval_origin.exposure	id.exposure	action	SNP_index	mr_keep	R2	f	meanf
rs112738624	A	G	A	G	-0.081773	-0.0258998	NA	0.028505	FALSE	FALSE	FALSE	XrkhT3	8	17652772	0.780211	0.092816	407208	Mental and behavioural disorders	TRUE	reported	8	17510281	0.017189	1.97424024145421e-06	21081	GCST90004866	TRUE	reported	eXWVMs	1	1	TRUE	0.00107241144011446	22.6296290192185	22.7701335950625
rs115714515	A	G	A	G	-0.32785	-0.0479846	NA	0.00183185	FALSE	FALSE	FALSE	XrkhT3	5	143031082	0.885548	0.333366	407208	Mental and behavioural disorders	TRUE	reported	5	142410647	0.070885	3.76530360412278e-06	21081	GCST90004866	TRUE	reported	eXWVMs	1	1	TRUE	0.00101370132037819	21.3894926892331	22.7701335950625
rs117917698	A	G	A	G	0.090861	0.0709835	NA	0.0928626	FALSE	FALSE	FALSE	XrkhT3	7	154170595	0.175129	0.0523514	407208	Mental and behavioural disorders	TRUE	reported	7	153867680	0.020423	8.67161524091831e-06	21081	GCST90004866	TRUE	reported	eXWVMs	1	1	TRUE	0.000938030951581811	19.7913192984676	22.7701335950625
rs12919798	T	A	T	A	-0.055775	-0.0174344	NA	0.433451	FALSE	TRUE	TRUE	XrkhT3	16	5483118	0.567454	0.0304902	407208	Mental and behavioural disorders	TRUE	reported	16	5533119	0.0099564	2.14535911581571e-08	21081	GCST90004866	TRUE	reported	eXWVMs	1	1	TRUE	0.00148640534894502	31.3785796390298	22.7701335950625
rs13282332	G	T	G	T	0.07354	-0.0556268	NA	0.928022	FALSE	FALSE	FALSE	XrkhT3	8	17636958	0.347256	0.0591821	407208	Mental and behavioural disorders	TRUE	reported	8	17494467	0.016553	8.93305483733294e-06	21081	GCST90004866	TRUE	reported	eXWVMs	1	1	TRUE	0.000935397456453223	19.7357037116307	22.7701335950625
rs143025611	G	T	G	T	-0.35544	0.0252337	NA	0.0194137	FALSE	FALSE	FALSE	XrkhT3	6	126465746	0.812163	0.106186	407208	Mental and behavioural disorders	TRUE	reported	6	126786892	0.062885	1.60398388250842e-08	21081	GCST90004866	TRUE	reported	eXWVMs	1	1	TRUE	0.00151317654112274	31.9445861086416	22.7701335950625
rs145948010	T	G	T	G	-0.29334	-0.120084	NA	0.0189513	FALSE	FALSE	FALSE	XrkhT3	11	36314204	0.281765	0.111564	407208	Mental and behavioural disorders	TRUE	reported	11	36335754	0.059615	8.68960429286302e-07	21081	GCST90004866	TRUE	reported	eXWVMs	1	1	TRUE	0.00114720692212467	24.2097483023012	22.7701335950625
rs150447396	G	A	G	A	0.17561	-0.0797955	NA	0.0281167	FALSE	FALSE	FALSE	XrkhT3	8	39221374	0.386905	0.092223	407208	Mental and behavioural disorders	TRUE	reported	8	39078893	0.0396	9.26616437493744e-06	21081	GCST90004866	TRUE	reported	eXWVMs	1	1	TRUE	0.000931991514350636	19.6637756029992	22.7701335950625
rs1600934	G	A	G	A	0.055646	0.0114047	NA	0.191459	FALSE	FALSE	FALSE	XrkhT3	8	129774491	0.767015	0.0384927	407208	Mental and behavioural disorders	TRUE	reported	8	130786737	0.012081	4.1257223711672e-06	21081	GCST90004866	TRUE	reported	eXWVMs	1	1	TRUE	0.00100538886608424	21.2139201473119	22.7701335950625
rs17092861	A	G	A	G	0.10207	0.0384703	NA	0.0289537	FALSE	FALSE	FALSE	XrkhT3	10	115182290	0.674502	0.0916009	407208	Mental and behavioural disorders	TRUE	reported	10	116942042	0.02231	4.7840972576468e-06	21081	GCST90004866	TRUE	reported	eXWVMs	1	1	TRUE	0.000991915971749996	20.9293569319374	22.7701335950625
rs189575220	T	C	T	C	0.25592	-0.114771	NA	0.0115961	FALSE	FALSE	FALSE	XrkhT3	5	79607305	0.419138	0.142057	407208	Mental and behavioural disorders	TRUE	reported	5	78903128	0.055963	4.83615264302043e-06	21081	GCST90004866	TRUE	reported	eXWVMs	1	1	TRUE	0.000991025114625422	20.9105412627411	22.7701335950625
rs2468243	A	T	A	T	0.045882	0.078095	NA	0.446193	FALSE	TRUE	TRUE	XrkhT3	12	88056685	0.0111032	0.0307529	407208	Mental and behavioural disorders	TRUE	reported	12	88450462	0.0099259	3.81416959666939e-06	21081	GCST90004866	TRUE	reported	eXWVMs	1	1	TRUE	0.00101254356278431	21.3650387924283	22.7701335950625
rs2468721	G	A	G	A	0.051963	0.0313741	NA	0.473466	FALSE	FALSE	FALSE	XrkhT3	8	139398697	0.303076	0.0304645	407208	Mental and behavioural disorders	TRUE	reported	8	140410940	0.009827	1.25054694614453e-07	21081	GCST90004866	TRUE	reported	eXWVMs	1	1	TRUE	0.00132458450817743	27.9579495146795	22.7701335950625
rs2528651	T	C	T	C	-0.089329	-0.0607211	NA	0.0785986	FALSE	FALSE	FALSE	XrkhT3	7	107962179	0.282	0.0564408	407208	Mental and behavioural disorders	TRUE	reported	7	107602624	0.018668	1.71988734123824e-06	21081	GCST90004866	TRUE	reported	eXWVMs	1	1	TRUE	0.00108499238435384	22.8953957998742	22.7701335950625
rs4142774	G	T	G	T	-0.063978	-0.0805379	NA	0.0732533	FALSE	FALSE	FALSE	XrkhT3	3	3993190	0.170148	0.0587127	407208	Mental and behavioural disorders	TRUE	reported	3	4034874	0.014144	6.11786655821133e-06	21081	GCST90004866	TRUE	reported	eXWVMs	1	1	TRUE	0.000969626124295143	20.4585862537151	22.7701335950625
rs55634712	C	T	C	T	-0.19383	-0.055584	NA	0.0227214	FALSE	FALSE	FALSE	XrkhT3	18	46316517	0.599094	0.105733	407208	Mental and behavioural disorders	TRUE	reported	18	43896480	0.039449	9.01986422073744e-07	21081	GCST90004866	TRUE	reported	eXWVMs	1	1	TRUE	0.00114388329936404	24.1395288712248	22.7701335950625
rs7122169	A	T	A	T	0.047092	-0.0212362	NA	0.499231	FALSE	TRUE	TRUE	XrkhT3	11	71724190	0.485481	0.0304454	407208	Mental and behavioural disorders	TRUE	reported	11	71435236	0.0099294	2.12324446200022e-06	21081	GCST90004866	TRUE	reported	eXWVMs	1	1	TRUE	0.00106584465695182	22.4909113415709	22.7701335950625
rs71472935	C	G	C	G	0.069224	-0.018047	NA	0.0745099	FALSE	TRUE	TRUE	XrkhT3	15	52273528	0.754517	0.0577155	407208	Mental and behavioural disorders	TRUE	reported	15	52565725	0.015642	9.67163726650019e-06	21081	GCST90004866	TRUE	reported	eXWVMs	1	1	TRUE	0.00092818451218843	19.5833783208737	22.7701335950625
rs73171536	T	C	T	C	0.10774	0.114621	NA	0.0215856	FALSE	FALSE	FALSE	XrkhT3	7	158044307	0.27735	0.105516	407208	Mental and behavioural disorders	TRUE	reported	7	157836999	0.0225	1.69121958773965e-06	21081	GCST90004866	TRUE	reported	eXWVMs	1	1	TRUE	0.0010864896285435	22.9270248547864	22.7701335950625
rs75170852	A	G	A	G	0.087541	0.0333949	NA	0.0842646	FALSE	FALSE	FALSE	XrkhT3	14	74439413	0.540742	0.0545943	407208	Mental and behavioural disorders	TRUE	reported	14	74906116	0.017522	5.89793524490074e-07	21081	GCST90004866	TRUE	reported	eXWVMs	1	1	TRUE	0.00118263446382516	24.9582683713038	22.7701335950625
rs77963113	T	A	T	A	0.21234	0.173918	NA	0.00795984	FALSE	TRUE	TRUE	XrkhT3	3	116663381	0.315605	0.173306	407208	Mental and behavioural disorders	TRUE	reported	3	116382228	0.045022	2.41657345143683e-06	21081	GCST90004866	TRUE	reported	eXWVMs	1	1	TRUE	0.00105405879700826	22.2419497048861	22.7701335950625
rs78579893	A	G	A	G	-0.12777	0.0216528	NA	0.0292344	FALSE	FALSE	FALSE	XrkhT3	18	73841246	0.811263	0.0906743	407208	Mental and behavioural disorders	TRUE	reported	18	71508481	0.027494	3.38766143370821e-06	21081	GCST90004866	TRUE	reported	eXWVMs	1	1	TRUE	0.00102340147710604	21.5943794557503	22.7701335950625
rs79499314	A	C	A	C	-0.10561	-0.0582179	NA	0.0416599	FALSE	FALSE	FALSE	XrkhT3	3	188693305	0.443197	0.0759226	407208	Mental and behavioural disorders	TRUE	reported	3	188411093	0.023509	7.08924523563398e-06	21081	GCST90004866	TRUE	reported	eXWVMs	1	1	TRUE	0.000956389966771374	20.1790431439757	22.7701335950625
rs9531013	C	G	C	G	-0.054333	-0.0628066	NA	0.192695	FALSE	TRUE	TRUE	XrkhT3	13	80053396	0.10449	0.0386868	407208	Mental and behavioural disorders	TRUE	reported	13	80627531	0.011611	2.89201139621549e-06	21081	GCST90004866	TRUE	reported	eXWVMs	1	1	TRUE	0.0010376384053873	21.8950991429193	22.7701335950625
