# Supplementary material for: Investigating Bidirectional Causal Relationships Between Imaging‐Derived Brain Phenotypes and Sedative‐Hypnotic Use Disorder: A Mendelian Randomization Study
Source: Addict Biol. 2026 May 28;31(6):e70160. doi: 10.1111/adb.70160 (PMC13239158; doi:10.1111/adb.70160)
Supplement: Supplementary file 6 — Data S2: Supporting Information. [file ADB-31-e70160-s005.zip › Additional file2/GCST90003153_harmonise.csv]

SNP	effect_allele.exposure	other_allele.exposure	effect_allele.outcome	other_allele.outcome	beta.exposure	beta.outcome	eaf.exposure	eaf.outcome	remove	palindromic	ambiguous	id.outcome	chr.outcome	pos.outcome	pval.outcome	se.outcome	samplesize.outcome	outcome	mr_keep.outcome	pval_origin.outcome	chr.exposure	pos.exposure	se.exposure	pval.exposure	samplesize.exposure	exposure	mr_keep.exposure	pval_origin.exposure	id.exposure	action	SNP_index	mr_keep	R2	f	meanf
rs10233581	T	G	T	G	0.065821	0.0972347	NA	0.175228	FALSE	FALSE	FALSE	XrkhT3	7	156026505	0.0148775	0.0399264	407208	Mental and behavioural disorders	TRUE	reported	7	155819199	0.014799	8.72770382442416e-06	21282	GCST90003153	TRUE	reported	UI487Y	1	1	TRUE	0.000928641914113594	19.7798683471401	26.207772624762
rs10234831	A	G	A	G	0.10724	0.029613	NA	0.0353465	FALSE	FALSE	FALSE	XrkhT3	7	69731945	0.717693	0.0819071	407208	Mental and behavioural disorders	TRUE	reported	7	69196931	0.023912	7.33499800401549e-06	21282	GCST90003153	TRUE	reported	UI487Y	1	1	TRUE	0.00094418939405077	20.1113392185907	26.207772624762
rs11063670	G	T	G	T	-0.044474	-0.0032917	NA	0.491385	FALSE	FALSE	FALSE	XrkhT3	12	5427027	0.914073	0.0305064	407208	Mental and behavioural disorders	TRUE	reported	12	5536193	0.0097427	5.02573980109591e-06	21282	GCST90003153	TRUE	reported	UI487Y	1	1	TRUE	0.000978174329487131	20.8359309042276	26.207772624762
rs11243401	A	G	A	G	0.10302	-0.0266318	NA	0.095608	FALSE	FALSE	FALSE	XrkhT3	9	131469062	0.603333	0.0512531	407208	Mental and behavioural disorders	TRUE	reported	9	134344449	0.022605	5.20714894033991e-06	21282	GCST90003153	TRUE	reported	UI487Y	1	1	TRUE	0.000974985130397092	20.767931999739	26.207772624762
rs11418847	CA	C	CA	C	0.19517	0.0965691	NA	0.995533	FALSE	FALSE	FALSE	XrkhT3	21	20589650	0.670516	0.226986	407208	Mental and behavioural disorders	TRUE	reported	21	21961963	0.04246	4.31817262623727e-06	21282	GCST90003153	TRUE	reported	UI487Y	1	1	TRUE	0.000991796930935798	21.1263917808438	26.207772624762
rs116749252	T	C	T	C	0.066987	-0.0113156	NA	0.121023	FALSE	FALSE	FALSE	XrkhT3	4	52862188	0.808433	0.0466723	407208	Mental and behavioural disorders	TRUE	reported	4	53728355	0.013761	1.13553362784194e-06	21282	GCST90003153	TRUE	reported	UI487Y	1	1	TRUE	0.00111220625820269	23.6941019029723	26.207772624762
rs11727676	C	T	C	T	0.088646	0.0105945	NA	0.085604	FALSE	FALSE	FALSE	XrkhT3	4	144737912	0.845401	0.0543341	407208	Mental and behavioural disorders	TRUE	reported	4	145659064	0.016564	8.79629933844233e-08	21282	GCST90003153	TRUE	reported	UI487Y	1	1	TRUE	0.00134397543541247	28.6382864190369	26.207772624762
rs12122537	G	A	G	A	-0.062449	-0.0276589	NA	0.268332	FALSE	FALSE	FALSE	XrkhT3	1	47418910	0.420102	0.0343059	407208	Mental and behavioural disorders	TRUE	reported	1	47884582	0.010025	4.77419331137078e-10	21282	GCST90003153	TRUE	reported	UI487Y	1	1	TRUE	0.0018200303326867	38.8008642294049	26.207772624762
rs12200496	G	A	G	A	-0.05796	0.0672782	NA	0.129212	FALSE	FALSE	FALSE	XrkhT3	6	96096274	0.138064	0.0453651	407208	Mental and behavioural disorders	TRUE	reported	6	96544150	0.012895	7.00486871231682e-06	21282	GCST90003153	TRUE	reported	UI487Y	1	1	TRUE	0.00094839562823677	20.2010175255857	26.207772624762
rs12374064	T	C	T	C	0.060298	0.0528657	NA	0.570584	FALSE	FALSE	FALSE	XrkhT3	3	104948700	0.0847344	0.0306672	407208	Mental and behavioural disorders	TRUE	reported	3	104667544	0.0098257	8.57235208208405e-10	21282	GCST90003153	TRUE	reported	UI487Y	1	1	TRUE	0.00176643858672598	37.6563307211492	26.207772624762
rs12508031	T	A	T	A	0.049112	-0.0244324	NA	0.322126	FALSE	TRUE	TRUE	XrkhT3	4	19072062	0.457525	0.0328867	407208	Mental and behavioural disorders	TRUE	reported	4	19073685	0.010652	4.0373834645533e-06	21282	GCST90003153	TRUE	reported	UI487Y	1	1	TRUE	0.000997853781785137	21.2555383957598	26.207772624762
rs12700003	T	C	T	C	0.04789	-0.0235618	NA	0.400886	FALSE	FALSE	FALSE	XrkhT3	7	18866243	0.445687	0.0308956	407208	Mental and behavioural disorders	TRUE	reported	7	18905866	0.0099282	1.41938430938003e-06	21282	GCST90003153	TRUE	reported	UI487Y	1	1	TRUE	0.00109209809440997	23.2652553901218	26.207772624762
rs147814610	T	C	T	C	0.14504	0.0155399	NA	0.0413271	FALSE	FALSE	FALSE	XrkhT3	5	134519520	0.840167	0.0770522	407208	Mental and behavioural disorders	TRUE	reported	5	133855211	0.032163	6.53130552647473e-06	21282	GCST90003153	TRUE	reported	UI487Y	1	1	TRUE	0.00095463038431852	20.3339459809646	26.207772624762
rs17263971	C	A	C	A	-0.052751	0.00039567	NA	0.259502	FALSE	FALSE	FALSE	XrkhT3	4	119026891	0.990924	0.0347825	407208	Mental and behavioural disorders	TRUE	reported	4	119948046	0.011444	4.06069153365635e-06	21282	GCST90003153	TRUE	reported	UI487Y	1	1	TRUE	0.000997378230562846	21.2453984442853	26.207772624762
rs17374152	G	A	G	A	0.052264	0.0184441	NA	0.196584	FALSE	FALSE	FALSE	XrkhT3	5	93901242	0.626229	0.0378696	407208	Mental and behavioural disorders	TRUE	reported	5	93236948	0.011458	5.11564030007004e-06	21282	GCST90003153	TRUE	reported	UI487Y	1	1	TRUE	0.000976676735886577	20.8039997222084	26.207772624762
rs1816069	G	A	G	A	-0.044883	0.0158135	NA	0.610931	FALSE	FALSE	FALSE	XrkhT3	5	124048507	0.61248	0.0312189	407208	Mental and behavioural disorders	TRUE	reported	5	123384200	0.0097654	4.32912374502827e-06	21282	GCST90003153	TRUE	reported	UI487Y	1	1	TRUE	0.000991608813971081	21.122380700179	26.207772624762
rs2043294	T	A	T	A	-0.056047	-0.0589089	NA	0.122125	FALSE	TRUE	TRUE	XrkhT3	19	31716914	0.205287	0.0465083	407208	Mental and behavioural disorders	TRUE	reported	19	32207820	0.012642	9.31751284201955e-06	21282	GCST90003153	TRUE	reported	UI487Y	1	1	TRUE	0.0009226985197155	19.6531584397459	26.207772624762
rs2044899	A	C	A	C	-0.050083	0.0276932	NA	0.356626	FALSE	FALSE	FALSE	XrkhT3	8	95072607	0.383717	0.0317922	407208	Mental and behavioural disorders	TRUE	reported	8	96084835	0.010001	5.54498020369743e-07	21282	GCST90003153	TRUE	reported	UI487Y	1	1	TRUE	0.00117698226693496	25.0756962902406	26.207772624762
rs2210143	G	T	G	T	-0.048691	-0.0261813	NA	0.419968	FALSE	FALSE	FALSE	XrkhT3	11	31279246	0.395802	0.0308326	407208	Mental and behavioural disorders	TRUE	reported	11	31300793	0.010433	3.07326492920429e-06	21282	GCST90003153	TRUE	reported	UI487Y	1	1	TRUE	0.00102240339552387	21.7790111917414	26.207772624762
rs2284871	T	C	T	C	-0.054216	-0.00954771	NA	0.390292	FALSE	FALSE	FALSE	XrkhT3	2	162031545	0.75889	0.0311063	407208	Mental and behavioural disorders	TRUE	reported	2	162888055	0.010581	3.01647687316222e-07	21282	GCST90003153	TRUE	reported	UI487Y	1	1	TRUE	0.00123212180671526	26.2518975823797	26.207772624762
rs2397971	C	T	C	T	0.045695	-0.00360733	NA	0.324221	FALSE	FALSE	FALSE	XrkhT3	15	95767490	0.911124	0.0323177	407208	Mental and behavioural disorders	TRUE	reported	15	96310719	0.010286	8.93099816223517e-06	21282	GCST90003153	TRUE	reported	UI487Y	1	1	TRUE	0.000926465686650618	19.733472196794	26.207772624762
rs3013431	T	C	T	C	0.059138	0.0706655	NA	0.464861	FALSE	FALSE	FALSE	XrkhT3	1	112699866	0.0202255	0.0304312	407208	Mental and behavioural disorders	TRUE	reported	1	113242488	0.0099489	2.8222793621181e-09	21282	GCST90003153	TRUE	reported	UI487Y	1	1	TRUE	0.00165748749628302	35.3298927764246	26.207772624762
rs329621	C	A	C	A	-0.061827	0.00744472	NA	0.6958	FALSE	FALSE	FALSE	XrkhT3	5	60991175	0.820441	0.0327993	407208	Mental and behavioural disorders	TRUE	reported	5	60287002	0.010405	2.86088236062721e-09	21282	GCST90003153	TRUE	reported	UI487Y	1	1	TRUE	0.00165630312133412	35.3046055503605	26.207772624762
rs35991856	A	C	A	C	-0.068265	-0.00896545	NA	0.107385	FALSE	FALSE	FALSE	XrkhT3	5	88672529	0.854728	0.0489678	407208	Mental and behavioural disorders	TRUE	reported	5	87968347	0.01437	2.04314881451717e-06	21282	GCST90003153	TRUE	reported	UI487Y	1	1	TRUE	0.00105927794885711	22.5653377163308	26.207772624762
rs3858368	T	G	T	G	-0.050819	-0.0950696	NA	0.320353	FALSE	FALSE	FALSE	XrkhT3	11	92820120	0.00364385	0.0326986	407208	Mental and behavioural disorders	TRUE	reported	11	92553286	0.010469	1.21758699284526e-06	21282	GCST90003153	TRUE	reported	UI487Y	1	1	TRUE	0.00110598389462465	23.5613958019042	26.207772624762
rs4620132	A	G	A	G	0.099249	-0.0461228	NA	0.0335256	FALSE	FALSE	FALSE	XrkhT3	6	98214252	0.585647	0.084605	407208	Mental and behavioural disorders	TRUE	reported	6	98662128	0.022135	7.36885481649447e-06	21282	GCST90003153	TRUE	reported	UI487Y	1	1	TRUE	0.000943779882813709	20.1026083436225	26.207772624762
rs61872867	A	G	A	G	0.052842	-0.0272175	NA	0.163889	FALSE	FALSE	FALSE	XrkhT3	11	11539220	0.508039	0.0411206	407208	Mental and behavioural disorders	TRUE	reported	11	11560767	0.011298	2.92617300856658e-06	21282	GCST90003153	TRUE	reported	UI487Y	1	1	TRUE	0.00102682572370742	21.8733114793835	26.207772624762
rs656624	G	A	G	A	0.046958	0.014879	NA	0.617049	FALSE	FALSE	FALSE	XrkhT3	8	107962430	0.633076	0.0311667	407208	Mental and behavioural disorders	TRUE	reported	8	108974658	0.01013	3.58013991843069e-06	21282	GCST90003153	TRUE	reported	UI487Y	1	1	TRUE	0.00100867108662716	21.4861932252941	26.207772624762
rs68056230	G	A	G	A	-0.1382	-0.0429405	NA	0.0416378	FALSE	FALSE	FALSE	XrkhT3	8	76842431	0.569593	0.0755131	407208	Mental and behavioural disorders	TRUE	reported	8	77754667	0.027944	7.64715688438834e-07	21282	GCST90003153	TRUE	reported	UI487Y	1	1	TRUE	0.00114796239550199	24.45671516561	26.207772624762
rs7230761	G	T	G	T	-0.045575	-0.00472296	NA	0.444399	FALSE	FALSE	FALSE	XrkhT3	18	63111671	0.877549	0.0306533	407208	Mental and behavioural disorders	TRUE	reported	18	60778904	0.0099234	4.40149284286815e-06	21282	GCST90003153	TRUE	reported	UI487Y	1	1	TRUE	0.000990124260902214	21.0907267121969	26.207772624762
rs72785260	G	A	G	A	0.054795	0.00487629	NA	0.259872	FALSE	FALSE	FALSE	XrkhT3	5	124997844	0.887638	0.0345118	407208	Mental and behavioural disorders	TRUE	reported	5	124333537	0.010649	2.69277458695896e-07	21282	GCST90003153	TRUE	reported	UI487Y	1	1	TRUE	0.00124254407856813	26.4742333938681	26.207772624762
rs73313052	A	G	A	G	-0.12978	0.0174953	NA	0.148597	FALSE	FALSE	FALSE	XrkhT3	14	59159279	0.682612	0.0427862	407208	Mental and behavioural disorders	TRUE	reported	14	59625997	0.014801	1.94536008162267e-18	21282	GCST90003153	TRUE	reported	UI487Y	1	1	TRUE	0.00359960523266381	76.8763237683905	26.207772624762
rs74580701	G	A	G	A	-0.15708	-0.0574517	NA	0.0192428	FALSE	FALSE	FALSE	XrkhT3	6	126679736	0.614179	0.113965	407208	Mental and behavioural disorders	TRUE	reported	6	127000881	0.023434	2.09411245585089e-11	21282	GCST90003153	TRUE	reported	UI487Y	1	1	TRUE	0.00210678668127966	44.927072335256	26.207772624762
rs7628585	A	G	A	G	-0.07241	-0.00333252	NA	0.149896	FALSE	FALSE	FALSE	XrkhT3	3	119231652	0.937829	0.0427253	407208	Mental and behavioural disorders	TRUE	reported	3	118950499	0.012076	2.05399792251063e-09	21282	GCST90003153	TRUE	reported	UI487Y	1	1	TRUE	0.00168657383805066	35.9509251635527	26.207772624762
rs7634746	G	C	G	C	-0.049394	-0.0138506	NA	0.327233	FALSE	TRUE	TRUE	XrkhT3	3	23701722	0.668482	0.0323438	407208	Mental and behavioural disorders	TRUE	reported	3	23743213	0.010739	4.26284949861522e-06	21282	GCST90003153	TRUE	reported	UI487Y	1	1	TRUE	0.000993062940783063	21.1533860235957	26.207772624762
rs7872667	G	A	G	A	-0.048173	-0.0159152	NA	0.324611	FALSE	FALSE	FALSE	XrkhT3	9	95764337	0.621981	0.0322795	407208	Mental and behavioural disorders	TRUE	reported	9	98526619	0.010075	1.75186243420856e-06	21282	GCST90003153	TRUE	reported	UI487Y	1	1	TRUE	0.00107309593029079	22.8600123828424	26.207772624762
rs78886557	A	G	A	G	0.12983	0.0454817	NA	0.0202051	FALSE	FALSE	FALSE	XrkhT3	15	39862215	0.677253	0.109274	407208	Mental and behavioural disorders	TRUE	reported	15	40154416	0.027104	1.67803107829096e-06	21282	GCST90003153	TRUE	reported	UI487Y	1	1	TRUE	0.00107696831076802	22.9425940999559	26.207772624762
rs9439716	C	A	C	A	-0.057826	-0.045817	NA	0.613444	FALSE	FALSE	FALSE	XrkhT3	1	18651769	0.142698	0.0312569	407208	Mental and behavioural disorders	TRUE	reported	1	18978263	0.009703	2.56802945066735e-09	21282	GCST90003153	TRUE	reported	UI487Y	1	1	TRUE	0.00166608681073243	35.5134958995073	26.207772624762
rs9545155	C	T	C	T	0.04528	-0.0184792	NA	0.475977	FALSE	FALSE	FALSE	XrkhT3	13	79617738	0.542359	0.0303311	407208	Mental and behavioural disorders	TRUE	reported	13	80191873	0.0097047	3.09314301094896e-06	21282	GCST90003153	TRUE	reported	UI487Y	1	1	TRUE	0.0010218617718668	21.7674618424529	26.207772624762
rs997277	G	A	G	A	0.049553	0.00816696	NA	0.267016	FALSE	FALSE	FALSE	XrkhT3	2	188886137	0.813543	0.0346267	407208	Mental and behavioural disorders	TRUE	reported	2	189750863	0.010578	2.8248799749157e-06	21282	GCST90003153	TRUE	reported	UI487Y	1	1	TRUE	0.00103008425743293	21.9427959268211	26.207772624762
