# Supplementary material for: Investigating Bidirectional Causal Relationships Between Imaging‐Derived Brain Phenotypes and Sedative‐Hypnotic Use Disorder: A Mendelian Randomization Study
Source: Addict Biol. 2026 May 28;31(6):e70160. doi: 10.1111/adb.70160 (PMC13239158; doi:10.1111/adb.70160)
Supplement: Supplementary file 6 — Data S2: Supporting Information. [file ADB-31-e70160-s005.zip › Additional file2/GCST90005036_harmonise.csv]

SNP	effect_allele.exposure	other_allele.exposure	effect_allele.outcome	other_allele.outcome	beta.exposure	beta.outcome	eaf.exposure	eaf.outcome	remove	palindromic	ambiguous	id.outcome	chr.outcome	pos.outcome	pval.outcome	se.outcome	samplesize.outcome	outcome	mr_keep.outcome	pval_origin.outcome	chr.exposure	pos.exposure	se.exposure	pval.exposure	samplesize.exposure	exposure	mr_keep.exposure	pval_origin.exposure	id.exposure	action	SNP_index	mr_keep	R2	f	meanf
rs10903058	T	C	T	C	0.052703	0.008471	NA	0.441388	FALSE	FALSE	FALSE	XrkhT3	1	24218260	0.78536	0.0311045	407208	Mental and behavioural disorders	TRUE	reported	1	24544750	0.010576	6.3008624656644e-07	21081	GCST90005036	TRUE	reported	1jeXKK	1	1	TRUE	0.0011765903827379	24.8305640806273	22.500667259232
rs11154001	C	T	C	T	0.045491	0.0626425	NA	0.559604	FALSE	FALSE	FALSE	XrkhT3	6	121178101	0.0401504	0.0305246	407208	Mental and behavioural disorders	TRUE	reported	6	121499247	0.0098823	4.18408019567428e-06	21081	GCST90005036	TRUE	reported	1jeXKK	1	1	TRUE	0.00100417028787512	21.1881820409794	22.500667259232
rs113400009	C	G	C	G	-0.15603	0.106241	NA	0.0102161	FALSE	TRUE	TRUE	XrkhT3	19	48262767	0.488934	0.153526	407208	Mental and behavioural disorders	TRUE	reported	19	48766024	0.03339	2.98469528830134e-06	21081	GCST90005036	TRUE	reported	1jeXKK	1	1	TRUE	0.00103476693877934	21.8344458652377	22.500667259232
rs11543123	A	C	A	C	-0.054449	-0.04234	NA	0.248521	FALSE	FALSE	FALSE	XrkhT3	3	183162707	0.231139	0.035359	407208	Mental and behavioural disorders	TRUE	reported	3	182880495	0.012263	9.04482149047591e-06	21081	GCST90005036	TRUE	reported	1jeXKK	1	1	TRUE	0.000934306128426086	19.7126565369034	22.500667259232
rs137886380	C	G	C	G	-0.20098	-0.042183	NA	0.0198666	FALSE	TRUE	TRUE	XrkhT3	9	16760474	0.707302	0.112344	407208	Mental and behavioural disorders	TRUE	reported	9	16760472	0.041854	1.58161217700803e-06	21081	GCST90005036	TRUE	reported	1jeXKK	1	1	TRUE	0.0010926114842999	23.0563491093806	22.500667259232
rs143209740	C	T	C	T	-0.19825	-0.103773	NA	0.0399752	FALSE	FALSE	FALSE	XrkhT3	3	112526728	0.181202	0.0776125	407208	Mental and behavioural disorders	TRUE	reported	3	112245575	0.042566	3.22181055517711e-06	21081	GCST90005036	TRUE	reported	1jeXKK	1	1	TRUE	0.00102792836219872	21.6899977106097	22.500667259232
rs147032118	T	C	T	C	-0.26492	0.116708	NA	0.0438568	FALSE	FALSE	FALSE	XrkhT3	4	39696945	0.115883	0.0742279	407208	Mental and behavioural disorders	TRUE	reported	4	39698565	0.053789	8.49180475036314e-07	21081	GCST90005036	TRUE	reported	1jeXKK	1	1	TRUE	0.00114934894331493	24.255003839168	22.500667259232
rs147699278	A	T	A	T	-0.27141	-0.086676	NA	0.0170342	FALSE	TRUE	TRUE	XrkhT3	11	44429053	0.466838	0.11912	407208	Mental and behavioural disorders	TRUE	reported	11	44450603	0.059048	4.32314696910883e-06	21081	GCST90005036	TRUE	reported	1jeXKK	1	1	TRUE	0.00100118669494662	21.1251645764823	22.500667259232
rs1928021	C	T	C	T	0.055327	0.0527407	NA	0.647141	FALSE	FALSE	FALSE	XrkhT3	13	36199807	0.0979445	0.0318694	407208	Mental and behavioural disorders	TRUE	reported	13	36773944	0.010892	3.81504794279438e-07	21081	GCST90005036	TRUE	reported	1jeXKK	1	1	TRUE	0.00122246528716178	25.7998852522167	22.500667259232
rs250378	T	G	T	G	0.052864	0.0106206	NA	0.771492	FALSE	FALSE	FALSE	XrkhT3	5	54241769	0.769729	0.0362814	407208	Mental and behavioural disorders	TRUE	reported	5	53537599	0.011332	3.10313021475341e-06	21081	GCST90005036	TRUE	reported	1jeXKK	1	1	TRUE	0.00103125864351893	21.7603414869798	22.500667259232
rs34058098	G	A	G	A	0.098302	-0.0190566	NA	0.0233254	FALSE	FALSE	FALSE	XrkhT3	3	186936622	0.849951	0.100732	407208	Mental and behavioural disorders	TRUE	reported	3	186654411	0.02092	2.6314795540202e-06	21081	GCST90005036	TRUE	reported	1jeXKK	1	1	TRUE	0.00104629825160487	22.0780210403925	22.500667259232
rs34297671	G	A	G	A	0.045741	-0.00342692	NA	0.426514	FALSE	FALSE	FALSE	XrkhT3	6	23271470	0.911181	0.0307213	407208	Mental and behavioural disorders	TRUE	reported	6	23271698	0.0098412	3.37364980873768e-06	21081	GCST90005036	TRUE	reported	1jeXKK	1	1	TRUE	0.00102371522971201	21.6010066065397	22.500667259232
rs3771256	T	A	T	A	-0.053422	-0.0241921	NA	0.300813	FALSE	TRUE	TRUE	XrkhT3	2	20205018	0.465658	0.0331597	407208	Mental and behavioural disorders	TRUE	reported	2	20404779	0.010526	3.90660948345936e-07	21081	GCST90005036	TRUE	reported	1jeXKK	1	1	TRUE	0.0012203714027271	25.7556402448983	22.500667259232
rs55694684	C	T	C	T	0.074899	0.0727782	NA	0.0846753	FALSE	FALSE	FALSE	XrkhT3	8	32001720	0.192427	0.0558358	407208	Mental and behavioural disorders	TRUE	reported	8	31859236	0.015871	2.38396568586534e-06	21081	GCST90005036	TRUE	reported	1jeXKK	1	1	TRUE	0.00105534310102782	22.2690787451855	22.500667259232
rs6427118	G	A	G	A	0.14547	-0.0928371	NA	0.989802	FALSE	FALSE	FALSE	XrkhT3	1	168099810	0.552558	0.156309	407208	Mental and behavioural disorders	TRUE	reported	1	168069048	0.032903	9.86506611023099e-06	21081	GCST90005036	TRUE	reported	1jeXKK	1	1	TRUE	0.000926365073888501	19.5449551563233	22.500667259232
rs6583516	T	A	T	A	0.044605	-0.00439773	NA	0.526426	FALSE	TRUE	TRUE	XrkhT3	7	49097327	0.884672	0.0303189	407208	Mental and behavioural disorders	TRUE	reported	7	49136923	0.0098898	6.51328377182316e-06	21081	GCST90005036	TRUE	reported	1jeXKK	1	1	TRUE	0.000964011011150304	20.3399960842292	22.500667259232
rs74890238	T	C	T	C	0.072653	0.0181844	NA	0.102205	FALSE	FALSE	FALSE	XrkhT3	4	154942797	0.714649	0.0497361	407208	Mental and behavioural disorders	TRUE	reported	4	155863949	0.016158	6.94864300748828e-06	21081	GCST90005036	TRUE	reported	1jeXKK	1	1	TRUE	0.000958129866591158	20.2157888089095	22.500667259232
rs7534034	T	C	T	C	-0.11816	-0.011714	NA	0.11362	FALSE	FALSE	FALSE	XrkhT3	1	109760506	0.808561	0.0483484	407208	Mental and behavioural disorders	TRUE	reported	1	110303128	0.024281	1.14445837075871e-06	21081	GCST90005036	TRUE	reported	1jeXKK	1	1	TRUE	0.00112209344628825	23.6791780047626	22.500667259232
rs76491438	T	C	T	C	-0.19186	-0.322054	NA	0.00238555	FALSE	FALSE	FALSE	XrkhT3	12	74904633	0.310874	0.317799	407208	Mental and behavioural disorders	TRUE	reported	12	75298413	0.039217	1.00461579027839e-06	21081	GCST90005036	TRUE	reported	1jeXKK	1	1	TRUE	0.00113406028081099	23.9319969864377	22.500667259232
rs79011541	T	C	T	C	0.48603	0.104109	NA	0.0610971	FALSE	FALSE	FALSE	XrkhT3	2	128257078	0.0939529	0.0621583	407208	Mental and behavioural disorders	TRUE	reported	2	129014652	0.10397	2.9641487904584e-06	21081	GCST90005036	TRUE	reported	1jeXKK	1	1	TRUE	0.00103554480158764	21.8508764341674	22.500667259232
rs79448042	T	C	T	C	-0.13229	0.00773488	NA	0.0276264	FALSE	FALSE	FALSE	XrkhT3	13	66657901	0.933463	0.0926458	407208	Mental and behavioural disorders	TRUE	reported	13	67232033	0.029775	8.92072188725269e-06	21081	GCST90005036	TRUE	reported	1jeXKK	1	1	TRUE	0.000935519411426788	19.7382792168208	22.500667259232
rs877396	C	T	C	T	-0.058412	0.0518005	NA	0.269227	FALSE	FALSE	FALSE	XrkhT3	10	116669612	0.132435	0.0344288	407208	Mental and behavioural disorders	TRUE	reported	10	118429123	0.010892	8.27370439016575e-08	21081	GCST90005036	TRUE	reported	1jeXKK	1	1	TRUE	0.00136240300214979	28.7572718758527	22.500667259232
