# Supplementary material for: Investigating Bidirectional Causal Relationships Between Imaging‐Derived Brain Phenotypes and Sedative‐Hypnotic Use Disorder: A Mendelian Randomization Study
Source: Addict Biol. 2026 May 28;31(6):e70160. doi: 10.1111/adb.70160 (PMC13239158; doi:10.1111/adb.70160)
Supplement: Supplementary file 6 — Data S2: Supporting Information. [file ADB-31-e70160-s005.zip › Additional file2/GCST90002496_harmonise.csv]

SNP	effect_allele.exposure	other_allele.exposure	effect_allele.outcome	other_allele.outcome	beta.exposure	beta.outcome	eaf.exposure	eaf.outcome	remove	palindromic	ambiguous	id.outcome	chr.outcome	pos.outcome	pval.outcome	se.outcome	samplesize.outcome	outcome	mr_keep.outcome	pval_origin.outcome	chr.exposure	pos.exposure	se.exposure	pval.exposure	samplesize.exposure	exposure	mr_keep.exposure	pval_origin.exposure	id.exposure	action	SNP_index	mr_keep	R2	f	meanf
rs11111689	T	C	T	C	-0.063942	-0.0569484	NA	0.149326	FALSE	FALSE	FALSE	XrkhT3	12	103635684	0.180488	0.0425225	407208	Mental and behavioural disorders	TRUE	reported	12	104029462	0.013836	3.83001081226448e-06	22133	GCST90002496	TRUE	reported	2CnsJY	1	1	TRUE	0.000964033587433381	21.3556148534872	22.8066162288361
rs11608729	A	G	A	G	-0.050086	-0.0359472	NA	0.248922	FALSE	FALSE	FALSE	XrkhT3	12	22083729	0.307339	0.035214	407208	Mental and behavioural disorders	TRUE	reported	12	22236663	0.010967	4.97049910576235e-06	22133	GCST90002496	TRUE	reported	2CnsJY	1	1	TRUE	0.000941472542218767	20.8553635840159	22.8066162288361
rs11698145	A	G	A	G	0.045987	-0.0326117	NA	0.454556	FALSE	FALSE	FALSE	XrkhT3	20	24138264	0.28504	0.0305048	407208	Mental and behavioural disorders	TRUE	reported	20	24118900	0.0098715	3.20258009462903e-06	22133	GCST90002496	TRUE	reported	2CnsJY	1	1	TRUE	0.000979575560583627	21.700243759722	22.8066162288361
rs11773127	T	C	T	C	0.10557	0.0483712	NA	0.0357616	FALSE	FALSE	FALSE	XrkhT3	7	151423747	0.564871	0.084033	407208	Mental and behavioural disorders	TRUE	reported	7	151120833	0.023635	7.99097919581098e-06	22133	GCST90002496	TRUE	reported	2CnsJY	1	1	TRUE	0.000900613055477258	19.9494342517037	22.8066162288361
rs11776144	T	C	T	C	0.058688	-0.0154444	NA	0.275337	FALSE	FALSE	FALSE	XrkhT3	8	143703559	0.648914	0.0339233	407208	Mental and behavioural disorders	TRUE	reported	8	144785729	0.011912	8.4158890234291e-07	22133	GCST90002496	TRUE	reported	2CnsJY	1	1	TRUE	0.00109550139467794	24.2711304228462	22.8066162288361
rs13001766	C	T	C	T	-0.05136	-0.0415295	NA	0.214947	FALSE	FALSE	FALSE	XrkhT3	2	241406119	0.26665	0.0373867	407208	Mental and behavioural disorders	TRUE	reported	2	242345534	0.011006	3.08247810171551e-06	22133	GCST90002496	TRUE	reported	2CnsJY	1	1	TRUE	0.000982932369075392	21.7746792971149	22.8066162288361
rs13264617	A	G	A	G	0.061009	-0.0116445	NA	0.84326	FALSE	FALSE	FALSE	XrkhT3	8	84728264	0.781201	0.0419238	407208	Mental and behavioural disorders	TRUE	reported	8	85640499	0.013176	3.66944176733717e-06	22133	GCST90002496	TRUE	reported	2CnsJY	1	1	TRUE	0.000967742619653634	21.437858244652	22.8066162288361
rs1420292	A	G	A	G	0.056568	0.0230534	NA	0.166297	FALSE	FALSE	FALSE	XrkhT3	16	54522604	0.574516	0.0410631	407208	Mental and behavioural disorders	TRUE	reported	16	54556516	0.011765	1.53320419903491e-06	22133	GCST90002496	TRUE	reported	2CnsJY	1	1	TRUE	0.00104343189569111	23.1163115803537	22.8066162288361
rs144045867	A	G	A	G	-0.11116	-0.0141948	NA	0.0385094	FALSE	FALSE	FALSE	XrkhT3	13	26904444	0.860514	0.0807808	407208	Mental and behavioural disorders	TRUE	reported	13	27478581	0.023396	2.03282503231281e-06	22133	GCST90002496	TRUE	reported	2CnsJY	1	1	TRUE	0.00101889830393575	22.5722371785793	22.8066162288361
rs1680725	A	G	A	G	-0.056086	-0.0636764	NA	0.853312	FALSE	FALSE	FALSE	XrkhT3	14	34040592	0.136464	0.042762	407208	Mental and behavioural disorders	TRUE	reported	14	34509798	0.012408	6.20726090309431e-06	22133	GCST90002496	TRUE	reported	2CnsJY	1	1	TRUE	0.000922283320062251	20.4298943070477	22.8066162288361
rs185419446	T	C	T	C	0.24322	0.0480835	NA	0.0527938	FALSE	FALSE	FALSE	XrkhT3	12	116908004	0.48184	0.068364	407208	Mental and behavioural disorders	TRUE	reported	12	117345809	0.052048	2.98607010781653e-06	22133	GCST90002496	TRUE	reported	2CnsJY	1	1	TRUE	0.0009856481695647	21.8349011710082	22.8066162288361
rs200988408	AT	A	AT	A	0.15054	-0.0145471	NA	0.0138285	FALSE	FALSE	FALSE	XrkhT3	13	113419449	0.914136	0.134917	407208	Mental and behavioural disorders	TRUE	reported	13	114073764	0.030729	9.69616506049464e-07	22133	GCST90002496	TRUE	reported	2CnsJY	1	1	TRUE	0.00108316848453405	23.9975951700158	22.8066162288361
rs2167197	C	G	C	G	0.048289	0.000708311	NA	0.33636	FALSE	TRUE	TRUE	XrkhT3	3	13628164	0.982356	0.0320286	407208	Mental and behavioural disorders	TRUE	reported	3	13669664	0.0096009	4.95336122315547e-07	22133	GCST90002496	TRUE	reported	2CnsJY	1	1	TRUE	0.00114165832536197	25.2949185529411	22.8066162288361
rs2630806	G	A	G	A	0.060661	0.0530514	NA	0.826338	FALSE	FALSE	FALSE	XrkhT3	3	21850759	0.185078	0.0400303	407208	Mental and behavioural disorders	TRUE	reported	3	21892251	0.012932	2.73715883575058e-06	22133	GCST90002496	TRUE	reported	2CnsJY	1	1	TRUE	0.000993152453784353	22.0013076073382	22.8066162288361
rs34937937	A	C	A	C	-0.06062	0.0805967	NA	0.231173	FALSE	FALSE	FALSE	XrkhT3	15	99490652	0.0249753	0.035952	407208	Mental and behavioural disorders	TRUE	reported	15	100030857	0.012674	1.73940213978031e-06	22133	GCST90002496	TRUE	reported	2CnsJY	1	1	TRUE	0.00103256050026909	22.8752164764239	22.8066162288361
rs55892736	G	A	G	A	-0.045591	-0.0741091	NA	0.307022	FALSE	FALSE	FALSE	XrkhT3	19	12998646	0.0247338	0.0330028	407208	Mental and behavioural disorders	TRUE	reported	19	13109460	0.0098657	3.83795607523298e-06	22133	GCST90002496	TRUE	reported	2CnsJY	1	1	TRUE	0.000963925152494603	21.3532104464939	22.8066162288361
rs56017741	C	T	C	T	0.061182	0.00125665	NA	0.217646	FALSE	FALSE	FALSE	XrkhT3	6	133138480	0.972673	0.0366839	407208	Mental and behavioural disorders	TRUE	reported	6	133459619	0.011281	5.91153138980828e-08	22133	GCST90002496	TRUE	reported	2CnsJY	1	1	TRUE	0.00132719604902038	29.4112102028481	22.8066162288361
rs6467345	C	A	C	A	0.12571	-0.0935174	NA	0.973091	FALSE	FALSE	FALSE	XrkhT3	7	131082038	0.326782	0.0953659	407208	Mental and behavioural disorders	TRUE	reported	7	130766797	0.027618	5.35180153771287e-06	22133	GCST90002496	TRUE	reported	2CnsJY	1	1	TRUE	0.00093520877290738	20.7164795866664	22.8066162288361
rs71322570	G	A	G	A	0.1159	0.134748	NA	0.0767172	FALSE	FALSE	FALSE	XrkhT3	21	44497120	0.0190621	0.0574787	407208	Mental and behavioural disorders	TRUE	reported	21	45917003	0.023587	9.00326431059722e-07	22133	GCST90002496	TRUE	reported	2CnsJY	1	1	TRUE	0.00108970179003054	24.1424984389307	22.8066162288361
rs73069574	G	C	G	C	-0.090757	-0.0566006	NA	0.0524955	FALSE	TRUE	TRUE	XrkhT3	3	55302036	0.408861	0.0685321	407208	Mental and behavioural disorders	TRUE	reported	3	55336064	0.020433	8.96602612564299e-06	22133	GCST90002496	TRUE	reported	2CnsJY	1	1	TRUE	0.00089057144679911	19.7268048182188	22.8066162288361
rs73119427	T	C	T	C	-0.11092	0.023851	NA	0.0147867	FALSE	FALSE	FALSE	XrkhT3	12	65322104	0.852295	0.1281	407208	Mental and behavioural disorders	TRUE	reported	12	65715884	0.022644	9.73195293592278e-07	22133	GCST90002496	TRUE	reported	2CnsJY	1	1	TRUE	0.00108293546747087	23.9924270808344	22.8066162288361
rs73190080	T	C	T	C	-0.0665	-0.00462722	NA	0.135407	FALSE	FALSE	FALSE	XrkhT3	8	8853988	0.917741	0.044803	407208	Mental and behavioural disorders	TRUE	reported	8	8711498	0.014207	2.87210292979783e-06	22133	GCST90002496	TRUE	reported	2CnsJY	1	1	TRUE	0.000988936812148692	21.9078260453131	22.8066162288361
rs7628407	A	G	A	G	-0.052343	-0.0175087	NA	0.624168	FALSE	FALSE	FALSE	XrkhT3	3	177623750	0.576439	0.0313442	407208	Mental and behavioural disorders	TRUE	reported	3	177341538	0.0097296	7.53529050235401e-08	22133	GCST90002496	TRUE	reported	2CnsJY	1	1	TRUE	0.00130592860925033	28.9392987094353	22.8066162288361
rs7797607	G	A	G	A	0.044336	0.0211311	NA	0.374115	FALSE	FALSE	FALSE	XrkhT3	7	21576320	0.501954	0.0314724	407208	Mental and behavioural disorders	TRUE	reported	7	21615938	0.0096042	3.92735355646725e-06	22133	GCST90002496	TRUE	reported	2CnsJY	1	1	TRUE	0.000961905462277723	21.3084264774895	22.8066162288361
rs933860	C	T	C	T	0.055564	0.0158733	NA	0.789752	FALSE	FALSE	FALSE	XrkhT3	15	52673271	0.670922	0.0373591	407208	Mental and behavioural disorders	TRUE	reported	15	52965468	0.011068	5.20235518687304e-07	22133	GCST90002496	TRUE	reported	2CnsJY	1	1	TRUE	0.00113740248187261	25.2005174574234	22.8066162288361
