# Supplementary material for: Investigating Bidirectional Causal Relationships Between Imaging‐Derived Brain Phenotypes and Sedative‐Hypnotic Use Disorder: A Mendelian Randomization Study
Source: Addict Biol. 2026 May 28;31(6):e70160. doi: 10.1111/adb.70160 (PMC13239158; doi:10.1111/adb.70160)
Supplement: Supplementary file 6 — Data S2: Supporting Information. [file ADB-31-e70160-s005.zip › Additional file2/GCST90005986_harmonise.csv]

SNP	effect_allele.exposure	other_allele.exposure	effect_allele.outcome	other_allele.outcome	beta.exposure	beta.outcome	eaf.exposure	eaf.outcome	remove	palindromic	ambiguous	id.outcome	chr.outcome	pos.outcome	pval.outcome	se.outcome	samplesize.outcome	outcome	mr_keep.outcome	pval_origin.outcome	chr.exposure	pos.exposure	se.exposure	pval.exposure	samplesize.exposure	exposure	mr_keep.exposure	pval_origin.exposure	id.exposure	action	SNP_index	mr_keep	R2	f	meanf
rs10016586	T	C	T	C	0.0833	-0.041999	NA	0.134721	FALSE	FALSE	FALSE	XrkhT3	4	165278238	0.34172	0.0441737	407208	Mental and behavioural disorders	TRUE	reported	4	166199390	0.018046	3.936407041431e-06	21081	GCST90005986	TRUE	reported	j3sMO6	1	1	TRUE	0.00100971347929349	21.3052626408959	22.6203959302895
rs10233441	A	T	A	T	0.046647	0.0164151	NA	0.316781	FALSE	TRUE	TRUE	XrkhT3	7	121284933	0.61759	0.0328783	407208	Mental and behavioural disorders	TRUE	reported	7	120924987	0.010105	3.926449353996e-06	21081	GCST90005986	TRUE	reported	j3sMO6	1	1	TRUE	0.00100982196023984	21.3075539357788	22.6203959302895
rs10848237	G	A	G	A	0.057129	0.000693199	NA	0.205233	FALSE	FALSE	FALSE	XrkhT3	12	130878161	0.985289	0.0375963	407208	Mental and behavioural disorders	TRUE	reported	12	131362706	0.012366	3.86100176361836e-06	21081	GCST90005986	TRUE	reported	j3sMO6	1	1	TRUE	0.00101140263978005	21.3409405275086	22.6203959302895
rs11073771	A	T	A	T	0.057897	-0.0686261	NA	0.240908	FALSE	TRUE	TRUE	XrkhT3	15	88277559	0.0537886	0.0355846	407208	Mental and behavioural disorders	TRUE	reported	15	88820790	0.010954	1.26502759730727e-07	21081	GCST90005986	TRUE	reported	j3sMO6	1	1	TRUE	0.0013234279490208	27.9335057195929	22.6203959302895
rs114240161	T	A	T	A	0.062483	0.0885134	NA	0.107518	FALSE	TRUE	TRUE	XrkhT3	15	27488884	0.0739793	0.0495391	407208	Mental and behavioural disorders	TRUE	reported	15	27734030	0.01405	8.75185270884335e-06	21081	GCST90005986	TRUE	reported	j3sMO6	1	1	TRUE	0.000937287100638532	19.7756102187249	22.6203959302895
rs114816106	G	A	G	A	0.17526	-0.00657626	NA	0.0100465	FALSE	FALSE	FALSE	XrkhT3	1	162422394	0.965541	0.152222	407208	Mental and behavioural disorders	TRUE	reported	1	162392184	0.038854	6.49531174438762e-06	21081	GCST90005986	TRUE	reported	j3sMO6	1	1	TRUE	0.000964237393929177	20.3447772216013	22.6203959302895
rs11616416	A	G	A	G	-0.051759	0.0319341	NA	0.234606	FALSE	FALSE	FALSE	XrkhT3	13	29262114	0.372689	0.0358226	407208	Mental and behavioural disorders	TRUE	reported	13	29836251	0.011505	6.87543214040845e-06	21081	GCST90005986	TRUE	reported	j3sMO6	1	1	TRUE	0.000959158859264574	20.2375205916029	22.6203959302895
rs139343346	A	G	A	G	-0.18513	-0.0119431	NA	0.0365719	FALSE	FALSE	FALSE	XrkhT3	3	51190393	0.881964	0.0804354	407208	Mental and behavioural disorders	TRUE	reported	3	51227824	0.040576	5.08393512524486e-06	21081	GCST90005986	TRUE	reported	j3sMO6	1	1	TRUE	0.00098649591017326	20.8148810856038	22.6203959302895
rs147935423	CT	C	CT	C	-0.051879	0.0445928	NA	0.250739	FALSE	FALSE	FALSE	XrkhT3	9	26968802	0.203393	0.0350587	407208	Mental and behavioural disorders	TRUE	reported	9	26968800	0.011256	4.07286485827242e-06	21081	GCST90005986	TRUE	reported	j3sMO6	1	1	TRUE	0.00100666832710914	21.2409442529508	22.6203959302895
rs1550749	A	G	A	G	0.050027	-0.0586431	NA	0.231353	FALSE	FALSE	FALSE	XrkhT3	3	124249670	0.10507	0.0361825	407208	Mental and behavioural disorders	TRUE	reported	3	123968517	0.011247	8.70963589956081e-06	21081	GCST90005986	TRUE	reported	j3sMO6	1	1	TRUE	0.000937641709340218	19.7830990499917	22.6203959302895
rs17207543	G	T	G	T	0.057246	-0.0315033	NA	0.263283	FALSE	FALSE	FALSE	XrkhT3	5	7388509	0.362167	0.0345717	407208	Mental and behavioural disorders	TRUE	reported	5	7388622	0.012041	2.00354914640076e-06	21081	GCST90005986	TRUE	reported	j3sMO6	1	1	TRUE	0.00107104710655497	22.6008084896107	22.6203959302895
rs189195	G	A	G	A	0.067055	0.0455157	NA	0.901722	FALSE	FALSE	FALSE	XrkhT3	5	77452301	0.374439	0.0512455	407208	Mental and behavioural disorders	TRUE	reported	5	76748126	0.014548	4.0672418726426e-06	21081	GCST90005986	TRUE	reported	j3sMO6	1	1	TRUE	0.00100676263548377	21.2429361877843	22.6203959302895
rs200285326	G	A	G	A	-0.16979	0.165771	NA	0.0151312	FALSE	FALSE	FALSE	XrkhT3	15	44839510	0.200931	0.129619	407208	Mental and behavioural disorders	TRUE	reported	15	45131708	0.037467	5.88572545261201e-06	21081	GCST90005986	TRUE	reported	j3sMO6	1	1	TRUE	0.000973222849071843	20.5345491279921	22.6203959302895
rs2025647	A	T	A	T	0.044746	-0.0315351	NA	0.50372	FALSE	TRUE	TRUE	XrkhT3	13	36363019	0.299043	0.0303664	407208	Mental and behavioural disorders	TRUE	reported	13	36937156	0.009792	4.91360227299092e-06	21081	GCST90005986	TRUE	reported	j3sMO6	1	1	TRUE	0.000989565266419614	20.8797080847527	22.6203959302895
rs28721284	A	T	A	T	-0.07154	0.0819513	NA	0.0928095	FALSE	TRUE	TRUE	XrkhT3	8	15067219	0.115899	0.0521245	407208	Mental and behavioural disorders	TRUE	reported	8	14924728	0.015044	1.9920489224688e-06	21081	GCST90005986	TRUE	reported	j3sMO6	1	1	TRUE	0.001071554819654	22.6115335412326	22.6203959302895
rs34366649	A	G	A	G	-0.047065	-0.0065451	NA	0.461201	FALSE	FALSE	FALSE	XrkhT3	3	75373404	0.835199	0.031461	407208	Mental and behavioural disorders	TRUE	reported	3	75422555	0.01009	3.11099992042455e-06	21081	GCST90005986	TRUE	reported	j3sMO6	1	1	TRUE	0.00103103778239543	21.7556763394008	22.6203959302895
rs41305022	A	C	A	C	-0.13841	0.0397218	NA	0.0133792	FALSE	FALSE	FALSE	XrkhT3	10	131162495	0.768383	0.134883	407208	Mental and behavioural disorders	TRUE	reported	10	132960758	0.029754	3.30978665072841e-06	21081	GCST90005986	TRUE	reported	j3sMO6	1	1	TRUE	0.00102543336256997	21.6372974563	22.6203959302895
rs4885165	T	C	T	C	0.073055	0.0108052	NA	0.872895	FALSE	FALSE	FALSE	XrkhT3	13	74303518	0.811707	0.0453573	407208	Mental and behavioural disorders	TRUE	reported	13	74877655	0.016132	5.97310294812138e-06	21081	GCST90005986	TRUE	reported	j3sMO6	1	1	TRUE	0.000971874014880373	20.5060616681462	22.6203959302895
rs61892485	T	C	T	C	-0.21762	0.055709	NA	0.0206001	FALSE	FALSE	FALSE	XrkhT3	11	104129877	0.600218	0.106297	407208	Mental and behavioural disorders	TRUE	reported	11	104000605	0.049129	9.49073833896476e-06	21081	GCST90005986	TRUE	reported	j3sMO6	1	1	TRUE	0.000929879183727795	19.6191667685784	22.6203959302895
rs7442779	G	A	G	A	0.14475	-0.238478	NA	0.0138393	FALSE	FALSE	FALSE	XrkhT3	5	93452572	0.0724252	0.13275	407208	Mental and behavioural disorders	TRUE	reported	5	92788278	0.022184	6.95024317588798e-11	21081	GCST90005986	TRUE	reported	j3sMO6	1	1	TRUE	0.00201553342629419	42.571232835634	22.6203959302895
rs74907650	T	C	T	C	-0.078168	0.00346542	NA	0.114801	FALSE	FALSE	FALSE	XrkhT3	16	79499591	0.942064	0.0476834	407208	Mental and behavioural disorders	TRUE	reported	16	79533488	0.016363	1.7893693744453e-06	21081	GCST90005986	TRUE	reported	j3sMO6	1	1	TRUE	0.00108136186033555	22.8187019279804	22.6203959302895
rs75138769	T	C	T	C	0.22704	-0.48642	NA	0.00201875	FALSE	FALSE	FALSE	XrkhT3	11	69515885	0.182249	0.36467	407208	Mental and behavioural disorders	TRUE	reported	11	69330653	0.049605	4.74351196085696e-06	21081	GCST90005986	TRUE	reported	j3sMO6	1	1	TRUE	0.000992730325184557	20.9465568067155	22.6203959302895
rs75911698	A	G	A	G	-0.15451	0.00943778	NA	0.0150514	FALSE	FALSE	FALSE	XrkhT3	12	97500295	0.940008	0.125402	407208	Mental and behavioural disorders	TRUE	reported	12	97894073	0.034445	7.30634204896019e-06	21081	GCST90005986	TRUE	reported	j3sMO6	1	1	TRUE	0.000953575903958183	20.1196120567889	22.6203959302895
rs76576080	C	T	C	T	0.11798	-0.0334464	NA	0.0433896	FALSE	FALSE	FALSE	XrkhT3	14	78300187	0.649618	0.0736229	407208	Mental and behavioural disorders	TRUE	reported	14	78766530	0.024773	1.92708113527157e-06	21081	GCST90005986	TRUE	reported	j3sMO6	1	1	TRUE	0.00107473493873067	22.6787113769861	22.6203959302895
rs7721509	C	T	C	T	-0.088696	-0.105079	NA	0.0602178	FALSE	FALSE	FALSE	XrkhT3	5	93633835	0.101139	0.0640978	407208	Mental and behavioural disorders	TRUE	reported	5	92969541	0.013951	2.08881510802339e-10	21081	GCST90005986	TRUE	reported	j3sMO6	1	1	TRUE	0.00191370185100464	40.4162660003825	22.6203959302895
rs77262730	A	C	A	C	-0.26916	0.212114	NA	0.00294025	FALSE	FALSE	FALSE	XrkhT3	11	134009672	0.468655	0.292704	407208	Mental and behavioural disorders	TRUE	reported	11	133879567	0.05826	3.8601128374532e-06	21081	GCST90005986	TRUE	reported	j3sMO6	1	1	TRUE	0.00101146154517628	21.3421847098948	22.6203959302895
rs77524331	C	A	C	A	-0.24307	-0.132558	NA	0.0029154	FALSE	FALSE	FALSE	XrkhT3	16	19141154	0.665619	0.306728	407208	Mental and behavioural disorders	TRUE	reported	16	19152476	0.054706	8.90635496386988e-06	21081	GCST90005986	TRUE	reported	j3sMO6	1	1	TRUE	0.00093561046485862	19.7402021284446	22.6203959302895
rs79529169	T	C	T	C	-0.059996	0.0716641	NA	0.193588	FALSE	FALSE	FALSE	XrkhT3	6	21184618	0.0615474	0.0383323	407208	Mental and behavioural disorders	TRUE	reported	6	21184849	0.013516	9.09075597360194e-06	21081	GCST90005986	TRUE	reported	j3sMO6	1	1	TRUE	0.000933794447477501	19.7018506371082	22.6203959302895
rs8080844	G	T	G	T	-0.050678	-0.0145558	NA	0.645585	FALSE	FALSE	FALSE	XrkhT3	17	73992158	0.647236	0.0318086	407208	Mental and behavioural disorders	TRUE	reported	17	71988297	0.011082	4.83949449301663e-06	21081	GCST90005986	TRUE	reported	j3sMO6	1	1	TRUE	0.000991016369357377	20.9103565553196	22.6203959302895
rs8091121	A	G	A	G	-0.046263	-0.0254635	NA	0.464384	FALSE	FALSE	FALSE	XrkhT3	18	11087575	0.403873	0.0305053	407208	Mental and behavioural disorders	TRUE	reported	18	11087574	0.0098866	2.89534286475981e-06	21081	GCST90005986	TRUE	reported	j3sMO6	1	1	TRUE	0.00103760388453231	21.894369965382	22.6203959302895
