# Supplementary material for: Investigating Bidirectional Causal Relationships Between Imaging‐Derived Brain Phenotypes and Sedative‐Hypnotic Use Disorder: A Mendelian Randomization Study
Source: Addict Biol. 2026 May 28;31(6):e70160. doi: 10.1111/adb.70160 (PMC13239158; doi:10.1111/adb.70160)
Supplement: Supplementary file 6 — Data S2: Supporting Information. [file ADB-31-e70160-s005.zip › Additional file2/GCST90005390_harmonise.csv]

SNP	effect_allele.exposure	other_allele.exposure	effect_allele.outcome	other_allele.outcome	beta.exposure	beta.outcome	eaf.exposure	eaf.outcome	remove	palindromic	ambiguous	id.outcome	chr.outcome	pos.outcome	pval.outcome	se.outcome	samplesize.outcome	outcome	mr_keep.outcome	pval_origin.outcome	chr.exposure	pos.exposure	se.exposure	pval.exposure	samplesize.exposure	exposure	mr_keep.exposure	pval_origin.exposure	id.exposure	action	SNP_index	mr_keep	R2	f	meanf
rs11256439	G	T	G	T	0.047658	0.0137721	NA	0.422278	FALSE	FALSE	FALSE	XrkhT3	10	10012422	0.654813	0.0308041	407208	Mental and behavioural disorders	TRUE	reported	10	10054385	0.010705	8.55657576098093e-06	21081	GCST90005390	TRUE	reported	YCLgXU	1	1	TRUE	0.000939288391243586	19.8178746986671	21.3233685264909
rs117126102	T	C	T	C	-0.22575	-0.00803225	NA	0.0232378	FALSE	FALSE	FALSE	XrkhT3	19	35172713	0.937962	0.1032	407208	Mental and behavioural disorders	TRUE	reported	19	35663616	0.04976	5.74380913496317e-06	21081	GCST90005390	TRUE	reported	YCLgXU	1	1	TRUE	0.000975393263219865	20.580388567775	21.3233685264909
rs12042573	C	T	C	T	0.061545	-0.0517342	NA	0.199124	FALSE	FALSE	FALSE	XrkhT3	1	234757649	0.180259	0.0386088	407208	Mental and behavioural disorders	TRUE	reported	1	234893396	0.012165	4.24717347471439e-07	21081	GCST90005390	TRUE	reported	YCLgXU	1	1	TRUE	0.00121267141675174	25.5929366164154	21.3233685264909
rs12346458	G	T	G	T	-0.071804	0.0920568	NA	0.135987	FALSE	FALSE	FALSE	XrkhT3	9	14248275	0.0379018	0.0443452	407208	Mental and behavioural disorders	TRUE	reported	9	14248274	0.015417	3.22255248988791e-06	21081	GCST90005390	TRUE	reported	YCLgXU	1	1	TRUE	0.0010279208458461	21.6898389471867	21.3233685264909
rs12979115	G	T	G	T	0.099438	-0.124058	NA	0.0744432	FALSE	FALSE	FALSE	XrkhT3	19	54605564	0.0324646	0.058008	407208	Mental and behavioural disorders	TRUE	reported	19	55117029	0.020356	1.04183753498654e-06	21081	GCST90005390	TRUE	reported	YCLgXU	1	1	TRUE	0.00113067384371869	23.8604523411076	21.3233685264909
rs142667430	T	C	T	C	0.22753	-0.181768	NA	0.0306723	FALSE	FALSE	FALSE	XrkhT3	13	18880706	0.0418331	0.0893134	407208	Mental and behavioural disorders	TRUE	reported	13	19454846	0.048478	2.70395836410885e-06	21081	GCST90005390	TRUE	reported	YCLgXU	1	1	TRUE	0.00104386216391531	22.0265632491478	21.3233685264909
rs1461848	A	G	A	G	-0.0511	-0.0103847	NA	0.725853	FALSE	FALSE	FALSE	XrkhT3	8	14535421	0.759978	0.0339914	407208	Mental and behavioural disorders	TRUE	reported	8	14392930	0.011067	3.90750911710561e-06	21081	GCST90005390	TRUE	reported	YCLgXU	1	1	TRUE	0.00101030332237855	21.3177210968671	21.3233685264909
rs17122346	C	T	C	T	0.090771	0.0613507	NA	0.0661331	FALSE	FALSE	FALSE	XrkhT3	14	22777601	0.31749	0.0613735	407208	Mental and behavioural disorders	TRUE	reported	14	23246810	0.020541	9.96322641954418e-06	21081	GCST90005390	TRUE	reported	YCLgXU	1	1	TRUE	0.000925460225100556	19.5258464791725	21.3233685264909
rs35559159	T	G	T	G	-0.15432	-0.014971	NA	0.00709883	FALSE	FALSE	FALSE	XrkhT3	8	68105349	0.934644	0.182564	407208	Mental and behavioural disorders	TRUE	reported	8	69017584	0.033441	3.95913216728166e-06	21081	GCST90005390	TRUE	reported	YCLgXU	1	1	TRUE	0.00100915114953977	21.2933853254276	21.3233685264909
rs3745616	T	G	T	G	-0.050571	0.0234181	NA	0.212203	FALSE	FALSE	FALSE	XrkhT3	19	47040740	0.531266	0.0374047	407208	Mental and behavioural disorders	TRUE	reported	19	47543998	0.011172	6.02975963285556e-06	21081	GCST90005390	TRUE	reported	YCLgXU	1	1	TRUE	0.000971019848400034	20.4880216601107	21.3233685264909
rs446738	T	A	T	A	-0.04713	0.0357376	NA	0.59296	FALSE	TRUE	TRUE	XrkhT3	1	40419041	0.245925	0.0308002	407208	Mental and behavioural disorders	TRUE	reported	1	40884713	0.010192	3.77833098658886e-06	21081	GCST90005390	TRUE	reported	YCLgXU	1	1	TRUE	0.00101331516206904	21.3813363335453	21.3233685264909
rs73035316	A	G	A	G	0.10792	-0.00180716	NA	0.0671529	FALSE	FALSE	FALSE	XrkhT3	6	168839745	0.976559	0.061503	407208	Mental and behavioural disorders	TRUE	reported	6	169239840	0.024035	7.15648886692699e-06	21081	GCST90005390	TRUE	reported	YCLgXU	1	1	TRUE	0.000955452862461061	20.1592521029435	21.3233685264909
rs749377	C	T	C	T	0.050346	-0.037663	NA	0.267043	FALSE	FALSE	FALSE	XrkhT3	10	48553358	0.272734	0.0343393	407208	Mental and behavioural disorders	TRUE	reported	10	49761403	0.011325	8.80846027362259e-06	21081	GCST90005390	TRUE	reported	YCLgXU	1	1	TRUE	0.000936602605022589	19.7611546602041	21.3233685264909
rs77202332	G	A	G	A	0.24813	0.000795786	NA	0.010818	FALSE	FALSE	FALSE	XrkhT3	4	156849473	0.995645	0.145803	407208	Mental and behavioural disorders	TRUE	reported	4	157770625	0.053534	3.59087262369451e-06	21081	GCST90005390	TRUE	reported	YCLgXU	1	1	TRUE	0.00101804177272981	21.4811712570385	21.3233685264909
rs78755442	A	T	A	T	-0.16261	-0.0718938	NA	0.0190733	FALSE	TRUE	TRUE	XrkhT3	1	153394033	0.524974	0.113095	407208	Mental and behavioural disorders	TRUE	reported	1	153366509	0.035711	5.30395706694536e-06	21081	GCST90005390	TRUE	reported	YCLgXU	1	1	TRUE	0.00098258996561401	20.7323853189554	21.3233685264909
rs8032177	A	G	A	G	0.10734	-0.0566059	NA	0.972158	FALSE	FALSE	FALSE	XrkhT3	15	72391172	0.544125	0.0933188	407208	Mental and behavioural disorders	TRUE	reported	15	72683513	0.023167	3.6182619073243e-06	21081	GCST90005390	TRUE	reported	YCLgXU	1	1	TRUE	0.00101730304008447	21.4655677692894	21.3233685264909
