# Supplementary material for: Investigating Bidirectional Causal Relationships Between Imaging‐Derived Brain Phenotypes and Sedative‐Hypnotic Use Disorder: A Mendelian Randomization Study
Source: Addict Biol. 2026 May 28;31(6):e70160. doi: 10.1111/adb.70160 (PMC13239158; doi:10.1111/adb.70160)
Supplement: Supplementary file 6 — Data S2: Supporting Information. [file ADB-31-e70160-s005.zip › Additional file2/GCST90005021_harmonise.csv]

SNP	effect_allele.exposure	other_allele.exposure	effect_allele.outcome	other_allele.outcome	beta.exposure	beta.outcome	eaf.exposure	eaf.outcome	remove	palindromic	ambiguous	id.outcome	chr.outcome	pos.outcome	pval.outcome	se.outcome	samplesize.outcome	outcome	mr_keep.outcome	pval_origin.outcome	chr.exposure	pos.exposure	se.exposure	pval.exposure	samplesize.exposure	exposure	mr_keep.exposure	pval_origin.exposure	id.exposure	action	SNP_index	mr_keep	R2	f	meanf
rs1011883	A	G	A	G	0.044957	0.0830416	NA	0.625865	FALSE	FALSE	FALSE	XrkhT3	1	106899123	0.00846857	0.0315413	407208	Mental and behavioural disorders	TRUE	reported	1	107441745	0.0097946	4.45758876355946e-06	21081	GCST90005021	TRUE	reported	X2U2HY	1	1	TRUE	0.000998380799888531	21.0659006716132	21.7083616849205
rs1057947	G	C	G	C	0.097239	0.114552	NA	0.923284	FALSE	TRUE	TRUE	XrkhT3	7	8113349	0.0467272	0.0575997	407208	Mental and behavioural disorders	TRUE	reported	7	8152979	0.021147	4.28548520397439e-06	21081	GCST90005021	TRUE	reported	X2U2HY	1	1	TRUE	0.00100197493770003	21.1418132788219	21.7083616849205
rs11072820	G	T	G	T	0.055452	0.0197514	NA	0.590141	FALSE	FALSE	FALSE	XrkhT3	15	78970803	0.529998	0.0314507	407208	Mental and behavioural disorders	TRUE	reported	15	79263145	0.011896	3.16227766016838e-06	21081	GCST90005021	TRUE	reported	X2U2HY	1	1	TRUE	0.00102966014712499	21.7265772319569	21.7083616849205
rs114405903	A	T	A	T	-0.16312	-0.0636032	NA	0.0182358	FALSE	TRUE	TRUE	XrkhT3	5	36218793	0.580104	0.114967	407208	Mental and behavioural disorders	TRUE	reported	5	36218895	0.034327	2.02674915209897e-06	21081	GCST90005021	TRUE	reported	X2U2HY	1	1	TRUE	0.00107000688053035	22.5788345430146	21.7083616849205
rs116390177	A	T	A	T	0.093805	-0.0163214	NA	0.0531091	FALSE	TRUE	TRUE	XrkhT3	4	18926756	0.811304	0.0683636	407208	Mental and behavioural disorders	TRUE	reported	4	18928379	0.02013	3.18346441755644e-06	21081	GCST90005021	TRUE	reported	X2U2HY	1	1	TRUE	0.00102902538241438	21.7131694383975	21.7083616849205
rs1328362	C	T	C	T	0.05104	0.0418256	NA	0.235517	FALSE	FALSE	FALSE	XrkhT3	13	93235722	0.242993	0.0358238	407208	Mental and behavioural disorders	TRUE	reported	13	93887975	0.010719	1.9306342214162e-06	21081	GCST90005021	TRUE	reported	X2U2HY	1	1	TRUE	0.00107437213672244	22.6710474116217	21.7083616849205
rs137874198	T	C	T	C	-0.2059	0.0557561	NA	0.01193	FALSE	FALSE	FALSE	XrkhT3	9	84480261	0.697317	0.143352	407208	Mental and behavioural disorders	TRUE	reported	9	87095176	0.043153	1.84119590368765e-06	21081	GCST90005021	TRUE	reported	X2U2HY	1	1	TRUE	0.00107877466779749	22.764048501363	21.7083616849205
rs17410058	C	T	C	T	-0.047383	-0.0545524	NA	0.332311	FALSE	FALSE	FALSE	XrkhT3	2	145377206	0.0917445	0.032351	407208	Mental and behavioural disorders	TRUE	reported	2	146134774	0.010459	5.92652335240216e-06	21081	GCST90005021	TRUE	reported	X2U2HY	1	1	TRUE	0.000972637382650227	20.5221840322475	21.7083616849205
rs1792969	G	A	G	A	0.069972	0.0609466	NA	0.157265	FALSE	FALSE	FALSE	XrkhT3	11	20667940	0.142212	0.041528	407208	Mental and behavioural disorders	TRUE	reported	11	20689486	0.015806	9.6050581838673e-06	21081	GCST90005021	TRUE	reported	X2U2HY	1	1	TRUE	0.000928773601122664	19.5958188172745	21.7083616849205
rs1807282	T	A	T	A	-0.057828	0.0183244	NA	0.21417	FALSE	TRUE	TRUE	XrkhT3	2	113352459	0.619634	0.0369167	407208	Mental and behavioural disorders	TRUE	reported	2	114110036	0.011956	1.3283117061069e-06	21081	GCST90005021	TRUE	reported	X2U2HY	1	1	TRUE	0.00110848965841846	23.3917830594162	21.7083616849205
rs182561313	T	C	T	C	-0.2331	0.224221	NA	0.00593077	FALSE	FALSE	FALSE	XrkhT3	3	33850429	0.258169	0.198298	407208	Mental and behavioural disorders	TRUE	reported	3	33891921	0.051946	7.24936555587398e-06	21081	GCST90005021	TRUE	reported	X2U2HY	1	1	TRUE	0.000954277054286268	20.134419842157	21.7083616849205
rs184950206	C	T	C	T	-0.13682	-0.191751	NA	0.00631422	FALSE	FALSE	FALSE	XrkhT3	11	128582958	0.332004	0.197664	407208	Mental and behavioural disorders	TRUE	reported	11	128452853	0.029931	4.88202501086706e-06	21081	GCST90005021	TRUE	reported	X2U2HY	1	1	TRUE	0.000990228100238274	20.893707661367	21.7083616849205
rs2562131	A	C	A	C	0.0535	0.0346113	NA	0.179053	FALSE	FALSE	FALSE	XrkhT3	16	33887	0.386526	0.0399698	407208	Mental and behavioural disorders	TRUE	reported	16	83887	0.011693	4.78079366149119e-06	21081	GCST90005021	TRUE	reported	X2U2HY	1	1	TRUE	0.000992049633249967	20.9321799807491	21.7083616849205
rs34691300	G	C	G	C	-0.18462	-0.00165924	NA	0.00361487	FALSE	TRUE	TRUE	XrkhT3	17	6979159	0.994894	0.259301	407208	Mental and behavioural disorders	TRUE	reported	17	6882478	0.039956	3.84768933893789e-06	21081	GCST90005021	TRUE	reported	X2U2HY	1	1	TRUE	0.00101172543152893	21.3477584413195	21.7083616849205
rs4648838	A	G	A	G	-0.11065	0.0507615	NA	0.0339485	FALSE	FALSE	FALSE	XrkhT3	1	2397773	0.550116	0.0849442	407208	Mental and behavioural disorders	TRUE	reported	1	2329212	0.022287	6.94224601714119e-07	21081	GCST90005021	TRUE	reported	X2U2HY	1	1	TRUE	0.00116788720038357	24.6466788376317	21.7083616849205
rs6800366	C	T	C	T	0.06526	0.0547805	NA	0.104819	FALSE	FALSE	FALSE	XrkhT3	3	54656332	0.27173	0.0498418	407208	Mental and behavioural disorders	TRUE	reported	3	54690359	0.014448	6.31247977991039e-06	21081	GCST90005021	TRUE	reported	X2U2HY	1	1	TRUE	0.000966868376602508	20.4003429568811	21.7083616849205
rs72906450	T	A	T	A	-0.055063	0.0508319	NA	0.205649	FALSE	TRUE	TRUE	XrkhT3	2	157351240	0.181488	0.0380425	407208	Mental and behavioural disorders	TRUE	reported	2	158207752	0.012043	4.85623841391426e-06	21081	GCST90005021	TRUE	reported	X2U2HY	1	1	TRUE	0.000990669294450092	20.9030260437761	21.7083616849205
rs73205301	C	T	C	T	-0.077111	-0.0233489	NA	0.0901194	FALSE	FALSE	FALSE	XrkhT3	7	110618492	0.664043	0.0537573	407208	Mental and behavioural disorders	TRUE	reported	7	110258548	0.015098	3.29609712177458e-07	21081	GCST90005021	TRUE	reported	X2U2HY	1	1	TRUE	0.00123584944139719	26.0827046712094	21.7083616849205
rs8055169	A	C	A	C	-0.065875	-0.00361125	NA	0.153802	FALSE	FALSE	FALSE	XrkhT3	16	22978086	0.931593	0.0420691	407208	Mental and behavioural disorders	TRUE	reported	16	22989407	0.014749	8.00018444855099e-06	21081	GCST90005021	TRUE	reported	X2U2HY	1	1	TRUE	0.000945396787306004	19.9468765926708	21.7083616849205
