# Supplementary material for: Investigating Bidirectional Causal Relationships Between Imaging‐Derived Brain Phenotypes and Sedative‐Hypnotic Use Disorder: A Mendelian Randomization Study
Source: Addict Biol. 2026 May 28;31(6):e70160. doi: 10.1111/adb.70160 (PMC13239158; doi:10.1111/adb.70160)
Supplement: Supplementary file 6 — Data S2: Supporting Information. [file ADB-31-e70160-s005.zip › Additional file2/GCST90004862_harmonise.csv]

SNP	effect_allele.exposure	other_allele.exposure	effect_allele.outcome	other_allele.outcome	beta.exposure	beta.outcome	eaf.exposure	eaf.outcome	remove	palindromic	ambiguous	id.outcome	chr.outcome	pos.outcome	pval.outcome	se.outcome	samplesize.outcome	outcome	mr_keep.outcome	pval_origin.outcome	chr.exposure	pos.exposure	se.exposure	pval.exposure	samplesize.exposure	exposure	mr_keep.exposure	pval_origin.exposure	id.exposure	action	SNP_index	mr_keep	R2	f	meanf
rs10511583	G	A	G	A	0.080707	-0.105021	NA	0.0723166	FALSE	FALSE	FALSE	XrkhT3	9	13618446	0.0732066	0.0586203	407208	Mental and behavioural disorders	TRUE	reported	9	13618445	0.017731	5.34933750943161e-06	21081	GCST90004862	TRUE	reported	qQ2NoI	1	1	TRUE	0.000981834132814438	20.7164217756046	21.1562459090693
rs11187146	C	G	C	G	-0.06419	-0.0178934	NA	0.199407	FALSE	TRUE	TRUE	XrkhT3	10	92718598	0.637787	0.0380068	407208	Mental and behavioural disorders	TRUE	reported	10	94478355	0.014472	9.23846887537946e-06	21081	GCST90004862	TRUE	reported	qQ2NoI	1	1	TRUE	0.000932355055147136	19.6714529860801	21.1562459090693
rs113073363	T	C	T	C	0.17613	-0.174258	NA	0.0109656	FALSE	FALSE	FALSE	XrkhT3	2	82908190	0.237711	0.147586	407208	Mental and behavioural disorders	TRUE	reported	2	83135314	0.038386	4.49055479355517e-06	21081	GCST90004862	TRUE	reported	qQ2NoI	1	1	TRUE	0.00099769141648829	21.0513401094895	21.1562459090693
rs114349935	T	G	T	G	0.077448	-0.0374902	NA	0.132994	FALSE	FALSE	FALSE	XrkhT3	5	176414325	0.402495	0.0447818	407208	Mental and behavioural disorders	TRUE	reported	5	175841326	0.016885	4.52793308387169e-06	21081	GCST90004862	TRUE	reported	qQ2NoI	1	1	TRUE	0.000996997041834238	21.0366741467182	21.1562459090693
rs116354206	C	A	C	A	-0.12306	0.163812	NA	0.0219407	FALSE	FALSE	FALSE	XrkhT3	5	118952920	0.114117	0.103682	407208	Mental and behavioural disorders	TRUE	reported	5	118288615	0.02763	8.48398710985996e-06	21081	GCST90004862	TRUE	reported	qQ2NoI	1	1	TRUE	0.000940096363457983	19.8349379984125	21.1562459090693
rs117299670	A	G	A	G	-0.10087	0.0215018	NA	0.0806177	FALSE	FALSE	FALSE	XrkhT3	6	149604196	0.70001	0.0558042	407208	Mental and behavioural disorders	TRUE	reported	6	149925332	0.021015	1.59845347461641e-06	21081	GCST90004862	TRUE	reported	qQ2NoI	1	1	TRUE	0.00109169085034587	23.0369006080547	21.1562459090693
rs117967560	C	T	C	T	0.1575	0.0264972	NA	0.0619239	FALSE	FALSE	FALSE	XrkhT3	7	89172969	0.673088	0.0628026	407208	Mental and behavioural disorders	TRUE	reported	7	88802283	0.032702	1.47163463356571e-06	21081	GCST90004862	TRUE	reported	qQ2NoI	1	1	TRUE	0.00109911637175782	23.1937666489297	21.1562459090693
rs13326178	A	G	A	G	-0.060524	-0.00572334	NA	0.138663	FALSE	FALSE	FALSE	XrkhT3	3	4342978	0.895985	0.0437782	407208	Mental and behavioural disorders	TRUE	reported	3	4384662	0.012916	2.80156046425689e-06	21081	GCST90004862	TRUE	reported	qQ2NoI	1	1	TRUE	0.00104053293545858	21.9562399373251	21.1562459090693
rs138115036	C	T	C	T	-0.16765	0.107545	NA	0.0309979	FALSE	FALSE	FALSE	XrkhT3	18	33103751	0.226738	0.0889681	407208	Mental and behavioural disorders	TRUE	reported	18	30683715	0.036811	5.2856694480099e-06	21081	GCST90004862	TRUE	reported	qQ2NoI	1	1	TRUE	0.000982954860102391	20.7400920703979	21.1562459090693
rs142168171	AT	A	AT	A	-0.092137	-0.0117179	NA	0.0366792	FALSE	FALSE	FALSE	XrkhT3	7	71788666	0.885887	0.0816519	407208	Mental and behavioural disorders	TRUE	reported	7	71253651	0.019938	3.83883989902769e-06	21081	GCST90004862	TRUE	reported	qQ2NoI	1	1	TRUE	0.00101198487419037	21.353238317251	21.1562459090693
rs145897786	A	G	A	G	-0.19956	-0.0093666	NA	0.0178293	FALSE	FALSE	FALSE	XrkhT3	18	5503649	0.935394	0.115551	407208	Mental and behavioural disorders	TRUE	reported	18	5503648	0.04252	2.70458104521703e-06	21081	GCST90004862	TRUE	reported	qQ2NoI	1	1	TRUE	0.00104379621788138	22.0251702661435	21.1562459090693
rs146067052	A	G	A	G	-0.23015	-0.249638	NA	0.00153899	FALSE	FALSE	FALSE	XrkhT3	17	43905730	0.529334	0.396867	407208	Mental and behavioural disorders	TRUE	reported	17	41983098	0.051986	9.59621567110341e-06	21081	GCST90004862	TRUE	reported	qQ2NoI	1	1	TRUE	0.000928868756684333	19.5978283325861	21.1562459090693
rs1888144	T	C	T	C	-0.046055	-0.0249527	NA	0.39013	FALSE	FALSE	FALSE	XrkhT3	13	44262572	0.421667	0.0310538	407208	Mental and behavioural disorders	TRUE	reported	13	44836708	0.010136	5.5539248624348e-06	21081	GCST90004862	TRUE	reported	qQ2NoI	1	1	TRUE	0.000978372082314978	20.6433019534355	21.1562459090693
rs220860	A	C	A	C	-0.060928	0.0614553	NA	0.73682	FALSE	FALSE	FALSE	XrkhT3	11	115423345	0.074184	0.0344195	407208	Mental and behavioural disorders	TRUE	reported	11	115294064	0.013068	3.14557467743189e-06	21081	GCST90004862	TRUE	reported	qQ2NoI	1	1	TRUE	0.00103009384035297	21.7357379105374	21.1562459090693
rs3091826	A	G	A	G	0.13375	-0.104099	NA	0.958996	FALSE	FALSE	FALSE	XrkhT3	20	46954896	0.172918	0.0763813	407208	Mental and behavioural disorders	TRUE	reported	20	45583535	0.028716	3.21440059652438e-06	21081	GCST90004862	TRUE	reported	qQ2NoI	1	1	TRUE	0.00102802053645896	21.6919446525971	21.1562459090693
rs3773935	T	A	T	A	-0.048767	0.00771142	NA	0.552314	FALSE	TRUE	TRUE	XrkhT3	3	189971441	0.800593	0.0305306	407208	Mental and behavioural disorders	TRUE	reported	3	189689230	0.00981	6.70810728799227e-07	21081	GCST90004862	TRUE	reported	qQ2NoI	1	1	TRUE	0.00117088448193239	24.7100065578799	21.1562459090693
rs3843360	T	G	T	G	0.045393	-0.018434	NA	0.496906	FALSE	FALSE	FALSE	XrkhT3	3	60055961	0.542478	0.0302657	407208	Mental and behavioural disorders	TRUE	reported	3	60041687	0.0097338	3.12895991896357e-06	21081	GCST90004862	TRUE	reported	qQ2NoI	1	1	TRUE	0.00103056153484242	21.7456167891577	21.1562459090693
rs4378600	C	G	C	G	-0.047618	0.06738	NA	0.314458	FALSE	TRUE	TRUE	XrkhT3	16	84124643	0.0393695	0.0327039	407208	Mental and behavioural disorders	TRUE	reported	16	84158248	0.010718	8.9166146887954e-06	21081	GCST90004862	TRUE	reported	qQ2NoI	1	1	TRUE	0.000935442591891416	19.7366569039687	21.1562459090693
rs4971624	A	C	A	C	0.089639	0.00553657	NA	0.846967	FALSE	FALSE	FALSE	XrkhT3	2	49609188	0.895497	0.0421507	407208	Mental and behavioural disorders	TRUE	reported	2	49836326	0.019915	6.79672971950456e-06	21081	GCST90004862	TRUE	reported	qQ2NoI	1	1	TRUE	0.000960118861671463	20.2577953766097	21.1562459090693
rs7039035	T	C	T	C	-0.049294	0.0238502	NA	0.744923	FALSE	FALSE	FALSE	XrkhT3	9	35925427	0.49099	0.034629	407208	Mental and behavioural disorders	TRUE	reported	9	35925424	0.011043	8.10027941680351e-06	21081	GCST90004862	TRUE	reported	qQ2NoI	1	1	TRUE	0.00094430538984771	19.9238274902854	21.1562459090693
rs721400	A	T	A	T	-0.064096	0.0393195	NA	0.815626	FALSE	TRUE	TRUE	XrkhT3	15	33853243	0.313833	0.039038	407208	Mental and behavioural disorders	TRUE	reported	15	34145444	0.014463	9.39074396851364e-06	21081	GCST90004862	TRUE	reported	qQ2NoI	1	1	TRUE	0.000930785162093861	19.6382994695315	21.1562459090693
rs72704913	A	C	A	C	0.13375	-0.0498313	NA	0.0196144	FALSE	FALSE	FALSE	XrkhT3	1	158915668	0.655224	0.1116	407208	Mental and behavioural disorders	TRUE	reported	1	158885458	0.029376	5.31740818827143e-06	21081	GCST90004862	TRUE	reported	qQ2NoI	1	1	TRUE	0.000982390598405121	20.7281745876185	21.1562459090693
rs72828747	A	G	A	G	-0.20153	0.137941	NA	0.0430175	FALSE	FALSE	FALSE	XrkhT3	10	126334115	0.0635346	0.0743444	407208	Mental and behavioural disorders	TRUE	reported	10	128022684	0.04429	5.39013943632551e-06	21081	GCST90004862	TRUE	reported	qQ2NoI	1	1	TRUE	0.000981184115890037	20.7026931325038	21.1562459090693
rs73143352	T	C	T	C	-0.072147	0.0723753	NA	0.239325	FALSE	FALSE	FALSE	XrkhT3	12	67853932	0.0447961	0.0360692	407208	Mental and behavioural disorders	TRUE	reported	12	68247712	0.015095	1.76888663259226e-06	21081	GCST90004862	TRUE	reported	qQ2NoI	1	1	TRUE	0.00108245226496518	22.8417363824839	21.1562459090693
rs7516816	C	T	C	T	0.098537	0.145664	NA	0.0198169	FALSE	FALSE	FALSE	XrkhT3	1	240224218	0.197472	0.113025	407208	Mental and behavioural disorders	TRUE	reported	1	240387518	0.021523	4.71519871336448e-06	21081	GCST90004862	TRUE	reported	qQ2NoI	1	1	TRUE	0.000993276734488176	20.9580974768992	21.1562459090693
rs78339995	A	T	A	T	0.22499	0.262621	NA	0.00330453	FALSE	TRUE	TRUE	XrkhT3	8	20357215	0.356877	0.285045	407208	Mental and behavioural disorders	TRUE	reported	8	20214726	0.04894	4.30625754321173e-06	21081	GCST90004862	TRUE	reported	qQ2NoI	1	1	TRUE	0.0010015487840973	21.1328123625132	21.1562459090693
rs79940313	T	C	T	C	0.18134	0.0343505	NA	0.0241461	FALSE	FALSE	FALSE	XrkhT3	11	100560334	0.731356	0.100053	407208	Mental and behavioural disorders	TRUE	reported	11	100431065	0.038884	3.12751931140798e-06	21081	GCST90004862	TRUE	reported	qQ2NoI	1	1	TRUE	0.00103063838733679	21.7472401071452	21.1562459090693
rs80351513	T	C	T	C	0.072182	-0.0541687	NA	0.106347	FALSE	FALSE	FALSE	XrkhT3	3	126566090	0.270755	0.0491851	407208	Mental and behavioural disorders	TRUE	reported	3	126284933	0.016153	7.91407205399484e-06	21081	GCST90004862	TRUE	reported	qQ2NoI	1	1	TRUE	0.000946344018467691	19.9668811037805	21.1562459090693
