# Supplementary material for: Investigating Bidirectional Causal Relationships Between Imaging‐Derived Brain Phenotypes and Sedative‐Hypnotic Use Disorder: A Mendelian Randomization Study
Source: Addict Biol. 2026 May 28;31(6):e70160. doi: 10.1111/adb.70160 (PMC13239158; doi:10.1111/adb.70160)
Supplement: Supplementary file 6 — Data S2: Supporting Information. [file ADB-31-e70160-s005.zip › Additional file2/GCST90002542_harmonise.csv]

SNP	effect_allele.exposure	other_allele.exposure	effect_allele.outcome	other_allele.outcome	beta.exposure	beta.outcome	eaf.exposure	eaf.outcome	remove	palindromic	ambiguous	id.outcome	chr.outcome	pos.outcome	pval.outcome	se.outcome	samplesize.outcome	outcome	mr_keep.outcome	pval_origin.outcome	chr.exposure	pos.exposure	se.exposure	pval.exposure	samplesize.exposure	exposure	mr_keep.exposure	pval_origin.exposure	id.exposure	action	SNP_index	mr_keep	R2	f	meanf
rs10048146	G	A	G	A	-0.069241	2.6337e-05	NA	0.205049	FALSE	FALSE	FALSE	XrkhT3	16	86677054	0.999442	0.0376292	407208	Mental and behavioural disorders	TRUE	reported	16	86710660	0.012118	1.11789239071174e-08	22133	GCST90002542	TRUE	reported	zp14oS	1	1	TRUE	0.0014729375109344	32.6456650791537	22.6264703372881
rs111310135	A	T	A	T	0.56772	-0.0818702	NA	0.0548966	FALSE	TRUE	TRUE	XrkhT3	6	51901584	0.217183	0.0663424	407208	Mental and behavioural disorders	TRUE	reported	6	51766382	0.12003	2.25943577022098e-06	22133	GCST90002542	TRUE	reported	zp14oS	1	1	TRUE	0.0010097404299429	22.3691524927218	22.6264703372881
rs117034363	G	A	G	A	0.14313	-0.303508	NA	0.0173455	FALSE	FALSE	FALSE	XrkhT3	14	78800791	0.0124145	0.121397	407208	Mental and behavioural disorders	TRUE	reported	14	79267134	0.030614	2.95460888847934e-06	22133	GCST90002542	TRUE	reported	zp14oS	1	1	TRUE	0.000986625203548961	21.8565666192316	22.6264703372881
rs11737649	G	C	G	C	-0.053587	0.00973996	NA	0.647781	FALSE	TRUE	TRUE	XrkhT3	4	135806328	0.759264	0.0317835	407208	Mental and behavioural disorders	TRUE	reported	4	136727483	0.011115	1.43648137689049e-06	22133	GCST90002542	TRUE	reported	zp14oS	1	1	TRUE	0.00104906845145275	23.2413156300986	22.6264703372881
rs12564956	G	A	G	A	-0.087019	-0.00205802	NA	0.0476765	FALSE	FALSE	FALSE	XrkhT3	1	50430335	0.977017	0.0714354	407208	Mental and behavioural disorders	TRUE	reported	1	50896007	0.019299	6.54937714593367e-06	22133	GCST90002542	TRUE	reported	zp14oS	1	1	TRUE	0.000917739718580142	20.3291545845045	22.6264703372881
rs141921208	T	C	T	C	-0.15573	0.145264	NA	0.00477371	FALSE	FALSE	FALSE	XrkhT3	4	37395943	0.511081	0.22105	407208	Mental and behavioural disorders	TRUE	reported	4	37397565	0.032584	1.76970142258846e-06	22133	GCST90002542	TRUE	reported	zp14oS	1	1	TRUE	0.00103097352269914	22.840022489299	22.6264703372881
rs144373887	C	G	C	G	-0.079111	-0.00725042	NA	0.119736	FALSE	TRUE	TRUE	XrkhT3	3	36268	0.878191	0.0473073	407208	Mental and behavioural disorders	TRUE	reported	3	77942	0.015009	1.37025059712425e-07	22133	GCST90002542	TRUE	reported	zp14oS	1	1	TRUE	0.00125367551321006	27.7799197880491	22.6264703372881
rs145824338	G	C	G	C	-0.81462	0.169424	NA	0.0268314	FALSE	TRUE	TRUE	XrkhT3	16	73887870	0.073514	0.09467	407208	Mental and behavioural disorders	TRUE	reported	16	73921769	0.18177	7.44731973905989e-06	22133	GCST90002542	TRUE	reported	zp14oS	1	1	TRUE	0.000906632982004121	20.0829023463748	22.6264703372881
rs147219209	C	T	C	T	-0.12165	0.144632	NA	0.014313	FALSE	FALSE	FALSE	XrkhT3	10	48563294	0.257355	0.127692	407208	Mental and behavioural disorders	TRUE	reported	10	49771339	0.026552	4.63873966756031e-06	22133	GCST90002542	TRUE	reported	zp14oS	1	1	TRUE	0.00094749685257879	20.9889397988195	22.6264703372881
rs16959263	T	G	T	G	-0.19188	0.514775	NA	0.00274261	FALSE	FALSE	FALSE	XrkhT3	16	12344993	0.073188	0.287318	407208	Mental and behavioural disorders	TRUE	reported	16	12438850	0.040475	2.14289060112006e-06	22133	GCST90002542	TRUE	reported	zp14oS	1	1	TRUE	0.00101438928581444	22.4722448888027	22.6264703372881
rs1783583	G	C	G	C	-0.047147	-0.0051166	NA	0.579289	FALSE	TRUE	TRUE	XrkhT3	11	73178387	0.867953	0.0307749	407208	Mental and behavioural disorders	TRUE	reported	11	72889432	0.0098165	1.57434532914294e-06	22133	GCST90002542	TRUE	reported	zp14oS	1	1	TRUE	0.00104112316939439	23.0651104827956	22.6264703372881
rs186779791	T	C	T	C	0.428	-0.0610284	NA	0.0506653	FALSE	FALSE	FALSE	XrkhT3	16	4299336	0.375144	0.0688125	407208	Mental and behavioural disorders	TRUE	reported	16	4349337	0.092262	3.52208635618468e-06	22133	GCST90002542	TRUE	reported	zp14oS	1	1	TRUE	0.000971358318953507	21.5180326768082	22.6264703372881
rs188969848	T	G	T	G	0.1862	0.00340196	NA	0.0318857	FALSE	FALSE	FALSE	XrkhT3	17	15863489	0.968558	0.0863074	407208	Mental and behavioural disorders	TRUE	reported	17	15766803	0.037311	6.07015806341044e-07	22133	GCST90002542	TRUE	reported	zp14oS	1	1	TRUE	0.00112397559187324	24.9026938437989	22.6264703372881
rs2417731	T	C	T	C	0.048959	0.0369479	NA	0.779896	FALSE	FALSE	FALSE	XrkhT3	9	98109435	0.31679	0.0369082	407208	Mental and behavioural disorders	TRUE	reported	9	100871717	0.010219	1.66878351136539e-06	22133	GCST90002542	TRUE	reported	zp14oS	1	1	TRUE	0.00103599541812206	22.9513921355512	22.6264703372881
rs2545640	T	C	T	C	0.043745	-0.0214664	NA	0.615948	FALSE	FALSE	FALSE	XrkhT3	5	123828416	0.492588	0.0312831	407208	Mental and behavioural disorders	TRUE	reported	5	123164110	0.0095574	4.74023639035033e-06	22133	GCST90002542	TRUE	reported	zp14oS	1	1	TRUE	0.000945640690802594	20.9477832043323	22.6264703372881
rs2640504	A	G	A	G	-0.067892	0.015813	NA	0.931262	FALSE	FALSE	FALSE	XrkhT3	1	110631264	0.792614	0.0601443	407208	Mental and behavioural disorders	TRUE	reported	1	111173886	0.015254	8.60003066888856e-06	22133	GCST90002542	TRUE	reported	zp14oS	1	1	TRUE	0.000894212860413917	19.8075369681104	22.6264703372881
rs2793752	G	A	G	A	0.044661	0.0162979	NA	0.514597	FALSE	FALSE	FALSE	XrkhT3	13	99593818	0.591696	0.030385	407208	Mental and behavioural disorders	TRUE	reported	13	100246072	0.0095321	2.81125344084177e-06	22133	GCST90002542	TRUE	reported	zp14oS	1	1	TRUE	0.000990852221761945	21.9503000233601	22.6264703372881
rs28551648	G	C	G	C	0.05313	-0.00373608	NA	0.790235	FALSE	TRUE	TRUE	XrkhT3	22	45997428	0.923106	0.0387069	407208	Mental and behavioural disorders	TRUE	reported	22	46393308	0.011619	4.84283865227852e-06	22133	GCST90002542	TRUE	reported	zp14oS	1	1	TRUE	0.00094382559947899	20.9075374111002	22.6264703372881
rs34090087	A	C	A	C	-0.089236	0.0166273	NA	0.0719583	FALSE	FALSE	FALSE	XrkhT3	2	199771489	0.777247	0.0587726	407208	Mental and behavioural disorders	TRUE	reported	2	200636212	0.018282	1.06291858327569e-06	22133	GCST90002542	TRUE	reported	zp14oS	1	1	TRUE	0.00107528912363374	23.822840035923	22.6264703372881
rs4533261	C	G	C	G	0.050929	0.026422	NA	0.611762	FALSE	TRUE	TRUE	XrkhT3	15	39430371	0.395591	0.0311022	407208	Mental and behavioural disorders	TRUE	reported	15	39722572	0.01001	3.64753946925608e-07	22133	GCST90002542	TRUE	reported	zp14oS	1	1	TRUE	0.00116819198644299	25.8834937419402	22.6264703372881
rs4709531	C	T	C	T	0.049728	0.000867023	NA	0.719564	FALSE	FALSE	FALSE	XrkhT3	6	161479167	0.97958	0.033874	407208	Mental and behavioural disorders	TRUE	reported	6	161900199	0.010348	1.55131502929341e-06	22133	GCST90002542	TRUE	reported	zp14oS	1	1	TRUE	0.00104230772588291	23.0913806059215	22.6264703372881
rs534100	G	A	G	A	-0.050936	0.0254687	NA	0.419088	FALSE	FALSE	FALSE	XrkhT3	2	21098286	0.407133	0.030724	407208	Mental and behavioural disorders	TRUE	reported	2	21321158	0.010005	3.58591507517174e-07	22133	GCST90002542	TRUE	reported	zp14oS	1	1	TRUE	0.00116967961464589	25.916493545912	22.6264703372881
rs60330255	T	C	T	C	-0.08785	0.24808	NA	0.025229	FALSE	FALSE	FALSE	XrkhT3	2	96927877	0.00709414	0.0921409	407208	Mental and behavioural disorders	TRUE	reported	2	97593614	0.016876	1.95074274316914e-07	22133	GCST90002542	TRUE	reported	zp14oS	1	1	TRUE	0.00122284894356678	27.0960042902976	22.6264703372881
rs6486999	A	G	A	G	-0.043129	0.0349169	NA	0.561457	FALSE	FALSE	FALSE	XrkhT3	12	19661321	0.252961	0.0305435	407208	Mental and behavioural disorders	TRUE	reported	12	19814255	0.0096256	7.48169500511154e-06	22133	GCST90002542	TRUE	reported	zp14oS	1	1	TRUE	0.000906252283512844	20.0744618132813	22.6264703372881
rs67608214	C	A	C	A	0.052891	0.054662	NA	0.266667	FALSE	FALSE	FALSE	XrkhT3	9	4124902	0.111102	0.0343083	407208	Mental and behavioural disorders	TRUE	reported	9	4124902	0.01121	2.39221384751206e-06	22133	GCST90002542	TRUE	reported	zp14oS	1	1	TRUE	0.00100479034420543	22.2593811188266	22.6264703372881
rs6872983	G	T	G	T	0.046554	-0.0338613	NA	0.335809	FALSE	FALSE	FALSE	XrkhT3	5	106663616	0.290898	0.0320609	407208	Mental and behavioural disorders	TRUE	reported	5	105999317	0.010017	3.37831389929058e-06	22133	GCST90002542	TRUE	reported	zp14oS	1	1	TRUE	0.000974932972045215	21.5972975217937	22.6264703372881
rs7152530	A	G	A	G	-0.044344	0.0205753	NA	0.24011	FALSE	FALSE	FALSE	XrkhT3	14	98174878	0.564614	0.035721	407208	Mental and behavioural disorders	TRUE	reported	14	98641215	0.010008	9.42757508527416e-06	22133	GCST90002542	TRUE	reported	zp14oS	1	1	TRUE	0.000886236832026598	19.6307047831982	22.6264703372881
rs76438562	A	G	A	G	-0.17183	-0.342034	NA	0.00862431	FALSE	FALSE	FALSE	XrkhT3	6	52931769	0.0338556	0.161201	407208	Mental and behavioural disorders	TRUE	reported	6	52796567	0.037359	4.2618680542416e-06	22133	GCST90002542	TRUE	reported	zp14oS	1	1	TRUE	0.000954887723645575	21.1528187789728	22.6264703372881
rs80175554	C	A	C	A	-0.086173	0.139491	NA	0.0834851	FALSE	FALSE	FALSE	XrkhT3	4	7826600	0.00815643	0.0527271	407208	Mental and behavioural disorders	TRUE	reported	4	7828327	0.018414	2.88801869351406e-06	22133	GCST90002542	TRUE	reported	zp14oS	1	1	TRUE	0.000988499266650757	21.8981235493174	22.6264703372881
rs80290743	A	C	A	C	0.1564	-0.0253078	NA	0.0248702	FALSE	FALSE	FALSE	XrkhT3	20	9121086	0.798024	0.0988951	407208	Mental and behavioural disorders	TRUE	reported	20	9101733	0.034943	7.64715688438834e-06	22133	GCST90002542	TRUE	reported	zp14oS	1	1	TRUE	0.000904315386323684	20.0315186252337	22.6264703372881
rs954160	T	C	T	C	-0.077086	0.0335452	NA	0.0831534	FALSE	FALSE	FALSE	XrkhT3	12	3888565	0.537981	0.0544681	407208	Mental and behavioural disorders	TRUE	reported	12	3997731	0.016726	4.07286485827242e-06	22133	GCST90002542	TRUE	reported	zp14oS	1	1	TRUE	0.000958760136267899	21.2386833787152	22.6264703372881
rs9644635	C	A	C	A	-0.047371	0.0262732	NA	0.690778	FALSE	FALSE	FALSE	XrkhT3	8	19831121	0.423621	0.0328351	407208	Mental and behavioural disorders	TRUE	reported	8	19688632	0.010673	9.11171233042919e-06	22133	GCST90002542	TRUE	reported	zp14oS	1	1	TRUE	0.000889253192642418	19.6975785409742	22.6264703372881
