# Supplementary material for: Investigating Bidirectional Causal Relationships Between Imaging‐Derived Brain Phenotypes and Sedative‐Hypnotic Use Disorder: A Mendelian Randomization Study
Source: Addict Biol. 2026 May 28;31(6):e70160. doi: 10.1111/adb.70160 (PMC13239158; doi:10.1111/adb.70160)
Supplement: Supplementary file 6 — Data S2: Supporting Information. [file ADB-31-e70160-s005.zip › Additional file2/GCST90003140_harmonise.csv]

SNP	effect_allele.exposure	other_allele.exposure	effect_allele.outcome	other_allele.outcome	beta.exposure	beta.outcome	eaf.exposure	eaf.outcome	remove	palindromic	ambiguous	id.outcome	chr.outcome	pos.outcome	pval.outcome	se.outcome	samplesize.outcome	outcome	mr_keep.outcome	pval_origin.outcome	chr.exposure	pos.exposure	se.exposure	pval.exposure	samplesize.exposure	exposure	mr_keep.exposure	pval_origin.exposure	id.exposure	action	SNP_index	mr_keep	R2	f	meanf
rs1024905	C	G	C	G	-0.052604	-0.00324985	NA	0.471799	FALSE	TRUE	TRUE	XrkhT3	12	4408974	0.915067	0.030472	407208	Mental and behavioural disorders	TRUE	reported	12	4518140	0.0096705	5.39883431999212e-08	21282	GCST90003140	TRUE	reported	bx9lgC	1	1	TRUE	0.00138842950630356	29.5868591623996	22.3736046268238
rs1059486	G	A	G	A	0.052328	0.00835369	NA	0.586257	FALSE	FALSE	FALSE	XrkhT3	6	26199855	0.786803	0.0308864	407208	Mental and behavioural disorders	TRUE	reported	6	26200083	0.0097754	8.73976992590588e-08	21282	GCST90003140	TRUE	reported	bx9lgC	1	1	TRUE	0.00134462877494347	28.6522269396062	22.3736046268238
rs115438267	T	C	T	C	0.10192	-0.0110492	NA	0.081348	FALSE	FALSE	FALSE	XrkhT3	1	245754905	0.843485	0.0559628	407208	Mental and behavioural disorders	TRUE	reported	1	245918207	0.020612	7.68245455679268e-07	21282	GCST90003140	TRUE	reported	bx9lgC	1	1	TRUE	0.00114753903492088	24.4476853363532	22.3736046268238
rs116913103	G	A	G	A	-0.13055	-0.137987	NA	0.0303864	FALSE	FALSE	FALSE	XrkhT3	17	30417244	0.123503	0.0895879	407208	Mental and behavioural disorders	TRUE	reported	17	28744262	0.027685	2.42381796455463e-06	21282	GCST90003140	TRUE	reported	bx9lgC	1	1	TRUE	0.00104375537227201	22.2343215144779	22.3736046268238
rs11904247	G	T	G	T	-0.051727	-0.00407158	NA	0.587468	FALSE	FALSE	FALSE	XrkhT3	2	197373700	0.894702	0.0307621	407208	Mental and behavioural disorders	TRUE	reported	2	198238424	0.010312	5.31128981855013e-07	21282	GCST90003140	TRUE	reported	bx9lgC	1	1	TRUE	0.00118092729888709	25.1598448679577	22.3736046268238
rs12369969	T	C	T	C	-0.062093	-0.0304226	NA	0.155767	FALSE	FALSE	FALSE	XrkhT3	12	106049473	0.47185	0.0422845	407208	Mental and behavioural disorders	TRUE	reported	12	106443251	0.013578	4.83615264302043e-06	21282	GCST90003140	TRUE	reported	bx9lgC	1	1	TRUE	0.000981690721945108	20.9109066059945	22.3736046268238
rs12535850	T	C	T	C	0.065483	-0.0270524	NA	0.152675	FALSE	FALSE	FALSE	XrkhT3	7	6720774	0.521119	0.0421625	407208	Mental and behavioural disorders	TRUE	reported	7	6760405	0.013419	1.06930106654778e-06	21282	GCST90003140	TRUE	reported	bx9lgC	1	1	TRUE	0.00111768318099706	23.8109111465301	22.3736046268238
rs13251523	G	C	G	C	-0.052708	0.0220172	NA	0.375805	FALSE	TRUE	TRUE	XrkhT3	8	6227986	0.483126	0.0313955	407208	Mental and behavioural disorders	TRUE	reported	8	6085507	0.010629	7.14331826156052e-07	21282	GCST90003140	TRUE	reported	bx9lgC	1	1	TRUE	0.00115412885796399	24.5882400949338	22.3736046268238
rs1350180	G	T	G	T	0.049301	-0.0070891	NA	0.49403	FALSE	FALSE	FALSE	XrkhT3	4	189415649	0.815516	0.0303841	407208	Mental and behavioural disorders	TRUE	reported	4	190336803	0.0097103	3.86278023011496e-07	21282	GCST90003140	TRUE	reported	bx9lgC	1	1	TRUE	0.00120978446078407	25.7753959990351	22.3736046268238
rs138658189	T	C	T	C	-0.16105	-0.096064	NA	0.0156851	FALSE	FALSE	FALSE	XrkhT3	18	55756284	0.443883	0.125467	407208	Mental and behavioural disorders	TRUE	reported	18	53423515	0.036193	8.64370626426206e-06	21282	GCST90003140	TRUE	reported	bx9lgC	1	1	TRUE	0.000929514102529082	19.7984630524345	22.3736046268238
rs144244442	CG	C	CG	C	-0.094868	-0.0515955	NA	0.0988986	FALSE	FALSE	FALSE	XrkhT3	2	137865902	0.30991	0.0508123	407208	Mental and behavioural disorders	TRUE	reported	2	138623472	0.021434	9.64717151896167e-06	21282	GCST90003140	TRUE	reported	bx9lgC	1	1	TRUE	0.000919646700370358	19.5880959116529	22.3736046268238
rs147958197	C	T	C	T	-0.11455	-0.0329668	NA	0.0912897	FALSE	FALSE	FALSE	XrkhT3	8	129619149	0.534434	0.053065	407208	Mental and behavioural disorders	TRUE	reported	8	130631395	0.025742	8.63972660684391e-06	21282	GCST90003140	TRUE	reported	bx9lgC	1	1	TRUE	0.000929585358467892	19.7999822017494	22.3736046268238
rs148294418	C	G	C	G	0.23982	0.181913	NA	0.019355	FALSE	TRUE	TRUE	XrkhT3	13	39839248	0.0964118	0.109421	407208	Mental and behavioural disorders	TRUE	reported	13	40413385	0.053978	8.91866805159471e-06	21282	GCST90003140	TRUE	reported	bx9lgC	1	1	TRUE	0.000926663696006535	19.7376936551722	22.3736046268238
rs1492612	C	T	C	T	0.066191	0.0250629	NA	0.894603	FALSE	FALSE	FALSE	XrkhT3	6	50378830	0.613609	0.0496366	407208	Mental and behavioural disorders	TRUE	reported	6	50346543	0.014929	9.30679183162653e-06	21282	GCST90003140	TRUE	reported	bx9lgC	1	1	TRUE	0.00092283284550994	19.656022175327	22.3736046268238
rs17006523	T	C	T	C	0.11559	-0.0955236	NA	0.0167948	FALSE	FALSE	FALSE	XrkhT3	4	83153844	0.423805	0.119429	407208	Mental and behavioural disorders	TRUE	reported	4	84074997	0.025601	6.35916362824404e-06	21282	GCST90003140	TRUE	reported	bx9lgC	1	1	TRUE	0.00095697022079349	20.3838330196709	22.3736046268238
rs17453710	C	G	C	G	0.075085	0.136172	NA	0.0822387	FALSE	TRUE	TRUE	XrkhT3	2	179021538	0.0103233	0.0530923	407208	Mental and behavioural disorders	TRUE	reported	2	179886265	0.016588	6.03392628219305e-06	21282	GCST90003140	TRUE	reported	bx9lgC	1	1	TRUE	0.0009618070795497	20.4869591551715	22.3736046268238
rs1777955	T	C	T	C	-0.044865	0.0229552	NA	0.637102	FALSE	FALSE	FALSE	XrkhT3	10	89908527	0.467442	0.0315906	407208	Mental and behavioural disorders	TRUE	reported	10	91668284	0.010066	8.35218297412602e-06	21282	GCST90003140	TRUE	reported	bx9lgC	1	1	TRUE	0.000932575178326117	19.863724210928	22.3736046268238
rs1838673	A	G	A	G	-0.055406	0.0127857	NA	0.13881	FALSE	FALSE	FALSE	XrkhT3	2	154825726	0.773603	0.0444466	407208	Mental and behavioural disorders	TRUE	reported	2	155682238	0.012487	9.15587805975786e-06	21282	GCST90003140	TRUE	reported	bx9lgC	1	1	TRUE	0.000924237012320511	19.6859581132918	22.3736046268238
rs3088186	T	C	T	C	-0.051732	0.0427876	NA	0.299133	FALSE	FALSE	FALSE	XrkhT3	8	10368845	0.196466	0.0331254	407208	Mental and behavioural disorders	TRUE	reported	8	10226355	0.010406	6.69576187175689e-07	21282	GCST90003140	TRUE	reported	bx9lgC	1	1	TRUE	0.00115993701946904	24.7121242820857	22.3736046268238
rs34555001	A	C	A	C	-0.07499	0.0192137	NA	0.118999	FALSE	FALSE	FALSE	XrkhT3	14	50029083	0.680327	0.0466334	407208	Mental and behavioural disorders	TRUE	reported	14	50495801	0.01663	6.54334772373758e-06	21282	GCST90003140	TRUE	reported	bx9lgC	1	1	TRUE	0.00095454195043133	20.3320605098741	22.3736046268238
rs3783324	C	T	C	T	-0.060786	0.0466106	NA	0.162305	FALSE	FALSE	FALSE	XrkhT3	14	99883680	0.255198	0.040965	407208	Mental and behavioural disorders	TRUE	reported	14	100350017	0.012667	1.60657128371135e-06	21282	GCST90003140	TRUE	reported	bx9lgC	1	1	TRUE	0.00108087999118419	23.0260145708259	22.3736046268238
rs41309954	A	C	A	C	0.082931	0.0370474	NA	0.107035	FALSE	FALSE	FALSE	XrkhT3	9	133473476	0.45108	0.0491596	407208	Mental and behavioural disorders	TRUE	reported	9	136338598	0.01805	4.36415332326273e-06	21282	GCST90003140	TRUE	reported	bx9lgC	1	1	TRUE	0.000990914973198464	21.1075864531278	22.3736046268238
rs60261761	A	G	A	G	0.079092	0.0608041	NA	0.0934177	FALSE	FALSE	FALSE	XrkhT3	17	7827001	0.24427	0.0522203	407208	Mental and behavioural disorders	TRUE	reported	17	7730319	0.017055	3.54731699836691e-06	21282	GCST90003140	TRUE	reported	bx9lgC	1	1	TRUE	0.00100950990161395	21.5040792873105	22.3736046268238
rs62302224	G	A	G	A	-0.049693	-0.0201652	NA	0.432184	FALSE	FALSE	FALSE	XrkhT3	4	80931452	0.513794	0.0308836	407208	Mental and behavioural disorders	TRUE	reported	4	81852606	0.010256	1.27379634970019e-06	21282	GCST90003140	TRUE	reported	bx9lgC	1	1	TRUE	0.00110190246641867	23.4743509305774	22.3736046268238
rs62392400	G	A	G	A	-0.057136	-0.0427711	NA	0.258534	FALSE	FALSE	FALSE	XrkhT3	6	3739827	0.219315	0.03482	407208	Mental and behavioural disorders	TRUE	reported	6	3740061	0.011602	8.50550295897096e-07	21282	GCST90003140	TRUE	reported	bx9lgC	1	1	TRUE	0.00113827415947447	24.2500773500295	22.3736046268238
rs71465236	T	C	T	C	0.095865	0.0399811	NA	0.0575288	FALSE	FALSE	FALSE	XrkhT3	15	27456087	0.539177	0.0651095	407208	Mental and behavioural disorders	TRUE	reported	15	27701233	0.020679	3.57355112734903e-06	21282	GCST90003140	TRUE	reported	bx9lgC	1	1	TRUE	0.00100881215244464	21.4892011713098	22.3736046268238
rs72779194	C	G	C	G	0.071099	0.105532	NA	0.0920835	FALSE	TRUE	TRUE	XrkhT3	10	7676622	0.04492	0.0526236	407208	Mental and behavioural disorders	TRUE	reported	10	7718585	0.014697	1.32190425344172e-06	21282	GCST90003140	TRUE	reported	bx9lgC	1	1	TRUE	0.00109844886701481	23.4006963584775	22.3736046268238
rs72962200	A	G	A	G	0.077072	0.0398954	NA	0.0834463	FALSE	FALSE	FALSE	XrkhT3	11	72681876	0.467722	0.0549379	407208	Mental and behavioural disorders	TRUE	reported	11	72392921	0.016258	2.14535911581571e-06	21282	GCST90003140	TRUE	reported	bx9lgC	1	1	TRUE	0.00105484397331103	22.4707829219996	22.3736046268238
rs73244329	C	T	C	T	-0.20447	-0.514876	NA	0.00431038	FALSE	FALSE	FALSE	XrkhT3	4	43357674	0.0338673	0.242677	407208	Mental and behavioural disorders	TRUE	reported	4	43359691	0.044139	3.63663739330847e-06	21282	GCST90003140	TRUE	reported	bx9lgC	1	1	TRUE	0.00100731217963664	21.4572172989941	22.3736046268238
rs77443179	G	A	G	A	0.07951	0.0290487	NA	0.151076	FALSE	FALSE	FALSE	XrkhT3	5	88531040	0.488605	0.0419458	407208	Mental and behavioural disorders	TRUE	reported	5	87826858	0.017201	3.81416959666939e-06	21282	GCST90003140	TRUE	reported	bx9lgC	1	1	TRUE	0.00100296983959005	21.3646262622515	22.3736046268238
rs793245	A	G	A	G	-0.048751	0.0269934	NA	0.68635	FALSE	FALSE	FALSE	XrkhT3	11	19299208	0.410389	0.0327905	407208	Mental and behavioural disorders	TRUE	reported	11	19320755	0.010275	2.10329408264485e-06	21282	GCST90003140	TRUE	reported	bx9lgC	1	1	TRUE	0.00105665160383119	22.5093306498601	22.3736046268238
rs93923	T	C	T	C	0.053126	-0.0287867	NA	0.1325	FALSE	FALSE	FALSE	XrkhT3	11	61846273	0.519802	0.0447241	407208	Mental and behavioural disorders	TRUE	reported	11	61613745	0.011679	5.42375420696101e-06	21282	GCST90003140	TRUE	reported	bx9lgC	1	1	TRUE	0.000971333641037312	20.690076848953	22.3736046268238
