# Supplementary material for: Investigating Bidirectional Causal Relationships Between Imaging‐Derived Brain Phenotypes and Sedative‐Hypnotic Use Disorder: A Mendelian Randomization Study
Source: Addict Biol. 2026 May 28;31(6):e70160. doi: 10.1111/adb.70160 (PMC13239158; doi:10.1111/adb.70160)
Supplement: Supplementary file 6 — Data S2: Supporting Information. [file ADB-31-e70160-s005.zip › Additional file2/GCST90006302_harmonise.csv]

SNP	effect_allele.exposure	other_allele.exposure	effect_allele.outcome	other_allele.outcome	beta.exposure	beta.outcome	eaf.exposure	eaf.outcome	remove	palindromic	ambiguous	id.outcome	chr.outcome	pos.outcome	pval.outcome	se.outcome	samplesize.outcome	outcome	mr_keep.outcome	pval_origin.outcome	chr.exposure	pos.exposure	se.exposure	pval.exposure	samplesize.exposure	exposure	mr_keep.exposure	pval_origin.exposure	id.exposure	action	SNP_index	mr_keep	R2	f	meanf
rs10042133	A	T	A	T	0.049509	0.037445	NA	0.23302	FALSE	TRUE	TRUE	XrkhT3	5	133679458	0.29816	0.0359914	407208	Mental and behavioural disorders	TRUE	reported	5	133015149	0.011144	8.92894196064983e-06	21081	GCST90006302	TRUE	reported	nSXUox	1	1	TRUE	0.000935380846691178	19.7353529385447	21.2929298136067
rs117111154	G	T	G	T	0.17829	-0.259436	NA	0.0137754	FALSE	FALSE	FALSE	XrkhT3	16	47780526	0.0424747	0.127874	407208	Mental and behavioural disorders	TRUE	reported	16	47814437	0.0391	5.14754319931262e-06	21081	GCST90006302	TRUE	reported	nSXUox	1	1	TRUE	0.000985328655379777	20.7902279340857	21.2929298136067
rs11780614	T	C	T	C	-0.14708	-0.109821	NA	0.0473297	FALSE	FALSE	FALSE	XrkhT3	8	141687905	0.126271	0.0718266	407208	Mental and behavioural disorders	TRUE	reported	8	142698005	0.030891	1.9368678929189e-06	21081	GCST90006302	TRUE	reported	nSXUox	1	1	TRUE	0.00107420044793994	22.6674205954833	21.2929298136067
rs118024086	A	G	A	G	0.18874	0.0929382	NA	0.021645	FALSE	FALSE	FALSE	XrkhT3	12	1488627	0.377109	0.105225	407208	Mental and behavioural disorders	TRUE	reported	12	1597793	0.04088	3.91832089394111e-06	21081	GCST90006302	TRUE	reported	nSXUox	1	1	TRUE	0.0010101270579961	21.3139981016964	21.2929298136067
rs184212710	A	T	A	T	0.19666	0.130007	NA	0.00558319	FALSE	TRUE	TRUE	XrkhT3	11	95471714	0.527328	0.205677	407208	Mental and behavioural disorders	TRUE	reported	11	95204878	0.041629	2.32487710150164e-06	21081	GCST90006302	TRUE	reported	nSXUox	1	1	TRUE	0.00105752193787393	22.3151036400899	21.2929298136067
rs189108438	T	A	T	A	0.16592	0.0484575	NA	0.0148401	FALSE	TRUE	TRUE	XrkhT3	20	38560263	0.697898	0.124839	407208	Mental and behavioural disorders	TRUE	reported	20	37188906	0.036739	6.33432000769767e-06	21081	GCST90006302	TRUE	reported	nSXUox	1	1	TRUE	0.000966566258244576	20.3939622733428	21.2929298136067
rs201037168	TA	T	TA	T	0.16667	0.285212	NA	0.00575893	FALSE	FALSE	FALSE	XrkhT3	6	85072358	0.143725	0.195076	407208	Mental and behavioural disorders	TRUE	reported	6	85782076	0.036894	6.28926653160417e-06	21081	GCST90006302	TRUE	reported	nSXUox	1	1	TRUE	0.00096714579163617	20.4062019142034	21.2929298136067
rs34832823	C	G	C	G	-0.064827	-0.0209244	NA	0.167526	FALSE	TRUE	TRUE	XrkhT3	6	23270573	0.607358	0.040721	407208	Mental and behavioural disorders	TRUE	reported	6	23270801	0.013517	1.63117290922784e-06	21081	GCST90006302	TRUE	reported	nSXUox	1	1	TRUE	0.0010898994091771	22.9990563039214	21.2929298136067
rs34912720	T	C	T	C	0.25629	-0.419227	NA	0.00113417	FALSE	FALSE	FALSE	XrkhT3	10	100675907	0.373944	0.471514	407208	Mental and behavioural disorders	TRUE	reported	10	102435664	0.057827	9.38425931237019e-06	21081	GCST90006302	TRUE	reported	nSXUox	1	1	TRUE	0.000930907037419254	19.6408732689076	21.2929298136067
rs4775375	A	G	A	G	0.14956	-0.0565936	NA	0.0160387	FALSE	FALSE	FALSE	XrkhT3	15	61219438	0.63225	0.118257	407208	Mental and behavioural disorders	TRUE	reported	15	61511637	0.03319	6.63437475793171e-06	21081	GCST90006302	TRUE	reported	nSXUox	1	1	TRUE	0.000962292454385718	20.3037007440186	21.2929298136067
rs4816611	T	C	T	C	0.046049	0.0328768	NA	0.432985	FALSE	FALSE	FALSE	XrkhT3	21	39019190	0.283581	0.0306598	407208	Mental and behavioural disorders	TRUE	reported	21	40391116	0.0097715	2.46206775302122e-06	21081	GCST90006302	TRUE	reported	nSXUox	1	1	TRUE	0.00105237239098081	22.2063269548769	21.2929298136067
rs4856142	C	T	C	T	-0.048394	-0.039511	NA	0.731887	FALSE	FALSE	FALSE	XrkhT3	3	103301573	0.250174	0.0343596	407208	Mental and behavioural disorders	TRUE	reported	3	103020417	0.010873	8.59211339452084e-06	21081	GCST90006302	TRUE	reported	nSXUox	1	1	TRUE	0.000938826062624993	19.8081109448787	21.2929298136067
rs4915931	A	G	A	G	-0.057627	-0.0252514	NA	0.270007	FALSE	FALSE	FALSE	XrkhT3	1	63843422	0.459796	0.0341612	407208	Mental and behavioural disorders	TRUE	reported	1	64309093	0.011312	3.52776786618874e-07	21081	GCST90006302	TRUE	reported	nSXUox	1	1	TRUE	0.00122955427512448	25.9496811066918	21.2929298136067
rs6046215	C	A	C	A	-0.045426	-0.0157799	NA	0.508655	FALSE	FALSE	FALSE	XrkhT3	20	19633880	0.604146	0.0304368	407208	Mental and behavioural disorders	TRUE	reported	20	19614524	0.010167	7.9359696819577e-06	21081	GCST90006302	TRUE	reported	nSXUox	1	1	TRUE	0.000946065210171402	19.9609929662088	21.2929298136067
rs72836886	T	C	T	C	-0.073883	-0.100871	NA	0.131071	FALSE	FALSE	FALSE	XrkhT3	17	17714651	0.0255164	0.045163	407208	Mental and behavioural disorders	TRUE	reported	17	17617965	0.015845	3.13978564827282e-06	21081	GCST90006302	TRUE	reported	nSXUox	1	1	TRUE	0.0010303046537473	21.7401908161105	21.2929298136067
rs77081626	A	G	A	G	-0.14974	-0.0139476	NA	0.0272672	FALSE	FALSE	FALSE	XrkhT3	5	40772880	0.880935	0.0931181	407208	Mental and behavioural disorders	TRUE	reported	5	40772982	0.032417	3.87525245441025e-06	21081	GCST90006302	TRUE	reported	nSXUox	1	1	TRUE	0.00101111246544276	21.334811552977	21.2929298136067
rs78684004	A	G	A	G	0.10745	-0.0404407	NA	0.0777549	FALSE	FALSE	FALSE	XrkhT3	3	35519817	0.474752	0.0565787	407208	Mental and behavioural disorders	TRUE	reported	3	35561309	0.022483	1.7729643374132e-06	21081	GCST90006302	TRUE	reported	nSXUox	1	1	TRUE	0.00108228795273997	22.8382653352396	21.2929298136067
rs885264	C	T	C	T	-0.042964	0.0168153	NA	0.512187	FALSE	FALSE	FALSE	XrkhT3	21	14883221	0.580652	0.0304387	407208	Mental and behavioural disorders	TRUE	reported	21	16255542	0.009712	9.74765163901319e-06	21081	GCST90006302	TRUE	reported	nSXUox	1	1	TRUE	0.000927465748381	19.5681993447729	21.2929298136067
rs9858377	C	A	C	A	-0.05074	0.0127227	NA	0.305111	FALSE	FALSE	FALSE	XrkhT3	3	11750078	0.701837	0.0332322	407208	Mental and behavioural disorders	TRUE	reported	3	11791552	0.011137	5.24565833123812e-06	21081	GCST90006302	TRUE	reported	nSXUox	1	1	TRUE	0.000983661942416369	20.7550260133979	21.2929298136067
rs9977973	T	G	T	G	0.046835	0.0296148	NA	0.436734	FALSE	FALSE	FALSE	XrkhT3	21	26855547	0.335131	0.0307261	407208	Mental and behavioural disorders	TRUE	reported	21	28227866	0.010188	4.30824110479373e-06	21081	GCST90006302	TRUE	reported	nSXUox	1	1	TRUE	0.0010014674045875	21.1310935226862	21.2929298136067
