# Supplementary material for: Investigating Bidirectional Causal Relationships Between Imaging‐Derived Brain Phenotypes and Sedative‐Hypnotic Use Disorder: A Mendelian Randomization Study
Source: Addict Biol. 2026 May 28;31(6):e70160. doi: 10.1111/adb.70160 (PMC13239158; doi:10.1111/adb.70160)
Supplement: Supplementary file 6 — Data S2: Supporting Information. [file ADB-31-e70160-s005.zip › Additional file2/GCST90004795_harmonise.csv]

SNP	effect_allele.exposure	other_allele.exposure	effect_allele.outcome	other_allele.outcome	beta.exposure	beta.outcome	eaf.exposure	eaf.outcome	remove	palindromic	ambiguous	id.outcome	chr.outcome	pos.outcome	pval.outcome	se.outcome	samplesize.outcome	outcome	mr_keep.outcome	pval_origin.outcome	chr.exposure	pos.exposure	se.exposure	pval.exposure	samplesize.exposure	exposure	mr_keep.exposure	pval_origin.exposure	id.exposure	action	SNP_index	mr_keep	R2	f	meanf
rs10833395	C	T	C	T	-0.075967	0.0403477	NA	0.149305	FALSE	FALSE	FALSE	XrkhT3	11	20814096	0.350196	0.0431892	407208	Mental and behavioural disorders	TRUE	reported	11	20835642	0.016748	5.76633673294788e-06	21081	GCST90004795	TRUE	reported	3HjXXu	1	1	TRUE	0.000975010272473547	20.5722997370419	21.8417983818908
rs1094837	T	G	T	G	0.052574	0.0477521	NA	0.808941	FALSE	FALSE	FALSE	XrkhT3	15	23775968	0.220867	0.0390059	407208	Mental and behavioural disorders	TRUE	reported	15	24021115	0.011391	3.94638998209864e-06	21081	GCST90004795	TRUE	reported	3HjXXu	1	1	TRUE	0.00100945858510835	21.2998788610769	21.8417983818908
rs112487449	A	C	A	C	-0.15179	0.085328	NA	0.0218557	FALSE	FALSE	FALSE	XrkhT3	16	13536436	0.409301	0.103412	407208	Mental and behavioural disorders	TRUE	reported	16	13630293	0.032305	2.63693849345347e-06	21081	GCST90004795	TRUE	reported	3HjXXu	1	1	TRUE	0.00104616705751412	22.0752498044719	21.8417983818908
rs114537648	G	A	G	A	-0.19074	0.245185	NA	0.00349071	FALSE	FALSE	FALSE	XrkhT3	6	41265394	0.34795	0.261232	407208	Mental and behavioural disorders	TRUE	reported	6	41233132	0.042024	5.68721962694819e-06	21081	GCST90004795	TRUE	reported	3HjXXu	1	1	TRUE	0.000976277709657373	20.5990682530429	21.8417983818908
rs116856994	T	C	T	C	-0.17278	-0.00715188	NA	0.00890397	FALSE	FALSE	FALSE	XrkhT3	13	27300594	0.964778	0.161959	407208	Mental and behavioural disorders	TRUE	reported	13	27874731	0.036858	2.78035339408704e-06	21081	GCST90004795	TRUE	reported	3HjXXu	1	1	TRUE	0.0010413092570042	21.9726381398874	21.8417983818908
rs11773077	G	T	G	T	0.047914	-0.0868853	NA	0.37998	FALSE	FALSE	FALSE	XrkhT3	7	87012779	0.00554383	0.0313258	407208	Mental and behavioural disorders	TRUE	reported	7	86642095	0.010398	4.09260659730011e-06	21081	GCST90004795	TRUE	reported	3HjXXu	1	1	TRUE	0.00100622893789418	21.2316636962823	21.8417983818908
rs56994296	T	C	T	C	-0.068384	0.0189847	NA	0.109001	FALSE	FALSE	FALSE	XrkhT3	5	110841347	0.703171	0.049823	407208	Mental and behavioural disorders	TRUE	reported	5	110177046	0.014606	2.85824860367274e-06	21081	GCST90004795	TRUE	reported	3HjXXu	1	1	TRUE	0.00103873281001924	21.9182160725672	21.8417983818908
rs58261446	G	A	G	A	-0.092523	0.0604467	NA	0.0491806	FALSE	FALSE	FALSE	XrkhT3	9	91088045	0.38729	0.0699176	407208	Mental and behavioural disorders	TRUE	reported	9	93850327	0.0189	9.88097953941126e-07	21081	GCST90004795	TRUE	reported	3HjXXu	1	1	TRUE	0.0011355105388809	23.9626364753276	21.8417983818908
rs58280442	G	A	G	A	-0.094112	0.137004	NA	0.0458522	FALSE	FALSE	FALSE	XrkhT3	5	135198033	0.0603129	0.0729328	407208	Mental and behavioural disorders	TRUE	reported	5	134533723	0.019642	1.66763115461013e-06	21081	GCST90004795	TRUE	reported	3HjXXu	1	1	TRUE	0.00108781412861141	22.9550047955389	21.8417983818908
rs6888245	T	C	T	C	-0.048674	-0.00381542	NA	0.282088	FALSE	FALSE	FALSE	XrkhT3	5	143159394	0.910105	0.0337927	407208	Mental and behavioural disorders	TRUE	reported	5	142538959	0.010629	4.69353434317195e-06	21081	GCST90004795	TRUE	reported	3HjXXu	1	1	TRUE	0.000993770840462056	20.9685334632227	21.8417983818908
rs72810088	A	G	A	G	0.13108	-0.0346275	NA	0.0271843	FALSE	FALSE	FALSE	XrkhT3	2	25320325	0.714134	0.0945307	407208	Mental and behavioural disorders	TRUE	reported	2	25543194	0.026221	5.81433432308447e-07	21081	GCST90004795	TRUE	reported	3HjXXu	1	1	TRUE	0.00118404614111437	24.9880956667978	21.8417983818908
rs75238012	A	G	A	G	-0.18427	-0.00970187	NA	0.00678573	FALSE	FALSE	FALSE	XrkhT3	4	22395304	0.958396	0.18598	407208	Mental and behavioural disorders	TRUE	reported	4	22396927	0.039496	3.09670617417077e-06	21081	GCST90004795	TRUE	reported	3HjXXu	1	1	TRUE	0.00103148670541138	21.765158735243	21.8417983818908
rs75883850	A	G	A	G	0.10432	-0.0328431	NA	0.0486999	FALSE	FALSE	FALSE	XrkhT3	5	23520988	0.647946	0.0719269	407208	Mental and behavioural disorders	TRUE	reported	5	23521097	0.021614	1.40119958494001e-06	21081	GCST90004795	TRUE	reported	3HjXXu	1	1	TRUE	0.00110380920445307	23.2929051437624	21.8417983818908
rs77749465	T	C	T	C	-0.20101	-0.029271	NA	0.0083536	FALSE	FALSE	FALSE	XrkhT3	2	217993554	0.861341	0.167582	407208	Mental and behavioural disorders	TRUE	reported	2	218858277	0.044715	6.97750248769366e-06	21081	GCST90004795	TRUE	reported	3HjXXu	1	1	TRUE	0.000957682459674626	20.2063398247058	21.8417983818908
rs78858876	G	A	G	A	0.07951	-0.00381795	NA	0.131968	FALSE	FALSE	FALSE	XrkhT3	14	67696647	0.93243	0.0450295	407208	Mental and behavioural disorders	TRUE	reported	14	68163364	0.017859	8.54869849163666e-06	21081	GCST90004795	TRUE	reported	3HjXXu	1	1	TRUE	0.00093935526864052	19.8192870593935	21.8417983818908
