# Supplementary material for: Investigating Bidirectional Causal Relationships Between Imaging‐Derived Brain Phenotypes and Sedative‐Hypnotic Use Disorder: A Mendelian Randomization Study
Source: Addict Biol. 2026 May 28;31(6):e70160. doi: 10.1111/adb.70160 (PMC13239158; doi:10.1111/adb.70160)
Supplement: Supplementary file 6 — Data S2: Supporting Information. [file ADB-31-e70160-s005.zip › Additional file2/GCST90006167_harmonise.csv]

SNP	effect_allele.exposure	other_allele.exposure	effect_allele.outcome	other_allele.outcome	beta.exposure	beta.outcome	eaf.exposure	eaf.outcome	remove	palindromic	ambiguous	id.outcome	chr.outcome	pos.outcome	pval.outcome	se.outcome	samplesize.outcome	outcome	mr_keep.outcome	pval_origin.outcome	chr.exposure	pos.exposure	se.exposure	pval.exposure	samplesize.exposure	exposure	mr_keep.exposure	pval_origin.exposure	id.exposure	action	SNP_index	mr_keep	R2	f	meanf
rs11125047	T	C	T	C	-0.046895	-0.0465974	NA	0.241516	FALSE	FALSE	FALSE	XrkhT3	2	46083242	0.191675	0.0356893	407208	Mental and behavioural disorders	TRUE	reported	2	46310381	0.010561	9.01986422073744e-06	21081	GCST90006167	TRUE	reported	6dwpQs	1	1	TRUE	0.000934427863951822	19.7152274020691	21.5693840564355
rs11758189	T	C	T	C	-0.14388	-0.0367634	NA	0.0350853	FALSE	FALSE	FALSE	XrkhT3	6	121874302	0.66	0.0835698	407208	Mental and behavioural disorders	TRUE	reported	6	122195448	0.030951	3.36356635748362e-06	21081	GCST90006167	TRUE	reported	6dwpQs	1	1	TRUE	0.00102403622124307	21.6077866637873	21.5693840564355
rs12028247	A	T	A	T	0.056322	-0.00412086	NA	0.237265	FALSE	TRUE	TRUE	XrkhT3	1	210463367	0.908162	0.0357227	407208	Mental and behavioural disorders	TRUE	reported	1	210636711	0.011725	1.5696397920293e-06	21081	GCST90006167	TRUE	reported	6dwpQs	1	1	TRUE	0.00109336237414387	23.0722117728192	21.5693840564355
rs12413147	C	T	C	T	-0.080617	-0.055236	NA	0.0751134	FALSE	FALSE	FALSE	XrkhT3	10	9181741	0.337736	0.0576186	407208	Mental and behavioural disorders	TRUE	reported	10	9223704	0.018223	9.74540741766307e-06	21081	GCST90006167	TRUE	reported	6dwpQs	1	1	TRUE	0.000927511508004303	19.5691657036148	21.5693840564355
rs12932915	G	C	G	C	-0.060836	0.00484761	NA	0.20944	FALSE	TRUE	TRUE	XrkhT3	16	81436901	0.896666	0.0373254	407208	Mental and behavioural disorders	TRUE	reported	16	81470506	0.013487	6.49680751738795e-06	21081	GCST90006167	TRUE	reported	6dwpQs	1	1	TRUE	0.000964229507292942	20.3446106581389	21.5693840564355
rs141390656	G	C	G	C	0.22283	-0.365869	NA	0.00207363	FALSE	TRUE	TRUE	XrkhT3	17	70489752	0.281278	0.339569	407208	Mental and behavioural disorders	TRUE	reported	17	68485893	0.049016	5.49287859196048e-06	21081	GCST90006167	TRUE	reported	6dwpQs	1	1	TRUE	0.000979388107967164	20.6647607487712	21.5693840564355
rs17152496	C	T	C	T	0.061805	-0.026605	NA	0.133603	FALSE	FALSE	FALSE	XrkhT3	7	79433658	0.555697	0.045151	407208	Mental and behavioural disorders	TRUE	reported	7	79062974	0.013644	5.93198439664973e-06	21081	GCST90006167	TRUE	reported	6dwpQs	1	1	TRUE	0.000972411471138752	20.5174127676671	21.5693840564355
rs191185333	A	G	A	G	0.15882	0.0861113	NA	0.00569492	FALSE	FALSE	FALSE	XrkhT3	15	31959514	0.682086	0.210223	407208	Mental and behavioural disorders	TRUE	reported	15	32251717	0.03533	6.98232404077172e-06	21081	GCST90006167	TRUE	reported	6dwpQs	1	1	TRUE	0.000957669795685215	20.2060723684453	21.5693840564355
rs2829372	C	T	C	T	-0.057522	-0.0472084	NA	0.717877	FALSE	FALSE	FALSE	XrkhT3	21	24790642	0.164581	0.0339671	407208	Mental and behavioural disorders	TRUE	reported	21	26162956	0.010558	5.14517321381658e-08	21081	GCST90006167	TRUE	reported	6dwpQs	1	1	TRUE	0.00140605516547495	29.6799685060757	21.5693840564355
rs4684883	C	T	C	T	-0.056107	-0.0466693	NA	0.135449	FALSE	FALSE	FALSE	XrkhT3	3	12820087	0.299889	0.0450184	407208	Mental and behavioural disorders	TRUE	reported	3	12861586	0.012646	9.18121166931535e-06	21081	GCST90006167	TRUE	reported	6dwpQs	1	1	TRUE	0.000932891624165006	19.6827844505283	21.5693840564355
rs55677640	T	C	T	C	-0.047489	-0.0182729	NA	0.316205	FALSE	FALSE	FALSE	XrkhT3	5	99856359	0.574282	0.0325281	407208	Mental and behavioural disorders	TRUE	reported	5	99192063	0.01028	3.86812054633053e-06	21081	GCST90006167	TRUE	reported	6dwpQs	1	1	TRUE	0.00101127483024706	21.3382409727954	21.5693840564355
rs72747329	C	T	C	T	0.06533	0.0696156	NA	0.18459	FALSE	FALSE	FALSE	XrkhT3	1	194165584	0.0752142	0.0391285	407208	Mental and behavioural disorders	TRUE	reported	1	194134714	0.013636	1.67032122581504e-06	21081	GCST90006167	TRUE	reported	6dwpQs	1	1	TRUE	0.00108764585062931	22.9514499347026	21.5693840564355
rs72825927	G	A	G	A	0.048258	0.0185737	NA	0.343767	FALSE	FALSE	FALSE	XrkhT3	10	108514129	0.560845	0.0319363	407208	Mental and behavioural disorders	TRUE	reported	10	110273887	0.010262	2.58344963925848e-06	21081	GCST90006167	TRUE	reported	6dwpQs	1	1	TRUE	0.00104791984488504	22.1122743013876	21.5693840564355
rs7596041	T	C	T	C	0.046619	0.0315051	NA	0.38331	FALSE	FALSE	FALSE	XrkhT3	2	207344782	0.31369	0.0312703	407208	Mental and behavioural disorders	TRUE	reported	2	208209506	0.010116	4.08507467663125e-06	21081	GCST90006167	TRUE	reported	6dwpQs	1	1	TRUE	0.00100642114803219	21.235723460555	21.5693840564355
rs76263417	G	T	G	T	-0.0853	-0.0269632	NA	0.0928104	FALSE	FALSE	FALSE	XrkhT3	17	42650279	0.608328	0.0526151	407208	Mental and behavioural disorders	TRUE	reported	17	40802297	0.018798	5.71873536506664e-06	21081	GCST90006167	TRUE	reported	6dwpQs	1	1	TRUE	0.000975797212834641	20.5889200601514	21.5693840564355
rs78628301	T	C	T	C	-0.09213	0.0635499	NA	0.0440131	FALSE	FALSE	FALSE	XrkhT3	16	13123269	0.388204	0.0736487	407208	Mental and behavioural disorders	TRUE	reported	16	13217126	0.02081	9.5917974678797e-06	21081	GCST90006167	TRUE	reported	6dwpQs	1	1	TRUE	0.000928887621408951	19.5982267218828	21.5693840564355
rs79152916	G	T	G	T	-0.063978	-0.0696899	NA	0.125411	FALSE	FALSE	FALSE	XrkhT3	15	95664730	0.130852	0.0461293	407208	Mental and behavioural disorders	TRUE	reported	15	96207959	0.014027	5.11564030007004e-06	21081	GCST90006167	TRUE	reported	6dwpQs	1	1	TRUE	0.000985852983865153	20.8013020726101	21.5693840564355
rs79430435	A	G	A	G	0.15999	0.0993607	NA	0.0206471	FALSE	FALSE	FALSE	XrkhT3	7	108795608	0.348962	0.106086	407208	Mental and behavioural disorders	TRUE	reported	7	108436052	0.03228	7.24102421792413e-07	21081	GCST90006167	TRUE	reported	6dwpQs	1	1	TRUE	0.00116391600377428	24.5627744498374	21.5693840564355
