# Supplementary material for: Investigating Bidirectional Causal Relationships Between Imaging‐Derived Brain Phenotypes and Sedative‐Hypnotic Use Disorder: A Mendelian Randomization Study
Source: Addict Biol. 2026 May 28;31(6):e70160. doi: 10.1111/adb.70160 (PMC13239158; doi:10.1111/adb.70160)
Supplement: Supplementary file 6 — Data S2: Supporting Information. [file ADB-31-e70160-s005.zip › Additional file2/GCST90004908_harmonise.csv]

SNP	effect_allele.exposure	other_allele.exposure	effect_allele.outcome	other_allele.outcome	beta.exposure	beta.outcome	eaf.exposure	eaf.outcome	remove	palindromic	ambiguous	id.outcome	chr.outcome	pos.outcome	pval.outcome	se.outcome	samplesize.outcome	outcome	mr_keep.outcome	pval_origin.outcome	chr.exposure	pos.exposure	se.exposure	pval.exposure	samplesize.exposure	exposure	mr_keep.exposure	pval_origin.exposure	id.exposure	action	SNP_index	mr_keep	R2	f	meanf
rs12413873	C	G	C	G	0.071121	-0.0513119	NA	0.106314	FALSE	TRUE	TRUE	XrkhT3	10	69452335	0.293954	0.0488924	407208	Mental and behavioural disorders	TRUE	reported	10	71212091	0.01518	2.81449187981215e-06	21081	GCST90004908	TRUE	reported	M0K6x7	1	1	TRUE	0.0010401811455255	21.9488091039288	21.115287201453
rs12552116	G	A	G	A	-0.11982	-0.082939	NA	0.0129386	FALSE	FALSE	FALSE	XrkhT3	9	86701378	0.550321	0.138861	407208	Mental and behavioural disorders	TRUE	reported	9	89316293	0.026788	7.76604673960837e-06	21081	GCST90004908	TRUE	reported	M0K6x7	1	1	TRUE	0.000948145246663664	20.0049212253931	21.115287201453
rs139171874	T	C	T	C	-0.12471	0.00489197	NA	0.0456716	FALSE	FALSE	FALSE	XrkhT3	8	96037924	0.945872	0.0720557	407208	Mental and behavioural disorders	TRUE	reported	8	97050152	0.027387	5.29907419094754e-06	21081	GCST90004908	TRUE	reported	M0K6x7	1	1	TRUE	0.000982642311972748	20.7334908995063	21.115287201453
rs141322467	G	A	G	A	0.2181	-0.0979818	NA	0.0342483	FALSE	FALSE	FALSE	XrkhT3	12	66252873	0.245659	0.0843973	407208	Mental and behavioural disorders	TRUE	reported	12	66646653	0.04784	5.16892225431757e-06	21081	GCST90004908	TRUE	reported	M0K6x7	1	1	TRUE	0.000984940092740204	20.7820212608187	21.115287201453
rs146651412	T	C	T	C	-0.22154	0.149451	NA	0.0407421	FALSE	FALSE	FALSE	XrkhT3	10	13762401	0.0524928	0.0770736	407208	Mental and behavioural disorders	TRUE	reported	10	13804401	0.04876	5.56416499872998e-06	21081	GCST90004908	TRUE	reported	M0K6x7	1	1	TRUE	0.000978274275444689	20.641236242528	21.115287201453
rs2113252	C	A	C	A	0.045489	-0.00333983	NA	0.643121	FALSE	FALSE	FALSE	XrkhT3	16	84652408	0.916467	0.0318429	407208	Mental and behavioural disorders	TRUE	reported	16	84686014	0.010131	7.15813689911474e-06	21081	GCST90004908	TRUE	reported	M0K6x7	1	1	TRUE	0.000955436440432528	20.1589052805816	21.115287201453
rs35272036	G	A	G	A	-0.17527	0.0534984	NA	0.00663321	FALSE	FALSE	FALSE	XrkhT3	8	139418017	0.787446	0.198416	407208	Mental and behavioural disorders	TRUE	reported	8	140430260	0.039052	7.21771949668699e-06	21081	GCST90004908	TRUE	reported	M0K6x7	1	1	TRUE	0.000954602631283057	20.1412957987825	21.115287201453
rs4278683	C	T	C	T	-0.051624	0.00289723	NA	0.759896	FALSE	FALSE	FALSE	XrkhT3	15	59507079	0.934834	0.0354337	407208	Mental and behavioural disorders	TRUE	reported	15	59799278	0.010697	1.40281370456196e-06	21081	GCST90004908	TRUE	reported	M0K6x7	1	1	TRUE	0.00110359203087024	23.2883172200101	21.115287201453
rs4577139	C	T	C	T	0.080708	-0.0326123	NA	0.0673724	FALSE	FALSE	FALSE	XrkhT3	17	80439207	0.59186	0.0608277	407208	Mental and behavioural disorders	TRUE	reported	17	78413007	0.017638	4.77199522026884e-06	21081	GCST90004908	TRUE	reported	M0K6x7	1	1	TRUE	0.000992229539310241	20.9359797566695	21.115287201453
rs4784628	C	T	C	T	0.048648	0.0187997	NA	0.553885	FALSE	FALSE	FALSE	XrkhT3	16	56054034	0.539184	0.0306161	407208	Mental and behavioural disorders	TRUE	reported	16	56087946	0.0098451	7.81807801763586e-07	21081	GCST90004908	TRUE	reported	M0K6x7	1	1	TRUE	0.00115689989833334	24.4145381336532	21.115287201453
rs61749577	C	G	C	G	-0.18283	0.0234047	NA	0.00133191	FALSE	TRUE	TRUE	XrkhT3	19	14053715	0.951633	0.38586	407208	Mental and behavioural disorders	TRUE	reported	19	14164527	0.040834	7.59626312954554e-06	21081	GCST90004908	TRUE	reported	M0K6x7	1	1	TRUE	0.000950051314555538	20.0451756049502	21.115287201453
rs7267747	T	C	T	C	0.085655	0.000937951	NA	0.121373	FALSE	FALSE	FALSE	XrkhT3	20	17878831	0.984109	0.0470906	407208	Mental and behavioural disorders	TRUE	reported	20	17859475	0.018816	5.33457714525135e-06	21081	GCST90004908	TRUE	reported	M0K6x7	1	1	TRUE	0.000982048448859923	20.7209482285851	21.115287201453
rs76060137	A	C	A	C	-0.17462	0.077573	NA	0.0267976	FALSE	FALSE	FALSE	XrkhT3	7	120212859	0.411889	0.0945351	407208	Mental and behavioural disorders	TRUE	reported	7	119852913	0.038807	6.83911647281429e-06	21081	GCST90004908	TRUE	reported	M0K6x7	1	1	TRUE	0.000959532520691561	20.2454121349957	21.115287201453
rs76889119	A	C	A	C	0.22595	-0.13864	NA	0.0202751	FALSE	FALSE	FALSE	XrkhT3	22	44760362	0.198258	0.107763	407208	Mental and behavioural disorders	TRUE	reported	22	45156242	0.05068	8.30041869715702e-06	21081	GCST90004908	TRUE	reported	M0K6x7	1	1	TRUE	0.000942000150931398	19.8751435697254	21.115287201453
rs77566575	T	A	T	A	-0.17616	-0.047685	NA	0.00807553	FALSE	TRUE	TRUE	XrkhT3	2	144946814	0.782887	0.173049	407208	Mental and behavioural disorders	TRUE	reported	2	145704381	0.039747	9.37993869618489e-06	21081	GCST90004908	TRUE	reported	M0K6x7	1	1	TRUE	0.000930915380336688	19.6410494571426	21.115287201453
rs78347628	A	G	A	G	0.11864	-0.131591	NA	0.0201382	FALSE	FALSE	FALSE	XrkhT3	7	105541997	0.230068	0.109643	407208	Mental and behavioural disorders	TRUE	reported	7	105182444	0.024942	1.98243976287264e-06	21081	GCST90004908	TRUE	reported	M0K6x7	1	1	TRUE	0.00107211816218401	22.623433734875	21.115287201453
rs78532340	G	A	G	A	-0.085613	0.0626377	NA	0.0505011	FALSE	FALSE	FALSE	XrkhT3	12	32483813	0.367799	0.0695508	407208	Mental and behavioural disorders	TRUE	reported	12	32636747	0.018613	4.25696422073175e-06	21081	GCST90004908	TRUE	reported	M0K6x7	1	1	TRUE	0.00100258184050334	21.1546318657211	21.115287201453
rs78823543	A	C	A	C	-0.080307	0.0761619	NA	0.0981443	FALSE	FALSE	FALSE	XrkhT3	21	40818920	0.143434	0.0520544	407208	Mental and behavioural disorders	TRUE	reported	21	42190846	0.017311	3.52127545919223e-06	21081	GCST90004908	TRUE	reported	M0K6x7	1	1	TRUE	0.00101983086324308	21.5189604663294	21.115287201453
rs8020665	T	G	T	G	0.059249	0.0340604	NA	0.763413	FALSE	FALSE	FALSE	XrkhT3	14	29182862	0.340807	0.0357562	407208	Mental and behavioural disorders	TRUE	reported	14	29652068	0.012501	2.15724762733788e-06	21081	GCST90004908	TRUE	reported	M0K6x7	1	1	TRUE	0.00106443416797423	22.4611162062696	21.115287201453
rs8191305	A	G	A	G	-0.20619	-0.0961898	NA	0.00322657	FALSE	FALSE	FALSE	XrkhT3	16	11674115	0.736355	0.285697	407208	Mental and behavioural disorders	TRUE	reported	16	11767971	0.045024	4.68813382145266e-06	21081	GCST90004908	TRUE	reported	M0K6x7	1	1	TRUE	0.000993857217946457	20.9703578385942	21.115287201453
