# Supplementary material for: Investigating Bidirectional Causal Relationships Between Imaging‐Derived Brain Phenotypes and Sedative‐Hypnotic Use Disorder: A Mendelian Randomization Study
Source: Addict Biol. 2026 May 28;31(6):e70160. doi: 10.1111/adb.70160 (PMC13239158; doi:10.1111/adb.70160)
Supplement: Supplementary file 6 — Data S2: Supporting Information. [file ADB-31-e70160-s005.zip › Additional file2/GCST90006306_harmonise.csv]

SNP	effect_allele.exposure	other_allele.exposure	effect_allele.outcome	other_allele.outcome	beta.exposure	beta.outcome	eaf.exposure	eaf.outcome	remove	palindromic	ambiguous	id.outcome	chr.outcome	pos.outcome	pval.outcome	se.outcome	samplesize.outcome	outcome	mr_keep.outcome	pval_origin.outcome	chr.exposure	pos.exposure	se.exposure	pval.exposure	samplesize.exposure	exposure	mr_keep.exposure	pval_origin.exposure	id.exposure	action	SNP_index	mr_keep	R2	f	meanf
rs118166944	A	G	A	G	0.19438	-0.0952205	NA	0.0246887	FALSE	FALSE	FALSE	XrkhT3	18	75880555	0.334384	0.0986411	407208	Mental and behavioural disorders	TRUE	reported	18	73592510	0.04323	6.95024317588796e-06	21081	GCST90006306	TRUE	reported	VQvlbB	1	1	TRUE	0.000958131603769205	20.2158254971562	21.5453423930631
rs11962544	G	A	G	A	0.23139	0.49088	NA	0.00167898	FALSE	FALSE	FALSE	XrkhT3	6	39001780	0.213702	0.394772	407208	Mental and behavioural disorders	TRUE	reported	6	38969556	0.050257	4.16485609340741e-06	21081	GCST90006306	TRUE	reported	VQvlbB	1	1	TRUE	0.00100454259386491	21.1960456667723	21.5453423930631
rs12464573	T	C	T	C	-0.093429	0.0236525	NA	0.0895204	FALSE	FALSE	FALSE	XrkhT3	2	76267802	0.656683	0.0532118	407208	Mental and behavioural disorders	TRUE	reported	2	76494928	0.020588	5.71347064001335e-06	21081	GCST90006306	TRUE	reported	VQvlbB	1	1	TRUE	0.000975932597888043	20.5917794196662	21.5453423930631
rs12888576	G	A	G	A	0.056582	0.0142294	NA	0.223517	FALSE	FALSE	FALSE	XrkhT3	14	96145054	0.695857	0.0363998	407208	Mental and behavioural disorders	TRUE	reported	14	96611391	0.01157	1.01414487434126e-06	21081	GCST90006306	TRUE	reported	VQvlbB	1	1	TRUE	0.0011331991533684	23.9138040563631	21.5453423930631
rs133090	G	C	G	C	-0.048632	0.0512456	NA	0.40907	FALSE	TRUE	TRUE	XrkhT3	22	24985408	0.0979648	0.0309679	407208	Mental and behavioural disorders	TRUE	reported	22	25381375	0.0099738	1.09068665651597e-06	21081	GCST90006306	TRUE	reported	VQvlbB	1	1	TRUE	0.00112652859762657	23.7728771353113	21.5453423930631
rs1339966	T	C	T	C	0.044342	-0.0282627	NA	0.482306	FALSE	FALSE	FALSE	XrkhT3	1	246387663	0.353166	0.0304402	407208	Mental and behavioural disorders	TRUE	reported	1	246550965	0.0097967	6.03809581074428e-06	21081	GCST90006306	TRUE	reported	VQvlbB	1	1	TRUE	0.000970862851236336	20.4847058811692	21.5453423930631
rs144197145	TA	T	TA	T	-0.11608	0.0907488	NA	0.0275734	FALSE	FALSE	FALSE	XrkhT3	3	148970037	0.325819	0.0923585	407208	Mental and behavioural disorders	TRUE	reported	3	148687824	0.026062	8.47422517923305e-06	21081	GCST90006306	TRUE	reported	VQvlbB	1	1	TRUE	0.000940155331844433	19.8361833334732	21.5453423930631
rs146847773	C	A	C	A	0.13081	-0.03998	NA	0.036405	FALSE	FALSE	FALSE	XrkhT3	16	63121227	0.623489	0.0814406	407208	Mental and behavioural disorders	TRUE	reported	16	63155131	0.028248	3.66606364249471e-06	21081	GCST90006306	TRUE	reported	VQvlbB	1	1	TRUE	0.00101618721141966	21.4419993150062	21.5453423930631
rs147275825	G	C	G	C	0.27448	-0.0801256	NA	0.0104246	FALSE	TRUE	TRUE	XrkhT3	18	59622724	0.601361	0.153367	407208	Mental and behavioural disorders	TRUE	reported	18	57289956	0.055726	8.48008098889692e-07	21081	GCST90006306	TRUE	reported	VQvlbB	1	1	TRUE	0.00114951580026783	24.2585291163561	21.5453423930631
rs147651166	A	G	A	G	0.13075	0.038112	NA	0.0446762	FALSE	FALSE	FALSE	XrkhT3	8	102910389	0.599943	0.0726659	407208	Mental and behavioural disorders	TRUE	reported	8	103922617	0.027418	1.86723938838295e-06	21081	GCST90006306	TRUE	reported	VQvlbB	1	1	TRUE	0.00107758714076906	22.7389625539136	21.5453423930631
rs1687726	G	T	G	T	0.046727	0.0370574	NA	0.665995	FALSE	FALSE	FALSE	XrkhT3	10	27652276	0.252571	0.0323893	407208	Mental and behavioural disorders	TRUE	reported	10	27941205	0.0097813	1.78978143940896e-06	21081	GCST90006306	TRUE	reported	VQvlbB	1	1	TRUE	0.00108138797607651	22.8192536141982	21.5453423930631
rs185236691	T	C	T	C	-0.37303	0.301602	NA	0.029385	FALSE	FALSE	FALSE	XrkhT3	11	91018659	0.000171815	0.0802729	407208	Mental and behavioural disorders	TRUE	reported	11	90751827	0.079876	3.02970260266142e-06	21081	GCST90006306	TRUE	reported	VQvlbB	1	1	TRUE	0.00103350984007086	21.8078925904371	21.5453423930631
rs187104363	T	G	T	G	0.16058	-0.044277	NA	0.040817	FALSE	FALSE	FALSE	XrkhT3	9	76171938	0.565247	0.0769947	407208	Mental and behavioural disorders	TRUE	reported	9	78786854	0.036086	8.63574878170381e-06	21081	GCST90006306	TRUE	reported	VQvlbB	1	1	TRUE	0.000938439887359349	19.7999554536133	21.5453423930631
rs2596900	C	T	C	T	-0.060145	0.0453003	NA	0.790493	FALSE	FALSE	FALSE	XrkhT3	3	12918195	0.226754	0.0374766	407208	Mental and behavioural disorders	TRUE	reported	3	12959695	0.012636	1.95074274316915e-06	21081	GCST90006306	TRUE	reported	VQvlbB	1	1	TRUE	0.00107354963495176	22.653672597095	21.5453423930631
rs34069511	A	G	A	G	0.0736	0.0248491	NA	0.16014	FALSE	FALSE	FALSE	XrkhT3	12	32532433	0.549408	0.0415087	407208	Mental and behavioural disorders	TRUE	reported	12	32685367	0.01626	6.02975963285556e-06	21081	GCST90006306	TRUE	reported	VQvlbB	1	1	TRUE	0.000970960249148165	20.4867629242273	21.5453423930631
rs4800543	C	G	C	G	0.046168	-0.0161688	NA	0.544791	FALSE	TRUE	TRUE	XrkhT3	18	24111671	0.596142	0.0305097	407208	Mental and behavioural disorders	TRUE	reported	18	21691635	0.010098	4.86295219186784e-06	21081	GCST90006306	TRUE	reported	VQvlbB	1	1	TRUE	0.000990580477909897	20.9011501651822	21.5453423930631
rs55941335	T	C	T	C	0.099218	0.0187484	NA	0.0610423	FALSE	FALSE	FALSE	XrkhT3	21	42388771	0.771019	0.0644181	407208	Mental and behavioural disorders	TRUE	reported	21	43808880	0.022105	7.20941457164423e-06	21081	GCST90006306	TRUE	reported	VQvlbB	1	1	TRUE	0.000954759185760823	20.1446021205705	21.5453423930631
rs5756581	C	T	C	T	0.064279	0.00222142	NA	0.763146	FALSE	FALSE	FALSE	XrkhT3	22	37266395	0.950464	0.0357582	407208	Mental and behavioural disorders	TRUE	reported	22	37662436	0.01424	6.39293074910215e-06	21081	GCST90006306	TRUE	reported	VQvlbB	1	1	TRUE	0.000965622706112209	20.3740346526149	21.5453423930631
rs72691180	T	C	T	C	0.13973	-0.0311536	NA	0.0344889	FALSE	FALSE	FALSE	XrkhT3	1	119380190	0.709421	0.0836036	407208	Mental and behavioural disorders	TRUE	reported	1	119922813	0.027947	5.78761988349121e-07	21081	GCST90006306	TRUE	reported	VQvlbB	1	1	TRUE	0.00118441263385798	24.9958392969496	21.5453423930631
rs77670936	T	C	T	C	0.20002	-0.0101297	NA	0.0498074	FALSE	FALSE	FALSE	XrkhT3	16	9931488	0.883862	0.069346	407208	Mental and behavioural disorders	TRUE	reported	16	10025345	0.045071	9.12641051767511e-06	21081	GCST90006306	TRUE	reported	VQvlbB	1	1	TRUE	0.000933374004692877	19.6929715526436	21.5453423930631
rs8191161	C	G	C	G	0.12301	0.0701754	NA	0.0147628	FALSE	TRUE	TRUE	XrkhT3	16	82069990	0.580286	0.126907	407208	Mental and behavioural disorders	TRUE	reported	16	82103595	0.026918	4.90907876152603e-06	21081	GCST90006306	TRUE	reported	VQvlbB	1	1	TRUE	0.000989632721103994	20.8811327804043	21.5453423930631
rs9293789	C	T	C	T	-0.045899	-0.0337027	NA	0.441264	FALSE	FALSE	FALSE	XrkhT3	5	79819839	0.271111	0.0306247	407208	Mental and behavioural disorders	TRUE	reported	5	79115662	0.010018	4.63980789982126e-06	21081	GCST90006306	TRUE	reported	VQvlbB	1	1	TRUE	0.000994766033964921	20.9895529242637	21.5453423930631
