# Supplementary material for: Investigating Bidirectional Causal Relationships Between Imaging‐Derived Brain Phenotypes and Sedative‐Hypnotic Use Disorder: A Mendelian Randomization Study
Source: Addict Biol. 2026 May 28;31(6):e70160. doi: 10.1111/adb.70160 (PMC13239158; doi:10.1111/adb.70160)
Supplement: Supplementary file 6 — Data S2: Supporting Information. [file ADB-31-e70160-s005.zip › Additional file2/GCST90003714_harmonise.csv]

SNP	effect_allele.exposure	other_allele.exposure	effect_allele.outcome	other_allele.outcome	beta.exposure	beta.outcome	eaf.exposure	eaf.outcome	remove	palindromic	ambiguous	id.outcome	chr.outcome	pos.outcome	pval.outcome	se.outcome	samplesize.outcome	outcome	mr_keep.outcome	pval_origin.outcome	chr.exposure	pos.exposure	se.exposure	pval.exposure	samplesize.exposure	exposure	mr_keep.exposure	pval_origin.exposure	id.exposure	action	SNP_index	mr_keep	R2	f	meanf
rs10283865	A	G	A	G	0.047065	0.0164361	NA	0.467754	FALSE	FALSE	FALSE	XrkhT3	9	15894945	0.588537	0.0303833	407208	Mental and behavioural disorders	TRUE	reported	9	15894943	0.0098365	1.72345520510916e-06	21282	GCST90003714	TRUE	reported	DyIStp	1	1	TRUE	0.00107457210624457	22.8914929807118	21.8640056451853
rs10492815	G	A	G	A	-0.14556	-0.0934143	NA	0.0271328	FALSE	FALSE	FALSE	XrkhT3	16	72129795	0.317705	0.0934905	407208	Mental and behavioural disorders	TRUE	reported	16	72163694	0.030379	1.66686335888775e-06	21282	GCST90003714	TRUE	reported	DyIStp	1	1	TRUE	0.00107759721510472	22.9560060656346	21.8640056451853
rs10782438	C	T	C	T	0.059943	0.00944623	NA	0.387365	FALSE	FALSE	FALSE	XrkhT3	14	58605426	0.762019	0.0311933	407208	Mental and behavioural disorders	TRUE	reported	14	59072144	0.0098464	1.16412602941049e-09	21282	GCST90003714	TRUE	reported	DyIStp	1	1	TRUE	0.00173841683555688	37.0579323942154	21.8640056451853
rs11029968	T	A	T	A	0.09028	-0.00149957	NA	0.0347347	FALSE	TRUE	TRUE	XrkhT3	11	27353516	0.985636	0.0832917	407208	Mental and behavioural disorders	TRUE	reported	11	27375063	0.019621	4.22571302424424e-06	21282	GCST90003714	TRUE	reported	DyIStp	1	1	TRUE	0.000993794462178037	21.1689837739932	21.8640056451853
rs111261773	A	G	A	G	-0.17082	-0.071575	NA	0.0202159	FALSE	FALSE	FALSE	XrkhT3	3	194254712	0.505948	0.107605	407208	Mental and behavioural disorders	TRUE	reported	3	193972501	0.038481	9.08447847026776e-06	21282	GCST90003714	TRUE	reported	DyIStp	1	1	TRUE	0.000925060980231194	19.7035246211198	21.8640056451853
rs111710997	G	A	G	A	0.18391	0.257585	NA	0.0139015	FALSE	FALSE	FALSE	XrkhT3	9	119021100	0.051027	0.13201	407208	Mental and behavioural disorders	TRUE	reported	9	121783378	0.041098	7.68245455679268e-06	21282	GCST90003714	TRUE	reported	DyIStp	1	1	TRUE	0.000940044528889558	20.0229700582251	21.8640056451853
rs114634447	G	A	G	A	-0.12293	-0.152977	NA	0.0241071	FALSE	FALSE	FALSE	XrkhT3	6	3441996	0.125968	0.099972	407208	Mental and behavioural disorders	TRUE	reported	6	3442230	0.026559	3.70595379217955e-06	21282	GCST90003714	TRUE	reported	DyIStp	1	1	TRUE	0.00100564088708705	21.4215804944236	21.8640056451853
rs117997731	T	C	T	C	-0.10628	-0.0731861	NA	0.0477009	FALSE	FALSE	FALSE	XrkhT3	8	102325902	0.305634	0.0714411	407208	Mental and behavioural disorders	TRUE	reported	8	103338130	0.023001	3.84414711759578e-06	21282	GCST90003714	TRUE	reported	DyIStp	1	1	TRUE	0.00100221694456983	21.3485724815295	21.8640056451853
rs12025418	A	G	A	G	-0.060355	-0.0153036	NA	0.212761	FALSE	FALSE	FALSE	XrkhT3	1	47478555	0.678808	0.0369572	407208	Mental and behavioural disorders	TRUE	reported	1	47944227	0.012564	1.56855589768029e-06	21282	GCST90003714	TRUE	reported	DyIStp	1	1	TRUE	0.00108314738196534	23.0743692308452	21.8640056451853
rs12503266	G	A	G	A	0.043852	0.0161151	NA	0.593004	FALSE	FALSE	FALSE	XrkhT3	4	5865573	0.601427	0.0308512	407208	Mental and behavioural disorders	TRUE	reported	4	5867300	0.0098045	7.76783514384352e-06	21282	GCST90003714	TRUE	reported	DyIStp	1	1	TRUE	0.000939090477726698	20.0026296450533	21.8640056451853
rs13031737	G	A	G	A	0.046171	-0.00165726	NA	0.384215	FALSE	FALSE	FALSE	XrkhT3	2	100840	0.957609	0.0311784	407208	Mental and behavioural disorders	TRUE	reported	2	100840	0.01036	8.36180431755885e-06	21282	GCST90003714	TRUE	reported	DyIStp	1	1	TRUE	0.000932398331559067	19.8599538834427	21.8640056451853
rs13191164	A	G	A	G	-0.053115	0.02488	NA	0.181604	FALSE	FALSE	FALSE	XrkhT3	6	56701832	0.528595	0.0394825	407208	Mental and behavioural disorders	TRUE	reported	6	56566630	0.011473	3.68468189147868e-06	21282	GCST90003714	TRUE	reported	DyIStp	1	1	TRUE	0.00100607600787218	21.4308585201052	21.8640056451853
rs137994067	G	A	G	A	-0.096866	0.0171254	NA	0.0776963	FALSE	FALSE	FALSE	XrkhT3	2	203260378	0.762281	0.0566154	407208	Mental and behavioural disorders	TRUE	reported	2	204125101	0.02179	8.81454704447221e-06	21282	GCST90003714	TRUE	reported	DyIStp	1	1	TRUE	0.000927711086060699	19.7600235042374	21.8640056451853
rs140016662	A	G	A	G	-0.34819	-0.0417886	NA	0.0231592	FALSE	FALSE	FALSE	XrkhT3	5	179109695	0.676119	0.100029	407208	Mental and behavioural disorders	TRUE	reported	5	178536696	0.077969	8.02232034287863e-06	21282	GCST90003714	TRUE	reported	DyIStp	1	1	TRUE	0.000936201738384607	19.9410418308517	21.8640056451853
rs1433352	C	G	C	G	-0.044604	0.0332531	NA	0.633603	FALSE	TRUE	TRUE	XrkhT3	3	13796573	0.291352	0.0315147	407208	Mental and behavioural disorders	TRUE	reported	3	13838070	0.010069	9.47545339764662e-06	21282	GCST90003714	TRUE	reported	DyIStp	1	1	TRUE	0.000921217606296793	19.6215864128628	21.8640056451853
rs143712408	T	G	T	G	0.13989	-0.0222751	NA	0.021304	FALSE	FALSE	FALSE	XrkhT3	1	233800416	0.831837	0.1049	407208	Mental and behavioural disorders	TRUE	reported	1	233936162	0.031363	8.22432000112837e-06	21282	GCST90003714	TRUE	reported	DyIStp	1	1	TRUE	0.00093394200783777	19.8928647087955	21.8640056451853
rs144962658	G	T	G	T	0.19057	0.117172	NA	0.0168268	FALSE	FALSE	FALSE	XrkhT3	4	63518328	0.329866	0.120253	407208	Mental and behavioural disorders	TRUE	reported	4	64384046	0.039308	1.25574078540196e-06	21282	GCST90003714	TRUE	reported	DyIStp	1	1	TRUE	0.00110320279880956	23.5020831225462	21.8640056451853
rs1464047	T	C	T	C	0.053572	0.0407198	NA	0.4918	FALSE	FALSE	FALSE	XrkhT3	3	39485383	0.178982	0.0302998	407208	Mental and behavioural disorders	TRUE	reported	3	39526874	0.009683	3.19227281846219e-08	21282	GCST90003714	TRUE	reported	DyIStp	1	1	TRUE	0.0014362142435691	30.606596733326	21.8640056451853
rs173539	T	C	T	C	-0.046706	-0.0139934	NA	0.283497	FALSE	FALSE	FALSE	XrkhT3	16	56954132	0.677298	0.0336257	407208	Mental and behavioural disorders	TRUE	reported	16	56988044	0.010273	5.48403224893138e-06	21282	GCST90003714	TRUE	reported	DyIStp	1	1	TRUE	0.00097032388972365	20.6685475587815	21.8640056451853
rs2241722	A	C	A	C	-0.051678	-0.00370321	NA	0.288801	FALSE	FALSE	FALSE	XrkhT3	19	45616609	0.912394	0.0336597	407208	Mental and behavioural disorders	TRUE	reported	19	46119867	0.010357	6.0897575146773e-07	21282	GCST90003714	TRUE	reported	DyIStp	1	1	TRUE	0.00116848526573262	24.8944552589587	21.8640056451853
rs2838818	G	A	G	A	0.044003	0.037505	NA	0.586379	FALSE	FALSE	FALSE	XrkhT3	21	45221102	0.226224	0.0309922	407208	Mental and behavioural disorders	TRUE	reported	21	46641017	0.0098408	7.80908230203002e-06	21282	GCST90003714	TRUE	reported	DyIStp	1	1	TRUE	0.000938606376061817	19.9923085909111	21.8640056451853
rs2962062	C	A	C	A	0.045537	0.0515254	NA	0.44879	FALSE	FALSE	FALSE	XrkhT3	5	1517599	0.090469	0.0304357	407208	Mental and behavioural disorders	TRUE	reported	5	1517714	0.0098202	3.5546758199907e-06	21282	GCST90003714	TRUE	reported	DyIStp	1	1	TRUE	0.00100933923413885	21.5004401402596	21.8640056451853
rs392603	G	A	G	A	-0.046051	0.0251877	NA	0.294977	FALSE	FALSE	FALSE	XrkhT3	18	8659726	0.449811	0.0333289	407208	Mental and behavioural disorders	TRUE	reported	18	8659724	0.010275	7.43190244074345e-06	21282	GCST90003714	TRUE	reported	DyIStp	1	1	TRUE	0.00094295792782093	20.0850840933061	21.8640056451853
rs4663844	A	G	A	G	-0.059388	-0.0224465	NA	0.176011	FALSE	FALSE	FALSE	XrkhT3	2	238115079	0.572891	0.039813	407208	Mental and behavioural disorders	TRUE	reported	2	239023720	0.013241	7.32318490686162e-06	21282	GCST90003714	TRUE	reported	DyIStp	1	1	TRUE	0.000944350185334474	20.1147673281719	21.8640056451853
rs4670637	G	T	G	T	0.048188	-0.0114205	NA	0.41845	FALSE	FALSE	FALSE	XrkhT3	2	36937714	0.70954	0.0306612	407208	Mental and behavioural disorders	TRUE	reported	2	37164857	0.010119	1.92841277563942e-06	21282	GCST90003714	TRUE	reported	DyIStp	1	1	TRUE	0.0010644558158551	22.6757571029236	21.8640056451853
rs55997116	C	T	C	T	-0.059468	0.0351129	NA	0.194179	FALSE	FALSE	FALSE	XrkhT3	16	86878437	0.360839	0.0384265	407208	Mental and behavioural disorders	TRUE	reported	16	86912043	0.012665	2.67608559319933e-06	21282	GCST90003714	TRUE	reported	DyIStp	1	1	TRUE	0.00103488992435654	22.0452720202006	21.8640056451853
rs589389	C	T	C	T	0.05716	-0.00332591	NA	0.244887	FALSE	FALSE	FALSE	XrkhT3	11	76246800	0.924716	0.0351966	407208	Mental and behavioural disorders	TRUE	reported	11	75957844	0.0123	3.38376348861765e-06	21282	GCST90003714	TRUE	reported	DyIStp	1	1	TRUE	0.00101372766537172	21.5940151696941	21.8640056451853
rs599823	C	T	C	T	-0.082062	-0.0150809	NA	0.0614758	FALSE	FALSE	FALSE	XrkhT3	1	39431599	0.812994	0.0637495	407208	Mental and behavioural disorders	TRUE	reported	1	39897271	0.017015	1.42363940381649e-06	21282	GCST90003714	TRUE	reported	DyIStp	1	1	TRUE	0.00109177573480509	23.258380572192	21.8640056451853
rs67741834	C	G	C	G	-0.061047	0.0526143	NA	0.0976468	FALSE	TRUE	TRUE	XrkhT3	8	109221239	0.303896	0.0511755	407208	Mental and behavioural disorders	TRUE	reported	8	110233468	0.013415	5.38269782516288e-06	21282	GCST90003714	TRUE	reported	DyIStp	1	1	TRUE	0.000972103430305334	20.7064898467071	21.8640056451853
rs7101496	T	C	T	C	0.044578	0.0151463	NA	0.575554	FALSE	FALSE	FALSE	XrkhT3	11	6685486	0.623695	0.0308716	407208	Mental and behavioural disorders	TRUE	reported	11	6706717	0.0099211	7.05017666853984e-06	21282	GCST90003714	TRUE	reported	DyIStp	1	1	TRUE	0.000947757577915146	20.1874140326623	21.8640056451853
rs7171818	A	G	A	G	0.04811	0.0368481	NA	0.418942	FALSE	FALSE	FALSE	XrkhT3	15	58562970	0.231358	0.0307871	407208	Mental and behavioural disorders	TRUE	reported	15	58855169	0.010567	5.31740818827143e-06	21282	GCST90003714	TRUE	reported	DyIStp	1	1	TRUE	0.000973043077113968	20.7265244821452	21.8640056451853
rs72708590	T	C	T	C	-0.09745	-0.0785696	NA	0.0336465	FALSE	FALSE	FALSE	XrkhT3	14	93334238	0.352782	0.0845556	407208	Mental and behavioural disorders	TRUE	reported	14	93800584	0.021501	5.86543194290265e-06	21282	GCST90003714	TRUE	reported	DyIStp	1	1	TRUE	0.00096430614608712	20.5402418702115	21.8640056451853
rs73156603	T	C	T	C	-0.06748	-0.026983	NA	0.194043	FALSE	FALSE	FALSE	XrkhT3	3	153979871	0.482665	0.0384362	407208	Mental and behavioural disorders	TRUE	reported	3	153697660	0.013548	6.37822741639239e-07	21282	GCST90003714	TRUE	reported	DyIStp	1	1	TRUE	0.00116434416253428	24.8061266474866	21.8640056451853
rs73904256	T	C	T	C	-0.14049	-0.224254	NA	0.00527067	FALSE	FALSE	FALSE	XrkhT3	20	23327894	0.307131	0.219585	407208	Mental and behavioural disorders	TRUE	reported	20	23308531	0.031376	7.58402926195531e-06	21282	GCST90003714	TRUE	reported	DyIStp	1	1	TRUE	0.000941183468220412	20.0472523462219	21.8640056451853
rs75814703	A	G	A	G	-0.1058	0.00689206	NA	0.0483149	FALSE	FALSE	FALSE	XrkhT3	13	78545641	0.922225	0.0705927	407208	Mental and behavioural disorders	TRUE	reported	13	79119776	0.023752	8.45668200099355e-06	21282	GCST90003714	TRUE	reported	DyIStp	1	1	TRUE	0.000931437718331835	19.8394738803855	21.8640056451853
rs77300224	A	G	A	G	-0.16333	-0.0223837	NA	0.0274668	FALSE	FALSE	FALSE	XrkhT3	22	26414981	0.809927	0.093064	407208	Mental and behavioural disorders	TRUE	reported	22	26810947	0.034965	3.01161880307882e-06	21282	GCST90003714	TRUE	reported	DyIStp	1	1	TRUE	0.00102425328289583	21.8184574867317	21.8640056451853
rs7733502	C	A	C	A	0.046237	0.027781	NA	0.413013	FALSE	FALSE	FALSE	XrkhT3	5	132220510	0.367703	0.0308408	407208	Mental and behavioural disorders	TRUE	reported	5	131556203	0.0098409	2.63815312816521e-06	21282	GCST90003714	TRUE	reported	DyIStp	1	1	TRUE	0.00103620806210863	22.0733801761681	21.8640056451853
rs77690628	A	T	A	T	0.080235	0.0287131	NA	0.0377615	FALSE	TRUE	TRUE	XrkhT3	8	26331707	0.717462	0.0793505	407208	Mental and behavioural disorders	TRUE	reported	8	26189223	0.017859	7.06968396449403e-06	21282	GCST90003714	TRUE	reported	DyIStp	1	1	TRUE	0.000947521998787752	20.1823913940374	21.8640056451853
rs80204492	G	C	G	C	0.046302	0.0373622	NA	0.444186	FALSE	TRUE	TRUE	XrkhT3	10	28651195	0.221269	0.0305456	407208	Mental and behavioural disorders	TRUE	reported	10	28940124	0.010221	5.92788814195578e-06	21282	GCST90003714	TRUE	reported	DyIStp	1	1	TRUE	0.000963344692285576	20.5197426369935	21.8640056451853
rs870239	C	T	C	T	0.13548	0.152546	NA	0.0267357	FALSE	FALSE	FALSE	XrkhT3	20	63453367	0.112149	0.0960248	407208	Mental and behavioural disorders	TRUE	reported	20	62084720	0.028991	2.98400811593022e-06	21282	GCST90003714	TRUE	reported	DyIStp	1	1	TRUE	0.001025099736117	21.8365069821149	21.8640056451853
rs9386731	T	G	T	G	-0.12045	0.0304618	NA	0.108685	FALSE	FALSE	FALSE	XrkhT3	6	108540429	0.527399	0.0482005	407208	Mental and behavioural disorders	TRUE	reported	6	108861632	0.024822	1.22659163895722e-06	21282	GCST90003714	TRUE	reported	DyIStp	1	1	TRUE	0.00110521653158	23.5450301485792	21.8640056451853
rs9539498	T	C	T	C	-0.1444	-0.231882	NA	0.012968	FALSE	FALSE	FALSE	XrkhT3	13	62475631	0.0857926	0.13497	407208	Mental and behavioural disorders	TRUE	reported	13	63049764	0.031995	6.42243917670431e-06	21282	GCST90003714	TRUE	reported	DyIStp	1	1	TRUE	0.000956185720548068	20.3671068700209	21.8640056451853
