# Supplementary material for: Investigating Bidirectional Causal Relationships Between Imaging‐Derived Brain Phenotypes and Sedative‐Hypnotic Use Disorder: A Mendelian Randomization Study
Source: Addict Biol. 2026 May 28;31(6):e70160. doi: 10.1111/adb.70160 (PMC13239158; doi:10.1111/adb.70160)
Supplement: Supplementary file 6 — Data S2: Supporting Information. [file ADB-31-e70160-s005.zip › Additional file2/GCST90005384_harmonise.csv]

SNP	effect_allele.exposure	other_allele.exposure	effect_allele.outcome	other_allele.outcome	beta.exposure	beta.outcome	eaf.exposure	eaf.outcome	remove	palindromic	ambiguous	id.outcome	chr.outcome	pos.outcome	pval.outcome	se.outcome	samplesize.outcome	outcome	mr_keep.outcome	pval_origin.outcome	chr.exposure	pos.exposure	se.exposure	pval.exposure	samplesize.exposure	exposure	mr_keep.exposure	pval_origin.exposure	id.exposure	action	SNP_index	mr_keep	R2	f	meanf
rs11197925	A	G	A	G	-0.085703	0.0795476	NA	0.0800917	FALSE	FALSE	FALSE	XrkhT3	10	117193454	0.15675	0.0561742	407208	Mental and behavioural disorders	TRUE	reported	10	118952965	0.018514	3.69657906819327e-06	21081	GCST90005384	TRUE	reported	xaUqwA	1	1	TRUE	0.00101545128381571	21.4264551329237	21.4758528019838
rs12432265	T	G	T	G	0.055909	0.00827708	NA	0.179138	FALSE	FALSE	FALSE	XrkhT3	14	41843491	0.835304	0.0398122	407208	Mental and behavioural disorders	TRUE	reported	14	42312694	0.01199	3.13400727308386e-06	21081	GCST90005384	TRUE	reported	xaUqwA	1	1	TRUE	0.00103035330145063	21.7412183774107	21.4758528019838
rs1254698	C	T	C	T	-0.069061	0.0494759	NA	0.137644	FALSE	FALSE	FALSE	XrkhT3	10	125123103	0.265592	0.0444419	407208	Mental and behavioural disorders	TRUE	reported	10	126811672	0.01527	6.13903345360935e-06	21081	GCST90005384	TRUE	reported	xaUqwA	1	1	TRUE	0.000969338049669427	20.4525021375147	21.4758528019838
rs158267	T	G	T	G	0.04823	-0.00320755	NA	0.385255	FALSE	FALSE	FALSE	XrkhT3	4	16823676	0.917959	0.0311396	407208	Mental and behavioural disorders	TRUE	reported	4	16825299	0.010011	1.46352450977841e-06	21081	GCST90005384	TRUE	reported	xaUqwA	1	1	TRUE	0.00109979184859184	23.2080363857062	21.4758528019838
rs1636677	T	C	T	C	-0.049408	0.0190549	NA	0.621691	FALSE	FALSE	FALSE	XrkhT3	7	77969220	0.544067	0.0314087	407208	Mental and behavioural disorders	TRUE	reported	7	77598537	0.009848	5.28932192048721e-07	21081	GCST90005384	TRUE	reported	xaUqwA	1	1	TRUE	0.00119258411067897	25.1684960174421	21.4758528019838
rs2378956	G	T	G	T	-0.053788	0.0381332	NA	0.220994	FALSE	FALSE	FALSE	XrkhT3	14	32040337	0.298663	0.0366911	407208	Mental and behavioural disorders	TRUE	reported	14	32509543	0.011894	6.14752070319312e-06	21081	GCST90005384	TRUE	reported	xaUqwA	1	1	TRUE	0.000969175895003246	20.4490774437069	21.4758528019838
rs299741	T	A	T	A	0.044433	-0.0395294	NA	0.584205	FALSE	TRUE	TRUE	XrkhT3	18	48672119	0.200848	0.0309031	407208	Mental and behavioural disorders	TRUE	reported	18	46198490	0.0099903	8.72569442770117e-06	21081	GCST90005384	TRUE	reported	xaUqwA	1	1	TRUE	0.000937466328399675	19.7793952533829	21.4758528019838
rs62235454	G	A	G	A	0.05082	-0.0239545	NA	0.33209	FALSE	FALSE	FALSE	XrkhT3	3	6964397	0.470498	0.0331932	407208	Mental and behavioural disorders	TRUE	reported	3	7006084	0.011016	3.98933034060086e-06	21081	GCST90005384	TRUE	reported	xaUqwA	1	1	TRUE	0.00100853746370876	21.2804233016603	21.4758528019838
rs62522600	A	G	A	G	-0.091071	0.0370882	NA	0.0777715	FALSE	FALSE	FALSE	XrkhT3	8	102829481	0.5114	0.0564801	407208	Mental and behavioural disorders	TRUE	reported	8	103841709	0.01859	9.70733461153507e-07	21081	GCST90005384	TRUE	reported	xaUqwA	1	1	TRUE	0.00113714562762827	23.9971809741964	21.4758528019838
rs6833029	C	T	C	T	0.047758	-0.0560386	NA	0.745371	FALSE	FALSE	FALSE	XrkhT3	4	40383835	0.111997	0.0352603	407208	Mental and behavioural disorders	TRUE	reported	4	40385852	0.010781	9.47327184504249e-06	21081	GCST90005384	TRUE	reported	xaUqwA	1	1	TRUE	0.000929991296317129	19.621534391273	21.4758528019838
rs72700553	G	A	G	A	0.11884	-0.0444875	NA	0.0414239	FALSE	FALSE	FALSE	XrkhT3	9	14405252	0.563239	0.076963	407208	Mental and behavioural disorders	TRUE	reported	9	14405251	0.026803	9.29822390585381e-06	21081	GCST90005384	TRUE	reported	xaUqwA	1	1	TRUE	0.000931670742022024	19.657001424185	21.4758528019838
rs79584114	A	C	A	C	-0.13484	0.152795	NA	0.0627984	FALSE	FALSE	FALSE	XrkhT3	8	141714363	0.0145004	0.0625026	407208	Mental and behavioural disorders	TRUE	reported	8	142724539	0.029017	3.38844156139203e-06	21081	GCST90005384	TRUE	reported	xaUqwA	1	1	TRUE	0.00102328504102552	21.5919200685902	21.4758528019838
rs917404	A	C	A	C	-0.055779	0.0205706	NA	0.210961	FALSE	FALSE	FALSE	XrkhT3	7	108597413	0.579159	0.03709	407208	Mental and behavioural disorders	TRUE	reported	7	108237857	0.012226	5.08510587935104e-06	21081	GCST90005384	TRUE	reported	xaUqwA	1	1	TRUE	0.000986399532080145	20.8128455177974	21.4758528019838
