# Supplementary material for: Investigating Bidirectional Causal Relationships Between Imaging‐Derived Brain Phenotypes and Sedative‐Hypnotic Use Disorder: A Mendelian Randomization Study
Source: Addict Biol. 2026 May 28;31(6):e70160. doi: 10.1111/adb.70160 (PMC13239158; doi:10.1111/adb.70160)
Supplement: Supplementary file 6 — Data S2: Supporting Information. [file ADB-31-e70160-s005.zip › Additional file2/GCST90003013_harmonise.csv]

SNP	effect_allele.exposure	other_allele.exposure	effect_allele.outcome	other_allele.outcome	beta.exposure	beta.outcome	eaf.exposure	eaf.outcome	remove	palindromic	ambiguous	id.outcome	chr.outcome	pos.outcome	pval.outcome	se.outcome	samplesize.outcome	outcome	mr_keep.outcome	pval_origin.outcome	chr.exposure	pos.exposure	se.exposure	pval.exposure	samplesize.exposure	exposure	mr_keep.exposure	pval_origin.exposure	id.exposure	action	SNP_index	mr_keep	R2	f	meanf
rs10209466	G	A	G	A	-0.045759	0.00490271	NA	0.489888	FALSE	FALSE	FALSE	XrkhT3	2	223287930	0.871716	0.0303613	407208	Mental and behavioural disorders	TRUE	reported	2	224152648	0.0099481	4.25500426759106e-06	21282	GCST90003013	TRUE	reported	MiTZ2G	1	1	TRUE	0.000993181860344214	21.1559216657622	22.1895993981091
rs10264709	G	C	G	C	0.059474	-0.0108741	NA	0.828356	FALSE	TRUE	TRUE	XrkhT3	7	42988061	0.788045	0.0404466	407208	Mental and behavioural disorders	TRUE	reported	7	43027660	0.011725	3.95913216728166e-07	21282	GCST90003013	TRUE	reported	MiTZ2G	1	1	TRUE	0.00120751190933256	25.7269189916697	22.1895993981091
rs11158197	T	A	T	A	-0.044843	-0.00418495	NA	0.486423	FALSE	TRUE	TRUE	XrkhT3	14	58080305	0.890584	0.0304215	407208	Mental and behavioural disorders	TRUE	reported	14	58547023	0.0098503	5.33212104726979e-06	21282	GCST90003013	TRUE	reported	MiTZ2G	1	1	TRUE	0.000972870974297852	20.7228549971896	22.1895993981091
rs112690422	A	G	A	G	-0.070198	0.0115451	NA	0.175598	FALSE	FALSE	FALSE	XrkhT3	7	96576971	0.77217	0.0398743	407208	Mental and behavioural disorders	TRUE	reported	7	96206283	0.013162	9.73195293592278e-08	21282	GCST90003013	TRUE	reported	MiTZ2G	1	1	TRUE	0.00133479074431717	28.4423115733044	22.1895993981091
rs12212700	G	A	G	A	0.17325	-0.0171585	NA	0.0111373	FALSE	FALSE	FALSE	XrkhT3	6	147206837	0.906224	0.145655	407208	Mental and behavioural disorders	TRUE	reported	6	147527973	0.037929	4.95792553906303e-06	21282	GCST90003013	TRUE	reported	MiTZ2G	1	1	TRUE	0.00097941263068831	20.8623336140945	22.1895993981091
rs13045918	A	G	A	G	-0.17135	-0.152458	NA	0.0325858	FALSE	FALSE	FALSE	XrkhT3	20	10984739	0.0732521	0.0851126	407208	Mental and behavioural disorders	TRUE	reported	20	10965387	0.03772	5.58598802057255e-06	21282	GCST90003013	TRUE	reported	MiTZ2G	1	1	TRUE	0.000968704915416872	20.6340288852771	22.1895993981091
rs141897286	G	A	G	A	-0.17468	0.136426	NA	0.00204429	FALSE	FALSE	FALSE	XrkhT3	4	14249232	0.702779	0.357537	407208	Mental and behavioural disorders	TRUE	reported	4	14250856	0.038592	6.03392628219305e-06	21282	GCST90003013	TRUE	reported	MiTZ2G	1	1	TRUE	0.000961748399821406	20.4857080451311	22.1895993981091
rs151040816	T	C	T	C	-0.28991	0.123336	NA	0.0318736	FALSE	FALSE	FALSE	XrkhT3	6	12836098	0.147818	0.0852189	407208	Mental and behavioural disorders	TRUE	reported	6	12836330	0.059671	1.19096774599519e-06	21282	GCST90003013	TRUE	reported	MiTZ2G	1	1	TRUE	0.00110791359972283	23.602550989331	22.1895993981091
rs1569267	T	C	T	C	-0.043246	-0.0154733	NA	0.5137	FALSE	FALSE	FALSE	XrkhT3	7	54656322	0.610236	0.0303556	407208	Mental and behavioural disorders	TRUE	reported	7	54724015	0.009688	8.09095899178383e-06	21282	GCST90003013	TRUE	reported	MiTZ2G	1	1	TRUE	0.000935415910903229	19.9242880801043	22.1895993981091
rs17057957	T	C	T	C	0.21536	-0.224412	NA	0.00641711	FALSE	FALSE	FALSE	XrkhT3	13	38393767	0.244741	0.192924	407208	Mental and behavioural disorders	TRUE	reported	13	38967904	0.045746	2.51941667818704e-06	21282	GCST90003013	TRUE	reported	MiTZ2G	1	1	TRUE	0.00104030182996073	22.160676734124	22.1895993981091
rs1751070	C	G	C	G	-0.055902	-0.0322315	NA	0.613906	FALSE	TRUE	TRUE	XrkhT3	13	95132037	0.325544	0.0327846	407208	Mental and behavioural disorders	TRUE	reported	13	95784291	0.012015	3.29609712177458e-06	21282	GCST90003013	TRUE	reported	MiTZ2G	1	1	TRUE	0.00101613912745161	21.645435406017	22.1895993981091
rs17669452	A	G	A	G	-0.067504	0.0889015	NA	0.217324	FALSE	FALSE	FALSE	XrkhT3	8	8402569	0.01532	0.0366646	407208	Mental and behavioural disorders	TRUE	reported	8	8260079	0.013698	8.37529282126883e-07	21282	GCST90003013	TRUE	reported	MiTZ2G	1	1	TRUE	0.0011398217839511	24.28308595283	22.1895993981091
rs1878014	G	A	G	A	0.049715	-0.0441472	NA	0.321271	FALSE	FALSE	FALSE	XrkhT3	3	58209647	0.172616	0.0323696	407208	Mental and behavioural disorders	TRUE	reported	3	58195374	0.011173	8.6417162064655e-06	21282	GCST90003013	TRUE	reported	MiTZ2G	1	1	TRUE	0.000929434983153301	19.79677625791	22.1895993981091
rs192349242	C	A	C	A	-0.14869	0.158372	NA	0.0142614	FALSE	FALSE	FALSE	XrkhT3	12	117399266	0.239537	0.134653	407208	Mental and behavioural disorders	TRUE	reported	12	117837071	0.032056	3.5302056037666e-06	21282	GCST90003013	TRUE	reported	MiTZ2G	1	1	TRUE	0.0010099353975696	21.5131521541549	22.1895993981091
rs217166	C	T	C	T	0.043755	-0.00153902	NA	0.580954	FALSE	FALSE	FALSE	XrkhT3	7	31524087	0.960013	0.0306961	407208	Mental and behavioural disorders	TRUE	reported	7	31563701	0.009757	7.34852202192109e-06	21282	GCST90003013	TRUE	reported	MiTZ2G	1	1	TRUE	0.00094406116607187	20.1086053674406	22.1895993981091
rs231588	T	C	T	C	0.047864	0.0387685	NA	0.495265	FALSE	FALSE	FALSE	XrkhT3	19	35708118	0.200659	0.0302955	407208	Mental and behavioural disorders	TRUE	reported	19	36199020	0.0096881	7.8487410348873e-07	21282	GCST90003013	TRUE	reported	MiTZ2G	1	1	TRUE	0.00114559340519152	24.4061872296117	22.1895993981091
rs3111874	A	G	A	G	-0.075611	0.0207022	NA	0.14994	FALSE	FALSE	FALSE	XrkhT3	4	56042650	0.627184	0.0426238	407208	Mental and behavioural disorders	TRUE	reported	4	56908816	0.016838	7.14496326075513e-06	21282	GCST90003013	TRUE	reported	MiTZ2G	1	1	TRUE	0.000946597205301238	20.1626744601057	22.1895993981091
rs4237230	A	G	A	G	0.050444	-0.0406599	NA	0.735098	FALSE	FALSE	FALSE	XrkhT3	9	69356052	0.237584	0.034427	407208	Mental and behavioural disorders	TRUE	reported	9	71970968	0.010421	1.30376704713821e-06	21282	GCST90003013	TRUE	reported	MiTZ2G	1	1	TRUE	0.00109979035752909	23.4293061331879	22.1895993981091
rs4964566	C	A	C	A	-0.068268	0.0507953	NA	0.148589	FALSE	FALSE	FALSE	XrkhT3	12	107330997	0.233917	0.0426732	407208	Mental and behavioural disorders	TRUE	reported	12	107724774	0.015219	7.3080245900911e-06	21282	GCST90003013	TRUE	reported	MiTZ2G	1	1	TRUE	0.000944581132349453	20.1196911770709	22.1895993981091
rs599898	C	T	C	T	0.049858	0.00393985	NA	0.649012	FALSE	FALSE	FALSE	XrkhT3	6	157729950	0.901358	0.0317868	407208	Mental and behavioural disorders	TRUE	reported	6	158150982	0.010805	3.9655186799168e-06	21282	GCST90003013	TRUE	reported	MiTZ2G	1	1	TRUE	0.00099947846278897	21.2901807652931	22.1895993981091
rs6047653	G	A	G	A	-0.048114	0.00468514	NA	0.280948	FALSE	FALSE	FALSE	XrkhT3	20	21830729	0.889537	0.0337326	407208	Mental and behavioural disorders	TRUE	reported	20	21811367	0.010791	8.29659709310986e-06	21282	GCST90003013	TRUE	reported	MiTZ2G	1	1	TRUE	0.000933257751609346	19.8782765098884	22.1895993981091
rs61870798	A	T	A	T	-0.053745	0.0556452	NA	0.16135	FALSE	TRUE	TRUE	XrkhT3	10	125417270	0.183459	0.0418328	407208	Mental and behavioural disorders	TRUE	reported	10	127105839	0.01181	5.37031796370253e-06	21282	GCST90003013	TRUE	reported	MiTZ2G	1	1	TRUE	0.000972168371493527	20.7078744859984	22.1895993981091
rs62052494	T	C	T	C	-0.054722	0.00419732	NA	0.473888	FALSE	FALSE	FALSE	XrkhT3	16	70091367	0.89032	0.0304376	407208	Mental and behavioural disorders	TRUE	reported	16	70125270	0.010002	4.5258483736866e-08	21282	GCST90003013	TRUE	reported	MiTZ2G	1	1	TRUE	0.0014045182314288	29.9301854559479	22.1895993981091
rs62380632	C	T	C	T	0.097246	-0.179518	NA	0.0362458	FALSE	FALSE	FALSE	XrkhT3	5	149704182	0.0283524	0.0818828	407208	Mental and behavioural disorders	TRUE	reported	5	149083745	0.021815	8.32530206749242e-06	21282	GCST90003013	TRUE	reported	MiTZ2G	1	1	TRUE	0.00093285747479918	19.8697427017282	22.1895993981091
rs6918725	G	T	G	T	0.046818	-0.066252	NA	0.498571	FALSE	FALSE	FALSE	XrkhT3	6	126669246	0.0290603	0.0303537	407208	Mental and behavioural disorders	TRUE	reported	6	126990392	0.0096772	1.32099142964769e-06	21282	GCST90003013	TRUE	reported	MiTZ2G	1	1	TRUE	0.00109859208933999	23.4037508366852	22.1895993981091
rs72649275	A	C	A	C	0.088015	0.00115678	NA	0.0849835	FALSE	FALSE	FALSE	XrkhT3	1	29229901	0.982989	0.0542539	407208	Mental and behavioural disorders	TRUE	reported	1	29556413	0.017178	3.02273448003866e-07	21282	GCST90003013	TRUE	reported	MiTZ2G	1	1	TRUE	0.00123202737686004	26.2498831542671	22.1895993981091
rs74573533	G	A	G	A	0.090899	0.0687565	NA	0.0478173	FALSE	FALSE	FALSE	XrkhT3	11	1725031	0.335343	0.071368	407208	Mental and behavioural disorders	TRUE	reported	11	1746261	0.019838	4.63020265860309e-06	21282	GCST90003013	TRUE	reported	MiTZ2G	1	1	TRUE	0.000985557046077841	20.993344078714	22.1895993981091
rs7596328	A	G	A	G	0.049864	0.0334591	NA	0.358825	FALSE	FALSE	FALSE	XrkhT3	2	104825712	0.288878	0.0315478	407208	Mental and behavioural disorders	TRUE	reported	2	105442170	0.010502	2.06871183959983e-06	21282	GCST90003013	TRUE	reported	MiTZ2G	1	1	TRUE	0.00105817612271442	22.541841129408	22.1895993981091
rs939345	T	C	T	C	0.15689	-0.179138	NA	0.0128841	FALSE	FALSE	FALSE	XrkhT3	17	40061097	0.191246	0.137071	407208	Mental and behavioural disorders	TRUE	reported	17	38217350	0.033397	2.64911004851627e-06	21282	GCST90003013	TRUE	reported	MiTZ2G	1	1	TRUE	0.00103588861540851	22.0665682427169	22.1895993981091
rs9545549	G	A	G	A	0.053695	-0.0357936	NA	0.216668	FALSE	FALSE	FALSE	XrkhT3	13	80755443	0.330381	0.0367737	407208	Mental and behavioural disorders	TRUE	reported	13	81329578	0.012136	9.7207550582982e-06	21282	GCST90003013	TRUE	reported	MiTZ2G	1	1	TRUE	0.00091897739491938	19.5738268683085	22.1895993981091
