# Supplementary material for: Investigating Bidirectional Causal Relationships Between Imaging‐Derived Brain Phenotypes and Sedative‐Hypnotic Use Disorder: A Mendelian Randomization Study
Source: Addict Biol. 2026 May 28;31(6):e70160. doi: 10.1111/adb.70160 (PMC13239158; doi:10.1111/adb.70160)
Supplement: Supplementary file 6 — Data S2: Supporting Information. [file ADB-31-e70160-s005.zip › Additional file2/GCST90003787_harmonise.csv]

SNP	effect_allele.exposure	other_allele.exposure	effect_allele.outcome	other_allele.outcome	beta.exposure	beta.outcome	eaf.exposure	eaf.outcome	remove	palindromic	ambiguous	id.outcome	chr.outcome	pos.outcome	pval.outcome	se.outcome	samplesize.outcome	outcome	mr_keep.outcome	pval_origin.outcome	chr.exposure	pos.exposure	se.exposure	pval.exposure	samplesize.exposure	exposure	mr_keep.exposure	pval_origin.exposure	id.exposure	action	SNP_index	mr_keep	R2	f	meanf
rs10430578	A	G	A	G	-0.052866	0.0486568	NA	0.181834	FALSE	FALSE	FALSE	XrkhT3	10	17937785	0.2212	0.0397737	407208	Mental and behavioural disorders	TRUE	reported	10	18226714	0.011436	3.80627357601206e-06	21282	GCST90003787	TRUE	reported	j1UqxS	1	1	TRUE	0.0010031278765687	21.3679960458821	22.4950913132695
rs10957123	C	T	C	T	-0.046142	0.0512244	NA	0.287606	FALSE	FALSE	FALSE	XrkhT3	8	60220078	0.125514	0.0334355	407208	Mental and behavioural disorders	TRUE	reported	8	61132637	0.010271	7.07294042404575e-06	21282	GCST90003787	TRUE	reported	j1UqxS	1	1	TRUE	0.000947421590274278	20.180250646196	22.4950913132695
rs112854052	A	G	A	G	0.1214	0.115276	NA	0.018466	FALSE	FALSE	FALSE	XrkhT3	10	106940096	0.325176	0.117165	407208	Mental and behavioural disorders	TRUE	reported	10	108699854	0.025926	2.84970562734115e-06	21282	GCST90003787	TRUE	reported	j1UqxS	1	1	TRUE	0.00102921637682904	21.9242893365575	22.4950913132695
rs113792946	AT	A	AT	A	0.14421	-0.0428323	NA	0.00516794	FALSE	FALSE	FALSE	XrkhT3	15	39399999	0.847169	0.222238	407208	Mental and behavioural disorders	TRUE	reported	15	39692200	0.030236	1.85737672905297e-06	21282	GCST90003787	TRUE	reported	j1UqxS	1	1	TRUE	0.0010677404113031	22.7458025651162	22.4950913132695
rs116559045	A	G	A	G	0.15105	-0.0117383	NA	0.0356587	FALSE	FALSE	FALSE	XrkhT3	2	239932469	0.887859	0.0832425	407208	Mental and behavioural disorders	TRUE	reported	2	240871886	0.032231	2.79833690456202e-06	21282	GCST90003787	TRUE	reported	j1UqxS	1	1	TRUE	0.00103094025414031	21.9610491376849	22.4950913132695
rs11664412	G	T	G	T	-0.060432	-0.00284959	NA	0.17046	FALSE	FALSE	FALSE	XrkhT3	18	76838006	0.943614	0.0402893	407208	Mental and behavioural disorders	TRUE	reported	18	74549962	0.013576	8.58025114722604e-06	21282	GCST90003787	TRUE	reported	j1UqxS	1	1	TRUE	0.000930194294222366	19.8129644875699	22.4950913132695
rs117718511	T	C	T	C	0.23137	-0.00252414	NA	0.0108013	FALSE	FALSE	FALSE	XrkhT3	8	133281427	0.986208	0.146016	407208	Mental and behavioural disorders	TRUE	reported	8	134293670	0.050033	3.77833098658886e-06	21282	GCST90003787	TRUE	reported	j1UqxS	1	1	TRUE	0.00100381203216519	21.3825841397134	22.4950913132695
rs12189820	T	C	T	C	-0.18615	-0.0631922	NA	0.00178841	FALSE	FALSE	FALSE	XrkhT3	6	132547968	0.873721	0.397601	407208	Mental and behavioural disorders	TRUE	reported	6	132869107	0.039822	2.96551414578262e-06	21282	GCST90003787	TRUE	reported	j1UqxS	1	1	TRUE	0.00102570345933283	21.8493805998681	22.4950913132695
rs12475694	C	T	C	T	-0.047771	-0.000663743	NA	0.685022	FALSE	FALSE	FALSE	XrkhT3	2	189907882	0.983811	0.03271	407208	Mental and behavioural disorders	TRUE	reported	2	190772608	0.010661	7.47652861790718e-06	21282	GCST90003787	TRUE	reported	j1UqxS	1	1	TRUE	0.000942563886672507	20.076683064812	22.4950913132695
rs12545925	A	T	A	T	0.067186	0.0102031	NA	0.269515	FALSE	TRUE	TRUE	XrkhT3	8	27254431	0.765228	0.0341672	407208	Mental and behavioural disorders	TRUE	reported	8	27111948	0.012035	2.3971764361383e-08	21282	GCST90003787	TRUE	reported	j1UqxS	1	1	TRUE	0.00146223588373797	31.1619457211846	22.4950913132695
rs13208741	A	G	A	G	0.054938	0.0138685	NA	0.265757	FALSE	FALSE	FALSE	XrkhT3	6	45493516	0.687722	0.0345031	407208	Mental and behavioural disorders	TRUE	reported	6	45461253	0.010828	3.93187769314697e-07	21282	GCST90003787	TRUE	reported	j1UqxS	1	1	TRUE	0.00120812468437905	25.7399904013658	22.4950913132695
rs139244711	T	C	T	C	0.1217	-0.0682937	NA	0.0305591	FALSE	FALSE	FALSE	XrkhT3	8	73812966	0.447292	0.0898675	407208	Mental and behavioural disorders	TRUE	reported	8	74725201	0.027273	8.14891898213852e-06	21282	GCST90003787	TRUE	reported	j1UqxS	1	1	TRUE	0.000934752735631448	19.9101492807442	22.4950913132695
rs142322147	A	C	A	C	-0.35877	0.101976	NA	0.018543	FALSE	FALSE	FALSE	XrkhT3	5	165899124	0.369397	0.11361	407208	Mental and behavioural disorders	TRUE	reported	5	165326129	0.079887	7.12853030126519e-06	21282	GCST90003787	TRUE	reported	j1UqxS	1	1	TRUE	0.000946795520978819	20.1669026195014	22.4950913132695
rs2267161	T	C	T	C	0.054175	-0.010648	NA	0.328928	FALSE	FALSE	FALSE	XrkhT3	22	30557308	0.741133	0.0322323	407208	Mental and behavioural disorders	TRUE	reported	22	30953295	0.010543	2.79318692225397e-07	21282	GCST90003787	TRUE	reported	j1UqxS	1	1	TRUE	0.00123913466055608	26.4015005911065	22.4950913132695
rs2305363	A	G	A	G	0.050987	-0.00480329	NA	0.221331	FALSE	FALSE	FALSE	XrkhT3	15	84909078	0.895061	0.0364153	407208	Mental and behavioural disorders	TRUE	reported	15	85452309	0.011149	4.82614093268521e-06	21282	GCST90003787	TRUE	reported	j1UqxS	1	1	TRUE	0.000981766172553984	20.9125153521045	22.4950913132695
rs239649	C	T	C	T	0.045381	-0.0610749	NA	0.682362	FALSE	FALSE	FALSE	XrkhT3	21	27423056	0.0607337	0.0325658	407208	Mental and behavioural disorders	TRUE	reported	21	28795375	0.010219	8.99911910870052e-06	21282	GCST90003787	TRUE	reported	j1UqxS	1	1	TRUE	0.000925798836222893	19.7192552984296	22.4950913132695
rs34153980	A	G	A	G	-0.13667	0.0305842	NA	0.0385426	FALSE	FALSE	FALSE	XrkhT3	9	4865643	0.700534	0.0795221	407208	Mental and behavioural disorders	TRUE	reported	9	4865643	0.027109	4.65157470302167e-07	21282	GCST90003787	TRUE	reported	j1UqxS	1	1	TRUE	0.00119285757870535	25.4143249449681	22.4950913132695
rs35260162	C	T	C	T	0.14924	0.126733	NA	0.00757478	FALSE	FALSE	FALSE	XrkhT3	2	120963454	0.477679	0.178486	407208	Mental and behavioural disorders	TRUE	reported	2	121721030	0.033572	8.81860722821754e-06	21282	GCST90003787	TRUE	reported	j1UqxS	1	1	TRUE	0.000927685006629542	19.759467502818	22.4950913132695
rs429358	C	T	C	T	0.071278	-0.0471214	NA	0.181287	FALSE	FALSE	FALSE	XrkhT3	19	44908684	0.230184	0.0392717	407208	Mental and behavioural disorders	TRUE	reported	19	45411941	0.013465	1.2122717925365e-07	21282	GCST90003787	TRUE	reported	j1UqxS	1	1	TRUE	0.00131496561937116	28.0193128132462	22.4950913132695
rs55803249	A	G	A	G	-0.1234	0.0488519	NA	0.0626846	FALSE	FALSE	FALSE	XrkhT3	6	31126137	0.439312	0.0631688	407208	Mental and behavioural disorders	TRUE	reported	6	31093914	0.02778	8.95777191219215e-06	21282	GCST90003787	TRUE	reported	j1UqxS	1	1	TRUE	0.000926298423706987	19.7299062375324	22.4950913132695
rs56151650	G	C	G	C	0.075796	-0.0459171	NA	0.110999	FALSE	TRUE	TRUE	XrkhT3	13	23167037	0.343211	0.048444	407208	Mental and behavioural disorders	TRUE	reported	13	23741176	0.016016	2.23305798302641e-06	21282	GCST90003787	TRUE	reported	j1UqxS	1	1	TRUE	0.0010512722803128	22.3946169651001	22.4950913132695
rs6567418	C	G	C	G	-0.16327	-0.106723	NA	0.98467	FALSE	TRUE	TRUE	XrkhT3	18	64192478	0.407952	0.12897	407208	Mental and behavioural disorders	TRUE	reported	18	61859713	0.036146	6.30666844780212e-06	21282	GCST90003787	TRUE	reported	j1UqxS	1	1	TRUE	0.000957775452944953	20.4010012168496	22.4950913132695
rs7119498	C	T	C	T	0.050663	-0.0600584	NA	0.395509	FALSE	FALSE	FALSE	XrkhT3	11	10441561	0.0535834	0.0311154	407208	Mental and behavioural disorders	TRUE	reported	11	10463108	0.010094	5.23841619027791e-07	21282	GCST90003787	TRUE	reported	j1UqxS	1	1	TRUE	0.00118230355223717	25.1892008732775	22.4950913132695
rs7201574	G	A	G	A	-0.064657	-0.0367449	NA	0.178947	FALSE	FALSE	FALSE	XrkhT3	16	10009201	0.352944	0.0395577	407208	Mental and behavioural disorders	TRUE	reported	16	10103058	0.013729	2.49689339200737e-06	21282	GCST90003787	TRUE	reported	j1UqxS	1	1	TRUE	0.00104109048150436	22.1774942245535	22.4950913132695
rs72779070	A	G	A	G	0.16864	-0.184303	NA	0.0211596	FALSE	FALSE	FALSE	XrkhT3	5	92597411	0.0872328	0.107768	407208	Mental and behavioural disorders	TRUE	reported	5	91933118	0.037317	6.24597152533276e-06	21282	GCST90003787	TRUE	reported	j1UqxS	1	1	TRUE	0.000958691218096397	20.4205261001324	22.4950913132695
rs7283073	C	T	C	T	0.043359	0.00371383	NA	0.542773	FALSE	FALSE	FALSE	XrkhT3	21	46043449	0.903357	0.0305863	407208	Mental and behavioural disorders	TRUE	reported	21	47463363	0.0097662	9.05315591648485e-06	21282	GCST90003787	TRUE	reported	j1UqxS	1	1	TRUE	0.00092532181281959	19.7090854234539	22.4950913132695
rs73018894	A	C	A	C	0.18301	-0.192118	NA	0.00503479	FALSE	FALSE	FALSE	XrkhT3	19	30335392	0.381583	0.219568	407208	Mental and behavioural disorders	TRUE	reported	19	30826299	0.037105	8.19030358899611e-07	21282	GCST90003787	TRUE	reported	j1UqxS	1	1	TRUE	0.00114176358174202	24.3245018498263	22.4950913132695
rs7593259	A	G	A	G	-0.10625	-0.0349902	NA	0.0261155	FALSE	FALSE	FALSE	XrkhT3	2	63895178	0.713362	0.0952514	407208	Mental and behavioural disorders	TRUE	reported	2	64122312	0.02239	2.09411245585089e-06	21282	GCST90003787	TRUE	reported	j1UqxS	1	1	TRUE	0.00105700722591776	22.5169143086596	22.4950913132695
rs77079774	A	G	A	G	-0.12161	-0.0103737	NA	0.0207137	FALSE	FALSE	FALSE	XrkhT3	7	48404783	0.924569	0.109566	407208	Mental and behavioural disorders	TRUE	reported	7	48444380	0.026455	4.31519076827765e-06	21282	GCST90003787	TRUE	reported	j1UqxS	1	1	TRUE	0.000991926754329045	21.1291599111344	22.4950913132695
rs77436611	C	T	C	T	0.072716	0.0615256	NA	0.117943	FALSE	FALSE	FALSE	XrkhT3	16	84959277	0.190222	0.0469689	407208	Mental and behavioural disorders	TRUE	reported	16	84992883	0.015245	1.85609414170343e-06	21282	GCST90003787	TRUE	reported	j1UqxS	1	1	TRUE	0.00106789520599829	22.749103642364	22.4950913132695
rs78223316	C	G	C	G	-0.1612	0.310139	NA	0.00650641	FALSE	TRUE	TRUE	XrkhT3	11	100027880	0.114162	0.196321	407208	Mental and behavioural disorders	TRUE	reported	11	99898612	0.03498	4.08319386332692e-06	21282	GCST90003787	TRUE	reported	j1UqxS	1	1	TRUE	0.000996884557262272	21.2348720946077	22.4950913132695
rs78248964	A	C	A	C	-0.080114	0.032039	NA	0.0921093	FALSE	FALSE	FALSE	XrkhT3	15	77506308	0.539993	0.0522809	407208	Mental and behavioural disorders	TRUE	reported	15	77798650	0.015873	4.52168183234498e-07	21282	GCST90003787	TRUE	reported	j1UqxS	1	1	TRUE	0.00119554748597689	25.4717031322314	22.4950913132695
rs78820731	T	G	T	G	-0.11888	0.0100397	NA	0.0418318	FALSE	FALSE	FALSE	XrkhT3	7	132498641	0.898434	0.0786563	407208	Mental and behavioural disorders	TRUE	reported	7	132183400	0.024216	9.21297727668556e-07	21282	GCST90003787	TRUE	reported	j1UqxS	1	1	TRUE	0.00113112036265633	24.0974984885562	22.4950913132695
rs9290432	A	G	A	G	-0.051483	0.00561452	NA	0.496164	FALSE	FALSE	FALSE	XrkhT3	3	171719363	0.853147	0.0303317	407208	Mental and behavioural disorders	TRUE	reported	3	171437153	0.0098187	1.59184214964859e-07	21282	GCST90003787	TRUE	reported	j1UqxS	1	1	TRUE	0.00129016898222616	27.4902630264427	22.4950913132695
rs9816948	T	A	T	A	-0.051555	0.0189857	NA	0.216304	FALSE	TRUE	TRUE	XrkhT3	3	183689277	0.605685	0.0367767	407208	Mental and behavioural disorders	TRUE	reported	3	183407065	0.011012	2.86220014905119e-06	21282	GCST90003787	TRUE	reported	j1UqxS	1	1	TRUE	0.00102884437295862	21.916356776905	22.4950913132695
rs9822653	G	A	G	A	-0.051091	0.0176831	NA	0.320825	FALSE	FALSE	FALSE	XrkhT3	3	31972451	0.58512	0.0323914	407208	Mental and behavioural disorders	TRUE	reported	3	32013943	0.011321	6.42835718671385e-06	21282	GCST90003787	TRUE	reported	j1UqxS	1	1	TRUE	0.000956073697628186	20.3647184572043	22.4950913132695
