# Supplementary material for: Investigating Bidirectional Causal Relationships Between Imaging‐Derived Brain Phenotypes and Sedative‐Hypnotic Use Disorder: A Mendelian Randomization Study
Source: Addict Biol. 2026 May 28;31(6):e70160. doi: 10.1111/adb.70160 (PMC13239158; doi:10.1111/adb.70160)
Supplement: Supplementary file 6 — Data S2: Supporting Information. [file ADB-31-e70160-s005.zip › Additional file2/GCST90005916_harmonise.csv]

SNP	effect_allele.exposure	other_allele.exposure	effect_allele.outcome	other_allele.outcome	beta.exposure	beta.outcome	eaf.exposure	eaf.outcome	remove	palindromic	ambiguous	id.outcome	chr.outcome	pos.outcome	pval.outcome	se.outcome	samplesize.outcome	outcome	mr_keep.outcome	pval_origin.outcome	chr.exposure	pos.exposure	se.exposure	pval.exposure	samplesize.exposure	exposure	mr_keep.exposure	pval_origin.exposure	id.exposure	action	SNP_index	mr_keep	R2	f	meanf
rs10002705	G	A	G	A	-0.049447	-0.112093	NA	0.700047	FALSE	FALSE	FALSE	XrkhT3	4	104428605	0.000569692	0.0325319	407208	Mental and behavioural disorders	TRUE	reported	4	105349762	0.01104	7.53702576688426e-06	21081	GCST90005916	TRUE	reported	mizrqV	1	1	TRUE	0.000950686804207145	20.0585965889705	21.8932932541427
rs1022478	G	C	G	C	-0.046528	0.0412453	NA	0.367948	FALSE	TRUE	TRUE	XrkhT3	22	45426076	0.188943	0.0313959	407208	Mental and behavioural disorders	TRUE	reported	22	45821956	0.010509	9.58958912914738e-06	21081	GCST90005916	TRUE	reported	mizrqV	1	1	TRUE	0.000928990204083319	19.6003930850445	21.8932932541427
rs10432571	C	G	C	G	0.053131	0.0477365	NA	0.231388	FALSE	TRUE	TRUE	XrkhT3	2	240965081	0.185621	0.0360644	407208	Mental and behavioural disorders	TRUE	reported	2	241904498	0.011833	7.15484121416898e-06	21081	GCST90005916	TRUE	reported	mizrqV	1	1	TRUE	0.000955432269604794	20.1588171954651	21.8932932541427
rs10860669	G	A	G	A	-0.045603	0.0285673	NA	0.427476	FALSE	FALSE	FALSE	XrkhT3	12	100973960	0.351799	0.030681	407208	Mental and behavioural disorders	TRUE	reported	12	101367738	0.01017	7.36376634961514e-06	21081	GCST90005916	TRUE	reported	mizrqV	1	1	TRUE	0.000952883230800131	20.1049833235004	21.8932932541427
rs11183419	A	G	A	G	0.086389	0.0434723	NA	0.0859812	FALSE	FALSE	FALSE	XrkhT3	12	38345269	0.419985	0.053906	407208	Mental and behavioural disorders	TRUE	reported	12	38739071	0.019552	9.99769767998157e-06	21081	GCST90005916	TRUE	reported	mizrqV	1	1	TRUE	0.000925212108326171	19.5206067331187	21.8932932541427
rs115360810	G	A	G	A	0.15696	0.0381443	NA	0.00801659	FALSE	FALSE	FALSE	XrkhT3	6	32828533	0.823823	0.171335	407208	Mental and behavioural disorders	TRUE	reported	6	32796310	0.031549	6.57355044454897e-07	21081	GCST90005916	TRUE	reported	mizrqV	1	1	TRUE	0.00117275139252218	24.7494515567524	21.8932932541427
rs115491410	G	A	G	A	0.16943	0.184331	NA	0.0070837	FALSE	FALSE	FALSE	XrkhT3	4	113590856	0.305593	0.179921	407208	Mental and behavioural disorders	TRUE	reported	4	114512012	0.037694	6.9968086997856e-06	21081	GCST90005916	TRUE	reported	mizrqV	1	1	TRUE	0.000957478287246513	20.2020278198651	21.8932932541427
rs12623480	C	T	C	T	0.05362	0.0110662	NA	0.741198	FALSE	FALSE	FALSE	XrkhT3	2	42052827	0.752927	0.0351551	407208	Mental and behavioural disorders	TRUE	reported	2	42279967	0.010603	4.29833242521565e-07	21081	GCST90005916	TRUE	reported	mizrqV	1	1	TRUE	0.00121165325919876	25.5714227483662	21.8932932541427
rs13130469	G	A	G	A	0.053667	0.0270619	NA	0.216098	FALSE	FALSE	FALSE	XrkhT3	4	8296043	0.463566	0.0369201	407208	Mental and behavioural disorders	TRUE	reported	4	8297770	0.011928	6.85172620134949e-06	21081	GCST90005916	TRUE	reported	mizrqV	1	1	TRUE	0.000959337306506145	20.2412893078078	21.8932932541427
rs1327317	T	C	T	C	0.045301	-0.0151611	NA	0.239907	FALSE	FALSE	FALSE	XrkhT3	13	80093669	0.670922	0.0356831	407208	Mental and behavioural disorders	TRUE	reported	13	80667804	0.010135	7.86502305458658e-06	21081	GCST90005916	TRUE	reported	mizrqV	1	1	TRUE	0.000946815746359604	19.9768435075096	21.8932932541427
rs146925469	T	C	T	C	0.73433	0.155568	NA	0.0457658	FALSE	FALSE	FALSE	XrkhT3	15	85054495	0.0325994	0.0727981	407208	Mental and behavioural disorders	TRUE	reported	15	85597726	0.15564	2.39552109711983e-06	21081	GCST90005916	TRUE	reported	mizrqV	1	1	TRUE	0.00105484957548852	22.258653733164	21.8932932541427
rs149249098	C	G	C	G	-0.15789	0.0539976	NA	0.0300391	FALSE	TRUE	TRUE	XrkhT3	10	120182273	0.541532	0.0884486	407208	Mental and behavioural disorders	TRUE	reported	10	121941785	0.029308	7.22603398863415e-08	21081	GCST90005916	TRUE	reported	mizrqV	1	1	TRUE	0.0013748274182396	29.0198844819325	21.8932932541427
rs149801705	C	G	C	G	0.12745	-0.252811	NA	0.0128525	FALSE	TRUE	TRUE	XrkhT3	19	8420214	0.0577298	0.133217	407208	Mental and behavioural disorders	TRUE	reported	19	8485098	0.026408	1.40055445724223e-06	21081	GCST90005916	TRUE	reported	mizrqV	1	1	TRUE	0.00110366651851091	23.2898908164053	21.8932932541427
rs1629816	A	G	A	G	-0.044723	-0.00427175	NA	0.502432	FALSE	FALSE	FALSE	XrkhT3	3	10294607	0.887524	0.0302022	407208	Mental and behavioural disorders	TRUE	reported	3	10336291	0.010008	7.91407205399484e-06	21081	GCST90005916	TRUE	reported	mizrqV	1	1	TRUE	0.00094637847332579	19.9676087543232	21.8932932541427
rs185609868	C	A	C	A	-0.175	-0.0639734	NA	0.00941645	FALSE	FALSE	FALSE	XrkhT3	13	89747323	0.677993	0.154077	407208	Mental and behavioural disorders	TRUE	reported	13	90399577	0.039196	8.0612056386389e-06	21081	GCST90005916	TRUE	reported	mizrqV	1	1	TRUE	0.000944693488806011	19.9320237035534	21.8932932541427
rs2678904	T	G	T	G	0.048212	-0.0131901	NA	0.616482	FALSE	FALSE	FALSE	XrkhT3	2	57910620	0.672744	0.0312277	407208	Mental and behavioural disorders	TRUE	reported	2	58137755	0.0099629	1.31280432856887e-06	21081	GCST90005916	TRUE	reported	mizrqV	1	1	TRUE	0.00110959728532421	23.4151826003978	21.8932932541427
rs2927021	G	A	G	A	-0.10189	-0.0186089	NA	0.04562	FALSE	FALSE	FALSE	XrkhT3	8	119351734	0.799687	0.0733353	407208	Mental and behavioural disorders	TRUE	reported	8	120363974	0.022153	4.25794453582597e-06	21081	GCST90005916	TRUE	reported	mizrqV	1	1	TRUE	0.00100246965621738	21.152262384607	21.8932932541427
rs2966757	C	T	C	T	-0.052569	-0.0621588	NA	0.829143	FALSE	FALSE	FALSE	XrkhT3	5	110054069	0.124349	0.0404476	407208	Mental and behavioural disorders	TRUE	reported	5	109389770	0.011614	6.02975963285556e-06	21081	GCST90005916	TRUE	reported	mizrqV	1	1	TRUE	0.000970918352724957	20.4858780720812	21.8932932541427
rs34506685	G	A	G	A	-0.057611	0.0533071	NA	0.32634	FALSE	FALSE	FALSE	XrkhT3	2	241500573	0.0991037	0.0323227	407208	Mental and behavioural disorders	TRUE	reported	2	242439988	0.011793	1.04087840891727e-06	21081	GCST90005916	TRUE	reported	mizrqV	1	1	TRUE	0.00113078398984304	23.862779370767	21.8932932541427
rs34522	T	C	T	C	0.063261	0.0276854	NA	0.580763	FALSE	FALSE	FALSE	XrkhT3	5	92968084	0.368522	0.0307874	407208	Mental and behavioural disorders	TRUE	reported	5	92303791	0.010582	2.29403479066974e-09	21081	GCST90005916	TRUE	reported	mizrqV	1	1	TRUE	0.00169242623468512	35.7351316752749	21.8932932541427
rs34681662	T	A	T	A	-0.058018	-0.0860304	NA	0.108314	FALSE	TRUE	TRUE	XrkhT3	8	128989216	0.0804359	0.0492119	407208	Mental and behavioural disorders	TRUE	reported	8	130001462	0.012744	5.32843902041199e-06	21081	GCST90005916	TRUE	reported	mizrqV	1	1	TRUE	0.000982191120903686	20.7239615285321	21.8932932541427
rs4745453	A	G	A	G	-0.05093	0.00699254	NA	0.774579	FALSE	FALSE	FALSE	XrkhT3	9	75849566	0.848413	0.0365825	407208	Mental and behavioural disorders	TRUE	reported	9	78464482	0.011504	9.5917974678797e-06	21081	GCST90005916	TRUE	reported	mizrqV	1	1	TRUE	0.000928869724071023	19.5978487620651	21.8932932541427
rs613507	T	G	T	G	0.10259	0.0871092	NA	0.0278294	FALSE	FALSE	FALSE	XrkhT3	5	139657426	0.35572	0.0943197	407208	Mental and behavioural disorders	TRUE	reported	5	139037011	0.022324	4.34010263644744e-06	21081	GCST90005916	TRUE	reported	mizrqV	1	1	TRUE	0.00100078311970944	21.1166405577704	21.8932932541427
rs62499127	T	C	T	C	-0.15659	-0.0553394	NA	0.0076175	FALSE	FALSE	FALSE	XrkhT3	8	26019534	0.755856	0.177982	407208	Mental and behavioural disorders	TRUE	reported	8	25877050	0.034145	4.5435990492934e-06	21081	GCST90005916	TRUE	reported	mizrqV	1	1	TRUE	0.000996665771563517	21.0296773583975	21.8932932541427
rs62536870	A	G	A	G	-0.049568	-0.0176804	NA	0.210901	FALSE	FALSE	FALSE	XrkhT3	9	38041538	0.635697	0.0373222	407208	Mental and behavioural disorders	TRUE	reported	9	38041535	0.010909	5.56160319597592e-06	21081	GCST90005916	TRUE	reported	mizrqV	1	1	TRUE	0.000978400303029751	20.643897983607	21.8932932541427
rs7094644	A	G	A	G	0.048458	0.0369277	NA	0.69224	FALSE	FALSE	FALSE	XrkhT3	10	16731865	0.261001	0.0328531	407208	Mental and behavioural disorders	TRUE	reported	10	16773864	0.010602	4.89215265134418e-06	21081	GCST90005916	TRUE	reported	mizrqV	1	1	TRUE	0.000989997276481196	20.8888324782094	21.8932932541427
rs71481841	T	C	T	C	0.062132	0.0640548	NA	0.276352	FALSE	FALSE	FALSE	XrkhT3	11	128953628	0.0597943	0.0340299	407208	Mental and behavioural disorders	TRUE	reported	11	128823523	0.011824	1.49830421062266e-07	21081	GCST90005916	TRUE	reported	mizrqV	1	1	TRUE	0.00130810360555957	27.6096321609681	21.8932932541427
rs74617421	A	G	A	G	0.14723	0.190816	NA	0.00883134	FALSE	FALSE	FALSE	XrkhT3	8	10136685	0.23984	0.162344	407208	Mental and behavioural disorders	TRUE	reported	8	9994195	0.031456	2.87739841473567e-06	21081	GCST90005916	TRUE	reported	mizrqV	1	1	TRUE	0.00103810992697588	21.9050590099337	21.8932932541427
rs75288236	G	A	G	A	-0.075605	0.0563904	NA	0.0905819	FALSE	FALSE	FALSE	XrkhT3	18	61448467	0.288712	0.0531508	407208	Mental and behavioural disorders	TRUE	reported	18	59115700	0.016388	3.98657556040578e-06	21081	GCST90005916	TRUE	reported	mizrqV	1	1	TRUE	0.00100860162950653	21.2817785849277	21.8932932541427
rs75996682	T	C	T	C	-0.11392	0.0494736	NA	0.0528818	FALSE	FALSE	FALSE	XrkhT3	7	27139461	0.470585	0.0685677	407208	Mental and behavioural disorders	TRUE	reported	7	27179080	0.024052	2.19280493535045e-06	21081	GCST90005916	TRUE	reported	mizrqV	1	1	TRUE	0.00106302735768039	22.4313988632077	21.8932932541427
rs79227604	T	C	T	C	-0.1018	0.03633	NA	0.0614035	FALSE	FALSE	FALSE	XrkhT3	19	10954507	0.565283	0.0631814	407208	Mental and behavioural disorders	TRUE	reported	19	11065183	0.022718	7.46276902018144e-06	21081	GCST90005916	TRUE	reported	mizrqV	1	1	TRUE	0.000951591796712297	20.0777092663331	21.8932932541427
rs7955805	A	C	A	C	-0.043324	-0.0120804	NA	0.421524	FALSE	FALSE	FALSE	XrkhT3	12	77553002	0.6949	0.0308005	407208	Mental and behavioural disorders	TRUE	reported	12	77946782	0.009782	9.51480736351758e-06	21081	GCST90005916	TRUE	reported	mizrqV	1	1	TRUE	0.000929622553112172	19.6137471787799	21.8932932541427
rs8072680	A	T	A	T	-0.095884	-0.0235336	NA	0.88109	FALSE	TRUE	TRUE	XrkhT3	17	65448731	0.615527	0.0468609	407208	Mental and behavioural disorders	TRUE	reported	17	63444849	0.020768	3.91832089394111e-06	21081	GCST90005916	TRUE	reported	mizrqV	1	1	TRUE	0.00101011964369605	21.3138414994502	21.8932932541427
rs8133012	A	C	A	C	0.074401	-0.0486503	NA	0.114074	FALSE	FALSE	FALSE	XrkhT3	21	15062105	0.313583	0.048277	407208	Mental and behavioural disorders	TRUE	reported	21	16434426	0.016282	4.91360227299092e-06	21081	GCST90005916	TRUE	reported	mizrqV	1	1	TRUE	0.000989511587605867	20.8785743463925	21.8932932541427
rs9489152	A	G	A	G	0.043923	0.0492242	NA	0.515025	FALSE	FALSE	FALSE	XrkhT3	6	117413583	0.105353	0.0303958	407208	Mental and behavioural disorders	TRUE	reported	6	117734746	0.009811	7.61026885913448e-06	21081	GCST90005916	TRUE	reported	mizrqV	1	1	TRUE	0.000949846707836275	20.0408544941443	21.8932932541427
rs981261	T	C	T	C	0.077795	-0.00665699	NA	0.952832	FALSE	FALSE	FALSE	XrkhT3	17	65753418	0.926346	0.0720114	407208	Mental and behavioural disorders	TRUE	reported	17	63749536	0.017526	9.08657048958146e-06	21081	GCST90005916	TRUE	reported	mizrqV	1	1	TRUE	0.000933771954338331	19.7013756175112	21.8932932541427
