# Supplementary material for: Investigating Bidirectional Causal Relationships Between Imaging‐Derived Brain Phenotypes and Sedative‐Hypnotic Use Disorder: A Mendelian Randomization Study
Source: Addict Biol. 2026 May 28;31(6):e70160. doi: 10.1111/adb.70160 (PMC13239158; doi:10.1111/adb.70160)
Supplement: Supplementary file 6 — Data S2: Supporting Information. [file ADB-31-e70160-s005.zip › Additional file2/GCST90005725_harmonise.csv]

SNP	effect_allele.exposure	other_allele.exposure	effect_allele.outcome	other_allele.outcome	beta.exposure	beta.outcome	eaf.exposure	eaf.outcome	remove	palindromic	ambiguous	id.outcome	chr.outcome	pos.outcome	pval.outcome	se.outcome	samplesize.outcome	outcome	mr_keep.outcome	pval_origin.outcome	chr.exposure	pos.exposure	se.exposure	pval.exposure	samplesize.exposure	exposure	mr_keep.exposure	pval_origin.exposure	id.exposure	action	SNP_index	mr_keep	R2	f	meanf
rs114692621	C	T	C	T	0.21486	-0.255824	NA	0.00220234	FALSE	FALSE	FALSE	XrkhT3	3	60277072	0.455703	0.342955	407208	Mental and behavioural disorders	TRUE	reported	3	60262801	0.047435	5.94292158615573e-06	21081	GCST90005725	TRUE	reported	gc2G0t	1	1	TRUE	0.000972298588705507	20.5150286847608	21.5397760301761
rs116167598	A	G	A	G	0.22358	0.496244	NA	0.00525099	FALSE	FALSE	FALSE	XrkhT3	8	20293856	0.00660344	0.182698	407208	Mental and behavioural disorders	TRUE	reported	8	20151367	0.043766	3.27642325685378e-07	21081	GCST90005725	TRUE	reported	gc2G0t	1	1	TRUE	0.00123641334420612	26.094620619667	21.5397760301761
rs11681132	T	C	T	C	-0.095264	-0.108259	NA	0.0963302	FALSE	FALSE	FALSE	XrkhT3	2	16451329	0.0401698	0.052758	407208	Mental and behavioural disorders	TRUE	reported	2	16632597	0.021521	9.62276766092399e-06	21081	GCST90005725	TRUE	reported	gc2G0t	1	1	TRUE	0.00092862001665549	19.5925753887649	21.5397760301761
rs11725414	T	C	T	C	0.059072	0.0328968	NA	0.229015	FALSE	FALSE	FALSE	XrkhT3	4	56634872	0.369512	0.0366584	407208	Mental and behavioural disorders	TRUE	reported	4	57501038	0.012916	4.82169793900618e-06	21081	GCST90005725	TRUE	reported	gc2G0t	1	1	TRUE	0.000991254927098139	20.9153950967435	21.5397760301761
rs142620077	GAC	G	GAC	G	-0.048716	0.0283279	NA	0.606289	FALSE	FALSE	FALSE	XrkhT3	3	100635000	0.36749	0.0314341	407208	Mental and behavioural disorders	TRUE	reported	3	100353844	0.010649	4.79622998644459e-06	21081	GCST90005725	TRUE	reported	gc2G0t	1	1	TRUE	0.000991752844477992	20.9259115410457	21.5397760301761
rs149357389	G	A	G	A	0.19452	0.183104	NA	0.0127361	FALSE	FALSE	FALSE	XrkhT3	12	100563670	0.181277	0.136968	407208	Mental and behavioural disorders	TRUE	reported	12	100957448	0.041591	2.92954382976943e-06	21081	GCST90005725	TRUE	reported	gc2G0t	1	1	TRUE	0.00103654506720516	21.8720047902929	21.5397760301761
rs188401934	A	G	A	G	-0.19406	0.000709942	NA	0.00811198	FALSE	FALSE	FALSE	XrkhT3	12	49299401	0.99678	0.175907	407208	Mental and behavioural disorders	TRUE	reported	12	49693184	0.042265	4.42894207198636e-06	21081	GCST90005725	TRUE	reported	gc2G0t	1	1	TRUE	0.000999044889695169	21.0799270232522	21.5397760301761
rs28481521	T	C	T	C	-0.062666	0.00115673	NA	0.13577	FALSE	FALSE	FALSE	XrkhT3	16	81909584	0.979071	0.0440928	407208	Mental and behavioural disorders	TRUE	reported	16	81943189	0.013252	2.27300295329098e-06	21081	GCST90005725	TRUE	reported	gc2G0t	1	1	TRUE	0.00105961831358485	22.3593868478395	21.5397760301761
rs2878862	T	C	T	C	0.077851	0.0633384	NA	0.0695238	FALSE	FALSE	FALSE	XrkhT3	22	46455189	0.296148	0.0606266	407208	Mental and behavioural disorders	TRUE	reported	22	46851086	0.016491	2.3653749870576e-06	21081	GCST90005725	TRUE	reported	gc2G0t	1	1	TRUE	0.00105604960987695	22.2840027389953	21.5397760301761
rs4943221	A	G	A	G	-0.047179	-0.059776	NA	0.465581	FALSE	FALSE	FALSE	XrkhT3	13	34561054	0.0508019	0.0306049	407208	Mental and behavioural disorders	TRUE	reported	13	35135191	0.0097657	1.36709910820375e-06	21081	GCST90005725	TRUE	reported	gc2G0t	1	1	TRUE	0.00110590785211138	23.3372404521184	21.5397760301761
rs7315538	T	G	T	G	0.24464	-0.450304	NA	0.00264311	FALSE	FALSE	FALSE	XrkhT3	12	76331456	0.139418	0.304679	407208	Mental and behavioural disorders	TRUE	reported	12	76725236	0.054734	7.8777101958568e-06	21081	GCST90005725	TRUE	reported	gc2G0t	1	1	TRUE	0.000946755826613356	19.9755780641051	21.5397760301761
rs76020757	A	G	A	G	0.085344	0.0935267	NA	0.0814236	FALSE	FALSE	FALSE	XrkhT3	9	115626245	0.0905045	0.0552517	407208	Mental and behavioural disorders	TRUE	reported	9	118388524	0.019313	9.96781571151294e-06	21081	GCST90005725	TRUE	reported	gc2G0t	1	1	TRUE	0.000925450500506924	19.5256411145276	21.5397760301761
