# Supplementary material for: Investigating Bidirectional Causal Relationships Between Imaging‐Derived Brain Phenotypes and Sedative‐Hypnotic Use Disorder: A Mendelian Randomization Study
Source: Addict Biol. 2026 May 28;31(6):e70160. doi: 10.1111/adb.70160 (PMC13239158; doi:10.1111/adb.70160)
Supplement: Supplementary file 6 — Data S2: Supporting Information. [file ADB-31-e70160-s005.zip › Additional file2/GCST90005523_harmonise.csv]

SNP	effect_allele.exposure	other_allele.exposure	effect_allele.outcome	other_allele.outcome	beta.exposure	beta.outcome	eaf.exposure	eaf.outcome	remove	palindromic	ambiguous	id.outcome	chr.outcome	pos.outcome	pval.outcome	se.outcome	samplesize.outcome	outcome	mr_keep.outcome	pval_origin.outcome	chr.exposure	pos.exposure	se.exposure	pval.exposure	samplesize.exposure	exposure	mr_keep.exposure	pval_origin.exposure	id.exposure	action	SNP_index	mr_keep	R2	f	meanf
rs1031881	G	T	G	T	0.06283	-0.0293155	NA	0.083136	FALSE	FALSE	FALSE	XrkhT3	6	124599994	0.598547	0.0556808	407208	Mental and behavioural disorders	TRUE	reported	6	124921140	0.012886	1.09244605322679e-06	21081	GCST90005523	TRUE	reported	7wMzcu	1	1	TRUE	0.00112646360459733	23.7715040554521	21.5145417735647
rs118162743	A	G	A	G	0.088596	-0.067651	NA	0.0913181	FALSE	FALSE	FALSE	XrkhT3	13	101754068	0.202727	0.0531087	407208	Mental and behavioural disorders	TRUE	reported	13	102406418	0.018981	3.06690271516231e-06	21081	GCST90005523	TRUE	reported	7wMzcu	1	1	TRUE	0.00103240534132626	21.7845626886945	21.5145417735647
rs143476195	T	G	T	G	-0.17353	0.086227	NA	0.0137288	FALSE	FALSE	FALSE	XrkhT3	3	168631664	0.508828	0.130516	407208	Mental and behavioural disorders	TRUE	reported	3	168349452	0.039167	9.4514839244073e-06	21081	GCST90005523	TRUE	reported	7wMzcu	1	1	TRUE	0.00093027876219847	19.6276051726265	21.5145417735647
rs146555324	A	C	A	C	-0.26422	0.131524	NA	0.00237792	FALSE	FALSE	FALSE	XrkhT3	5	73391192	0.670096	0.30873	407208	Mental and behavioural disorders	TRUE	reported	5	72687019	0.057777	4.8328131006953e-06	21081	GCST90005523	TRUE	reported	7wMzcu	1	1	TRUE	0.000991059131660547	20.9112597311838	21.5145417735647
rs3082211	GTT	G	GTT	G	0.14235	-0.0109547	NA	0.0596118	FALSE	FALSE	FALSE	XrkhT3	3	186807133	0.864277	0.0640878	407208	Mental and behavioural disorders	TRUE	reported	3	186524922	0.03013	2.32380670251764e-06	21081	GCST90005523	TRUE	reported	7wMzcu	1	1	TRUE	0.0010577082003431	22.3190381847441	21.5145417735647
rs4088960	C	T	C	T	0.045163	-0.0373418	NA	0.499305	FALSE	FALSE	FALSE	XrkhT3	4	107888805	0.22338	0.0306687	407208	Mental and behavioural disorders	TRUE	reported	4	108809961	0.0098831	4.91133999646998e-06	21081	GCST90005523	TRUE	reported	7wMzcu	1	1	TRUE	0.000989596131219811	20.8803599734306	21.5145417735647
rs6883887	A	C	A	C	-0.1229	0.076319	NA	0.044492	FALSE	FALSE	FALSE	XrkhT3	5	165507271	0.305993	0.0745546	407208	Mental and behavioural disorders	TRUE	reported	5	164934276	0.027555	8.2356901715361e-06	21081	GCST90005523	TRUE	reported	7wMzcu	1	1	TRUE	0.000942762061336025	19.8912341918513	21.5145417735647
rs72681829	A	G	A	G	-0.14196	0.0708501	NA	0.0124649	FALSE	FALSE	FALSE	XrkhT3	8	115978345	0.598653	0.134609	407208	Mental and behavioural disorders	TRUE	reported	8	116990570	0.030839	4.18311688651496e-06	21081	GCST90005523	TRUE	reported	7wMzcu	1	1	TRUE	0.00100416222053259	21.188011647431	21.5145417735647
rs74685573	T	G	T	G	0.12014	-0.140359	NA	0.0568794	FALSE	FALSE	FALSE	XrkhT3	13	39283377	0.0303983	0.0648351	407208	Mental and behavioural disorders	TRUE	reported	13	39857514	0.024208	6.99841996002273e-07	21081	GCST90005523	TRUE	reported	7wMzcu	1	1	TRUE	0.00116696846885933	24.6272675998489	21.5145417735647
rs75507123	T	G	T	G	-0.065853	-0.00306063	NA	0.114639	FALSE	FALSE	FALSE	XrkhT3	12	5308690	0.948774	0.0476392	407208	Mental and behavioural disorders	TRUE	reported	12	5417856	0.014813	8.81454704447221e-06	21081	GCST90005523	TRUE	reported	7wMzcu	1	1	TRUE	0.000936627516031223	19.7616807443703	21.5145417735647
rs75886205	T	C	T	C	-0.21582	0.0143353	NA	0.00827907	FALSE	FALSE	FALSE	XrkhT3	5	86533391	0.932884	0.170219	407208	Mental and behavioural disorders	TRUE	reported	5	85829208	0.046912	4.23935709341365e-06	21081	GCST90005523	TRUE	reported	7wMzcu	1	1	TRUE	0.00100297121126542	21.1628558974772	21.5145417735647
rs79135484	A	C	A	C	-0.12073	-0.000977894	NA	0.0257668	FALSE	FALSE	FALSE	XrkhT3	10	95070554	0.991918	0.0965397	407208	Mental and behavioural disorders	TRUE	reported	10	96830311	0.025594	2.40879588172571e-06	21081	GCST90005523	TRUE	reported	7wMzcu	1	1	TRUE	0.00105439830920279	22.2491213956665	21.5145417735647
