# Supplementary material for: Investigating Bidirectional Causal Relationships Between Imaging‐Derived Brain Phenotypes and Sedative‐Hypnotic Use Disorder: A Mendelian Randomization Study
Source: Addict Biol. 2026 May 28;31(6):e70160. doi: 10.1111/adb.70160 (PMC13239158; doi:10.1111/adb.70160)
Supplement: Supplementary file 6 — Data S2: Supporting Information. [file ADB-31-e70160-s005.zip › Additional file2/GCST90006288_harmonise.csv]

SNP	effect_allele.exposure	other_allele.exposure	effect_allele.outcome	other_allele.outcome	beta.exposure	beta.outcome	eaf.exposure	eaf.outcome	remove	palindromic	ambiguous	id.outcome	chr.outcome	pos.outcome	pval.outcome	se.outcome	samplesize.outcome	outcome	mr_keep.outcome	pval_origin.outcome	chr.exposure	pos.exposure	se.exposure	pval.exposure	samplesize.exposure	exposure	mr_keep.exposure	pval_origin.exposure	id.exposure	action	SNP_index	mr_keep	R2	f	meanf
rs11551760	T	C	T	C	0.14437	0.107836	NA	0.0450884	FALSE	FALSE	FALSE	XrkhT3	17	41582500	0.136732	0.072467	407208	Mental and behavioural disorders	TRUE	reported	17	39738752	0.032191	7.34344759558867e-06	21081	GCST90006288	TRUE	reported	UmrIRa	1	1	TRUE	0.000953190281749779	20.1114680048575	21.4302406762777
rs117344817	G	A	G	A	-0.18723	0.0664024	NA	0.0302949	FALSE	FALSE	FALSE	XrkhT3	7	101403017	0.448966	0.0877014	407208	Mental and behavioural disorders	TRUE	reported	7	101046298	0.042021	8.4042700709994e-06	21081	GCST90006288	TRUE	reported	UmrIRa	1	1	TRUE	0.000940845048103826	19.8507492481118	21.4302406762777
rs1254605	C	G	C	G	0.049459	0.0322973	NA	0.569833	FALSE	TRUE	TRUE	XrkhT3	14	52301924	0.291906	0.0306441	407208	Mental and behavioural disorders	TRUE	reported	14	52768642	0.010379	1.89976551503604e-06	21081	GCST90006288	TRUE	reported	UmrIRa	1	1	TRUE	0.0010760213005455	22.7058850101173	21.4302406762777
rs138448333	G	T	G	T	0.16944	0.0269794	NA	0.0214595	FALSE	FALSE	FALSE	XrkhT3	4	42405096	0.808374	0.111244	407208	Mental and behavioural disorders	TRUE	reported	4	42407113	0.038286	9.66273346036599e-06	21081	GCST90006288	TRUE	reported	UmrIRa	1	1	TRUE	0.000928233788867777	19.5844189549532	21.4302406762777
rs138794176	T	C	T	C	0.22318	-0.105751	NA	0.0280004	FALSE	FALSE	FALSE	XrkhT3	1	11575310	0.263796	0.0946345	407208	Mental and behavioural disorders	TRUE	reported	1	11635367	0.045802	1.10943024160783e-06	21081	GCST90006288	TRUE	reported	UmrIRa	1	1	TRUE	0.00112502348080384	23.7410792234502	21.4302406762777
rs140714212	C	T	C	T	0.25454	0.224223	NA	0.0343514	FALSE	FALSE	FALSE	XrkhT3	8	51145710	0.00422542	0.078377	407208	Mental and behavioural disorders	TRUE	reported	8	52058270	0.053661	2.1139757447042e-06	21081	GCST90006288	TRUE	reported	UmrIRa	1	1	TRUE	0.00106620337911983	22.4984889934567	21.4302406762777
rs142072063	T	C	T	C	0.28015	0.24546	NA	0.00101405	FALSE	FALSE	FALSE	XrkhT3	7	107925396	0.630001	0.509544	407208	Mental and behavioural disorders	TRUE	reported	7	107565841	0.050722	3.36821650760631e-08	21081	GCST90006288	TRUE	reported	UmrIRa	1	1	TRUE	0.00144500481573293	30.5033339753248	21.4302406762777
rs148064690	C	T	C	T	0.2245	0.0675212	NA	0.00790032	FALSE	FALSE	FALSE	XrkhT3	11	122097947	0.701898	0.176406	407208	Mental and behavioural disorders	TRUE	reported	11	121968655	0.050171	7.6913044028661e-06	21081	GCST90006288	TRUE	reported	UmrIRa	1	1	TRUE	0.0009489070360244	20.0210094891309	21.4302406762777
rs3769521	A	G	A	G	0.058289	0.0974397	NA	0.158275	FALSE	FALSE	FALSE	XrkhT3	2	208252029	0.0200157	0.0418905	407208	Mental and behavioural disorders	TRUE	reported	2	209116753	0.012954	6.84226672765952e-06	21081	GCST90006288	TRUE	reported	UmrIRa	1	1	TRUE	0.000959527217461662	20.245300133378	21.4302406762777
rs55847309	A	G	A	G	0.059212	0.0805813	NA	0.169832	FALSE	FALSE	FALSE	XrkhT3	17	57822684	0.0456436	0.0403173	407208	Mental and behavioural disorders	TRUE	reported	17	55900045	0.012835	3.98382268248835e-06	21081	GCST90006288	TRUE	reported	UmrIRa	1	1	TRUE	0.00100855195852898	21.2807294552034	21.4302406762777
rs6998029	C	T	C	T	0.089914	0.0557855	NA	0.0747125	FALSE	FALSE	FALSE	XrkhT3	8	3948123	0.342754	0.0587996	407208	Mental and behavioural disorders	TRUE	reported	8	3805645	0.019978	6.81082936767638e-06	21081	GCST90006288	TRUE	reported	UmrIRa	1	1	TRUE	0.000959936081668185	20.2539351486286	21.4302406762777
rs7075937	C	T	C	T	-0.055758	-0.0786502	NA	0.257987	FALSE	FALSE	FALSE	XrkhT3	10	19922496	0.0231404	0.0346307	407208	Mental and behavioural disorders	TRUE	reported	10	20211425	0.011778	2.21462398940567e-06	21081	GCST90006288	TRUE	reported	UmrIRa	1	1	TRUE	0.00106198554947297	22.4093918476555	21.4302406762777
rs75205542	C	G	C	G	-0.22471	0.02589	NA	0.00462347	FALSE	TRUE	TRUE	XrkhT3	11	91725741	0.908876	0.2262	407208	Mental and behavioural disorders	TRUE	reported	11	91458907	0.04948	5.61564958357509e-06	21081	GCST90006288	TRUE	reported	UmrIRa	1	1	TRUE	0.000977393676779612	20.6226377485714	21.4302406762777
rs75249955	C	T	C	T	-0.10899	0.0111894	NA	0.0454449	FALSE	FALSE	FALSE	XrkhT3	13	108578850	0.877466	0.0725729	407208	Mental and behavioural disorders	TRUE	reported	13	109231198	0.02376	4.523764623325e-06	21081	GCST90006288	TRUE	reported	UmrIRa	1	1	TRUE	0.000997139581693812	21.0396847449694	21.4302406762777
rs78508069	A	G	A	G	-0.094324	0.0292517	NA	0.0577945	FALSE	FALSE	FALSE	XrkhT3	9	32741180	0.655864	0.0656412	407208	Mental and behavioural disorders	TRUE	reported	9	32741178	0.021348	9.99309463002589e-06	21081	GCST90006288	TRUE	reported	UmrIRa	1	1	TRUE	0.000925202561216061	19.5204051166833	21.4302406762777
rs78690450	C	G	C	G	-0.1724	0.153411	NA	0.00886493	FALSE	TRUE	TRUE	XrkhT3	2	73781388	0.357804	0.166831	407208	Mental and behavioural disorders	TRUE	reported	2	74008515	0.038493	7.5439708219799e-06	21081	GCST90006288	TRUE	reported	UmrIRa	1	1	TRUE	0.000950619568803496	20.0571766354135	21.4302406762777
rs79753406	G	A	G	A	0.24943	-0.0802566	NA	0.00398227	FALSE	FALSE	FALSE	XrkhT3	6	35233280	0.742672	0.244449	407208	Mental and behavioural disorders	TRUE	reported	6	35201057	0.055956	8.3272192598524e-06	21081	GCST90006288	TRUE	reported	UmrIRa	1	1	TRUE	0.000941680728664972	19.8683977668154	21.4302406762777
