# Supplementary material for: Investigating Bidirectional Causal Relationships Between Imaging‐Derived Brain Phenotypes and Sedative‐Hypnotic Use Disorder: A Mendelian Randomization Study
Source: Addict Biol. 2026 May 28;31(6):e70160. doi: 10.1111/adb.70160 (PMC13239158; doi:10.1111/adb.70160)
Supplement: Supplementary file 6 — Data S2: Supporting Information. [file ADB-31-e70160-s005.zip › Additional file2/GCST90002963_harmonise.csv]

SNP	effect_allele.exposure	other_allele.exposure	effect_allele.outcome	other_allele.outcome	beta.exposure	beta.outcome	eaf.exposure	eaf.outcome	remove	palindromic	ambiguous	id.outcome	chr.outcome	pos.outcome	pval.outcome	se.outcome	samplesize.outcome	outcome	mr_keep.outcome	pval_origin.outcome	chr.exposure	pos.exposure	se.exposure	pval.exposure	samplesize.exposure	exposure	mr_keep.exposure	pval_origin.exposure	id.exposure	action	SNP_index	mr_keep	R2	f	meanf
rs10786011	A	G	A	G	-0.043434	0.0441574	NA	0.68749	FALSE	FALSE	FALSE	XrkhT3	10	91710410	0.179433	0.0328918	407208	Mental and behavioural disorders	TRUE	reported	10	93470167	0.0098111	9.60284679209382e-06	21277	GCST90002963	TRUE	reported	FWjm5A	1	1	TRUE	0.000920267330433318	19.5967216777124	21.1237439218787
rs113615060	A	C	A	C	0.12915	-0.0304582	NA	0.0240669	FALSE	FALSE	FALSE	XrkhT3	6	44552478	0.759518	0.0994996	407208	Mental and behavioural disorders	TRUE	reported	6	44520215	0.028274	4.95564285562297e-06	21277	GCST90002963	TRUE	reported	FWjm5A	1	1	TRUE	0.000979666478246096	20.8628429525672	21.1237439218787
rs116565979	T	C	T	C	0.092438	0.0257875	NA	0.0365077	FALSE	FALSE	FALSE	XrkhT3	1	245659776	0.753347	0.082066	407208	Mental and behavioural disorders	TRUE	reported	1	245823078	0.020686	7.91042832819084e-06	21277	GCST90002963	TRUE	reported	FWjm5A	1	1	TRUE	0.000937627311776766	19.9667424210719	21.1237439218787
rs116735657	A	G	A	G	0.11392	0.116097	NA	0.0218413	FALSE	FALSE	FALSE	XrkhT3	2	105826230	0.267277	0.104653	407208	Mental and behavioural disorders	TRUE	reported	2	106442686	0.025603	8.64370626426206e-06	21277	GCST90002963	TRUE	reported	FWjm5A	1	1	TRUE	0.000929616730894788	19.7959986413284	21.1237439218787
rs1354280	G	A	G	A	0.043324	-0.0374798	NA	0.388177	FALSE	FALSE	FALSE	XrkhT3	3	104992589	0.229238	0.0311727	407208	Mental and behavioural disorders	TRUE	reported	3	104711433	0.0097486	8.87156012037962e-06	21277	GCST90002963	TRUE	reported	FWjm5A	1	1	TRUE	0.000927383264677557	19.7483932854522	21.1237439218787
rs143626740	C	T	C	T	0.24052	-0.0523617	NA	0.00487133	FALSE	FALSE	FALSE	XrkhT3	4	123562806	0.815007	0.223796	407208	Mental and behavioural disorders	TRUE	reported	4	124483961	0.052445	4.53941616650203e-06	21277	GCST90002963	TRUE	reported	FWjm5A	1	1	TRUE	0.000987540060361225	21.0306834265656	21.1237439218787
rs16838111	A	G	A	G	-0.054372	-0.00454997	NA	0.156217	FALSE	FALSE	FALSE	XrkhT3	3	131928419	0.913581	0.0419264	407208	Mental and behavioural disorders	TRUE	reported	3	131647263	0.012169	7.93231587424496e-06	21277	GCST90002963	TRUE	reported	FWjm5A	1	1	TRUE	0.00093739610314724	19.9618142213204	21.1237439218787
rs201221121	TG	T	TG	T	0.15755	-0.0825668	NA	0.0109706	FALSE	FALSE	FALSE	XrkhT3	14	50056732	0.582968	0.15038	407208	Mental and behavioural disorders	TRUE	reported	14	50523450	0.034539	5.10857766163357e-06	21277	GCST90002963	TRUE	reported	FWjm5A	1	1	TRUE	0.000976972639836541	20.8054192378781	21.1237439218787
rs2279829	T	C	T	C	0.060484	-0.00964768	NA	0.289268	FALSE	FALSE	FALSE	XrkhT3	3	147388532	0.773398	0.0335066	407208	Mental and behavioural disorders	TRUE	reported	3	147106319	0.011684	2.28191782068065e-07	21277	GCST90002963	TRUE	reported	FWjm5A	1	1	TRUE	0.00125788483969777	26.7952052470268	21.1237439218787
rs2663327	G	A	G	A	-0.074233	0.0450218	NA	0.871968	FALSE	FALSE	FALSE	XrkhT3	17	1028697	0.322021	0.0454622	407208	Mental and behavioural disorders	TRUE	reported	17	931937	0.016315	5.39386409904491e-06	21277	GCST90002963	TRUE	reported	FWjm5A	1	1	TRUE	0.000972046665293961	20.700414573085	21.1237439218787
rs3218225	A	G	A	G	-0.16533	0.155579	NA	0.0181435	FALSE	FALSE	FALSE	XrkhT3	10	101777651	0.170485	0.113508	407208	Mental and behavioural disorders	TRUE	reported	10	103537408	0.036814	7.12524824752267e-06	21277	GCST90002963	TRUE	reported	FWjm5A	1	1	TRUE	0.000947011919009263	20.1667767548769	21.1237439218787
rs41316954	T	C	T	C	0.077436	-0.0225894	NA	0.0868751	FALSE	FALSE	FALSE	XrkhT3	9	99005100	0.674075	0.0537122	407208	Mental and behavioural disorders	TRUE	reported	9	101767382	0.01743	8.92483097758035e-06	21277	GCST90002963	TRUE	reported	FWjm5A	1	1	TRUE	0.000926782812848284	19.7355949535515	21.1237439218787
rs4385506	A	G	A	G	-0.044181	0.0305812	NA	0.435743	FALSE	FALSE	FALSE	XrkhT3	8	80111688	0.317377	0.0305855	407208	Mental and behavioural disorders	TRUE	reported	8	81023923	0.0098792	7.78394932626727e-06	21277	GCST90002963	TRUE	reported	FWjm5A	1	1	TRUE	0.000939094072385537	19.9980063992714	21.1237439218787
rs4772059	A	G	A	G	-0.049102	-0.0172675	NA	0.720874	FALSE	FALSE	FALSE	XrkhT3	13	98253659	0.611689	0.0340136	407208	Mental and behavioural disorders	TRUE	reported	13	98905913	0.010385	2.2824433121735e-06	21277	GCST90002963	TRUE	reported	FWjm5A	1	1	TRUE	0.00104958810188192	22.3534487814148	21.1237439218787
rs4924346	A	G	A	G	-0.085197	-0.00628489	NA	0.0976352	FALSE	FALSE	FALSE	XrkhT3	15	39347791	0.902737	0.0514294	407208	Mental and behavioural disorders	TRUE	reported	15	39639992	0.017091	6.24309581135609e-07	21277	GCST90002963	TRUE	reported	FWjm5A	1	1	TRUE	0.00116653117383525	24.8469354481194	21.1237439218787
rs56118277	C	T	C	T	-0.059432	0.0561235	NA	0.130885	FALSE	FALSE	FALSE	XrkhT3	20	41522450	0.214567	0.0452206	407208	Mental and behavioural disorders	TRUE	reported	20	40151089	0.011834	5.15703406302645e-07	21277	GCST90002963	TRUE	reported	FWjm5A	1	1	TRUE	0.0011840026019019	25.2195153272291	21.1237439218787
rs6070466	G	C	G	C	-0.21811	-0.257592	NA	0.00227416	FALSE	TRUE	TRUE	XrkhT3	20	58444988	0.443551	0.33619	407208	Mental and behavioural disorders	TRUE	reported	20	57020044	0.048576	7.15319394075337e-06	21277	GCST90002963	TRUE	reported	FWjm5A	1	1	TRUE	0.000946642385442209	20.1589000194853	21.1237439218787
rs61850475	T	A	T	A	0.61754	-0.0910111	NA	0.0183553	FALSE	TRUE	TRUE	XrkhT3	10	61693881	0.418575	0.112513	407208	Mental and behavioural disorders	TRUE	reported	10	63453639	0.13347	3.73508078943063e-06	21277	GCST90002963	TRUE	reported	FWjm5A	1	1	TRUE	0.00100511495994459	21.4053355958512	21.1237439218787
rs62268901	T	A	T	A	-0.14788	0.156795	NA	0.0101284	FALSE	TRUE	TRUE	XrkhT3	3	143820292	0.303835	0.152488	407208	Mental and behavioural disorders	TRUE	reported	3	143539134	0.032009	3.86100176361836e-06	21277	GCST90002963	TRUE	reported	FWjm5A	1	1	TRUE	0.00100214100973898	21.3419376131061	21.1237439218787
rs72691599	C	G	C	G	-0.11553	0.0538054	NA	0.0904854	FALSE	TRUE	TRUE	XrkhT3	9	21922338	0.314038	0.0534427	407208	Mental and behavioural disorders	TRUE	reported	9	21922337	0.025205	4.59409530036584e-06	21277	GCST90002963	TRUE	reported	FWjm5A	1	1	TRUE	0.000986454654426566	21.0075457642224	21.1237439218787
rs74912547	T	C	T	C	-0.11643	-0.115297	NA	0.0323204	FALSE	FALSE	FALSE	XrkhT3	8	27896402	0.189257	0.0878268	407208	Mental and behavioural disorders	TRUE	reported	8	27753919	0.025937	7.19117735782509e-06	21277	GCST90002963	TRUE	reported	FWjm5A	1	1	TRUE	0.000946169200080199	20.1488139188544	21.1237439218787
rs77189959	T	C	T	C	0.33314	-0.194142	NA	0.0192257	FALSE	FALSE	FALSE	XrkhT3	9	21085987	0.0740525	0.108684	407208	Mental and behavioural disorders	TRUE	reported	9	21085986	0.075031	9.03649473722302e-06	21277	GCST90002963	TRUE	reported	FWjm5A	1	1	TRUE	0.0009256770514579	19.712026240095	21.1237439218787
rs78142867	C	T	C	T	-0.11772	-0.103962	NA	0.0352948	FALSE	FALSE	FALSE	XrkhT3	2	54912300	0.212351	0.0833614	407208	Mental and behavioural disorders	TRUE	reported	2	55139437	0.026007	6.03531580503261e-06	21277	GCST90002963	TRUE	reported	FWjm5A	1	1	TRUE	0.000962036588637385	20.4870377031236	21.1237439218787
