# Supplementary material for: Investigating Bidirectional Causal Relationships Between Imaging‐Derived Brain Phenotypes and Sedative‐Hypnotic Use Disorder: A Mendelian Randomization Study
Source: Addict Biol. 2026 May 28;31(6):e70160. doi: 10.1111/adb.70160 (PMC13239158; doi:10.1111/adb.70160)
Supplement: Supplementary file 6 — Data S2: Supporting Information. [file ADB-31-e70160-s005.zip › Additional file2/GCST90005182_harmonise.csv]

SNP	effect_allele.exposure	other_allele.exposure	effect_allele.outcome	other_allele.outcome	beta.exposure	beta.outcome	eaf.exposure	eaf.outcome	remove	palindromic	ambiguous	id.outcome	chr.outcome	pos.outcome	pval.outcome	se.outcome	samplesize.outcome	outcome	mr_keep.outcome	pval_origin.outcome	chr.exposure	pos.exposure	se.exposure	pval.exposure	samplesize.exposure	exposure	mr_keep.exposure	pval_origin.exposure	id.exposure	action	SNP_index	mr_keep	R2	f	meanf
rs1078979	G	A	G	A	-0.04613	0.0423564	NA	0.375647	FALSE	FALSE	FALSE	XrkhT3	22	35399420	0.176595	0.0313447	407208	Mental and behavioural disorders	TRUE	reported	22	35795413	0.01041	9.40805830036588e-06	21081	GCST90005182	TRUE	reported	FMyqZp	1	1	TRUE	0.000930614666949951	19.6346989034187	21.4900176505267
rs11016954	T	C	T	C	0.071489	0.00483632	NA	0.125649	FALSE	FALSE	FALSE	XrkhT3	10	129808162	0.916639	0.0462061	407208	Mental and behavioural disorders	TRUE	reported	10	131606426	0.015841	6.42391816824387e-06	21081	GCST90005182	TRUE	reported	FMyqZp	1	1	TRUE	0.000965167476020933	20.3644203031899	21.4900176505267
rs116737477	A	G	A	G	0.15275	-0.0811947	NA	0.0240543	FALSE	FALSE	FALSE	XrkhT3	3	86787791	0.411407	0.0988469	407208	Mental and behavioural disorders	TRUE	reported	3	86836941	0.033484	5.09800198225605e-06	21081	GCST90005182	TRUE	reported	FMyqZp	1	1	TRUE	0.000986206924406019	20.8087775200332	21.4900176505267
rs116858698	A	G	A	G	0.18059	-0.135822	NA	0.00882248	FALSE	FALSE	FALSE	XrkhT3	2	174080778	0.414644	0.1665	407208	Mental and behavioural disorders	TRUE	reported	2	174945506	0.040019	6.43724442804745e-06	21081	GCST90005182	TRUE	reported	FMyqZp	1	1	TRUE	0.000965037989980215	20.3616855909282	21.4900176505267
rs116898351	A	G	A	G	0.2058	-0.0558566	NA	0.00974154	FALSE	FALSE	FALSE	XrkhT3	8	2739419	0.713505	0.152134	407208	Mental and behavioural disorders	TRUE	reported	8	2596947	0.044873	4.53628153169242e-06	21081	GCST90005182	TRUE	reported	FMyqZp	1	1	TRUE	0.00099677287917818	21.0319395871739	21.4900176505267
rs11757008	A	C	A	C	0.11583	-0.074951	NA	0.0462438	FALSE	FALSE	FALSE	XrkhT3	6	88083433	0.307603	0.0734622	407208	Mental and behavioural disorders	TRUE	reported	6	88793151	0.024449	2.17821126629343e-06	21081	GCST90005182	TRUE	reported	FMyqZp	1	1	TRUE	0.00106357116501164	22.4428861938958	21.4900176505267
rs118023082	G	C	G	C	0.22731	-0.132603	NA	0.0213749	FALSE	TRUE	TRUE	XrkhT3	12	67357730	0.204879	0.104596	407208	Mental and behavioural disorders	TRUE	reported	12	67751510	0.049065	3.63078054770101e-06	21081	GCST90005182	TRUE	reported	FMyqZp	1	1	TRUE	0.00101709220760101	21.4611145764238	21.4900176505267
rs148830994	A	G	A	G	-0.22611	0.189851	NA	0.0350456	FALSE	FALSE	FALSE	XrkhT3	1	199247409	0.0197156	0.0814213	407208	Mental and behavioural disorders	TRUE	reported	1	199216537	0.049437	4.81836837818896e-06	21081	GCST90005182	TRUE	reported	FMyqZp	1	1	TRUE	0.000991318878654088	20.9167458081491	21.4900176505267
rs17211964	C	G	C	G	0.095343	-0.0878572	NA	0.116038	FALSE	TRUE	TRUE	XrkhT3	14	22835063	0.0640147	0.0474372	407208	Mental and behavioural disorders	TRUE	reported	14	23304272	0.021253	7.29121659995067e-06	21081	GCST90005182	TRUE	reported	FMyqZp	1	1	TRUE	0.00095374336622322	20.123148736234	21.4900176505267
rs35227938	A	G	A	G	0.048385	0.0196904	NA	0.298348	FALSE	FALSE	FALSE	XrkhT3	3	107199601	0.555721	0.0334183	407208	Mental and behavioural disorders	TRUE	reported	3	106918448	0.010687	6.00343758732565e-06	21081	GCST90005182	TRUE	reported	FMyqZp	1	1	TRUE	0.000971396616662914	20.4959790073005	21.4900176505267
rs371060486	T	C	T	C	-0.17679	0.177382	NA	0.0162814	FALSE	FALSE	FALSE	XrkhT3	7	97939445	0.146554	0.12218	407208	Mental and behavioural disorders	TRUE	reported	7	97568757	0.039435	7.3909455025233e-06	21081	GCST90005182	TRUE	reported	FMyqZp	1	1	TRUE	0.000952459785133	20.0960404812173	21.4900176505267
rs4784423	G	A	G	A	0.049066	0.00270086	NA	0.318293	FALSE	FALSE	FALSE	XrkhT3	16	54779889	0.933798	0.0325141	407208	Mental and behavioural disorders	TRUE	reported	16	54813801	0.010273	1.79845675747694e-06	21081	GCST90005182	TRUE	reported	FMyqZp	1	1	TRUE	0.00108095053237899	22.8100127674613	21.4900176505267
rs61739874	T	C	T	C	0.056784	0.0122491	NA	0.148831	FALSE	FALSE	FALSE	XrkhT3	16	1656434	0.776374	0.0431234	407208	Mental and behavioural disorders	TRUE	reported	16	1706435	0.012702	7.85054848237996e-06	21081	GCST90005182	TRUE	reported	FMyqZp	1	1	TRUE	0.000947120016318327	19.9832693783938	21.4900176505267
rs6900215	G	C	G	C	-0.077686	0.0198999	NA	0.115323	FALSE	TRUE	TRUE	XrkhT3	6	148020342	0.672277	0.0470418	407208	Mental and behavioural disorders	TRUE	reported	6	148341478	0.015157	2.99502188375113e-07	21081	GCST90005182	TRUE	reported	FMyqZp	1	1	TRUE	0.00124459185783146	26.2674440181805	21.4900176505267
rs7226746	T	C	T	C	0.060448	-0.0353112	NA	0.141574	FALSE	FALSE	FALSE	XrkhT3	18	52698000	0.416652	0.0434737	407208	Mental and behavioural disorders	TRUE	reported	18	50224370	0.013159	4.38328793419246e-06	21081	GCST90005182	TRUE	reported	FMyqZp	1	1	TRUE	0.000999982468792866	21.0997298196007	21.4900176505267
rs74548542	G	A	G	A	-0.13237	0.0613116	NA	0.0449223	FALSE	FALSE	FALSE	XrkhT3	16	90065949	0.403581	0.0734057	407208	Mental and behavioural disorders	TRUE	reported	16	90132357	0.026575	6.37822741639239e-07	21081	GCST90005182	TRUE	reported	FMyqZp	1	1	TRUE	0.00117552145565248	24.8079790753731	21.4900176505267
rs7511863	A	C	A	C	-0.057709	0.0750852	NA	0.921604	FALSE	FALSE	FALSE	XrkhT3	1	117221385	0.181101	0.0561438	407208	Mental and behavioural disorders	TRUE	reported	1	117764007	0.012982	8.82063802136673e-06	21081	GCST90005182	TRUE	reported	FMyqZp	1	1	TRUE	0.000936495671176163	19.7588963736435	21.4900176505267
rs77408930	C	T	C	T	0.047839	-0.0406752	NA	0.338879	FALSE	FALSE	FALSE	XrkhT3	13	56768543	0.204317	0.0320442	407208	Mental and behavioural disorders	TRUE	reported	13	57342677	0.01015	2.45640515432472e-06	21081	GCST90005182	TRUE	reported	FMyqZp	1	1	TRUE	0.00105264878264579	22.2121652981516	21.4900176505267
rs78208981	C	T	C	T	-0.10681	-0.0245431	NA	0.0449283	FALSE	FALSE	FALSE	XrkhT3	11	108412407	0.737486	0.0732229	407208	Mental and behavioural disorders	TRUE	reported	11	108283134	0.023113	3.83972392635377e-06	21081	GCST90005182	TRUE	reported	FMyqZp	1	1	TRUE	0.00101199939993841	21.353545126156	21.4900176505267
rs80290814	G	C	G	C	-0.11154	0.10759	NA	0.0738732	FALSE	TRUE	TRUE	XrkhT3	4	55943335	0.0629086	0.0578492	407208	Mental and behavioural disorders	TRUE	reported	4	56809501	0.024764	6.70656286702278e-06	21081	GCST90005182	TRUE	reported	FMyqZp	1	1	TRUE	0.000961414667355344	20.2851622256767	21.4900176505267
rs9307373	G	C	G	C	0.13075	-0.233921	NA	0.00961527	FALSE	TRUE	TRUE	XrkhT3	4	111676761	0.13191	0.155263	407208	Mental and behavioural disorders	TRUE	reported	4	112597917	0.027399	1.83611551344909e-06	21081	GCST90005182	TRUE	reported	FMyqZp	1	1	TRUE	0.00107908056415776	22.7705104271194	21.4900176505267
rs9880283	A	G	A	G	-0.10521	0.00744376	NA	0.0723912	FALSE	FALSE	FALSE	XrkhT3	3	127020801	0.899576	0.0589855	407208	Mental and behavioural disorders	TRUE	reported	3	126739644	0.021613	1.13553362784194e-06	21081	GCST90005182	TRUE	reported	FMyqZp	1	1	TRUE	0.0011228062553367	23.6942370938668	21.4900176505267
