# Supplementary material for: Investigating Bidirectional Causal Relationships Between Imaging‐Derived Brain Phenotypes and Sedative‐Hypnotic Use Disorder: A Mendelian Randomization Study
Source: Addict Biol. 2026 May 28;31(6):e70160. doi: 10.1111/adb.70160 (PMC13239158; doi:10.1111/adb.70160)
Supplement: Supplementary file 6 — Data S2: Supporting Information. [file ADB-31-e70160-s005.zip › Additional file2/GCST90005975_harmonise.csv]

SNP	effect_allele.exposure	other_allele.exposure	effect_allele.outcome	other_allele.outcome	beta.exposure	beta.outcome	eaf.exposure	eaf.outcome	remove	palindromic	ambiguous	id.outcome	chr.outcome	pos.outcome	pval.outcome	se.outcome	samplesize.outcome	outcome	mr_keep.outcome	pval_origin.outcome	chr.exposure	pos.exposure	se.exposure	pval.exposure	samplesize.exposure	exposure	mr_keep.exposure	pval_origin.exposure	id.exposure	action	SNP_index	mr_keep	R2	f	meanf
rs10781320	A	G	A	G	-0.047353	-0.00321747	NA	0.532864	FALSE	FALSE	FALSE	XrkhT3	9	75964178	0.915681	0.0303889	407208	Mental and behavioural disorders	TRUE	reported	9	78579094	0.009809	1.39219477662968e-06	21081	GCST90005975	TRUE	reported	qP5Ofh	1	1	TRUE	0.0011042679746093	23.3025969483248	21.540964096507
rs11133236	G	A	G	A	0.057279	-0.000316225	NA	0.198337	FALSE	FALSE	FALSE	XrkhT3	4	32805827	0.99339	0.0381717	407208	Mental and behavioural disorders	TRUE	reported	4	32807449	0.011484	6.15460237371316e-07	21081	GCST90005975	TRUE	reported	qP5Ofh	1	1	TRUE	0.00117869400978729	24.8750110588347	21.540964096507
rs11179516	C	T	C	T	-0.12575	0.0666805	NA	0.0616269	FALSE	FALSE	FALSE	XrkhT3	12	73035409	0.287568	0.0627007	407208	Mental and behavioural disorders	TRUE	reported	12	73429189	0.026831	2.79318692225397e-06	21081	GCST90005975	TRUE	reported	qP5Ofh	1	1	TRUE	0.00104087548195769	21.9634755273612	21.540964096507
rs113398832	G	A	G	A	0.056889	-0.0121853	NA	0.22609	FALSE	FALSE	FALSE	XrkhT3	22	17635993	0.738409	0.036487	407208	Mental and behavioural disorders	TRUE	reported	22	18118759	0.012314	3.86366977054069e-06	21081	GCST90005975	TRUE	reported	qP5Ofh	1	1	TRUE	0.00101141087810403	21.3411145349463	21.540964096507
rs115136616	T	C	T	C	0.1094	-0.10277	NA	0.0136609	FALSE	FALSE	FALSE	XrkhT3	5	93685410	0.441835	0.133624	407208	Mental and behavioural disorders	TRUE	reported	5	93021116	0.022282	9.18967177318926e-07	21081	GCST90005975	TRUE	reported	qP5Ofh	1	1	TRUE	0.00114219108253084	24.1037769477526	21.540964096507
rs11646938	G	T	G	T	0.061823	-0.0105355	NA	0.214961	FALSE	FALSE	FALSE	XrkhT3	16	6876260	0.776195	0.0370602	407208	Mental and behavioural disorders	TRUE	reported	16	6926261	0.013568	5.22636816736937e-06	21081	GCST90005975	TRUE	reported	qP5Ofh	1	1	TRUE	0.000983897283973888	20.7599965531095	21.540964096507
rs117232115	G	T	G	T	0.086051	-0.0377046	NA	0.0401166	FALSE	FALSE	FALSE	XrkhT3	14	75624854	0.628977	0.0780363	407208	Mental and behavioural disorders	TRUE	reported	14	76091197	0.0187	4.21890746567798e-06	21081	GCST90005975	TRUE	reported	qP5Ofh	1	1	TRUE	0.00100346309468487	21.1732451429581	21.540964096507
rs117478190	T	A	T	A	-0.10721	0.0622845	NA	0.0399449	FALSE	TRUE	TRUE	XrkhT3	19	52611620	0.43231	0.0793185	407208	Mental and behavioural disorders	TRUE	reported	19	53114873	0.024191	9.38858191873097e-06	21081	GCST90005975	TRUE	reported	qP5Ofh	1	1	TRUE	0.000930823418459958	19.6391073787833	21.540964096507
rs117555318	C	T	C	T	-0.16256	-0.119465	NA	0.0135253	FALSE	FALSE	FALSE	XrkhT3	12	43455782	0.363933	0.131584	407208	Mental and behavioural disorders	TRUE	reported	12	43849585	0.035189	3.86812054633053e-06	21081	GCST90005975	TRUE	reported	qP5Ofh	1	1	TRUE	0.00101130672517113	21.3389146477734	21.540964096507
rs118000056	C	T	C	T	0.23794	-0.0092613	NA	0.034793	FALSE	FALSE	FALSE	XrkhT3	12	5652487	0.911374	0.0832062	407208	Mental and behavioural disorders	TRUE	reported	12	5761653	0.053829	9.91060118647832e-06	21081	GCST90005975	TRUE	reported	qP5Ofh	1	1	TRUE	0.000925995213097737	19.5371443990783	21.540964096507
rs12354575	G	A	G	A	-0.12622	0.0766088	NA	0.0168595	FALSE	FALSE	FALSE	XrkhT3	10	24100365	0.516721	0.118149	407208	Mental and behavioural disorders	TRUE	reported	10	24389294	0.027168	3.40408189701001e-06	21081	GCST90005975	TRUE	reported	qP5Ofh	1	1	TRUE	0.00102283449838891	21.5824036185189	21.540964096507
rs12368168	T	C	T	C	0.14152	0.0424306	NA	0.017227	FALSE	FALSE	FALSE	XrkhT3	12	56251313	0.720844	0.118743	407208	Mental and behavioural disorders	TRUE	reported	12	56645097	0.030582	3.72563238466604e-06	21081	GCST90005975	TRUE	reported	qP5Ofh	1	1	TRUE	0.00101477959671329	21.4122678516547	21.540964096507
rs12370333	T	G	T	G	0.079112	-0.00298388	NA	0.125807	FALSE	FALSE	FALSE	XrkhT3	12	129775354	0.947865	0.0456335	407208	Mental and behavioural disorders	TRUE	reported	12	130259899	0.017548	6.5720370028709e-06	21081	GCST90005975	TRUE	reported	qP5Ofh	1	1	TRUE	0.000963207267782569	20.3230212793884	21.540964096507
rs12498582	G	A	G	A	0.045213	-0.00225493	NA	0.547464	FALSE	FALSE	FALSE	XrkhT3	4	181074142	0.941008	0.0304708	407208	Mental and behavioural disorders	TRUE	reported	4	181995295	0.00978	3.80452112580041e-06	21081	GCST90005975	TRUE	reported	qP5Ofh	1	1	TRUE	0.0010127859340109	21.3701580985455	21.540964096507
rs1589472	G	A	G	A	-0.044522	-0.00956583	NA	0.479899	FALSE	FALSE	FALSE	XrkhT3	4	156550831	0.752264	0.0303046	407208	Mental and behavioural disorders	TRUE	reported	4	157471983	0.0098172	5.7889526856566e-06	21081	GCST90005975	TRUE	reported	qP5Ofh	1	1	TRUE	0.000974673914402433	20.5651958015813	21.540964096507
rs1885188	C	A	C	A	0.045214	-0.013288	NA	0.399404	FALSE	FALSE	FALSE	XrkhT3	14	88925799	0.668589	0.0310405	407208	Mental and behavioural disorders	TRUE	reported	14	89392143	0.010154	8.52511016826365e-06	21081	GCST90005975	TRUE	reported	qP5Ofh	1	1	TRUE	0.000939662837342604	19.8257824993807	21.540964096507
rs2298506	C	G	C	G	-0.046257	0.0558014	NA	0.636902	FALSE	TRUE	TRUE	XrkhT3	18	9783709	0.0800129	0.0318754	407208	Mental and behavioural disorders	TRUE	reported	18	9783706	0.010016	3.89493307703654e-06	21081	GCST90005975	TRUE	reported	qP5Ofh	1	1	TRUE	0.00101073175177766	21.3267702395654	21.540964096507
rs2336386	A	T	A	T	0.081104	-0.024803	NA	0.0934725	FALSE	TRUE	TRUE	XrkhT3	12	65106375	0.635508	0.0523283	407208	Mental and behavioural disorders	TRUE	reported	12	65500155	0.0174	3.1630058853452e-06	21081	GCST90005975	TRUE	reported	qP5Ofh	1	1	TRUE	0.00102955009895945	21.7242527425271	21.540964096507
rs28531887	C	A	C	A	-0.055652	0.077696	NA	0.136794	FALSE	FALSE	FALSE	XrkhT3	18	58291122	0.0799705	0.044376	407208	Mental and behavioural disorders	TRUE	reported	18	55958354	0.012302	6.10239056644663e-06	21081	GCST90005975	TRUE	reported	qP5Ofh	1	1	TRUE	0.000969834214189299	20.4629811000914	21.540964096507
rs28619391	T	G	T	G	0.12011	0.0251247	NA	0.029159	FALSE	FALSE	FALSE	XrkhT3	7	20228238	0.780833	0.0903004	407208	Mental and behavioural disorders	TRUE	reported	7	20267861	0.026258	4.80507311089814e-06	21081	GCST90005975	TRUE	reported	qP5Ofh	1	1	TRUE	0.000991546306153642	20.9215492723126	21.540964096507
rs300270	C	A	C	A	-0.04393	0.0339682	NA	0.580444	FALSE	FALSE	FALSE	XrkhT3	1	54580422	0.269629	0.0307706	407208	Mental and behavioural disorders	TRUE	reported	1	55046095	0.009941	9.96322641954418e-06	21081	GCST90005975	TRUE	reported	qP5Ofh	1	1	TRUE	0.000925484036229622	19.5263493242697	21.540964096507
rs3744252	T	C	T	C	0.077596	-0.119332	NA	0.20151	FALSE	FALSE	FALSE	XrkhT3	17	7858608	0.00194635	0.0385154	407208	Mental and behavioural disorders	TRUE	reported	17	7761926	0.015863	1.0080916093643e-06	21081	GCST90005975	TRUE	reported	qP5Ofh	1	1	TRUE	0.00113376786542552	23.9258191602224	21.540964096507
rs41311418	C	G	C	G	-0.17083	0.194297	NA	0.0162493	FALSE	TRUE	TRUE	XrkhT3	9	16253103	0.109195	0.121298	407208	Mental and behavioural disorders	TRUE	reported	9	16253101	0.035123	1.15957808772609e-06	21081	GCST90005975	TRUE	reported	qP5Ofh	1	1	TRUE	0.00112089980210814	23.6539606484474	21.540964096507
rs4927285	C	T	C	T	-0.15096	0.1606	NA	0.989075	FALSE	FALSE	FALSE	XrkhT3	1	55969291	0.263561	0.143648	407208	Mental and behavioural disorders	TRUE	reported	1	56434964	0.032432	3.26663040458069e-06	21081	GCST90005975	TRUE	reported	qP5Ofh	1	1	TRUE	0.00102668918880857	21.6638234241936	21.540964096507
rs56367294	A	G	A	G	-0.04808	0.0314066	NA	0.358352	FALSE	FALSE	FALSE	XrkhT3	8	8865017	0.321851	0.0317027	407208	Mental and behavioural disorders	TRUE	reported	8	8722527	0.010539	5.09096369523094e-06	21081	GCST90005975	TRUE	reported	qP5Ofh	1	1	TRUE	0.000986302975673375	20.8108061842848	21.540964096507
rs626186	C	T	C	T	-0.059853	-0.0123398	NA	0.14453	FALSE	FALSE	FALSE	XrkhT3	2	4498115	0.777129	0.0435941	407208	Mental and behavioural disorders	TRUE	reported	2	4545705	0.012176	8.9166146887954e-07	21081	GCST90005975	TRUE	reported	qP5Ofh	1	1	TRUE	0.00114491657777073	24.1613592836146	21.540964096507
rs7156354	A	G	A	G	-0.04608	-0.0105247	NA	0.591998	FALSE	FALSE	FALSE	XrkhT3	14	62907951	0.734573	0.0310419	407208	Mental and behavioural disorders	TRUE	reported	14	63374669	0.0097351	2.2217746129152e-06	21081	GCST90005975	TRUE	reported	qP5Ofh	1	1	TRUE	0.00106167495899082	22.4028309852351	21.540964096507
rs72740643	A	G	A	G	0.079187	0.014144	NA	0.0931071	FALSE	FALSE	FALSE	XrkhT3	15	71607137	0.788085	0.0526195	407208	Mental and behavioural disorders	TRUE	reported	15	71899476	0.017422	5.51569191260803e-06	21081	GCST90005975	TRUE	reported	qP5Ofh	1	1	TRUE	0.000979028102582243	20.6571573118589	21.540964096507
rs72832419	T	G	T	G	-0.19711	-0.433558	NA	0.00487718	FALSE	FALSE	FALSE	XrkhT3	17	50326994	0.0470565	0.21833	407208	Mental and behavioural disorders	TRUE	reported	17	48404355	0.044345	8.83486667395857e-06	21081	GCST90005975	TRUE	reported	qP5Ofh	1	1	TRUE	0.000936332191255127	19.7554439175594	21.540964096507
rs78357968	G	T	G	T	0.11645	-0.145459	NA	0.0322299	FALSE	FALSE	FALSE	XrkhT3	6	105932457	0.0877546	0.0851951	407208	Mental and behavioural disorders	TRUE	reported	6	106380332	0.025916	7.05180021862077e-06	21081	GCST90005975	TRUE	reported	qP5Ofh	1	1	TRUE	0.000956832875696496	20.1883971088678	21.540964096507
rs79168013	A	G	A	G	-0.20658	0.0609035	NA	0.0234306	FALSE	FALSE	FALSE	XrkhT3	10	94153313	0.537248	0.0987125	407208	Mental and behavioural disorders	TRUE	reported	10	95913070	0.044055	2.76184944207529e-06	21081	GCST90005975	TRUE	reported	qP5Ofh	1	1	TRUE	0.00104193873259945	21.9859345412347	21.540964096507
rs7999498	C	T	C	T	-0.082316	0.0381021	NA	0.152737	FALSE	FALSE	FALSE	XrkhT3	13	48777509	0.365906	0.0421405	407208	Mental and behavioural disorders	TRUE	reported	13	49351645	0.017152	1.60398388250842e-06	21081	GCST90005975	TRUE	reported	qP5Ofh	1	1	TRUE	0.00109137383151258	23.0302035559491	21.540964096507
