# Supplementary material for: Investigating Bidirectional Causal Relationships Between Imaging‐Derived Brain Phenotypes and Sedative‐Hypnotic Use Disorder: A Mendelian Randomization Study
Source: Addict Biol. 2026 May 28;31(6):e70160. doi: 10.1111/adb.70160 (PMC13239158; doi:10.1111/adb.70160)
Supplement: Supplementary file 6 — Data S2: Supporting Information. [file ADB-31-e70160-s005.zip › Additional file2/GCST90002522_harmonise.csv]

SNP	effect_allele.exposure	other_allele.exposure	effect_allele.outcome	other_allele.outcome	beta.exposure	beta.outcome	eaf.exposure	eaf.outcome	remove	palindromic	ambiguous	id.outcome	chr.outcome	pos.outcome	pval.outcome	se.outcome	samplesize.outcome	outcome	mr_keep.outcome	pval_origin.outcome	chr.exposure	pos.exposure	se.exposure	pval.exposure	samplesize.exposure	exposure	mr_keep.exposure	pval_origin.exposure	id.exposure	action	SNP_index	mr_keep	R2	f	meanf
rs115207364	A	G	A	G	-0.20804	-0.171366	NA	0.00189999	FALSE	FALSE	FALSE	XrkhT3	2	191401491	0.663743	0.394172	407208	Mental and behavioural disorders	TRUE	reported	2	192266217	0.044613	3.12968047156367e-06	22133	GCST90002522	TRUE	reported	ppz87j	1	1	TRUE	0.000981531103977629	21.7436068886027	24.0160208879703
rs116717975	G	T	G	T	0.34077	0.0480447	NA	0.0386279	FALSE	FALSE	FALSE	XrkhT3	2	154019696	0.547144	0.0798027	407208	Mental and behavioural disorders	TRUE	reported	2	154876209	0.074959	5.49540873857625e-06	22133	GCST90002522	TRUE	reported	ppz87j	1	1	TRUE	0.000932888026449947	20.6650230659483	24.0160208879703
rs117538865	C	T	C	T	0.18766	0.0298524	NA	0.00497564	FALSE	FALSE	FALSE	XrkhT3	11	68571472	0.893027	0.221992	407208	Mental and behavioural disorders	TRUE	reported	11	68338940	0.040649	3.92012576295165e-06	22133	GCST90002522	TRUE	reported	ppz87j	1	1	TRUE	0.000962022889868469	21.31103027461	24.0160208879703
rs12187334	C	T	C	T	0.045988	0.0343206	NA	0.336181	FALSE	FALSE	FALSE	XrkhT3	5	82546204	0.284482	0.0320662	407208	Mental and behavioural disorders	TRUE	reported	5	81842023	0.0096441	1.86766938564439e-06	22133	GCST90002522	TRUE	reported	ppz87j	1	1	TRUE	0.00102631198605889	22.7366454552227	24.0160208879703
rs12426222	T	A	T	A	-0.086293	0.00955156	NA	0.0864033	FALSE	TRUE	TRUE	XrkhT3	12	20433706	0.860516	0.0543577	407208	Mental and behavioural disorders	TRUE	reported	12	20586640	0.018117	1.91911058134119e-06	22133	GCST90002522	TRUE	reported	ppz87j	1	1	TRUE	0.00102398440838587	22.6850280570218	24.0160208879703
rs12590564	A	G	A	G	0.090403	0.224698	NA	0.0498967	FALSE	FALSE	FALSE	XrkhT3	14	73467592	0.000579069	0.0652957	407208	Mental and behavioural disorders	TRUE	reported	14	73934297	0.02005	6.55239394015981e-06	22133	GCST90002522	TRUE	reported	ppz87j	1	1	TRUE	0.000917694047983708	20.328141990839	24.0160208879703
rs12888467	G	C	G	C	-0.046626	0.0349097	NA	0.515645	FALSE	TRUE	TRUE	XrkhT3	14	28766331	0.251807	0.030463	407208	Mental and behavioural disorders	TRUE	reported	14	29235537	0.0096832	1.48115326414855e-06	22133	GCST90002522	TRUE	reported	ppz87j	1	1	TRUE	0.001046462138462	23.1835142562082	24.0160208879703
rs1372368	T	C	T	C	-0.057756	-0.0071333	NA	0.469138	FALSE	FALSE	FALSE	XrkhT3	15	58005165	0.814437	0.0303925	407208	Mental and behavioural disorders	TRUE	reported	15	58297363	0.0095443	1.45915020334765e-09	22133	GCST90002522	TRUE	reported	ppz87j	1	1	TRUE	0.00165176334041095	36.6156548830558	24.0160208879703
rs141537277	C	T	C	T	0.10645	-0.0692754	NA	0.0424347	FALSE	FALSE	FALSE	XrkhT3	5	1093312	0.363163	0.0761809	407208	Mental and behavioural disorders	TRUE	reported	5	1093427	0.02386	8.17711301253468e-06	22133	GCST90002522	TRUE	reported	ppz87j	1	1	TRUE	0.000898503510654061	19.9026638075875	24.0160208879703
rs142545331	A	G	A	G	0.27746	0.420852	NA	0.00167805	FALSE	FALSE	FALSE	XrkhT3	2	156310019	0.247691	0.364066	407208	Mental and behavioural disorders	TRUE	reported	2	157166531	0.060271	4.17734168724878e-06	22133	GCST90002522	TRUE	reported	ppz87j	1	1	TRUE	0.000956594859410904	21.1906717212587	24.0160208879703
rs143335155	T	C	T	C	0.21407	-0.0641521	NA	0.0205569	FALSE	FALSE	FALSE	XrkhT3	9	129360255	0.557739	0.109437	407208	Mental and behavioural disorders	TRUE	reported	9	132122534	0.047418	6.37675894432609e-06	22133	GCST90002522	TRUE	reported	ppz87j	1	1	TRUE	0.000919994301077694	20.3791425721777	24.0160208879703
rs143947525	A	C	A	C	-0.086676	-0.034127	NA	0.908621	FALSE	FALSE	FALSE	XrkhT3	4	122941307	0.512467	0.0521023	407208	Mental and behavioural disorders	TRUE	reported	4	123862462	0.017334	5.76899284069284e-07	22133	GCST90002522	TRUE	reported	ppz87j	1	1	TRUE	0.00112841671717217	25.001202142184	24.0160208879703
rs144358697	G	A	G	A	-0.19186	-0.0132825	NA	0.0113403	FALSE	FALSE	FALSE	XrkhT3	12	128263282	0.926208	0.143413	407208	Mental and behavioural disorders	TRUE	reported	12	128747827	0.043404	9.90375754969247e-06	22133	GCST90002522	TRUE	reported	ppz87j	1	1	TRUE	0.000882035072972497	19.5375510051809	24.0160208879703
rs1701531	A	G	A	G	-0.063327	-0.0216872	NA	0.169532	FALSE	FALSE	FALSE	XrkhT3	1	63751717	0.591857	0.0404502	407208	Mental and behavioural disorders	TRUE	reported	1	64217388	0.012853	8.41201425557393e-07	22133	GCST90002522	TRUE	reported	ppz87j	1	1	TRUE	0.00109560109029948	24.2733416289718	24.0160208879703
rs181175135	G	C	G	C	-0.21154	-0.257674	NA	0.0137247	FALSE	TRUE	TRUE	XrkhT3	15	78924603	0.0489486	0.130863	407208	Mental and behavioural disorders	TRUE	reported	15	79216945	0.042413	6.16169220200278e-07	22133	GCST90002522	TRUE	reported	ppz87j	1	1	TRUE	0.00112268748157603	24.8741225207283	24.0160208879703
rs186679135	C	T	C	T	-0.13547	-0.0989343	NA	0.0129072	FALSE	FALSE	FALSE	XrkhT3	6	158571331	0.476235	0.13888	407208	Mental and behavioural disorders	TRUE	reported	6	158992363	0.030414	8.46057734384287e-06	22133	GCST90002522	TRUE	reported	ppz87j	1	1	TRUE	0.000895591101509089	19.838093487496	24.0160208879703
rs187577604	C	A	C	A	-0.15886	0.255591	NA	0.00322944	FALSE	FALSE	FALSE	XrkhT3	17	5776418	0.324046	0.259174	407208	Mental and behavioural disorders	TRUE	reported	17	5679738	0.035822	9.25976574561246e-06	22133	GCST90002522	TRUE	reported	ppz87j	1	1	TRUE	0.00088777609322296	19.6648306856774	24.0160208879703
rs1889365	C	T	C	T	0.055847	0.014402	NA	0.776966	FALSE	FALSE	FALSE	XrkhT3	14	101462048	0.693713	0.03657	407208	Mental and behavioural disorders	TRUE	reported	14	101928385	0.011013	3.98474009717775e-07	22133	GCST90002522	TRUE	reported	ppz87j	1	1	TRUE	0.00116049652610156	25.7127882205599	24.0160208879703
rs191766847	T	C	T	C	-0.18215	0.0530144	NA	0.00943877	FALSE	FALSE	FALSE	XrkhT3	13	26749518	0.740425	0.160023	407208	Mental and behavioural disorders	TRUE	reported	13	27323655	0.040437	6.68651772197639e-06	22133	GCST90002522	TRUE	reported	ppz87j	1	1	TRUE	0.000915929918852142	20.2890283622182	24.0160208879703
rs2009923	T	C	T	C	0.055541	0.00261295	NA	0.199858	FALSE	FALSE	FALSE	XrkhT3	1	215674720	0.945405	0.0381576	407208	Mental and behavioural disorders	TRUE	reported	1	215848062	0.012482	8.63574878170381e-06	22133	GCST90002522	TRUE	reported	ppz87j	1	1	TRUE	0.000893779546791224	19.7979301350601	24.0160208879703
rs2305027	T	C	T	C	-0.053617	-0.0777652	NA	0.47288	FALSE	FALSE	FALSE	XrkhT3	18	334742	0.0107233	0.0304772	407208	Mental and behavioural disorders	TRUE	reported	18	334742	0.0097994	4.51232113344337e-08	22133	GCST90002522	TRUE	reported	ppz87j	1	1	TRUE	0.00135076171011043	29.9341412983448	24.0160208879703
rs2532848	T	G	T	G	0.056401	0.0102012	NA	0.169752	FALSE	FALSE	FALSE	XrkhT3	3	48568632	0.801387	0.0405528	407208	Mental and behavioural disorders	TRUE	reported	3	48606065	0.012435	5.76899284069284e-06	22133	GCST90002522	TRUE	reported	ppz87j	1	1	TRUE	0.000928620491814369	20.5704022013528	24.0160208879703
rs34522381	A	G	A	G	0.055873	0.0262265	NA	0.183561	FALSE	FALSE	FALSE	XrkhT3	17	19892633	0.509168	0.0397291	407208	Mental and behavioural disorders	TRUE	reported	17	19795946	0.012602	9.31536765238574e-06	22133	GCST90002522	TRUE	reported	ppz87j	1	1	TRUE	0.000887358677533864	19.6555764388169	24.0160208879703
rs34822542	C	T	C	T	-0.05846	0.0201523	NA	0.1321	FALSE	FALSE	FALSE	XrkhT3	20	48641217	0.655411	0.0451584	407208	Mental and behavioural disorders	TRUE	reported	20	47257755	0.013108	8.24327901675981e-06	22133	GCST90002522	TRUE	reported	ppz87j	1	1	TRUE	0.000897871851732732	19.8886594181574	24.0160208879703
rs34860770	A	G	A	G	-0.066822	0.0227105	NA	0.113638	FALSE	FALSE	FALSE	XrkhT3	7	30170224	0.636217	0.0480142	407208	Mental and behavioural disorders	TRUE	reported	7	30209840	0.0151	9.67163726650019e-06	22133	GCST90002522	TRUE	reported	ppz87j	1	1	TRUE	0.000884017104189188	19.5814929074667	24.0160208879703
rs351372	A	T	A	T	0.045368	0.0108141	NA	0.491001	FALSE	TRUE	TRUE	XrkhT3	1	112516598	0.720976	0.0302785	407208	Mental and behavioural disorders	TRUE	reported	1	113059220	0.009536	1.97242273611485e-06	22133	GCST90002522	TRUE	reported	ppz87j	1	1	TRUE	0.00102160402650314	22.6322398979495	24.0160208879703
rs4701452	A	C	A	C	-0.052051	-0.00130703	NA	0.357388	FALSE	FALSE	FALSE	XrkhT3	5	24584297	0.966971	0.0315653	407208	Mental and behavioural disorders	TRUE	reported	5	24584406	0.011363	4.65693311026201e-06	22133	GCST90002522	TRUE	reported	ppz87j	1	1	TRUE	0.000947153392881783	20.9813242703365	24.0160208879703
rs59865735	C	T	C	T	0.070493	-0.00214123	NA	0.257879	FALSE	FALSE	FALSE	XrkhT3	2	68995408	0.950674	0.0346139	407208	Mental and behavioural disorders	TRUE	reported	2	69222540	0.015143	3.25761682966063e-06	22133	GCST90002522	TRUE	reported	ppz87j	1	1	TRUE	0.000978144117883023	21.6685023910263	24.0160208879703
rs61010144	T	A	T	A	-0.049605	-0.00113654	NA	0.742495	FALSE	TRUE	TRUE	XrkhT3	5	54423942	0.974025	0.034905	407208	Mental and behavioural disorders	TRUE	reported	5	53719772	0.011081	7.61728140468681e-06	22133	GCST90002522	TRUE	reported	ppz87j	1	1	TRUE	0.000904606430769761	20.037971397151	24.0160208879703
rs61915189	T	C	T	C	0.090086	-0.0243789	NA	0.0550906	FALSE	FALSE	FALSE	XrkhT3	12	25884543	0.716384	0.0671048	407208	Mental and behavioural disorders	TRUE	reported	12	26037476	0.019379	3.35892262734496e-06	22133	GCST90002522	TRUE	reported	ppz87j	1	1	TRUE	0.00097541128458179	21.6079037322162	24.0160208879703
rs66499884	G	T	G	T	0.056388	-0.0004903	NA	0.498456	FALSE	FALSE	FALSE	XrkhT3	3	89609862	0.987107	0.0303421	407208	Mental and behavioural disorders	TRUE	reported	3	89659012	0.0097284	6.87543214040847e-09	22133	GCST90002522	TRUE	reported	ppz87j	1	1	TRUE	0.00151562420836821	33.5931940134802	24.0160208879703
rs6658111	G	T	G	T	0.081094	0.0218009	NA	0.398732	FALSE	FALSE	FALSE	XrkhT3	1	47515244	0.483987	0.0311484	407208	Mental and behavioural disorders	TRUE	reported	1	47980916	0.0099169	3.05492111321551e-16	22133	GCST90002522	TRUE	reported	ppz87j	1	1	TRUE	0.00301214007114945	66.8630728556371	24.0160208879703
rs7205919	T	G	T	G	-0.052931	-0.0619019	NA	0.204468	FALSE	FALSE	FALSE	XrkhT3	16	88344509	0.101558	0.0378062	407208	Mental and behavioural disorders	TRUE	reported	16	88378115	0.011119	1.94312169182843e-06	22133	GCST90002522	TRUE	reported	ppz87j	1	1	TRUE	0.00102283131558392	22.6594566470404	24.0160208879703
rs72671138	A	G	A	G	0.062351	-0.0379877	NA	0.17756	FALSE	FALSE	FALSE	XrkhT3	4	95865327	0.337618	0.0396166	407208	Mental and behavioural disorders	TRUE	reported	4	96786478	0.013525	4.04762248687873e-06	22133	GCST90002522	TRUE	reported	ppz87j	1	1	TRUE	0.000959301658755639	21.2506908328868	24.0160208879703
rs75623916	C	T	C	T	-0.10961	-0.206353	NA	0.0370095	FALSE	FALSE	FALSE	XrkhT3	11	110324869	0.0114049	0.0815612	407208	Mental and behavioural disorders	TRUE	reported	11	110195594	0.023519	3.17029736695272e-06	22133	GCST90002522	TRUE	reported	ppz87j	1	1	TRUE	0.000980384379228606	21.7181788600079	24.0160208879703
rs75934860	G	A	G	A	-0.10826	-0.0130597	NA	0.0782966	FALSE	FALSE	FALSE	XrkhT3	6	149901048	0.81841	0.0568826	407208	Mental and behavioural disorders	TRUE	reported	6	150222184	0.021558	5.15940951190331e-07	22133	GCST90002522	TRUE	reported	ppz87j	1	1	TRUE	0.00113811008023486	25.2162130118919	24.0160208879703
rs76250408	A	G	A	G	0.15859	0.4885	NA	0.00556526	FALSE	FALSE	FALSE	XrkhT3	1	2535688	0.0190274	0.208316	407208	Mental and behavioural disorders	TRUE	reported	1	2467127	0.034778	5.14280431948792e-06	22133	GCST90002522	TRUE	reported	ppz87j	1	1	TRUE	0.000938629662867718	20.7923293660285	24.0160208879703
rs77657592	C	T	C	T	0.1345	-0.0213438	NA	0.020927	FALSE	FALSE	FALSE	XrkhT3	6	115663439	0.838912	0.104994	407208	Mental and behavioural disorders	TRUE	reported	6	115984603	0.028417	2.22587104479301e-06	22133	GCST90002522	TRUE	reported	ppz87j	1	1	TRUE	0.0010111334510308	22.4000438383922	24.0160208879703
rs7786244	C	T	C	T	0.046246	-0.000219881	NA	0.69759	FALSE	FALSE	FALSE	XrkhT3	7	134775667	0.994723	0.0332457	407208	Mental and behavioural disorders	TRUE	reported	7	134460418	0.0098036	2.4049164887444e-06	22133	GCST90002522	TRUE	reported	ppz87j	1	1	TRUE	0.00100438560809686	22.250405880232	24.0160208879703
rs78780614	A	G	A	G	0.17104	0.108958	NA	0.0150156	FALSE	FALSE	FALSE	XrkhT3	8	121205555	0.397403	0.128751	407208	Mental and behavioural disorders	TRUE	reported	8	122217795	0.03184	7.86502305458658e-08	22133	GCST90002522	TRUE	reported	ppz87j	1	1	TRUE	0.00130209632105652	28.8542647132317	24.0160208879703
rs78940452	G	A	G	A	-0.087506	-0.0689136	NA	0.100758	FALSE	FALSE	FALSE	XrkhT3	3	106375557	0.168952	0.0500979	407208	Mental and behavioural disorders	TRUE	reported	3	106094404	0.019509	7.31644310949072e-06	22133	GCST90002522	TRUE	reported	ppz87j	1	1	TRUE	0.000908177560859074	20.1171475413577	24.0160208879703
rs799963	A	C	A	C	0.047381	-0.0172822	NA	0.781457	FALSE	FALSE	FALSE	XrkhT3	7	80444670	0.636524	0.0365711	407208	Mental and behavioural disorders	TRUE	reported	7	80073986	0.010623	8.22242649947071e-06	22133	GCST90002522	TRUE	reported	ppz87j	1	1	TRUE	0.000898015059610668	19.8918344511441	24.0160208879703
rs8134573	C	T	C	T	0.048691	-0.0466391	NA	0.801959	FALSE	FALSE	FALSE	XrkhT3	21	15612517	0.221066	0.0381132	407208	Mental and behavioural disorders	TRUE	reported	21	16984836	0.010962	8.97428794500749e-06	22133	GCST90002522	TRUE	reported	ppz87j	1	1	TRUE	0.000890616109858661	19.7277950193382	24.0160208879703
rs9933149	C	T	C	T	0.065716	0.0282925	NA	0.541502	FALSE	FALSE	FALSE	XrkhT3	16	87192600	0.353488	0.0304927	407208	Mental and behavioural disorders	TRUE	reported	16	87226206	0.009787	1.93196831701692e-11	22133	GCST90002522	TRUE	reported	ppz87j	1	1	TRUE	0.00203291396516934	45.0820669265965	24.0160208879703
