# Supplementary material for: Investigating Bidirectional Causal Relationships Between Imaging‐Derived Brain Phenotypes and Sedative‐Hypnotic Use Disorder: A Mendelian Randomization Study
Source: Addict Biol. 2026 May 28;31(6):e70160. doi: 10.1111/adb.70160 (PMC13239158; doi:10.1111/adb.70160)
Supplement: Supplementary file 6 — Data S2: Supporting Information. [file ADB-31-e70160-s005.zip › Additional file2/GCST90003120_harmonise.csv]

SNP	effect_allele.exposure	other_allele.exposure	effect_allele.outcome	other_allele.outcome	beta.exposure	beta.outcome	eaf.exposure	eaf.outcome	remove	palindromic	ambiguous	id.outcome	chr.outcome	pos.outcome	pval.outcome	se.outcome	samplesize.outcome	outcome	mr_keep.outcome	pval_origin.outcome	chr.exposure	pos.exposure	se.exposure	pval.exposure	samplesize.exposure	exposure	mr_keep.exposure	pval_origin.exposure	id.exposure	action	SNP_index	mr_keep	R2	f	meanf
rs115051579	G	A	G	A	-0.1016	-0.0151994	NA	0.0747643	FALSE	FALSE	FALSE	XrkhT3	5	129407532	0.795086	0.058524	407208	Mental and behavioural disorders	TRUE	reported	5	128743225	0.021831	3.27717776805172e-06	21282	GCST90003120	TRUE	reported	sOoovy	1	1	TRUE	0.00101668391574486	21.6570521035868	22.1254678801942
rs11639856	A	T	A	T	0.054879	-0.0288272	NA	0.135324	FALSE	TRUE	TRUE	XrkhT3	16	24777324	0.513723	0.0441424	407208	Mental and behavioural disorders	TRUE	reported	16	24788645	0.012171	6.55541212399099e-06	21282	GCST90003120	TRUE	reported	sOoovy	1	1	TRUE	0.000954405039221337	20.3291414696918	22.1254678801942
rs116784580	C	A	C	A	0.11476	-0.049764	NA	0.021122	FALSE	FALSE	FALSE	XrkhT3	3	39701166	0.658108	0.112454	407208	Mental and behavioural disorders	TRUE	reported	3	39742657	0.025818	8.83486667395857e-06	21282	GCST90003120	TRUE	reported	sOoovy	1	1	TRUE	0.000927513941533087	19.7558204747408	22.1254678801942
rs117907534	T	C	T	C	0.12013	0.0128602	NA	0.0697962	FALSE	FALSE	FALSE	XrkhT3	21	32775475	0.830584	0.0601077	407208	Mental and behavioural disorders	TRUE	reported	21	34147786	0.021945	4.43915183789552e-08	21282	GCST90003120	TRUE	reported	sOoovy	1	1	TRUE	0.00140607428241245	29.9633914839163	22.1254678801942
rs12515338	A	G	A	G	-0.069592	0.0830528	NA	0.0662282	FALSE	FALSE	FALSE	XrkhT3	5	4730470	0.169971	0.060521	407208	Mental and behavioural disorders	TRUE	reported	5	4730583	0.01492	3.11530089597376e-06	21282	GCST90003120	TRUE	reported	sOoovy	1	1	TRUE	0.00102123292475007	21.7540525934367	22.1254678801942
rs138012076	G	T	G	T	0.13533	0.0287871	NA	0.0195414	FALSE	FALSE	FALSE	XrkhT3	1	162727501	0.793953	0.110219	407208	Mental and behavioural disorders	TRUE	reported	1	162697291	0.03003	6.62674104688275e-06	21282	GCST90003120	TRUE	reported	sOoovy	1	1	TRUE	0.000953346616850692	20.3065752113603	22.1254678801942
rs138807221	T	C	T	C	-0.16177	0.106199	NA	0.0186101	FALSE	FALSE	FALSE	XrkhT3	8	91267356	0.355074	0.114835	407208	Mental and behavioural disorders	TRUE	reported	8	92279584	0.034936	3.66944176733717e-06	21282	GCST90003120	TRUE	reported	sOoovy	1	1	TRUE	0.00100646772070384	21.4392109703769	22.1254678801942
rs142175911	G	A	G	A	0.15085	-0.176982	NA	0.0328842	FALSE	FALSE	FALSE	XrkhT3	4	125819149	0.037512	0.0850815	407208	Mental and behavioural disorders	TRUE	reported	4	126740304	0.033949	8.9022543801021e-06	21282	GCST90003120	TRUE	reported	sOoovy	1	1	TRUE	0.000926875694962703	19.7422133665405	22.1254678801942
rs17382139	A	G	A	G	-0.088382	0.00708789	NA	0.0440447	FALSE	FALSE	FALSE	XrkhT3	14	28055915	0.924619	0.0749118	407208	Mental and behavioural disorders	TRUE	reported	14	28525121	0.019691	7.21439637925809e-06	21282	GCST90003120	TRUE	reported	sOoovy	1	1	TRUE	0.000945733440437391	20.1442587116041	22.1254678801942
rs17614086	T	G	T	G	0.044176	0.0146945	NA	0.533699	FALSE	FALSE	FALSE	XrkhT3	18	13608687	0.630085	0.0305114	407208	Mental and behavioural disorders	TRUE	reported	18	13608686	0.0097959	6.52829844158614e-06	21282	GCST90003120	TRUE	reported	sOoovy	1	1	TRUE	0.000954677845407291	20.3349578840463	22.1254678801942
rs1892260	C	T	C	T	-0.057671	0.077568	NA	0.363032	FALSE	FALSE	FALSE	XrkhT3	1	217178390	0.0138771	0.0315262	407208	Mental and behavioural disorders	TRUE	reported	1	217351732	0.011066	1.89234361864498e-07	21282	GCST90003120	TRUE	reported	sOoovy	1	1	TRUE	0.00127458057984817	27.1576894026752	22.1254678801942
rs2144638	C	G	C	G	0.056683	-0.0226533	NA	0.380626	FALSE	TRUE	TRUE	XrkhT3	20	11593188	0.468318	0.0312366	407208	Mental and behavioural disorders	TRUE	reported	20	11573836	0.0097338	5.85463736320577e-09	21282	GCST90003120	TRUE	reported	sOoovy	1	1	TRUE	0.00159087815894863	33.9078304493061	22.1254678801942
rs2249464	C	T	C	T	-0.052828	0.0604513	NA	0.634497	FALSE	FALSE	FALSE	XrkhT3	6	30920384	0.0553873	0.0315536	407208	Mental and behavioural disorders	TRUE	reported	6	30888161	0.0096592	4.57088189614875e-08	21282	GCST90003120	TRUE	reported	sOoovy	1	1	TRUE	0.00140353616075002	29.9092281840568	22.1254678801942
rs28610331	G	C	G	C	-0.073785	0.0253305	NA	0.0981931	FALSE	TRUE	TRUE	XrkhT3	1	240940073	0.620952	0.0512243	407208	Mental and behavioural disorders	TRUE	reported	1	241103373	0.016415	6.9968086997856e-06	21282	GCST90003120	TRUE	reported	sOoovy	1	1	TRUE	0.000948483616510841	20.2028934728158	22.1254678801942
rs406664	G	T	G	T	0.0454	0.0387143	NA	0.586897	FALSE	FALSE	FALSE	XrkhT3	3	41144914	0.210879	0.0309429	407208	Mental and behavioural disorders	TRUE	reported	3	41186405	0.0099202	4.75444688525211e-06	21282	GCST90003120	TRUE	reported	sOoovy	1	1	TRUE	0.000983175874071464	20.9425728325907	22.1254678801942
rs4439140	A	G	A	G	-0.044628	0.0779098	NA	0.41603	FALSE	FALSE	FALSE	XrkhT3	8	23256395	0.0122335	0.0310976	407208	Mental and behavioural disorders	TRUE	reported	8	23113908	0.010023	8.52903703070567e-06	21282	GCST90003120	TRUE	reported	sOoovy	1	1	TRUE	0.000930684690205147	19.8234195606581	22.1254678801942
rs4902177	T	G	T	G	-0.049058	0.0235061	NA	0.329926	FALSE	FALSE	FALSE	XrkhT3	14	38826578	0.467051	0.0323203	407208	Mental and behavioural disorders	TRUE	reported	14	39295782	0.01086	6.29941180548558e-06	21282	GCST90003120	TRUE	reported	sOoovy	1	1	TRUE	0.000957924691100514	20.4041830974097	22.1254678801942
rs55983268	C	T	C	T	-0.046066	-0.00653282	NA	0.639689	FALSE	FALSE	FALSE	XrkhT3	3	177550250	0.837286	0.0318106	407208	Mental and behavioural disorders	TRUE	reported	3	177268038	0.010422	9.91973339239082e-06	21282	GCST90003120	TRUE	reported	sOoovy	1	1	TRUE	0.000917165958527786	19.5352086258156	22.1254678801942
rs6474850	G	A	G	A	-0.06619	0.0293215	NA	0.857484	FALSE	FALSE	FALSE	XrkhT3	9	14662461	0.500846	0.043558	407208	Mental and behavioural disorders	TRUE	reported	9	14662459	0.014313	3.78007137301811e-06	21282	GCST90003120	TRUE	reported	sOoovy	1	1	TRUE	0.00100386379010432	21.3836877632645	22.1254678801942
rs7078755	C	T	C	T	-0.047864	-0.0397086	NA	0.750462	FALSE	FALSE	FALSE	XrkhT3	10	14576254	0.258072	0.0351105	407208	Mental and behavioural disorders	TRUE	reported	10	14618253	0.010745	8.45668200099355e-06	21282	GCST90003120	TRUE	reported	sOoovy	1	1	TRUE	0.000931510945967639	19.8410350715398	22.1254678801942
rs7241285	G	A	G	A	0.046108	0.0298341	NA	0.621785	FALSE	FALSE	FALSE	XrkhT3	18	54883387	0.339622	0.0312427	407208	Mental and behavioural disorders	TRUE	reported	18	52550618	0.0099264	3.42136966135368e-06	21282	GCST90003120	TRUE	reported	sOoovy	1	1	TRUE	0.00101278326711394	21.5738775864109	22.1254678801942
rs7390972	G	A	G	A	0.046151	-0.0321229	NA	0.36127	FALSE	FALSE	FALSE	XrkhT3	9	116366296	0.310691	0.0316864	407208	Mental and behavioural disorders	TRUE	reported	9	119128575	0.010088	4.7951257408135e-06	21282	GCST90003120	TRUE	reported	sOoovy	1	1	TRUE	0.000982455211920641	20.9272069532134	22.1254678801942
rs75033348	G	A	G	A	0.18499	0.378809	NA	0.00845326	FALSE	FALSE	FALSE	XrkhT3	1	77477677	0.0119558	0.150713	407208	Mental and behavioural disorders	TRUE	reported	1	77943362	0.041582	8.68160455611995e-06	21282	GCST90003120	TRUE	reported	sOoovy	1	1	TRUE	0.000929115318742076	19.7899611388828	22.1254678801942
rs76362632	T	G	T	G	0.070593	-0.0106528	NA	0.183999	FALSE	FALSE	FALSE	XrkhT3	4	65347751	0.785916	0.0392197	407208	Mental and behavioural disorders	TRUE	reported	4	66213469	0.015218	3.52614364306859e-06	21282	GCST90003120	TRUE	reported	sOoovy	1	1	TRUE	0.001010082353376	21.5162857003375	22.1254678801942
rs77730581	T	G	T	G	0.15983	-0.0657513	NA	0.020584	FALSE	FALSE	FALSE	XrkhT3	22	17957261	0.540879	0.107527	407208	Mental and behavioural disorders	TRUE	reported	22	18440027	0.033271	1.56747275180044e-06	21282	GCST90003120	TRUE	reported	sOoovy	1	1	TRUE	0.00108318285229174	23.0751256772162	22.1254678801942
rs79212141	G	A	G	A	-0.076056	0.0470026	NA	0.101136	FALSE	FALSE	FALSE	XrkhT3	4	156984345	0.35319	0.0506264	407208	Mental and behavioural disorders	TRUE	reported	4	157905497	0.017072	8.43528965126529e-06	21282	GCST90003120	TRUE	reported	sOoovy	1	1	TRUE	0.000931710293381261	19.8452850995556	22.1254678801942
