# Supplementary material for: Investigating Bidirectional Causal Relationships Between Imaging‐Derived Brain Phenotypes and Sedative‐Hypnotic Use Disorder: A Mendelian Randomization Study
Source: Addict Biol. 2026 May 28;31(6):e70160. doi: 10.1111/adb.70160 (PMC13239158; doi:10.1111/adb.70160)
Supplement: Supplementary file 6 — Data S2: Supporting Information. [file ADB-31-e70160-s005.zip › Additional file2/GCST90003807_harmonise.csv]

SNP	effect_allele.exposure	other_allele.exposure	effect_allele.outcome	other_allele.outcome	beta.exposure	beta.outcome	eaf.exposure	eaf.outcome	remove	palindromic	ambiguous	id.outcome	chr.outcome	pos.outcome	pval.outcome	se.outcome	samplesize.outcome	outcome	mr_keep.outcome	pval_origin.outcome	chr.exposure	pos.exposure	se.exposure	pval.exposure	samplesize.exposure	exposure	mr_keep.exposure	pval_origin.exposure	id.exposure	action	SNP_index	mr_keep	R2	f	meanf
rs1038354	G	A	G	A	0.052848	-0.00687222	NA	0.238248	FALSE	FALSE	FALSE	XrkhT3	4	53049078	0.847972	0.0358475	407208	Mental and behavioural disorders	TRUE	reported	4	53915245	0.010878	1.1934383792108e-06	21282	GCST90003807	TRUE	reported	lxZmhp	1	1	TRUE	0.00110780974850082	23.6003361305307	26.8658949069119
rs112178027	T	C	T	C	-0.079389	-0.0418423	NA	0.136975	FALSE	FALSE	FALSE	XrkhT3	17	29236995	0.347607	0.0445491	407208	Mental and behavioural disorders	TRUE	reported	17	27564013	0.013105	1.40216783370576e-09	21282	GCST90003807	TRUE	reported	lxZmhp	1	1	TRUE	0.00172141636665983	36.6949074968593	26.8658949069119
rs11245398	A	G	A	G	-0.086573	-0.0770274	NA	0.0672544	FALSE	FALSE	FALSE	XrkhT3	10	124872994	0.207301	0.0610833	407208	Mental and behavioural disorders	TRUE	reported	10	126561563	0.016711	2.23048855937761e-07	21282	GCST90003807	TRUE	reported	lxZmhp	1	1	TRUE	0.00125950610243013	26.8360900789329	26.8658949069119
rs115691805	A	T	A	T	-0.16234	-0.149568	NA	0.0477246	FALSE	TRUE	TRUE	XrkhT3	3	29302636	0.0360338	0.0713402	407208	Mental and behavioural disorders	TRUE	reported	3	29344127	0.034815	3.13617291651299e-06	21282	GCST90003807	TRUE	reported	lxZmhp	1	1	TRUE	0.00102061599703995	21.7408975248139	26.8658949069119
rs11614466	C	T	C	T	0.087051	0.0501315	NA	0.0487542	FALSE	FALSE	FALSE	XrkhT3	12	61811586	0.483787	0.0715935	407208	Mental and behavioural disorders	TRUE	reported	12	62205367	0.018656	3.08673964568386e-06	21282	GCST90003807	TRUE	reported	lxZmhp	1	1	TRUE	0.00102200717516032	21.7705623583492	26.8658949069119
rs116548137	A	T	A	T	-0.21077	-0.0590903	NA	0.00762207	FALSE	TRUE	TRUE	XrkhT3	3	29979260	0.730143	0.171309	407208	Mental and behavioural disorders	TRUE	reported	3	30020751	0.045268	3.24489015660536e-06	21282	GCST90003807	TRUE	reported	lxZmhp	1	1	TRUE	0.00101760766915492	21.6767496262787	26.8658949069119
rs11671669	A	G	A	G	0.12453	-0.0487124	NA	0.0327898	FALSE	FALSE	FALSE	XrkhT3	19	40818487	0.569161	0.0855671	407208	Mental and behavioural disorders	TRUE	reported	19	41324392	0.025866	1.48525150117659e-06	21282	GCST90003807	TRUE	reported	lxZmhp	1	1	TRUE	0.00108793825507262	23.1765407132076	26.8658949069119
rs12427083	C	T	C	T	-0.087231	0.0365973	NA	0.0190865	FALSE	FALSE	FALSE	XrkhT3	12	108719465	0.74401	0.112074	407208	Mental and behavioural disorders	TRUE	reported	12	109113241	0.019683	9.39074396851364e-06	21282	GCST90003807	TRUE	reported	lxZmhp	1	1	TRUE	0.000922032141038364	19.6389517059856	26.8658949069119
rs12891288	T	C	T	C	0.047874	0.062027	NA	0.317227	FALSE	FALSE	FALSE	XrkhT3	14	103533413	0.0563741	0.0325067	407208	Mental and behavioural disorders	TRUE	reported	14	103999750	0.010717	7.96159350417318e-06	21282	GCST90003807	TRUE	reported	lxZmhp	1	1	TRUE	0.000936771146194286	19.9531815557706	26.8658949069119
rs12999886	C	T	C	T	-0.10849	0.0592244	NA	0.0571094	FALSE	FALSE	FALSE	XrkhT3	2	40412961	0.367628	0.0657373	407208	Mental and behavioural disorders	TRUE	reported	2	40640101	0.021623	5.2856694480099e-07	21282	GCST90003807	TRUE	reported	lxZmhp	1	1	TRUE	0.00118146721539281	25.1713614819166	26.8658949069119
rs13107325	T	C	T	C	-0.11166	-0.0940519	NA	0.0140356	FALSE	FALSE	FALSE	XrkhT3	4	102267552	0.465076	0.128748	407208	Mental and behavioural disorders	TRUE	reported	4	103188709	0.019005	4.28647208702383e-09	21282	GCST90003807	TRUE	reported	lxZmhp	1	1	TRUE	0.0016193592689492	34.5158588191435	26.8658949069119
rs1368575	A	C	A	C	-0.052957	0.0329572	NA	0.58987	FALSE	FALSE	FALSE	XrkhT3	3	13789807	0.286653	0.0309314	407208	Mental and behavioural disorders	TRUE	reported	3	13831304	0.01026	2.47514131807431e-07	21282	GCST90003807	TRUE	reported	lxZmhp	1	1	TRUE	0.00125024830048957	26.6385886846484	26.8658949069119
rs139962174	A	G	A	G	0.29569	0.117121	NA	0.0147955	FALSE	FALSE	FALSE	XrkhT3	18	75431570	0.351259	0.125646	407208	Mental and behavioural disorders	TRUE	reported	18	73143525	0.065252	5.88708084702043e-06	21282	GCST90003807	TRUE	reported	lxZmhp	1	1	TRUE	0.000963949629550923	20.5326405480937	26.8658949069119
rs1441252	G	A	G	A	-0.047756	0.00657185	NA	0.51051	FALSE	FALSE	FALSE	XrkhT3	15	70923039	0.827899	0.0302298	407208	Mental and behavioural disorders	TRUE	reported	15	71215378	0.0099035	1.43021062473657e-06	21282	GCST90003807	TRUE	reported	lxZmhp	1	1	TRUE	0.00109141967859483	23.2507871271114	26.8658949069119
rs148051900	A	C	A	C	0.21906	-0.113521	NA	0.00132383	FALSE	FALSE	FALSE	XrkhT3	16	27980079	0.797846	0.443208	407208	Mental and behavioural disorders	TRUE	reported	16	27991400	0.047992	5.03500608787905e-06	21282	GCST90003807	TRUE	reported	lxZmhp	1	1	TRUE	0.000978027508522351	20.8328004332589	26.8658949069119
rs150574251	C	T	C	T	-0.21581	-0.0422135	NA	0.0200722	FALSE	FALSE	FALSE	XrkhT3	14	28911057	0.697529	0.108613	407208	Mental and behavioural disorders	TRUE	reported	14	29380263	0.048684	9.34544530315341e-06	21282	GCST90003807	TRUE	reported	lxZmhp	1	1	TRUE	0.00092248087244702	19.6485183480206	26.8658949069119
rs1523422	G	A	G	A	-0.046747	-0.0116065	NA	0.578319	FALSE	FALSE	FALSE	XrkhT3	1	238890982	0.704526	0.0306065	407208	Mental and behavioural disorders	TRUE	reported	1	239054282	0.0098016	1.86037288059505e-06	21282	GCST90003807	TRUE	reported	lxZmhp	1	1	TRUE	0.00106767032036478	22.7443078398002	26.8658949069119
rs17062942	G	T	G	T	-0.052215	-0.0335069	NA	0.246594	FALSE	FALSE	FALSE	XrkhT3	9	69245152	0.341215	0.0352049	407208	Mental and behavioural disorders	TRUE	reported	9	71860068	0.011257	3.52939283746353e-06	21282	GCST90003807	TRUE	reported	lxZmhp	1	1	TRUE	0.00100993625350063	21.5131704052134	26.8658949069119
rs1772159	A	G	A	G	0.04401	0.0815048	NA	0.43907	FALSE	FALSE	FALSE	XrkhT3	1	205790067	0.00706562	0.0302572	407208	Mental and behavioural disorders	TRUE	reported	1	205759195	0.0099202	9.19390474803981e-06	21282	GCST90003807	TRUE	reported	lxZmhp	1	1	TRUE	0.000923948981006098	19.6798174631012	26.8658949069119
rs1847037	C	T	C	T	0.059982	0.0246831	NA	0.721997	FALSE	FALSE	FALSE	XrkhT3	5	82605001	0.466099	0.0338662	407208	Mental and behavioural disorders	TRUE	reported	5	81900820	0.010648	1.79266855236553e-08	21282	GCST90003807	TRUE	reported	lxZmhp	1	1	TRUE	0.00148883403053059	31.7296283201101	26.8658949069119
rs1915622	G	A	G	A	-0.044154	-0.0410815	NA	0.473369	FALSE	FALSE	FALSE	XrkhT3	10	64733465	0.176192	0.0303729	407208	Mental and behavioural disorders	TRUE	reported	10	66493222	0.0097351	5.77563846394533e-06	21282	GCST90003807	TRUE	reported	lxZmhp	1	1	TRUE	0.000965666682115102	20.5692500348441	26.8658949069119
rs197152	A	G	A	G	-0.094028	0.0287052	NA	0.928659	FALSE	FALSE	FALSE	XrkhT3	19	4985289	0.62706	0.0590803	407208	Mental and behavioural disorders	TRUE	reported	19	4985300	0.017209	4.71411312372561e-08	21282	GCST90003807	TRUE	reported	lxZmhp	1	1	TRUE	0.00140081858493951	29.8512356531991	26.8658949069119
rs2004828	C	T	C	T	-0.046357	-0.0177265	NA	0.400674	FALSE	FALSE	FALSE	XrkhT3	11	1606696	0.567285	0.0309874	407208	Mental and behavioural disorders	TRUE	reported	11	1627926	0.009899	2.84446110744791e-06	21282	GCST90003807	TRUE	reported	lxZmhp	1	1	TRUE	0.00102940971119058	21.9284119743729	26.8658949069119
rs2233851	T	C	T	C	-0.20705	-0.100081	NA	0.0106992	FALSE	FALSE	FALSE	XrkhT3	1	151343848	0.504732	0.150033	407208	Mental and behavioural disorders	TRUE	reported	1	151316324	0.046226	7.53355563733717e-06	21282	GCST90003807	TRUE	reported	lxZmhp	1	1	TRUE	0.000941794591322931	20.0602815680332	26.8658949069119
rs2296971	T	C	T	C	-0.047401	0.0162446	NA	0.260126	FALSE	FALSE	FALSE	XrkhT3	13	114239439	0.640903	0.0348269	407208	Mental and behavioural disorders	TRUE	reported	13	115004914	0.010687	9.24059635637681e-06	21282	GCST90003807	TRUE	reported	lxZmhp	1	1	TRUE	0.000923527181214392	19.6708249577677	26.8658949069119
rs35306826	A	T	A	T	0.062596	0.0157219	NA	0.64309	FALSE	TRUE	TRUE	XrkhT3	1	180987800	0.620427	0.0317458	407208	Mental and behavioural disorders	TRUE	reported	1	180956936	0.0098712	2.32541248587338e-10	21282	GCST90003807	TRUE	reported	lxZmhp	1	1	TRUE	0.00188591019723384	40.2079976699523	26.8658949069119
rs3746337	T	C	T	C	-0.047289	-0.0221907	NA	0.51205	FALSE	FALSE	FALSE	XrkhT3	20	25227636	0.46632	0.0304616	407208	Mental and behavioural disorders	TRUE	reported	20	25208272	0.0096724	1.02070443076658e-06	21282	GCST90003807	TRUE	reported	lxZmhp	1	1	TRUE	0.0011218939836684	23.9007180442427	26.8658949069119
rs3774039	A	G	A	G	0.06563	0.00284394	NA	0.524544	FALSE	FALSE	FALSE	XrkhT3	3	171662384	0.925453	0.0303946	407208	Mental and behavioural disorders	TRUE	reported	3	171380174	0.0098262	2.46603933723434e-11	21282	GCST90003807	TRUE	reported	lxZmhp	1	1	TRUE	0.00209175964283711	44.6059501258773	26.8658949069119
rs3820888	C	T	C	T	-0.045504	0.0313851	NA	0.454408	FALSE	FALSE	FALSE	XrkhT3	2	200315300	0.301435	0.0303719	407208	Mental and behavioural disorders	TRUE	reported	2	201180023	0.0099685	5.02689715369067e-06	21282	GCST90003807	TRUE	reported	lxZmhp	1	1	TRUE	0.000978142376470865	20.8352496118697	26.8658949069119
rs4312834	C	T	C	T	-0.070171	0.0588924	NA	0.9015	FALSE	FALSE	FALSE	XrkhT3	5	56746461	0.250722	0.0512733	407208	Mental and behavioural disorders	TRUE	reported	5	56042288	0.014825	2.2222862543282e-06	21282	GCST90003807	TRUE	reported	lxZmhp	1	1	TRUE	0.00105161443236967	22.4019132961615	26.8658949069119
rs4670657	A	G	A	G	0.17591	0.0053854	NA	0.01813	FALSE	FALSE	FALSE	XrkhT3	2	33530393	0.962772	0.11538	407208	Mental and behavioural disorders	TRUE	reported	2	33755460	0.025869	1.07646521362983e-11	21282	GCST90003807	TRUE	reported	lxZmhp	1	1	TRUE	0.00216803729092216	46.2360750857954	26.8658949069119
rs4810989	T	C	T	C	-0.047675	-0.00068605	NA	0.190416	FALSE	FALSE	FALSE	XrkhT3	20	49885424	0.985892	0.0387982	407208	Mental and behavioural disorders	TRUE	reported	20	48501961	0.010751	9.27043258404528e-06	21282	GCST90003807	TRUE	reported	lxZmhp	1	1	TRUE	0.000923145461127533	19.6626869329897	26.8658949069119
rs4850437	G	T	G	T	0.05161	-0.0335423	NA	0.61076	FALSE	FALSE	FALSE	XrkhT3	2	197704327	0.281941	0.0311741	407208	Mental and behavioural disorders	TRUE	reported	2	198569051	0.0097617	1.25574078540196e-07	21282	GCST90003807	TRUE	reported	lxZmhp	1	1	TRUE	0.00131169942526082	27.9496252769623	26.8658949069119
rs57818172	G	T	G	T	0.050015	-0.0414297	NA	0.445808	FALSE	FALSE	FALSE	XrkhT3	15	40799999	0.175275	0.0305654	407208	Mental and behavioural disorders	TRUE	reported	15	41092197	0.010213	9.80166826866284e-07	21282	GCST90003807	TRUE	reported	lxZmhp	1	1	TRUE	0.00112562133766073	23.980214706776	26.8658949069119
rs61867257	T	C	T	C	0.073237	0.000108322	NA	0.123493	FALSE	FALSE	FALSE	XrkhT3	10	107158757	0.998145	0.0465832	407208	Mental and behavioural disorders	TRUE	reported	10	108918515	0.01609	5.35180153771287e-06	21282	GCST90003807	TRUE	reported	lxZmhp	1	1	TRUE	0.000972554582247227	20.7161090570107	26.8658949069119
rs62563412	C	T	C	T	0.054099	0.043621	NA	0.29225	FALSE	FALSE	FALSE	XrkhT3	9	91820175	0.192182	0.0334478	407208	Mental and behavioural disorders	TRUE	reported	9	94582457	0.010541	2.88469565238136e-07	21282	GCST90003807	TRUE	reported	lxZmhp	1	1	TRUE	0.00123613308784681	26.3374687259224	26.8658949069119
rs6495849	T	G	T	G	-0.11894	-0.099577	NA	0.977971	FALSE	FALSE	FALSE	XrkhT3	15	36586124	0.336653	0.10364	407208	Mental and behavioural disorders	TRUE	reported	15	36878325	0.026322	6.26036997672643e-06	21282	GCST90003807	TRUE	reported	lxZmhp	1	1	TRUE	0.000958493543582302	20.4163115101977	26.8658949069119
rs6496354	A	G	A	G	0.049918	0.0574334	NA	0.346714	FALSE	FALSE	FALSE	XrkhT3	15	86713664	0.071425	0.0318585	407208	Mental and behavioural disorders	TRUE	reported	15	87256895	0.010467	1.8642321782525e-06	21282	GCST90003807	TRUE	reported	lxZmhp	1	1	TRUE	0.00106756316798627	22.7420227606125	26.8658949069119
rs66559745	A	G	A	G	-0.057237	-0.0437921	NA	0.327843	FALSE	FALSE	FALSE	XrkhT3	1	43378497	0.17464	0.0322607	407208	Mental and behavioural disorders	TRUE	reported	1	43844168	0.0099919	1.02777961587623e-08	21282	GCST90003807	TRUE	reported	lxZmhp	1	1	TRUE	0.00153948698923873	32.8107949228905	26.8658949069119
rs6671362	G	A	G	A	-0.061098	0.0122757	NA	0.536905	FALSE	FALSE	FALSE	XrkhT3	1	153971312	0.68691	0.0304569	407208	Mental and behavioural disorders	TRUE	reported	1	153943788	0.0097115	3.20922376804843e-10	21282	GCST90003807	TRUE	reported	lxZmhp	1	1	TRUE	0.00185635898644074	39.5767879574383	26.8658949069119
rs67827860	T	C	T	C	-0.091604	-0.0571058	NA	0.26224	FALSE	FALSE	FALSE	XrkhT3	5	83564666	0.0969326	0.0344028	407208	Mental and behavioural disorders	TRUE	reported	5	82860485	0.012209	6.47142615748583e-14	21282	GCST90003807	TRUE	reported	lxZmhp	1	1	TRUE	0.00263820765873406	56.2895625328416	26.8658949069119
rs725769	G	T	G	T	-0.058693	-0.0198271	NA	0.187128	FALSE	FALSE	FALSE	XrkhT3	22	17727794	0.610564	0.0389325	407208	Mental and behavioural disorders	TRUE	reported	22	18210560	0.013054	6.95664753528351e-06	21282	GCST90003807	TRUE	reported	lxZmhp	1	1	TRUE	0.000948987791341384	20.2136426998854	26.8658949069119
rs73171590	C	G	C	G	-0.064713	-0.0156088	NA	0.23847	FALSE	TRUE	TRUE	XrkhT3	3	171323110	0.661193	0.0356149	407208	Mental and behavioural disorders	TRUE	reported	3	171040899	0.011034	4.56141934421983e-09	21282	GCST90003807	TRUE	reported	lxZmhp	1	1	TRUE	0.00161362759938739	34.3934936054848	26.8658949069119
rs7323177	G	C	G	C	0.051967	0.0695914	NA	0.4844	FALSE	TRUE	TRUE	XrkhT3	13	30135266	0.0221498	0.0304187	407208	Mental and behavioural disorders	TRUE	reported	13	30709403	0.0099002	1.54276578980576e-07	21282	GCST90003807	TRUE	reported	lxZmhp	1	1	TRUE	0.00129298360555406	27.550313229524	26.8658949069119
rs75294890	T	C	T	C	-0.084196	0.0231669	NA	0.146778	FALSE	FALSE	FALSE	XrkhT3	5	34666591	0.588655	0.0428393	407208	Mental and behavioural disorders	TRUE	reported	5	34666696	0.017368	1.25718734295421e-06	21282	GCST90003807	TRUE	reported	lxZmhp	1	1	TRUE	0.00110304073276669	23.4986267357286	26.8658949069119
rs893805	A	G	A	G	-0.067056	0.00612559	NA	0.565018	FALSE	FALSE	FALSE	XrkhT3	4	153295558	0.841599	0.0306512	407208	Mental and behavioural disorders	TRUE	reported	4	154216710	0.0096702	4.19758983991007e-12	21282	GCST90003807	TRUE	reported	lxZmhp	1	1	TRUE	0.00225430046234789	48.0799003804204	26.8658949069119
