# Supplementary material for: Investigating Bidirectional Causal Relationships Between Imaging‐Derived Brain Phenotypes and Sedative‐Hypnotic Use Disorder: A Mendelian Randomization Study
Source: Addict Biol. 2026 May 28;31(6):e70160. doi: 10.1111/adb.70160 (PMC13239158; doi:10.1111/adb.70160)
Supplement: Supplementary file 6 — Data S2: Supporting Information. [file ADB-31-e70160-s005.zip › Additional file2/GCST90003341_harmonise.csv]

SNP	effect_allele.exposure	other_allele.exposure	effect_allele.outcome	other_allele.outcome	beta.exposure	beta.outcome	eaf.exposure	eaf.outcome	remove	palindromic	ambiguous	id.outcome	chr.outcome	pos.outcome	pval.outcome	se.outcome	samplesize.outcome	outcome	mr_keep.outcome	pval_origin.outcome	chr.exposure	pos.exposure	se.exposure	pval.exposure	samplesize.exposure	exposure	mr_keep.exposure	pval_origin.exposure	id.exposure	action	SNP_index	mr_keep	R2	f	meanf
rs10500292	T	C	T	C	-0.050261	-0.0184587	NA	0.423194	FALSE	FALSE	FALSE	XrkhT3	19	45824675	0.549062	0.0308072	407208	Mental and behavioural disorders	TRUE	reported	19	46327933	0.0098909	3.77485261724059e-07	21282	GCST90003341	TRUE	reported	b5MFtg	1	1	TRUE	0.00121185753390336	25.8196180200836	34.1860487473647
rs111486658	T	C	T	C	0.20008	-0.0128487	NA	0.00495308	FALSE	FALSE	FALSE	XrkhT3	12	25702827	0.955676	0.231173	407208	Mental and behavioural disorders	TRUE	reported	12	25855761	0.043977	5.40505353708669e-06	21282	GCST90003341	TRUE	reported	b5MFtg	1	1	TRUE	0.000971676100186292	20.6973785600476	34.1860487473647
rs111958369	G	A	G	A	0.1084	-0.00792891	NA	0.0608873	FALSE	FALSE	FALSE	XrkhT3	4	28938643	0.901867	0.0643041	407208	Mental and behavioural disorders	TRUE	reported	4	28940265	0.023379	3.56287019404553e-06	21282	GCST90003341	TRUE	reported	b5MFtg	1	1	TRUE	0.00100915011496109	21.4964075485209	34.1860487473647
rs112102843	T	C	T	C	-0.14779	0.213631	NA	0.0137064	FALSE	FALSE	FALSE	XrkhT3	15	70790538	0.106183	0.132231	407208	Mental and behavioural disorders	TRUE	reported	15	71082877	0.032969	7.41480953945273e-06	21282	GCST90003341	TRUE	reported	b5MFtg	1	1	TRUE	0.00094331391529044	20.0926738161868	34.1860487473647
rs113233097	G	C	G	C	-0.13199	-0.104718	NA	0.035745	FALSE	TRUE	TRUE	XrkhT3	5	106663308	0.205118	0.0826434	407208	Mental and behavioural disorders	TRUE	reported	5	105999009	0.028248	2.99571159242799e-06	21282	GCST90003341	TRUE	reported	b5MFtg	1	1	TRUE	0.00102482310111573	21.8306081032383	34.1860487473647
rs116295943	G	A	G	A	-0.073828	0.0402311	NA	0.116058	FALSE	FALSE	FALSE	XrkhT3	1	32853676	0.396218	0.0474203	407208	Mental and behavioural disorders	TRUE	reported	1	33319277	0.016538	8.08537188525547e-06	21282	GCST90003341	TRUE	reported	b5MFtg	1	1	TRUE	0.000935529114656944	19.926701569377	34.1860487473647
rs117499094	A	T	A	T	0.12885	0.19403	NA	0.0413598	FALSE	TRUE	TRUE	XrkhT3	8	52691885	0.0108715	0.0761859	407208	Mental and behavioural disorders	TRUE	reported	8	53604445	0.028976	8.75588401413116e-06	21282	GCST90003341	TRUE	reported	b5MFtg	1	1	TRUE	0.000928274049094857	19.7720256230225	34.1860487473647
rs12233084	T	A	T	A	-0.79043	-0.0968161	NA	0.128971	FALSE	TRUE	TRUE	XrkhT3	2	108124423	0.0337031	0.0455904	407208	Mental and behavioural disorders	TRUE	reported	2	108740879	0.16935	3.06972873818366e-06	21282	GCST90003341	TRUE	reported	b5MFtg	1	1	TRUE	0.00102258556751629	21.7828957515609	34.1860487473647
rs12646871	A	G	A	G	0.071684	-0.0312649	NA	0.155112	FALSE	FALSE	FALSE	XrkhT3	4	78486099	0.457585	0.042089	407208	Mental and behavioural disorders	TRUE	reported	4	79407253	0.014362	6.0464435134476e-07	21282	GCST90003341	TRUE	reported	b5MFtg	1	1	TRUE	0.00116921424608868	24.9100042886516	34.1860487473647
rs13107325	T	C	T	C	0.087646	-0.0940519	NA	0.0140356	FALSE	FALSE	FALSE	XrkhT3	4	102267552	0.465076	0.128748	407208	Mental and behavioural disorders	TRUE	reported	4	103188709	0.01901	4.04203435079501e-06	21282	GCST90003341	TRUE	reported	b5MFtg	1	1	TRUE	0.000997824039172234	21.2549042079541	34.1860487473647
rs144470721	T	C	T	C	-0.2186	0.0231788	NA	0.0274584	FALSE	FALSE	FALSE	XrkhT3	2	59159306	0.804628	0.0937037	407208	Mental and behavioural disorders	TRUE	reported	2	59386441	0.043199	4.22279501306057e-07	21282	GCST90003341	TRUE	reported	b5MFtg	1	1	TRUE	0.00120176141775282	25.6042531733742	34.1860487473647
rs148023052	A	G	A	G	0.080579	-0.011002	NA	0.0865383	FALSE	FALSE	FALSE	XrkhT3	19	45195332	0.837909	0.0537815	407208	Mental and behavioural disorders	TRUE	reported	19	45698590	0.018154	9.09913272632251e-06	21282	GCST90003341	TRUE	reported	b5MFtg	1	1	TRUE	0.00092487872645385	19.6996390760382	34.1860487473647
rs17651644	T	C	T	C	-0.049029	-0.00174227	NA	0.296776	FALSE	FALSE	FALSE	XrkhT3	16	8806958	0.958197	0.0332392	407208	Mental and behavioural disorders	TRUE	reported	16	8900815	0.010756	5.18203092007227e-06	21282	GCST90003341	TRUE	reported	b5MFtg	1	1	TRUE	0.000975367412468104	20.7760828514933	34.1860487473647
rs188515	C	A	C	A	-0.052672	0.0462638	NA	0.5405	FALSE	FALSE	FALSE	XrkhT3	5	88974240	0.128907	0.0304683	407208	Mental and behavioural disorders	TRUE	reported	5	88270057	0.0097247	6.15035239306976e-08	21282	GCST90003341	TRUE	reported	b5MFtg	1	1	TRUE	0.00137656431906495	29.3336683909564	34.1860487473647
rs189722619	T	A	T	A	0.23029	0.172078	NA	0.00443348	FALSE	TRUE	TRUE	XrkhT3	1	32469036	0.442679	0.224154	407208	Mental and behavioural disorders	TRUE	reported	1	32934637	0.050158	4.4320025337085e-06	21282	GCST90003341	TRUE	reported	b5MFtg	1	1	TRUE	0.000989526296308221	21.0779767977533	34.1860487473647
rs193020504	A	T	A	T	-0.15816	-0.312253	NA	0.0121465	FALSE	TRUE	TRUE	XrkhT3	4	162463342	0.0265076	0.140738	407208	Mental and behavioural disorders	TRUE	reported	4	163384494	0.034839	5.66239289038253e-06	21282	GCST90003341	TRUE	reported	b5MFtg	1	1	TRUE	0.000967451383623944	20.6073020063563	34.1860487473647
rs193207867	T	G	T	G	-0.25942	-0.100376	NA	0.0524574	FALSE	FALSE	FALSE	XrkhT3	2	137930082	0.135914	0.0673134	407208	Mental and behavioural disorders	TRUE	reported	2	138687652	0.057281	5.96348319834126e-06	21282	GCST90003341	TRUE	reported	b5MFtg	1	1	TRUE	0.000962841787447624	20.5090201785329	34.1860487473647
rs201715255	AG	A	AG	A	-0.12803	0.0178234	NA	0.0413347	FALSE	FALSE	FALSE	XrkhT3	2	189289248	0.817662	0.0773073	407208	Mental and behavioural disorders	TRUE	reported	2	190153974	0.025612	5.81165733962241e-07	21282	GCST90003341	TRUE	reported	b5MFtg	1	1	TRUE	0.00117277429239195	24.9859398099811	34.1860487473647
rs2113305	G	T	G	T	-0.054142	0.0242189	NA	0.681329	FALSE	FALSE	FALSE	XrkhT3	16	79018100	0.457461	0.0325946	407208	Mental and behavioural disorders	TRUE	reported	16	79051997	0.01073	4.54778578643692e-07	21282	GCST90003341	TRUE	reported	b5MFtg	1	1	TRUE	0.00119491620375541	25.4582372761554	34.1860487473647
rs2595427	A	T	A	T	0.047621	0.000741285	NA	0.678935	FALSE	TRUE	TRUE	XrkhT3	11	6830666	0.981806	0.0325056	407208	Mental and behavioural disorders	TRUE	reported	11	6851897	0.010448	5.19397673507007e-06	21282	GCST90003341	TRUE	reported	b5MFtg	1	1	TRUE	0.000975201866416325	20.7725531499414	34.1860487473647
rs2630721	C	G	C	G	-0.045359	-0.0339036	NA	0.655615	FALSE	TRUE	TRUE	XrkhT3	2	8428314	0.298478	0.0326089	407208	Mental and behavioural disorders	TRUE	reported	2	8568444	0.010092	7.00164359372975e-06	21282	GCST90003341	TRUE	reported	b5MFtg	1	1	TRUE	0.000948304870823784	20.1990825394885	34.1860487473647
rs28549821	G	C	G	C	-0.08558	-0.0292978	NA	0.202893	FALSE	TRUE	TRUE	XrkhT3	8	10475481	0.435597	0.0375781	407208	Mental and behavioural disorders	TRUE	reported	8	10332991	0.016136	1.146304507118e-07	21282	GCST90003341	TRUE	reported	b5MFtg	1	1	TRUE	0.00131997807371959	28.1262594545286	34.1860487473647
rs3113765	G	A	G	A	0.045947	-0.0396062	NA	0.322518	FALSE	FALSE	FALSE	XrkhT3	4	180614655	0.224066	0.0325765	407208	Mental and behavioural disorders	TRUE	reported	4	181535808	0.010075	5.13570417848356e-06	21282	GCST90003341	TRUE	reported	b5MFtg	1	1	TRUE	0.000976309599216665	20.79617177346	34.1860487473647
rs34333692	T	C	T	C	0.11672	0.0828912	NA	0.0291864	FALSE	FALSE	FALSE	XrkhT3	3	55317169	0.368799	0.092232	407208	Mental and behavioural disorders	TRUE	reported	3	55351197	0.025771	5.95250816780947e-06	21282	GCST90003341	TRUE	reported	b5MFtg	1	1	TRUE	0.000962935455904643	20.5110172874335	34.1860487473647
rs35797348	A	G	A	G	-0.052613	0.0250306	NA	0.195171	FALSE	FALSE	FALSE	XrkhT3	5	93949174	0.509679	0.0379633	407208	Mental and behavioural disorders	TRUE	reported	5	93284879	0.011539	5.15110022459507e-06	21282	GCST90003341	TRUE	reported	b5MFtg	1	1	TRUE	0.00097591794493638	20.7878210758702	34.1860487473647
rs37283	A	T	A	T	-0.064861	-0.0510995	NA	0.149917	FALSE	TRUE	TRUE	XrkhT3	7	41309404	0.228491	0.0424325	407208	Mental and behavioural disorders	TRUE	reported	7	41349002	0.012848	4.49158890105932e-07	21282	GCST90003341	TRUE	reported	b5MFtg	1	1	TRUE	0.0011960904400151	25.4832848769427	34.1860487473647
rs4077339	A	G	A	G	-0.046314	0.0204069	NA	0.655744	FALSE	FALSE	FALSE	XrkhT3	7	36689739	0.52399	0.0320255	407208	Mental and behavioural disorders	TRUE	reported	7	36729344	0.0098106	2.36374160811629e-06	21282	GCST90003341	TRUE	reported	b5MFtg	1	1	TRUE	0.00104608375957467	22.2839733063235	34.1860487473647
rs4301906	G	T	G	T	-0.13934	0.104235	NA	0.986421	FALSE	FALSE	FALSE	XrkhT3	13	58900768	0.434814	0.133467	407208	Mental and behavioural disorders	TRUE	reported	13	59474902	0.031382	9.03857570660176e-06	21282	GCST90003341	TRUE	reported	b5MFtg	1	1	TRUE	0.000925498698417023	19.7128565253706	34.1860487473647
rs4933617	T	G	T	G	-0.044637	0.0163001	NA	0.430901	FALSE	FALSE	FALSE	XrkhT3	10	90886965	0.595299	0.0306868	407208	Mental and behavioural disorders	TRUE	reported	10	92646722	0.0097309	4.51960000030483e-06	21282	GCST90003341	TRUE	reported	b5MFtg	1	1	TRUE	0.000987739353600941	21.0398753575135	34.1860487473647
rs57687223	G	A	G	A	-0.048127	0.0140435	NA	0.351971	FALSE	FALSE	FALSE	XrkhT3	10	70695260	0.657799	0.0317042	407208	Mental and behavioural disorders	TRUE	reported	10	72455016	0.010212	2.45866862928973e-06	21282	GCST90003341	TRUE	reported	b5MFtg	1	1	TRUE	0.00104253471933767	22.2082917427046	34.1860487473647
rs5812099	AG	A	AG	A	0.38769	-0.0029408	NA	0.0978344	FALSE	FALSE	FALSE	XrkhT3	15	39341676	0.954369	0.0513934	407208	Mental and behavioural disorders	TRUE	reported	15	39633877	0.016814	3.31131121482588e-116	21282	GCST90003341	TRUE	reported	b5MFtg	1	1	TRUE	0.024372424840795	531.601621169312	34.1860487473647
rs62413681	G	A	G	A	0.1549	0.207352	NA	0.0205903	FALSE	FALSE	FALSE	XrkhT3	6	93775059	0.0523528	0.10687	407208	Mental and behavioural disorders	TRUE	reported	6	94484777	0.033244	3.19080306095142e-06	21282	GCST90003341	TRUE	reported	b5MFtg	1	1	TRUE	0.00101910992203077	21.7087827767379	34.1860487473647
rs6795726	A	C	A	C	-0.046662	-0.0385626	NA	0.533343	FALSE	FALSE	FALSE	XrkhT3	3	73295722	0.203569	0.0303296	407208	Mental and behavioural disorders	TRUE	reported	3	73344873	0.0096802	1.44277962312948e-06	21282	GCST90003341	TRUE	reported	b5MFtg	1	1	TRUE	0.00109061556751739	23.2336382443295	34.1860487473647
rs74251516	G	T	G	T	-0.18797	-0.0892845	NA	0.0438597	FALSE	FALSE	FALSE	XrkhT3	16	89484631	0.223998	0.0734269	407208	Mental and behavioural disorders	TRUE	reported	16	89551039	0.038997	1.44543977074593e-06	21282	GCST90003341	TRUE	reported	b5MFtg	1	1	TRUE	0.00109050682385878	23.2313191237464	34.1860487473647
rs75506524	A	G	A	G	-0.11032	0.010149	NA	0.0562206	FALSE	FALSE	FALSE	XrkhT3	17	60154066	0.877617	0.0659066	407208	Mental and behavioural disorders	TRUE	reported	17	58231427	0.022016	5.46512374519872e-07	21282	GCST90003341	TRUE	reported	b5MFtg	1	1	TRUE	0.00117843909793272	25.106770804347	34.1860487473647
rs76011628	A	G	A	G	-0.078187	0.0289844	NA	0.0862561	FALSE	FALSE	FALSE	XrkhT3	2	98567518	0.591119	0.0539529	407208	Mental and behavioural disorders	TRUE	reported	2	99183981	0.017643	9.40372672686481e-06	21282	GCST90003341	TRUE	reported	b5MFtg	1	1	TRUE	0.000921958147080286	19.6373742070059	34.1860487473647
rs774373	C	T	C	T	0.059422	-0.00150877	NA	0.781114	FALSE	FALSE	FALSE	XrkhT3	3	138356791	0.967067	0.0365432	407208	Mental and behavioural disorders	TRUE	reported	3	138075633	0.01225	1.2390818628281e-06	21282	GCST90003341	TRUE	reported	b5MFtg	1	1	TRUE	0.00110440918507724	23.5278117898891	34.1860487473647
rs77865053	T	C	T	C	-0.063141	-0.0651526	NA	0.204411	FALSE	FALSE	FALSE	XrkhT3	6	17208201	0.0841085	0.0377188	407208	Mental and behavioural disorders	TRUE	reported	6	17208432	0.014175	8.45084234919652e-06	21282	GCST90003341	TRUE	reported	b5MFtg	1	1	TRUE	0.000931450168044978	19.8397393045063	34.1860487473647
rs78116323	G	C	G	C	0.098269	0.0131402	NA	0.0328624	FALSE	TRUE	TRUE	XrkhT3	7	116692739	0.877745	0.0854214	407208	Mental and behavioural disorders	TRUE	reported	7	116332793	0.021449	4.64087637808009e-06	21282	GCST90003341	TRUE	reported	b5MFtg	1	1	TRUE	0.000985322510860982	20.9883433182589	34.1860487473647
rs78936239	A	C	A	C	-0.10081	0.0809228	NA	0.104877	FALSE	FALSE	FALSE	XrkhT3	8	127201885	0.10346	0.0496976	407208	Mental and behavioural disorders	TRUE	reported	8	128214130	0.019203	1.53992652605949e-07	21282	GCST90003341	TRUE	reported	b5MFtg	1	1	TRUE	0.00129328605951873	27.5567661280374	34.1860487473647
rs7950838	G	A	G	A	-0.043233	0.0284855	NA	0.501045	FALSE	FALSE	FALSE	XrkhT3	11	76652773	0.348217	0.0303666	407208	Mental and behavioural disorders	TRUE	reported	11	76363817	0.0097055	8.45473500216751e-06	21282	GCST90003341	TRUE	reported	b5MFtg	1	1	TRUE	0.000931489041492883	19.8405680747071	34.1860487473647
rs9835060	G	A	G	A	-0.068621	-0.00754261	NA	0.106532	FALSE	FALSE	FALSE	XrkhT3	3	119189379	0.878875	0.0494936	407208	Mental and behavioural disorders	TRUE	reported	3	118908226	0.014568	2.4900037433882e-06	21282	GCST90003341	TRUE	reported	b5MFtg	1	1	TRUE	0.0010414759316674	22.1857137127409	34.1860487473647
rs9911167	C	T	C	T	-0.048087	-0.00741424	NA	0.482838	FALSE	FALSE	FALSE	XrkhT3	17	29608528	0.807114	0.0303675	407208	Mental and behavioural disorders	TRUE	reported	17	27935546	0.0098183	9.77012229674153e-07	21282	GCST90003341	TRUE	reported	b5MFtg	1	1	TRUE	0.00112585148766001	23.9851233442038	34.1860487473647
