# Supplementary material for: Investigating Bidirectional Causal Relationships Between Imaging‐Derived Brain Phenotypes and Sedative‐Hypnotic Use Disorder: A Mendelian Randomization Study
Source: Addict Biol. 2026 May 28;31(6):e70160. doi: 10.1111/adb.70160 (PMC13239158; doi:10.1111/adb.70160)
Supplement: Supplementary file 6 — Data S2: Supporting Information. [file ADB-31-e70160-s005.zip › Additional file2/GCST90003585_harmonise.csv]

SNP	effect_allele.exposure	other_allele.exposure	effect_allele.outcome	other_allele.outcome	beta.exposure	beta.outcome	eaf.exposure	eaf.outcome	remove	palindromic	ambiguous	id.outcome	chr.outcome	pos.outcome	pval.outcome	se.outcome	samplesize.outcome	outcome	mr_keep.outcome	pval_origin.outcome	chr.exposure	pos.exposure	se.exposure	pval.exposure	samplesize.exposure	exposure	mr_keep.exposure	pval_origin.exposure	id.exposure	action	SNP_index	mr_keep	R2	f	meanf
rs11218800	A	T	A	T	-0.095906	0.0296111	NA	0.0637142	FALSE	TRUE	TRUE	XrkhT3	11	122766082	0.636516	0.0626588	407208	Mental and behavioural disorders	TRUE	reported	11	122636790	0.020929	4.62168136092244e-06	21282	GCST90003585	TRUE	reported	nQGFcM	1	1	TRUE	0.000985720655251219	20.9968325552905	22.4615349239209
rs117223601	A	G	A	G	-0.1324	-0.124328	NA	0.0243545	FALSE	FALSE	FALSE	XrkhT3	17	75078920	0.204425	0.0979698	407208	Mental and behavioural disorders	TRUE	reported	17	73075015	0.027623	1.65196179822901e-06	21282	GCST90003585	TRUE	reported	nQGFcM	1	1	TRUE	0.00107833394677621	22.9717175702694	22.4615349239209
rs117421612	A	G	A	G	0.10907	-0.0391136	NA	0.0428419	FALSE	FALSE	FALSE	XrkhT3	17	45345796	0.599661	0.074518	407208	Mental and behavioural disorders	TRUE	reported	17	43423162	0.020293	7.7553249575859e-08	21282	GCST90003585	TRUE	reported	nQGFcM	1	1	TRUE	0.00135555320457849	28.8853277920841	22.4615349239209
rs117687499	A	G	A	G	-0.082522	0.000991025	NA	0.0813933	FALSE	FALSE	FALSE	XrkhT3	6	148201319	0.98582	0.0557608	407208	Mental and behavioural disorders	TRUE	reported	6	148522455	0.017472	2.33614610221893e-06	21282	GCST90003585	TRUE	reported	nQGFcM	1	1	TRUE	0.00104709677608398	22.3055754912528	22.4615349239209
rs12904134	A	G	A	G	-0.046591	-0.00520513	NA	0.470246	FALSE	FALSE	FALSE	XrkhT3	15	74300521	0.864589	0.0305222	407208	Mental and behavioural disorders	TRUE	reported	15	74592862	0.0099261	2.69898207347201e-06	21282	GCST90003585	TRUE	reported	nQGFcM	1	1	TRUE	0.00103415342171967	22.0295667660446	22.4615349239209
rs12994089	A	G	A	G	-0.05164	-0.0117633	NA	0.21199	FALSE	FALSE	FALSE	XrkhT3	2	226333442	0.752331	0.0372766	407208	Mental and behavioural disorders	TRUE	reported	2	227198158	0.010984	2.60195631026315e-06	21282	GCST90003585	TRUE	reported	nQGFcM	1	1	TRUE	0.00103750014334529	22.100932771306	22.4615349239209
rs13123997	A	G	A	G	-0.051403	-0.00101323	NA	0.247024	FALSE	FALSE	FALSE	XrkhT3	4	132486031	0.977021	0.035177	407208	Mental and behavioural disorders	TRUE	reported	4	133407186	0.011351	5.96623011629691e-06	21282	GCST90003585	TRUE	reported	nQGFcM	1	1	TRUE	0.000962671161635248	20.5053822597578	22.4615349239209
rs13394423	A	C	A	C	0.19549	0.164991	NA	0.00396071	FALSE	FALSE	FALSE	XrkhT3	2	86613568	0.498018	0.243489	407208	Mental and behavioural disorders	TRUE	reported	2	86840691	0.043494	7.00809531646794e-06	21282	GCST90003585	TRUE	reported	nQGFcM	1	1	TRUE	0.000948343994048304	20.1999166629955	22.4615349239209
rs142694870	G	A	G	A	-0.233	-0.098094	NA	0.0156825	FALSE	FALSE	FALSE	XrkhT3	14	47853134	0.42389	0.122665	407208	Mental and behavioural disorders	TRUE	reported	14	48322337	0.049907	3.05000112824918e-06	21282	GCST90003585	TRUE	reported	nQGFcM	1	1	TRUE	0.00102313256060472	21.7945596132529	22.4615349239209
rs146127330	G	A	G	A	-0.4496	0.139365	NA	0.0172275	FALSE	FALSE	FALSE	XrkhT3	5	68004451	0.241074	0.118881	407208	Mental and behavioural disorders	TRUE	reported	5	67300279	0.097489	4.01420918204321e-06	21282	GCST90003585	TRUE	reported	nQGFcM	1	1	TRUE	0.000998378289282265	21.2667222296849	22.4615349239209
rs150587479	C	T	C	T	-0.13497	-0.0187736	NA	0.0187432	FALSE	FALSE	FALSE	XrkhT3	6	134376042	0.869122	0.113936	407208	Mental and behavioural disorders	TRUE	reported	6	134697180	0.027546	9.66495864314213e-07	21282	GCST90003585	TRUE	reported	nQGFcM	1	1	TRUE	0.00112682201186917	24.0058227020096	22.4615349239209
rs16871543	C	A	C	A	-0.14918	0.0172565	NA	0.0186811	FALSE	FALSE	FALSE	XrkhT3	6	93571355	0.878686	0.113057	407208	Mental and behavioural disorders	TRUE	reported	6	94281073	0.031237	1.80301774085957e-06	21282	GCST90003585	TRUE	reported	nQGFcM	1	1	TRUE	0.0010705450574646	22.8056132594039	22.4615349239209
rs192688706	T	C	T	C	0.16354	-0.0487227	NA	0.01805	FALSE	FALSE	FALSE	XrkhT3	7	131465746	0.675319	0.116322	407208	Mental and behavioural disorders	TRUE	reported	7	131150505	0.036805	8.89201117857948e-06	21282	GCST90003585	TRUE	reported	nQGFcM	1	1	TRUE	0.000926870761359389	19.7421081845717	22.4615349239209
rs224693	T	C	T	C	-0.052829	0.00303547	NA	0.28089	FALSE	FALSE	FALSE	XrkhT3	10	33996500	0.928324	0.0337446	407208	Mental and behavioural disorders	TRUE	reported	10	34285428	0.010979	1.50556669826698e-06	21282	GCST90003585	TRUE	reported	nQGFcM	1	1	TRUE	0.00108676223808264	23.151460559491	22.4615349239209
rs2259331	C	T	C	T	0.045991	-0.055024	NA	0.631528	FALSE	FALSE	FALSE	XrkhT3	3	195774387	0.079682	0.0313968	407208	Mental and behavioural disorders	TRUE	reported	3	195501258	0.010031	4.57193450178139e-06	21282	GCST90003585	TRUE	reported	nQGFcM	1	1	TRUE	0.000986770244902896	21.0192119444517	22.4615349239209
rs2329563	A	G	A	G	0.15912	0.132049	NA	0.98988	FALSE	FALSE	FALSE	XrkhT3	7	50946537	0.380878	0.150692	407208	Mental and behavioural disorders	TRUE	reported	7	51014234	0.035804	8.87156012037962e-06	21282	GCST90003585	TRUE	reported	nQGFcM	1	1	TRUE	0.000927195130144826	19.7490235679592	22.4615349239209
rs2970717	C	T	C	T	-0.047407	0.0675149	NA	0.755473	FALSE	FALSE	FALSE	XrkhT3	8	37042749	0.0559242	0.035318	407208	Mental and behavioural disorders	TRUE	reported	8	36900267	0.010195	3.3381050516599e-06	21282	GCST90003585	TRUE	reported	nQGFcM	1	1	TRUE	0.0010149789230493	21.6206960332646	22.4615349239209
rs4670637	G	T	G	T	0.046767	-0.0114205	NA	0.41845	FALSE	FALSE	FALSE	XrkhT3	2	36937714	0.70954	0.0306612	407208	Mental and behavioural disorders	TRUE	reported	2	37164857	0.010119	3.83177500361384e-06	21282	GCST90003585	TRUE	reported	nQGFcM	1	1	TRUE	0.00100266469378633	21.3581197163383	22.4615349239209
rs4685595	G	A	G	A	0.047586	-0.0356837	NA	0.689488	FALSE	FALSE	FALSE	XrkhT3	3	3033838	0.2765	0.032791	407208	Mental and behavioural disorders	TRUE	reported	3	3075522	0.010145	2.74157417192788e-06	21282	GCST90003585	TRUE	reported	nQGFcM	1	1	TRUE	0.00103274502537367	21.9995340493015	22.4615349239209
rs5177	C	G	C	G	0.044126	-0.0166049	NA	0.437469	FALSE	TRUE	TRUE	XrkhT3	1	53246063	0.587539	0.0306135	407208	Mental and behavioural disorders	TRUE	reported	1	53711735	0.0098074	6.85330405126045e-06	21282	GCST90003585	TRUE	reported	nQGFcM	1	1	TRUE	0.000950289659370974	20.2413991437118	22.4615349239209
rs61921502	G	T	G	T	-0.085783	-0.0175233	NA	0.145207	FALSE	FALSE	FALSE	XrkhT3	12	65438688	0.684684	0.0431522	407208	Mental and behavioural disorders	TRUE	reported	12	65832468	0.012911	3.12607936712395e-11	21282	GCST90003585	TRUE	reported	nQGFcM	1	1	TRUE	0.00206999996536965	44.1409710716559	22.4615349239209
rs71481919	G	A	G	A	-0.09805	0.0622512	NA	0.0221856	FALSE	FALSE	FALSE	XrkhT3	10	132556505	0.556784	0.105937	407208	Mental and behavioural disorders	TRUE	reported	10	134370009	0.021483	5.043128102664e-06	21282	GCST90003585	TRUE	reported	nQGFcM	1	1	TRUE	0.000977840502113584	20.8288131420784	22.4615349239209
rs72610845	T	C	T	C	0.16105	-0.127192	NA	0.00922919	FALSE	FALSE	FALSE	XrkhT3	6	104069366	0.426067	0.159801	407208	Mental and behavioural disorders	TRUE	reported	6	104517241	0.033958	2.12226689690078e-06	21282	GCST90003585	TRUE	reported	nQGFcM	1	1	TRUE	0.00105576207587491	22.4903614453047	22.4615349239209
rs72750730	T	C	T	C	0.059943	-0.0356192	NA	0.194309	FALSE	FALSE	FALSE	XrkhT3	1	231110083	0.350488	0.0381508	407208	Mental and behavioural disorders	TRUE	reported	1	231245829	0.013467	8.5881574910273e-06	21282	GCST90003585	TRUE	reported	nQGFcM	1	1	TRUE	0.000930076507694493	19.8104533209794	22.4615349239209
rs73297620	T	C	T	C	-0.1188	0.128367	NA	0.0531849	FALSE	FALSE	FALSE	XrkhT3	20	60773413	0.0555955	0.0670606	407208	Mental and behavioural disorders	TRUE	reported	20	59348469	0.026824	9.51699848112945e-06	21282	GCST90003585	TRUE	reported	nQGFcM	1	1	TRUE	0.000920816879332628	19.6130432134443	22.4615349239209
rs73508480	T	C	T	C	-0.084948	0.13892	NA	0.0730955	FALSE	FALSE	FALSE	XrkhT3	19	15354138	0.0175372	0.0584864	407208	Mental and behavioural disorders	TRUE	reported	19	15464949	0.018465	4.237405246788e-06	21282	GCST90003585	TRUE	reported	nQGFcM	1	1	TRUE	0.000993490164913712	21.1624954404489	22.4615349239209
rs78066963	A	G	A	G	-0.069914	-0.045485	NA	0.122602	FALSE	FALSE	FALSE	XrkhT3	18	6659462	0.326571	0.0463638	407208	Mental and behavioural disorders	TRUE	reported	18	6659461	0.015572	7.1696837558042e-06	21282	GCST90003585	TRUE	reported	nQGFcM	1	1	TRUE	0.000946271840168477	20.1557375656614	22.4615349239209
rs78189855	A	T	A	T	0.16671	-0.0569778	NA	0.0374385	FALSE	TRUE	TRUE	XrkhT3	10	118219419	0.476266	0.0799891	407208	Mental and behavioural disorders	TRUE	reported	10	119978931	0.035564	2.77971326775929e-06	21282	GCST90003585	TRUE	reported	nQGFcM	1	1	TRUE	0.0010314340959223	21.9715797977713	22.4615349239209
