# Supplementary material for: Investigating Bidirectional Causal Relationships Between Imaging‐Derived Brain Phenotypes and Sedative‐Hypnotic Use Disorder: A Mendelian Randomization Study
Source: Addict Biol. 2026 May 28;31(6):e70160. doi: 10.1111/adb.70160 (PMC13239158; doi:10.1111/adb.70160)
Supplement: Supplementary file 6 — Data S2: Supporting Information. [file ADB-31-e70160-s005.zip › Additional file2/GCST90004978_harmonise.csv]

SNP	effect_allele.exposure	other_allele.exposure	effect_allele.outcome	other_allele.outcome	beta.exposure	beta.outcome	eaf.exposure	eaf.outcome	remove	palindromic	ambiguous	id.outcome	chr.outcome	pos.outcome	pval.outcome	se.outcome	samplesize.outcome	outcome	mr_keep.outcome	pval_origin.outcome	chr.exposure	pos.exposure	se.exposure	pval.exposure	samplesize.exposure	exposure	mr_keep.exposure	pval_origin.exposure	id.exposure	action	SNP_index	mr_keep	R2	f	meanf
rs10241801	C	T	C	T	-0.067811	0.0532201	NA	0.150957	FALSE	FALSE	FALSE	XrkhT3	7	6289070	0.213003	0.0427351	407208	Mental and behavioural disorders	TRUE	reported	7	6328701	0.015267	8.97015608414814e-06	21081	GCST90004978	TRUE	reported	qjx7T4	1	1	TRUE	0.000934965182257872	19.7265747373583	22.2674319325972
rs10819200	T	G	T	G	0.082241	-0.101248	NA	0.847271	FALSE	FALSE	FALSE	XrkhT3	9	126717089	0.0184676	0.0429727	407208	Mental and behavioural disorders	TRUE	reported	9	129479368	0.016896	1.13920006218653e-06	21081	GCST90004978	TRUE	reported	qjx7T4	1	1	TRUE	0.00112261266256835	23.6901471734734	22.2674319325972
rs12121644	T	A	T	A	0.093513	-0.0922454	NA	0.0316769	FALSE	TRUE	TRUE	XrkhT3	1	242547232	0.293358	0.0877873	407208	Mental and behavioural disorders	TRUE	reported	1	242710534	0.021062	9.04482149047591e-06	21081	GCST90004978	TRUE	reported	qjx7T4	1	1	TRUE	0.000934216728742092	19.7107685548749	22.2674319325972
rs141963655	A	G	A	G	-0.21877	0.0771388	NA	0.0112079	FALSE	FALSE	FALSE	XrkhT3	3	77735341	0.588303	0.142507	407208	Mental and behavioural disorders	TRUE	reported	3	77784492	0.047178	3.5546758199907e-06	21081	GCST90004978	TRUE	reported	qjx7T4	1	1	TRUE	0.00101897261733438	21.5008325604203	22.2674319325972
rs1446040	G	A	G	A	-0.051014	-0.0192895	NA	0.640095	FALSE	FALSE	FALSE	XrkhT3	5	15123912	0.542798	0.0316955	407208	Mental and behavioural disorders	TRUE	reported	5	15124021	0.0102	5.74380913496318e-07	21081	GCST90004978	TRUE	reported	qjx7T4	1	1	TRUE	0.00118514693002614	25.0113542677471	22.2674319325972
rs148177343	A	G	A	G	-0.17398	0.255039	NA	0.00992181	FALSE	FALSE	FALSE	XrkhT3	11	63025907	0.0979513	0.154114	407208	Mental and behavioural disorders	TRUE	reported	11	62793379	0.03668	2.11884896208665e-06	21081	GCST90004978	TRUE	reported	qjx7T4	1	1	TRUE	0.00106606959129806	22.4956628570799	22.2674319325972
rs150398966	G	C	G	C	0.18754	0.0941713	NA	0.0141763	FALSE	TRUE	TRUE	XrkhT3	10	2093150	0.467262	0.129545	407208	Mental and behavioural disorders	TRUE	reported	10	2135344	0.041087	5.03500608787905e-06	21081	GCST90004978	TRUE	reported	qjx7T4	1	1	TRUE	0.000987321855470711	20.8323256018341	22.2674319325972
rs150781597	G	A	G	A	0.27455	-0.228906	NA	0.004131	FALSE	FALSE	FALSE	XrkhT3	19	30414166	0.341571	0.240684	407208	Mental and behavioural disorders	TRUE	reported	19	30905073	0.057943	2.16970155380085e-06	21081	GCST90004978	TRUE	reported	qjx7T4	1	1	TRUE	0.00106386728986467	22.4491415103959	22.2674319325972
rs1668855	C	T	C	T	-0.048722	0.0302904	NA	0.569956	FALSE	FALSE	FALSE	XrkhT3	18	24949837	0.324893	0.0307688	407208	Mental and behavioural disorders	TRUE	reported	18	22529801	0.0097236	5.4663822813342e-07	21081	GCST90004978	TRUE	reported	qjx7T4	1	1	TRUE	0.00118956426136358	25.10468870576	22.2674319325972
rs17311557	T	A	T	A	-0.096325	0.226403	NA	0.0383568	FALSE	TRUE	TRUE	XrkhT3	16	73394632	0.00257306	0.0751019	407208	Mental and behavioural disorders	TRUE	reported	16	73428531	0.020971	4.38631684825855e-06	21081	GCST90004978	TRUE	reported	qjx7T4	1	1	TRUE	0.000999802275387328	21.0959239156217	22.2674319325972
rs472847	T	C	T	C	-0.050499	-0.0181435	NA	0.427364	FALSE	FALSE	FALSE	XrkhT3	18	58116665	0.552922	0.0305762	407208	Mental and behavioural disorders	TRUE	reported	18	55783897	0.009979	4.21599415398428e-07	21081	GCST90004978	TRUE	reported	qjx7T4	1	1	TRUE	0.00121331354929012	25.6065050249833	22.2674319325972
rs4777818	G	A	G	A	-0.04488	0.01331	NA	0.601029	FALSE	FALSE	FALSE	XrkhT3	15	92247175	0.667493	0.030983	407208	Mental and behavioural disorders	TRUE	reported	15	92790405	0.0099812	6.94864300748828e-06	21081	GCST90004978	TRUE	reported	qjx7T4	1	1	TRUE	0.000958148125882539	20.2161744351256	22.2674319325972
rs62496301	G	C	G	C	-0.053483	-0.0122758	NA	0.376094	FALSE	TRUE	TRUE	XrkhT3	8	19171456	0.698046	0.0316421	407208	Mental and behavioural disorders	TRUE	reported	8	19028966	0.010458	3.18053368832952e-07	21081	GCST90004978	TRUE	reported	qjx7T4	1	1	TRUE	0.00123909490424504	26.1512854110735	22.2674319325972
rs6970956	T	C	T	C	0.13325	0.355125	NA	0.00832769	FALSE	FALSE	FALSE	XrkhT3	7	68196514	0.0350211	0.168456	407208	Mental and behavioural disorders	TRUE	reported	7	67661501	0.030107	9.65383785116491e-06	21081	GCST90004978	TRUE	reported	qjx7T4	1	1	TRUE	0.000928335383314035	19.586564445689	22.2674319325972
rs73047924	G	A	G	A	0.063832	-0.0383803	NA	0.139794	FALSE	FALSE	FALSE	XrkhT3	7	696868	0.381387	0.0438459	407208	Mental and behavioural disorders	TRUE	reported	7	736505	0.013752	3.47696244617813e-06	21081	GCST90004978	TRUE	reported	qjx7T4	1	1	TRUE	0.00102096379848646	21.5428904195291	22.2674319325972
rs77418710	C	A	C	A	0.094992	0.0267804	NA	0.0296119	FALSE	FALSE	FALSE	XrkhT3	7	82369973	0.764372	0.0893442	407208	Mental and behavioural disorders	TRUE	reported	7	81999289	0.020299	2.89134556264238e-06	21081	GCST90004978	TRUE	reported	qjx7T4	1	1	TRUE	0.00103772589751747	21.8969472229805	22.2674319325972
rs80212310	C	A	C	A	0.17671	-0.188269	NA	0.00991653	FALSE	FALSE	FALSE	XrkhT3	5	88218582	0.215492	0.152001	407208	Mental and behavioural disorders	TRUE	reported	5	87514399	0.037676	2.74536441422341e-06	21081	GCST90004978	TRUE	reported	qjx7T4	1	1	TRUE	0.00104243386024518	21.9963931251051	22.2674319325972
rs9262169	A	G	A	G	0.12919	-0.318407	NA	0.00564637	FALSE	FALSE	FALSE	XrkhT3	6	30759927	0.131559	0.211147	407208	Mental and behavioural disorders	TRUE	reported	6	30727704	0.027418	2.46888010490621e-06	21081	GCST90004978	TRUE	reported	qjx7T4	1	1	TRUE	0.00105205368623446	22.1995948176971	22.2674319325972
