# Supplementary material for: Investigating Bidirectional Causal Relationships Between Imaging‐Derived Brain Phenotypes and Sedative‐Hypnotic Use Disorder: A Mendelian Randomization Study
Source: Addict Biol. 2026 May 28;31(6):e70160. doi: 10.1111/adb.70160 (PMC13239158; doi:10.1111/adb.70160)
Supplement: Supplementary file 6 — Data S2: Supporting Information. [file ADB-31-e70160-s005.zip › Additional file2/GCST90006197_harmonise.csv]

SNP	effect_allele.exposure	other_allele.exposure	effect_allele.outcome	other_allele.outcome	beta.exposure	beta.outcome	eaf.exposure	eaf.outcome	remove	palindromic	ambiguous	id.outcome	chr.outcome	pos.outcome	pval.outcome	se.outcome	samplesize.outcome	outcome	mr_keep.outcome	pval_origin.outcome	chr.exposure	pos.exposure	se.exposure	pval.exposure	samplesize.exposure	exposure	mr_keep.exposure	pval_origin.exposure	id.exposure	action	SNP_index	mr_keep	R2	f	meanf
rs111980715	T	C	T	C	-0.16598	0.0762755	NA	0.0726927	FALSE	FALSE	FALSE	XrkhT3	11	62287953	0.18918	0.0580921	407208	Mental and behavioural disorders	TRUE	reported	11	62055425	0.03644	5.2735127456244e-06	21081	GCST90006197	TRUE	reported	4J7Als	1	1	TRUE	0.000983187554938035	20.7450067029563	21.151920143409
rs114712363	G	T	G	T	-0.16092	-0.0471579	NA	0.0280732	FALSE	FALSE	FALSE	XrkhT3	2	60639430	0.6128	0.0931827	407208	Mental and behavioural disorders	TRUE	reported	2	60866565	0.031074	2.25735571102145e-07	21081	GCST90006197	TRUE	reported	4J7Als	1	1	TRUE	0.00127052257164631	26.8154148776026	21.151920143409
rs115901927	A	G	A	G	-0.11251	0.0455325	NA	0.0234812	FALSE	FALSE	FALSE	XrkhT3	6	4192141	0.654125	0.101627	407208	Mental and behavioural disorders	TRUE	reported	6	4192375	0.025159	7.79112191113093e-06	21081	GCST90006197	TRUE	reported	4J7Als	1	1	TRUE	0.000947747165741439	19.9965141462706	21.151920143409
rs11654254	C	T	C	T	0.13708	0.0686106	NA	0.0132697	FALSE	FALSE	FALSE	XrkhT3	17	49349196	0.608474	0.133939	407208	Mental and behavioural disorders	TRUE	reported	17	47426558	0.02986	4.44426554343995e-06	21081	GCST90006197	TRUE	reported	4J7Als	1	1	TRUE	0.000998719251468066	21.0730491615802	21.151920143409
rs149455550	A	G	A	G	0.17317	-0.0886296	NA	0.0172773	FALSE	FALSE	FALSE	XrkhT3	4	53825241	0.450399	0.117429	407208	Mental and behavioural disorders	TRUE	reported	4	54691408	0.037929	5.00841145299823e-06	21081	GCST90006197	TRUE	reported	4J7Als	1	1	TRUE	0.000987829745041361	20.8430525830458	21.151920143409
rs189101031	T	C	T	C	0.14147	-0.0579835	NA	0.0381622	FALSE	FALSE	FALSE	XrkhT3	4	17603912	0.465312	0.0794156	407208	Mental and behavioural disorders	TRUE	reported	4	17605535	0.031499	7.11377295472132e-06	21081	GCST90006197	TRUE	reported	4J7Als	1	1	TRUE	0.000955935543549015	20.169446012807	21.151920143409
rs191653834	A	T	A	T	-0.36587	0.27237	NA	0.00847745	FALSE	TRUE	TRUE	XrkhT3	7	63480271	0.110257	0.170547	407208	Mental and behavioural disorders	TRUE	reported	7	62940649	0.081672	7.51103870601786e-06	21081	GCST90006197	TRUE	reported	4J7Als	1	1	TRUE	0.000951048750117715	20.0662405767514	21.151920143409
rs2142491	C	T	C	T	-0.059179	0.00221496	NA	0.841027	FALSE	FALSE	FALSE	XrkhT3	21	15544062	0.95758	0.0416423	407208	Mental and behavioural disorders	TRUE	reported	21	16916381	0.01334	9.20449571753172e-06	21081	GCST90006197	TRUE	reported	4J7Als	1	1	TRUE	0.000932668126940958	19.6780645513954	21.151920143409
rs2160756	T	G	T	G	-0.049964	-0.00614274	NA	0.804684	FALSE	FALSE	FALSE	XrkhT3	3	179259323	0.87216	0.0381738	407208	Mental and behavioural disorders	TRUE	reported	3	178977111	0.010906	4.64943306687543e-06	21081	GCST90006197	TRUE	reported	4J7Als	1	1	TRUE	0.000994626505993372	20.9866059543874	21.151920143409
rs35941486	ATGTG	A	ATGTG	A	0.057124	-0.0216247	NA	0.164783	FALSE	FALSE	FALSE	XrkhT3	8	71564204	0.598657	0.0410856	407208	Mental and behavioural disorders	TRUE	reported	8	72476439	0.012894	9.45366045957965e-06	21081	GCST90006197	TRUE	reported	4J7Als	1	1	TRUE	0.000930178980371527	19.6254979529265	21.151920143409
rs55643746	T	C	T	C	0.063654	0.011412	NA	0.152176	FALSE	FALSE	FALSE	XrkhT3	1	29557970	0.788433	0.0425273	407208	Mental and behavioural disorders	TRUE	reported	1	30030817	0.013167	1.34462134153449e-06	21081	GCST90006197	TRUE	reported	4J7Als	1	1	TRUE	0.00110740202956132	23.3688060443651	21.151920143409
rs62359372	G	C	G	C	-0.097961	0.107654	NA	0.058257	FALSE	TRUE	TRUE	XrkhT3	5	8503499	0.0988508	0.0652267	407208	Mental and behavioural disorders	TRUE	reported	5	8503611	0.021914	7.85416462614541e-06	21081	GCST90006197	TRUE	reported	4J7Als	1	1	TRUE	0.000947022756726651	19.981215354689	21.151920143409
rs62366754	C	T	C	T	-0.12498	0.0854304	NA	0.0116483	FALSE	FALSE	FALSE	XrkhT3	5	44446031	0.550201	0.142989	407208	Mental and behavioural disorders	TRUE	reported	5	44446133	0.0264	2.21564409631286e-06	21081	GCST90006197	TRUE	reported	4J7Als	1	1	TRUE	0.00106199021952281	22.4094904970537	21.151920143409
rs6593601	A	C	A	C	-0.10465	-0.0396542	NA	0.942669	FALSE	FALSE	FALSE	XrkhT3	1	96480845	0.542036	0.0650349	407208	Mental and behavioural disorders	TRUE	reported	1	96946401	0.023172	6.32994592537892e-06	21081	GCST90006197	TRUE	reported	4J7Als	1	1	TRUE	0.000966585401706667	20.3943665795877	21.151920143409
rs73317320	C	T	C	T	-0.066274	-0.0152573	NA	0.1492	FALSE	FALSE	FALSE	XrkhT3	8	118492937	0.719794	0.0425309	407208	Mental and behavioural disorders	TRUE	reported	8	119505176	0.014167	2.91474120147248e-06	21081	GCST90006197	TRUE	reported	4J7Als	1	1	TRUE	0.00103702389476174	21.88211895791	21.151920143409
rs76029368	C	T	C	T	0.21675	-0.298707	NA	0.00127303	FALSE	FALSE	FALSE	XrkhT3	4	188551239	0.509892	0.453269	407208	Mental and behavioural disorders	TRUE	reported	4	189472393	0.04365	6.89763167718606e-07	21081	GCST90006197	TRUE	reported	4J7Als	1	1	TRUE	0.00116829045700315	24.6551989768497	21.151920143409
rs76397742	T	C	T	C	-0.054676	0.118619	NA	0.173113	FALSE	FALSE	FALSE	XrkhT3	15	94122984	0.00238963	0.0390582	407208	Mental and behavioural disorders	TRUE	reported	15	94666213	0.01232	9.11800865274662e-06	21081	GCST90006197	TRUE	reported	4J7Als	1	1	TRUE	0.000933416081661551	19.6938601511189	21.151920143409
rs7653133	G	C	G	C	0.045001	-0.00336787	NA	0.686559	FALSE	TRUE	TRUE	XrkhT3	3	119295690	0.918213	0.0327982	407208	Mental and behavioural disorders	TRUE	reported	3	119014537	0.010148	9.27470275918869e-06	21081	GCST90006197	TRUE	reported	4J7Als	1	1	TRUE	0.000931938555596617	19.6626572017729	21.151920143409
rs77925241	T	G	T	G	-0.10381	0.055453	NA	0.0401036	FALSE	FALSE	FALSE	XrkhT3	8	134091377	0.472899	0.0772572	407208	Mental and behavioural disorders	TRUE	reported	8	135103620	0.023305	8.45668200099355e-06	21081	GCST90006197	TRUE	reported	4J7Als	1	1	TRUE	0.000940330205731052	19.8398764417009	21.151920143409
