# Supplementary material for: Investigating Bidirectional Causal Relationships Between Imaging‐Derived Brain Phenotypes and Sedative‐Hypnotic Use Disorder: A Mendelian Randomization Study
Source: Addict Biol. 2026 May 28;31(6):e70160. doi: 10.1111/adb.70160 (PMC13239158; doi:10.1111/adb.70160)
Supplement: Supplementary file 6 — Data S2: Supporting Information. [file ADB-31-e70160-s005.zip › Additional file2/GCST90002604_harmonise.csv]

SNP	effect_allele.exposure	other_allele.exposure	effect_allele.outcome	other_allele.outcome	beta.exposure	beta.outcome	eaf.exposure	eaf.outcome	remove	palindromic	ambiguous	id.outcome	chr.outcome	pos.outcome	pval.outcome	se.outcome	samplesize.outcome	outcome	mr_keep.outcome	pval_origin.outcome	chr.exposure	pos.exposure	se.exposure	pval.exposure	samplesize.exposure	exposure	mr_keep.exposure	pval_origin.exposure	id.exposure	action	SNP_index	mr_keep	R2	f	meanf
rs1057979	C	G	C	G	-0.051831	0.0197597	NA	0.176608	FALSE	TRUE	TRUE	XrkhT3	6	111873293	0.622157	0.0400972	407208	Mental and behavioural disorders	TRUE	reported	6	112194496	0.011351	4.99689242630594e-06	21282	GCST90002604	TRUE	reported	5PZY2x	1	1	TRUE	0.000978753243873657	20.8482743457765	26.7580470726251
rs10931283	T	C	T	C	0.065953	-0.0146669	NA	0.63304	FALSE	FALSE	FALSE	XrkhT3	2	187346716	0.640391	0.0313963	407208	Mental and behavioural disorders	TRUE	reported	2	188211443	0.010188	9.77237220955811e-11	21282	GCST90002604	TRUE	reported	5PZY2x	1	1	TRUE	0.0019652800637693	41.903511893537	26.7580470726251
rs1107793	A	T	A	T	-0.070308	0.0480445	NA	0.114165	FALSE	TRUE	TRUE	XrkhT3	9	126420737	0.310299	0.0473534	407208	Mental and behavioural disorders	TRUE	reported	9	129183016	0.013383	1.50799534180179e-07	21282	GCST90002604	TRUE	reported	5PZY2x	1	1	TRUE	0.00129517139170641	27.5969900475191	26.7580470726251
rs11236234	G	T	G	T	0.043988	-0.0179028	NA	0.591104	FALSE	FALSE	FALSE	XrkhT3	11	74730751	0.562249	0.0308933	407208	Mental and behavioural disorders	TRUE	reported	11	74441796	0.0098624	8.23000312277345e-06	21282	GCST90002604	TRUE	reported	5PZY2x	1	1	TRUE	0.000933866949921503	19.8912644888278	26.7580470726251
rs113191571	T	C	T	C	0.15254	0.0971055	NA	0.0390075	FALSE	FALSE	FALSE	XrkhT3	5	171853380	0.219038	0.079006	407208	Mental and behavioural disorders	TRUE	reported	5	171280384	0.033716	6.09677264457243e-06	21282	GCST90002604	TRUE	reported	5PZY2x	1	1	TRUE	0.000960871811581998	20.4670183314467	26.7580470726251
rs113981240	T	C	T	C	0.14297	-0.00401224	NA	0.0244303	FALSE	FALSE	FALSE	XrkhT3	8	30774694	0.967496	0.098462	407208	Mental and behavioural disorders	TRUE	reported	8	30632210	0.030207	2.22587104479301e-06	21282	GCST90002604	TRUE	reported	5PZY2x	1	1	TRUE	0.00105149038944488	22.3992681025274	26.7580470726251
rs114934086	T	C	T	C	-0.11232	-0.084913	NA	0.0683684	FALSE	FALSE	FALSE	XrkhT3	3	27036987	0.15717	0.0600239	407208	Mental and behavioural disorders	TRUE	reported	3	27078478	0.025069	7.4920384921275e-06	21282	GCST90002604	TRUE	reported	5PZY2x	1	1	TRUE	0.000942363103961559	20.0724023436785	26.7580470726251
rs115400054	T	C	T	C	-0.081499	-0.0274212	NA	0.113743	FALSE	FALSE	FALSE	XrkhT3	2	202811382	0.565825	0.0477545	407208	Mental and behavioural disorders	TRUE	reported	2	203676105	0.014662	2.7561319143948e-08	21282	GCST90002604	TRUE	reported	5PZY2x	1	1	TRUE	0.00144969166118711	30.8942256513674	26.7580470726251
rs11660850	A	G	A	G	-0.056138	0.0133475	NA	0.481594	FALSE	FALSE	FALSE	XrkhT3	18	45422521	0.66062	0.0304004	407208	Mental and behavioural disorders	TRUE	reported	18	43002486	0.009632	5.67936786772004e-09	21282	GCST90002604	TRUE	reported	5PZY2x	1	1	TRUE	0.00159358725409944	33.9656640164897	26.7580470726251
rs117995335	C	T	C	T	-0.223	-0.253815	NA	0.0228649	FALSE	FALSE	FALSE	XrkhT3	18	63356031	0.0117666	0.100758	407208	Mental and behavioural disorders	TRUE	reported	18	61023264	0.050316	9.38642036672136e-06	21282	GCST90002604	TRUE	reported	5PZY2x	1	1	TRUE	0.000922113577468055	19.6406878734791	26.7580470726251
rs12647620	A	C	A	C	-0.045712	0.00665588	NA	0.68904	FALSE	FALSE	FALSE	XrkhT3	4	8102446	0.840245	0.0330186	407208	Mental and behavioural disorders	TRUE	reported	4	8104173	0.010284	8.83690121141457e-06	21282	GCST90002604	TRUE	reported	5PZY2x	1	1	TRUE	0.000927514846051522	19.7558397586487	26.7580470726251
rs12913308	A	G	A	G	-0.046155	0.0425079	NA	0.44039	FALSE	FALSE	FALSE	XrkhT3	15	65075243	0.164535	0.0305817	407208	Mental and behavioural disorders	TRUE	reported	15	65367581	0.009742	2.17470323244035e-06	21282	GCST90002604	TRUE	reported	5PZY2x	1	1	TRUE	0.0010535884776373	22.4440095539798	26.7580470726251
rs12928520	T	C	T	C	0.06308	0.0693583	NA	0.363298	FALSE	FALSE	FALSE	XrkhT3	16	87203962	0.0285187	0.0316694	407208	Mental and behavioural disorders	TRUE	reported	16	87237568	0.0098632	1.63305194789433e-10	21282	GCST90002604	TRUE	reported	5PZY2x	1	1	TRUE	0.0019182330671405	40.8984524326008	26.7580470726251
rs138776640	A	T	A	T	-0.062452	-0.0470639	NA	0.159255	FALSE	TRUE	TRUE	XrkhT3	16	8842058	0.255287	0.0413712	407208	Mental and behavioural disorders	TRUE	reported	16	8935915	0.013196	2.23202985857428e-06	21282	GCST90002604	TRUE	reported	5PZY2x	1	1	TRUE	0.00105132943212332	22.3958357168304	26.7580470726251
rs139857909	C	T	C	T	-0.14223	0.0125627	NA	0.0186693	FALSE	FALSE	FALSE	XrkhT3	16	59747125	0.912645	0.114515	407208	Mental and behavioural disorders	TRUE	reported	16	59781029	0.031449	6.14186123406302e-06	21282	GCST90002604	TRUE	reported	5PZY2x	1	1	TRUE	0.000960150056934395	20.4516298451241	26.7580470726251
rs1420993	C	G	C	G	-0.054401	-0.00202244	NA	0.715892	FALSE	TRUE	TRUE	XrkhT3	16	51430987	0.951971	0.0335772	407208	Mental and behavioural disorders	TRUE	reported	16	51464898	0.010552	2.55387713577932e-07	21282	GCST90002604	TRUE	reported	5PZY2x	1	1	TRUE	0.00124735394508809	26.5768426810407	26.7580470726251
rs147332659	C	T	C	T	-0.18789	-0.385455	NA	0.00619257	FALSE	FALSE	FALSE	XrkhT3	6	39108068	0.0459992	0.193172	407208	Mental and behavioural disorders	TRUE	reported	6	39075844	0.041875	7.26775033810323e-06	21282	GCST90002604	TRUE	reported	5PZY2x	1	1	TRUE	0.00094509314054517	20.1306073297035	26.7580470726251
rs1486789	G	A	G	A	0.095203	-0.0184846	NA	0.942617	FALSE	FALSE	FALSE	XrkhT3	3	150114539	0.780294	0.0662679	407208	Mental and behavioural disorders	TRUE	reported	3	149832326	0.019367	8.9084059640082e-07	21282	GCST90002604	TRUE	reported	5PZY2x	1	1	TRUE	0.00113415206631798	24.1621595344094	26.7580470726251
rs1877782	A	G	A	G	0.05197	0.00688776	NA	0.229094	FALSE	FALSE	FALSE	XrkhT3	15	90160604	0.849865	0.0363872	407208	Mental and behavioural disorders	TRUE	reported	15	90703836	0.01126	3.94457302075278e-06	21282	GCST90002604	TRUE	reported	5PZY2x	1	1	TRUE	0.000999957910282135	21.300403838114	26.7580470726251
rs201313266	GAATC	G	GAATC	G	0.093373	-0.00575131	NA	0.051367	FALSE	FALSE	FALSE	XrkhT3	6	163931275	0.933118	0.068531	407208	Mental and behavioural disorders	TRUE	reported	6	164352307	0.020315	4.32613432491595e-06	21282	GCST90002604	TRUE	reported	5PZY2x	1	1	TRUE	0.000991666503705891	21.1236107761054	26.7580470726251
rs2296981	G	C	G	C	0.059709	0.0703779	NA	0.794526	FALSE	TRUE	TRUE	XrkhT3	17	19310022	0.0614851	0.0376354	407208	Mental and behavioural disorders	TRUE	reported	17	19213335	0.012536	1.91911058134119e-06	21282	GCST90002604	TRUE	reported	5PZY2x	1	1	TRUE	0.00106484522281543	22.6840613558812	26.7580470726251
rs275350	G	C	G	C	-0.070998	-0.0374148	NA	0.56583	FALSE	TRUE	TRUE	XrkhT3	6	150694922	0.221141	0.0305801	407208	Mental and behavioural disorders	TRUE	reported	6	151016058	0.0098206	5.01187233627271e-13	21282	GCST90002604	TRUE	reported	5PZY2x	1	1	TRUE	0.00244984431968167	52.2607177453369	26.7580470726251
rs2914027	T	C	T	C	0.061666	0.0534258	NA	0.911326	FALSE	FALSE	FALSE	XrkhT3	5	66336449	0.32376	0.0541426	407208	Mental and behavioural disorders	TRUE	reported	5	65632277	0.013883	8.96189806861614e-06	21282	GCST90002604	TRUE	reported	5PZY2x	1	1	TRUE	0.000926211216791818	19.7280470317761	26.7580470726251
rs35069076	T	C	T	C	0.092174	-0.0233121	NA	0.0780045	FALSE	FALSE	FALSE	XrkhT3	16	7552932	0.686771	0.0578118	407208	Mental and behavioural disorders	TRUE	reported	16	7602934	0.020127	4.68705446301802e-06	21282	GCST90002604	TRUE	reported	5PZY2x	1	1	TRUE	0.000984506438914295	20.9709430485576	26.7580470726251
rs3744017	A	G	A	G	0.13233	0.0292406	NA	0.128443	FALSE	FALSE	FALSE	XrkhT3	17	75875386	0.520705	0.0455278	407208	Mental and behavioural disorders	TRUE	reported	17	73871467	0.012388	1.43548943335366e-26	21282	GCST90002604	TRUE	reported	5PZY2x	1	1	TRUE	0.0053330967215721	114.096787438082	26.7580470726251
rs3762515	T	C	T	C	0.11708	-0.0036645	NA	0.0473161	FALSE	FALSE	FALSE	XrkhT3	2	55923729	0.959057	0.0713805	407208	Mental and behavioural disorders	TRUE	reported	2	56150864	0.016447	1.12460497396693e-12	21282	GCST90002604	TRUE	reported	5PZY2x	1	1	TRUE	0.00237545457380171	50.6700377033174	26.7580470726251
rs4725520	A	G	A	G	0.049197	0.0072679	NA	0.371035	FALSE	FALSE	FALSE	XrkhT3	7	154054570	0.81779	0.0315464	407208	Mental and behavioural disorders	TRUE	reported	7	153751655	0.01049	2.74852695196467e-06	21282	GCST90002604	TRUE	reported	5PZY2x	1	1	TRUE	0.00103244092422009	21.9930493916439	26.7580470726251
rs527174	T	C	T	C	-0.043494	0.00991636	NA	0.503038	FALSE	FALSE	FALSE	XrkhT3	11	57101912	0.743757	0.0303362	407208	Mental and behavioural disorders	TRUE	reported	11	56869386	0.0097149	7.60676500766227e-06	21282	GCST90002604	TRUE	reported	5PZY2x	1	1	TRUE	0.000940937454021366	20.0420072968941	26.7580470726251
rs60228115	A	G	A	G	-0.048943	0.00301512	NA	0.628908	FALSE	FALSE	FALSE	XrkhT3	14	100180480	0.923887	0.0315592	407208	Mental and behavioural disorders	TRUE	reported	14	100646817	0.00999	9.6917008394729e-07	21282	GCST90002604	TRUE	reported	5PZY2x	1	1	TRUE	0.00112654418324496	23.9998971640014	26.7580470726251
rs62210234	T	C	T	C	0.081553	0.0329286	NA	0.114937	FALSE	FALSE	FALSE	XrkhT3	21	30217638	0.487974	0.0474793	407208	Mental and behavioural disorders	TRUE	reported	21	31589956	0.016256	5.29419581017427e-07	21282	GCST90002604	TRUE	reported	5PZY2x	1	1	TRUE	0.00118120905433908	25.1658548118996	26.7580470726251
rs62564120	A	G	A	G	-0.049414	0.0195885	NA	0.271737	FALSE	FALSE	FALSE	XrkhT3	9	87258042	0.568392	0.0343404	407208	Mental and behavioural disorders	TRUE	reported	9	89872957	0.010481	2.43668842345958e-06	21282	GCST90002604	TRUE	reported	5PZY2x	1	1	TRUE	0.0010433470310652	22.2256138492907	26.7580470726251
rs62583532	A	G	A	G	-0.049213	0.0335336	NA	0.284303	FALSE	FALSE	FALSE	XrkhT3	9	136091824	0.317767	0.0335652	407208	Mental and behavioural disorders	TRUE	reported	9	138983670	0.011098	9.28111171020168e-06	21282	GCST90002604	TRUE	reported	5PZY2x	1	1	TRUE	0.00092311691908475	19.6620784353916	26.7580470726251
rs6482385	T	C	T	C	0.047779	0.0194452	NA	0.523165	FALSE	FALSE	FALSE	XrkhT3	10	18399954	0.521819	0.0303574	407208	Mental and behavioural disorders	TRUE	reported	10	18688883	0.0097853	1.05390144506916e-06	21282	GCST90002604	TRUE	reported	5PZY2x	1	1	TRUE	0.00111899240475178	23.8388338471309	26.7580470726251
rs6503417	C	T	C	T	0.053632	0.00371765	NA	0.586823	FALSE	FALSE	FALSE	XrkhT3	17	45066850	0.903849	0.0307752	407208	Mental and behavioural disorders	TRUE	reported	17	43144218	0.010026	8.91456179874594e-08	21282	GCST90002604	TRUE	reported	5PZY2x	1	1	TRUE	0.00134275445854503	28.6122340827217	26.7580470726251
rs6585256	C	A	C	A	0.05158	0.102276	NA	0.795556	FALSE	FALSE	FALSE	XrkhT3	10	113986792	0.00780207	0.0384422	407208	Mental and behavioural disorders	TRUE	reported	10	115746551	0.011113	3.48337315036012e-06	21282	GCST90002604	TRUE	reported	5PZY2x	1	1	TRUE	0.00101122597347272	21.5406712017047	26.7580470726251
rs67541953	AT	A	AT	A	0.044402	0.0324461	NA	0.481365	FALSE	FALSE	FALSE	XrkhT3	16	73571639	0.28493	0.030343	407208	Mental and behavioural disorders	TRUE	reported	16	73605538	0.0097383	5.15703406302645e-06	21282	GCST90002604	TRUE	reported	5PZY2x	1	1	TRUE	0.000975893207939606	20.7872936436331	26.7580470726251
rs7044608	G	A	G	A	-0.047423	0.0283825	NA	0.637416	FALSE	FALSE	FALSE	XrkhT3	9	876817	0.368006	0.0315286	407208	Mental and behavioural disorders	TRUE	reported	9	876817	0.010446	5.66500111919533e-06	21282	GCST90002604	TRUE	reported	5PZY2x	1	1	TRUE	0.000967487112756542	20.6080637956003	26.7580470726251
rs72834677	A	C	A	C	-0.067274	-0.197683	NA	0.0577337	FALSE	FALSE	FALSE	XrkhT3	6	26106376	0.00484184	0.0701657	407208	Mental and behavioural disorders	TRUE	reported	6	26106604	0.014597	4.07661783347944e-06	21282	GCST90002604	TRUE	reported	5PZY2x	1	1	TRUE	0.000997060732962974	21.2386286000512	26.7580470726251
rs73187435	C	T	C	T	-0.0539	0.0186427	NA	0.273145	FALSE	FALSE	FALSE	XrkhT3	7	104080946	0.583726	0.0340226	407208	Mental and behavioural disorders	TRUE	reported	7	103721393	0.011738	4.42079116875633e-06	21282	GCST90002604	TRUE	reported	5PZY2x	1	1	TRUE	0.000989798529454178	21.0837814026125	26.7580470726251
rs73232670	A	G	A	G	-0.06416	0.0348263	NA	0.0859006	FALSE	FALSE	FALSE	XrkhT3	3	142070272	0.523621	0.0546061	407208	Mental and behavioural disorders	TRUE	reported	3	141789114	0.014405	8.47227414140596e-06	21282	GCST90002604	TRUE	reported	5PZY2x	1	1	TRUE	0.000931290351974067	19.8363320746878	26.7580470726251
rs735098	C	T	C	T	0.055543	0.00539789	NA	0.687124	FALSE	FALSE	FALSE	XrkhT3	20	48219845	0.868988	0.0327257	407208	Mental and behavioural disorders	TRUE	reported	20	46848588	0.011292	8.76395219629877e-07	21282	GCST90002604	TRUE	reported	5PZY2x	1	1	TRUE	0.00113556249394988	24.1922416735426	26.7580470726251
rs75633495	T	C	T	C	0.14778	0.150043	NA	0.00419053	FALSE	FALSE	FALSE	XrkhT3	12	47531028	0.537967	0.24362	407208	Mental and behavioural disorders	TRUE	reported	12	47924811	0.031033	1.92930104705785e-06	21282	GCST90002604	TRUE	reported	5PZY2x	1	1	TRUE	0.00106440976282114	22.6747750047186	26.7580470726251
rs7578032	T	G	T	G	-0.055594	0.0237926	NA	0.215285	FALSE	FALSE	FALSE	XrkhT3	2	224602521	0.518659	0.036864	407208	Mental and behavioural disorders	TRUE	reported	2	225467238	0.012014	3.7222025301785e-06	21282	GCST90002604	TRUE	reported	5PZY2x	1	1	TRUE	0.00100515121103945	21.4111392034196	26.7580470726251
rs76553563	T	C	T	C	-0.094461	0.00742426	NA	0.0295047	FALSE	FALSE	FALSE	XrkhT3	1	214971582	0.935794	0.0921616	407208	Mental and behavioural disorders	TRUE	reported	1	215144925	0.019296	9.87870462171174e-07	21282	GCST90002604	TRUE	reported	5PZY2x	1	1	TRUE	0.00112478442854587	23.9623651346306	26.7580470726251
rs7914095	C	G	C	G	0.047205	-0.010561	NA	0.740411	FALSE	TRUE	TRUE	XrkhT3	10	125990663	0.759936	0.0345624	407208	Mental and behavioural disorders	TRUE	reported	10	127679232	0.010518	7.22437032436355e-06	21282	GCST90002604	TRUE	reported	5PZY2x	1	1	TRUE	0.000945554114844778	20.1404354354977	26.7580470726251
rs80293263	C	T	C	T	0.10306	0.0869201	NA	0.0277994	FALSE	FALSE	FALSE	XrkhT3	2	81592142	0.355173	0.0940082	407208	Mental and behavioural disorders	TRUE	reported	2	81819266	0.021509	1.66647959359983e-06	21282	GCST90002604	TRUE	reported	5PZY2x	1	1	TRUE	0.00107760388514331	22.9561483104569	26.7580470726251
rs9838515	C	G	C	G	-0.065436	0.0225075	NA	0.22763	FALSE	TRUE	TRUE	XrkhT3	3	183665649	0.532035	0.0360175	407208	Mental and behavioural disorders	TRUE	reported	3	183383437	0.011168	4.7206304126359e-09	21282	GCST90002604	TRUE	reported	5PZY2x	1	1	TRUE	0.00161053522376818	34.3274751696907	26.7580470726251
