# Supplementary material for: Investigating Bidirectional Causal Relationships Between Imaging‐Derived Brain Phenotypes and Sedative‐Hypnotic Use Disorder: A Mendelian Randomization Study
Source: Addict Biol. 2026 May 28;31(6):e70160. doi: 10.1111/adb.70160 (PMC13239158; doi:10.1111/adb.70160)
Supplement: Supplementary file 6 — Data S2: Supporting Information. [file ADB-31-e70160-s005.zip › Additional file2/GCST90003206_harmonise.csv]

SNP	effect_allele.exposure	other_allele.exposure	effect_allele.outcome	other_allele.outcome	beta.exposure	beta.outcome	eaf.exposure	eaf.outcome	remove	palindromic	ambiguous	id.outcome	chr.outcome	pos.outcome	pval.outcome	se.outcome	samplesize.outcome	outcome	mr_keep.outcome	pval_origin.outcome	chr.exposure	pos.exposure	se.exposure	pval.exposure	samplesize.exposure	exposure	mr_keep.exposure	pval_origin.exposure	id.exposure	action	SNP_index	mr_keep	R2	f	meanf
rs10898216	T	A	T	A	-0.099251	0.0236302	NA	0.136119	FALSE	TRUE	TRUE	XrkhT3	11	84232080	0.593106	0.0442231	407208	Mental and behavioural disorders	TRUE	reported	11	83943123	0.020285	1.0013825058371e-06	21281	GCST90003206	TRUE	reported	JXspoO	1	1	TRUE	0.00112367171184153	23.9375082571564	22.5796900576508
rs111851535	G	A	G	A	0.12326	-0.00244477	NA	0.02102	FALSE	FALSE	FALSE	XrkhT3	7	12848561	0.981784	0.107074	407208	Mental and behavioural disorders	TRUE	reported	7	12888186	0.026597	3.59749335155742e-06	21281	GCST90003206	TRUE	reported	JXspoO	1	1	TRUE	0.00100820514574499	21.4752487526062	22.5796900576508
rs112171147	T	G	T	G	-0.082267	0.0396775	NA	0.0892948	FALSE	FALSE	FALSE	XrkhT3	15	67637229	0.458126	0.0534783	407208	Mental and behavioural disorders	TRUE	reported	15	67929567	0.016966	1.24968339721122e-06	21281	GCST90003206	TRUE	reported	JXspoO	1	1	TRUE	0.00110362314920768	23.5099431094425	22.5796900576508
rs114274062	T	G	T	G	-0.34061	0.304527	NA	0.00406653	FALSE	FALSE	FALSE	XrkhT3	4	126626848	0.216065	0.24617	407208	Mental and behavioural disorders	TRUE	reported	4	127548003	0.069966	1.13448824421117e-06	21281	GCST90003206	TRUE	reported	JXspoO	1	1	TRUE	0.00111241102008086	23.697355295478	22.5796900576508
rs11589638	A	G	A	G	-0.050357	0.00654024	NA	0.245898	FALSE	FALSE	FALSE	XrkhT3	1	200925807	0.853195	0.0353443	407208	Mental and behavioural disorders	TRUE	reported	1	200894935	0.010568	1.9023919519497e-06	21281	GCST90003206	TRUE	reported	JXspoO	1	1	TRUE	0.00106580790312359	22.7035239658383	22.5796900576508
rs11650849	G	A	G	A	-0.050404	0.0960461	NA	0.227705	FALSE	FALSE	FALSE	XrkhT3	17	14921101	0.0067501	0.0354554	407208	Mental and behavioural disorders	TRUE	reported	17	14824418	0.01134	8.84504404755262e-06	21281	GCST90003206	TRUE	reported	JXspoO	1	1	TRUE	0.000927489228497634	19.7543652541902	22.5796900576508
rs12617426	A	T	A	T	0.050885	-0.00490355	NA	0.448559	FALSE	TRUE	TRUE	XrkhT3	2	197336015	0.872298	0.030506	407208	Mental and behavioural disorders	TRUE	reported	2	198200739	0.010002	3.66268862758783e-07	21281	GCST90003206	TRUE	reported	JXspoO	1	1	TRUE	0.00121474731227642	25.8800457739755	22.5796900576508
rs1265646	G	A	G	A	-0.045723	0.0374515	NA	0.684953	FALSE	FALSE	FALSE	XrkhT3	3	124873853	0.252457	0.0327259	407208	Mental and behavioural disorders	TRUE	reported	3	124592700	0.0099442	4.29042189238886e-06	21281	GCST90003206	TRUE	reported	JXspoO	1	1	TRUE	0.000992445063248355	21.1392180134201	22.5796900576508
rs12958591	T	C	T	C	-0.11483	-0.0512987	NA	0.0320888	FALSE	FALSE	FALSE	XrkhT3	18	12057075	0.551115	0.0860588	407208	Mental and behavioural disorders	TRUE	reported	18	12057074	0.025376	6.07015806341044e-06	21281	GCST90003206	TRUE	reported	JXspoO	1	1	TRUE	0.000961290571446274	20.4749844793357	22.5796900576508
rs1304062	T	C	T	C	-0.05473	-0.00349869	NA	0.583952	FALSE	FALSE	FALSE	XrkhT3	20	16411464	0.909595	0.030812	407208	Mental and behavioural disorders	TRUE	reported	20	16392109	0.010251	9.44060876285923e-08	21281	GCST90003206	TRUE	reported	JXspoO	1	1	TRUE	0.00133765793820705	28.5021493934999	22.5796900576508
rs13119812	A	G	A	G	0.054685	0.0400806	NA	0.15168	FALSE	FALSE	FALSE	XrkhT3	4	121099946	0.344386	0.0423894	407208	Mental and behavioural disorders	TRUE	reported	4	122021101	0.012032	5.52077439280757e-06	21281	GCST90003206	TRUE	reported	JXspoO	1	1	TRUE	0.000969722350044317	20.654751260525	22.5796900576508
rs13148447	A	C	A	C	-0.047123	0.0911719	NA	0.305629	FALSE	FALSE	FALSE	XrkhT3	4	159158809	0.00494231	0.0324366	407208	Mental and behavioural disorders	TRUE	reported	4	160079961	0.010471	6.82024537903268e-06	21281	GCST90003206	TRUE	reported	JXspoO	1	1	TRUE	0.000950789533948234	20.2511050315994	22.5796900576508
rs13428973	T	C	T	C	0.049574	-0.0130352	NA	0.555425	FALSE	FALSE	FALSE	XrkhT3	2	37676227	0.670764	0.0306638	407208	Mental and behavioural disorders	TRUE	reported	2	37903370	0.009831	4.63020265860309e-07	21281	GCST90003206	TRUE	reported	JXspoO	1	1	TRUE	0.00119344356047109	25.4256295771541	22.5796900576508
rs138551173	C	T	C	T	-0.21167	0.152411	NA	0.019197	FALSE	FALSE	FALSE	XrkhT3	1	61475121	0.179108	0.113443	407208	Mental and behavioural disorders	TRUE	reported	1	61940793	0.04664	5.7003300221896e-06	21281	GCST90003206	TRUE	reported	JXspoO	1	1	TRUE	0.000966917397257868	20.5949489106475	22.5796900576508
rs139295740	G	A	G	A	0.57222	-0.109591	NA	0.0408319	FALSE	FALSE	FALSE	XrkhT3	16	80284551	0.147751	0.0757092	407208	Mental and behavioural disorders	TRUE	reported	16	80318448	0.12768	7.45075014636253e-06	21281	GCST90003206	TRUE	reported	JXspoO	1	1	TRUE	0.000942928113873173	20.0835046362539	22.5796900576508
rs139868549	A	C	A	C	0.23406	0.221443	NA	0.00437297	FALSE	FALSE	FALSE	XrkhT3	7	88923877	0.348694	0.2363	407208	Mental and behavioural disorders	TRUE	reported	7	88553191	0.050937	4.35110937092768e-06	21281	GCST90003206	TRUE	reported	JXspoO	1	1	TRUE	0.000991208354245299	21.1128498030925	22.5796900576508
rs17537229	C	T	C	T	0.15186	0.0639739	NA	0.0300691	FALSE	FALSE	FALSE	XrkhT3	8	6438230	0.483359	0.0912726	407208	Mental and behavioural disorders	TRUE	reported	8	6295751	0.033139	4.61955348799965e-06	21281	GCST90003206	TRUE	reported	JXspoO	1	1	TRUE	0.000985797298771614	20.9974799796061	22.5796900576508
rs182898120	T	C	T	C	-0.10783	0.115741	NA	0.0608805	FALSE	FALSE	FALSE	XrkhT3	6	35768302	0.0675787	0.0633221	407208	Mental and behavioural disorders	TRUE	reported	6	35736079	0.02335	3.90031784475066e-06	21281	GCST90003206	TRUE	reported	JXspoO	1	1	TRUE	0.00100110220504708	21.3238011255235	22.5796900576508
rs193018916	G	C	G	C	0.10639	-0.0404131	NA	0.0227314	FALSE	TRUE	TRUE	XrkhT3	4	117953055	0.699193	0.104586	407208	Mental and behavioural disorders	TRUE	reported	4	118874210	0.02391	8.64569678033912e-06	21281	GCST90003206	TRUE	reported	JXspoO	1	1	TRUE	0.000929493960015961	19.7971032630885	22.5796900576508
rs2050448	C	T	C	T	-0.04828	-0.000515846	NA	0.689608	FALSE	FALSE	FALSE	XrkhT3	10	26387197	0.987417	0.0327078	407208	Mental and behavioural disorders	TRUE	reported	10	26676126	0.010741	6.99841996002273e-06	21281	GCST90003206	TRUE	reported	JXspoO	1	1	TRUE	0.00094850785267584	20.2024607897917	22.5796900576508
rs2221714	C	T	C	T	0.044098	-0.0438124	NA	0.413657	FALSE	FALSE	FALSE	XrkhT3	2	48249520	0.154159	0.0307457	407208	Mental and behavioural disorders	TRUE	reported	2	48476659	0.0096987	5.47772215655659e-06	21281	GCST90003206	TRUE	reported	JXspoO	1	1	TRUE	0.000970503293948442	20.6714012549374	22.5796900576508
rs2414458	G	A	G	A	-0.04746	-0.0244423	NA	0.463522	FALSE	FALSE	FALSE	XrkhT3	15	56036046	0.421004	0.0303751	407208	Mental and behavioural disorders	TRUE	reported	15	56328244	0.0097741	1.20809197654095e-06	21281	GCST90003206	TRUE	reported	JXspoO	1	1	TRUE	0.00110669763316772	23.5755098971797	22.5796900576508
rs2689762	T	G	T	G	-0.06037	-0.0981729	NA	0.6961	FALSE	FALSE	FALSE	XrkhT3	2	199822481	0.00248485	0.0324519	407208	Mental and behavioural disorders	TRUE	reported	2	200687204	0.01236	1.04592369046317e-06	21281	GCST90003206	TRUE	reported	JXspoO	1	1	TRUE	0.0011197647667222	23.8541855475967	22.5796900576508
rs4524316	G	T	G	T	-0.043392	-0.0113568	NA	0.460817	FALSE	FALSE	FALSE	XrkhT3	3	45170951	0.708641	0.0303915	407208	Mental and behavioural disorders	TRUE	reported	3	45212443	0.0097357	8.35603018231247e-06	21281	GCST90003206	TRUE	reported	JXspoO	1	1	TRUE	0.000932583512975447	19.8629684494993	22.5796900576508
rs4868330	A	G	A	G	-0.048824	0.0343861	NA	0.201265	FALSE	FALSE	FALSE	XrkhT3	5	173844096	0.367164	0.0381306	407208	Mental and behavioural disorders	TRUE	reported	5	173271099	0.010483	3.22106879128343e-06	21281	GCST90003206	TRUE	reported	JXspoO	1	1	TRUE	0.00101826556691635	21.6897589330892	22.5796900576508
rs527402	A	G	A	G	0.046909	-0.002606	NA	0.453384	FALSE	FALSE	FALSE	XrkhT3	1	90508304	0.931873	0.0304838	407208	Mental and behavioural disorders	TRUE	reported	1	90973861	0.0097889	1.66149867776666e-06	21281	GCST90003206	TRUE	reported	JXspoO	1	1	TRUE	0.0010779140913936	22.961684674237	22.5796900576508
rs5812099	AG	A	AG	A	-0.10922	-0.0029408	NA	0.0978344	FALSE	FALSE	FALSE	XrkhT3	15	39341676	0.954369	0.0513934	407208	Mental and behavioural disorders	TRUE	reported	15	39633877	0.017007	1.37246096100756e-10	21281	GCST90003206	TRUE	reported	JXspoO	1	1	TRUE	0.00193426527434571	41.2389979344557	22.5796900576508
rs6576990	C	T	C	T	-0.069257	0.186621	NA	0.0752027	FALSE	FALSE	FALSE	XrkhT3	2	96907061	0.000617903	0.0545098	407208	Mental and behavioural disorders	TRUE	reported	2	97572798	0.014951	3.63915036127207e-06	21281	GCST90003206	TRUE	reported	JXspoO	1	1	TRUE	0.00100729609968034	21.4558661153512	22.5796900576508
rs727096	G	A	G	A	0.047119	0.0350846	NA	0.632005	FALSE	FALSE	FALSE	XrkhT3	14	35242698	0.264201	0.0314233	407208	Mental and behavioural disorders	TRUE	reported	14	35711904	0.010101	3.11099992042455e-06	21281	GCST90003206	TRUE	reported	JXspoO	1	1	TRUE	0.00102147445064646	21.7581802605346	22.5796900576508
rs73199622	A	G	A	G	-0.10571	0.076881	NA	0.0468897	FALSE	FALSE	FALSE	XrkhT3	8	9204747	0.294459	0.0733325	407208	Mental and behavioural disorders	TRUE	reported	8	9062257	0.023302	5.75439937337157e-06	21281	GCST90003206	TRUE	reported	JXspoO	1	1	TRUE	0.000966126360603224	20.5780838565405	22.5796900576508
rs74401181	T	C	T	C	0.13833	-0.0651322	NA	0.0343811	FALSE	FALSE	FALSE	XrkhT3	5	94620420	0.448052	0.0858508	407208	Mental and behavioural disorders	TRUE	reported	5	93956125	0.027301	4.07755661750213e-07	21281	GCST90003206	TRUE	reported	JXspoO	1	1	TRUE	0.00120492496986755	25.6705294957907	22.5796900576508
rs7835002	C	G	C	G	-0.045017	0.0460314	NA	0.4528	FALSE	TRUE	TRUE	XrkhT3	8	9597535	0.132169	0.0305735	407208	Mental and behavioural disorders	TRUE	reported	8	9455045	0.010089	8.16582371358592e-06	21281	GCST90003206	TRUE	reported	JXspoO	1	1	TRUE	0.000934670877586932	19.9074685352587	22.5796900576508
rs9789254	A	G	A	G	0.044784	-0.00745385	NA	0.554937	FALSE	FALSE	FALSE	XrkhT3	19	45544381	0.808081	0.0306866	407208	Mental and behavioural disorders	TRUE	reported	19	46047639	0.009918	6.35330931851744e-06	21281	GCST90003206	TRUE	reported	JXspoO	1	1	TRUE	0.000957171214475234	20.3871602757794	22.5796900576508
