# Supplementary material for: Investigating Bidirectional Causal Relationships Between Imaging‐Derived Brain Phenotypes and Sedative‐Hypnotic Use Disorder: A Mendelian Randomization Study
Source: Addict Biol. 2026 May 28;31(6):e70160. doi: 10.1111/adb.70160 (PMC13239158; doi:10.1111/adb.70160)
Supplement: Supplementary file 6 — Data S2: Supporting Information. [file ADB-31-e70160-s005.zip › Additional file2/GCST90004635_harmonise.csv]

SNP	effect_allele.exposure	other_allele.exposure	effect_allele.outcome	other_allele.outcome	beta.exposure	beta.outcome	eaf.exposure	eaf.outcome	remove	palindromic	ambiguous	id.outcome	chr.outcome	pos.outcome	pval.outcome	se.outcome	samplesize.outcome	outcome	mr_keep.outcome	pval_origin.outcome	chr.exposure	pos.exposure	se.exposure	pval.exposure	samplesize.exposure	exposure	mr_keep.exposure	pval_origin.exposure	id.exposure	action	SNP_index	mr_keep	R2	f	meanf
rs10168620	G	A	G	A	-0.051455	0.0164205	NA	0.608282	FALSE	FALSE	FALSE	XrkhT3	2	109405661	0.597328	0.0310849	407208	Mental and behavioural disorders	TRUE	reported	2	110022117	0.010346	6.63284731255022e-07	21081	GCST90004635	TRUE	reported	us46Nm	1	1	TRUE	0.00117195176656069	24.7325566507913	23.193360978827
rs10786156	G	C	G	C	0.060249	0.00664626	NA	0.344124	FALSE	TRUE	TRUE	XrkhT3	10	94254865	0.83541	0.0319888	407208	Mental and behavioural disorders	TRUE	reported	10	96014622	0.0097956	7.85959196518192e-10	21081	GCST90004635	TRUE	reported	us46Nm	1	1	TRUE	0.00179129760128702	37.8265206933121	23.193360978827
rs11002284	T	C	T	C	0.062337	-0.0373994	NA	0.30428	FALSE	FALSE	FALSE	XrkhT3	10	77765747	0.265652	0.0335984	407208	Mental and behavioural disorders	TRUE	reported	10	79525505	0.012497	6.14893638512627e-07	21081	GCST90004635	TRUE	reported	us46Nm	1	1	TRUE	0.00117889942575322	24.8793512483519	23.193360978827
rs116650373	T	C	T	C	0.13389	0.0326431	NA	0.0133178	FALSE	FALSE	FALSE	XrkhT3	4	35045989	0.810948	0.136466	407208	Mental and behavioural disorders	TRUE	reported	4	35047611	0.029415	5.35180153771287e-06	21081	GCST90004635	TRUE	reported	us46Nm	1	1	TRUE	0.000981840070112847	20.7165471740386	23.193360978827
rs117694867	G	A	G	A	0.13606	-0.127424	NA	0.023845	FALSE	FALSE	FALSE	XrkhT3	10	29304574	0.202257	0.0999286	407208	Mental and behavioural disorders	TRUE	reported	10	29593503	0.030674	9.21934357451559e-06	21081	GCST90004635	TRUE	reported	us46Nm	1	1	TRUE	0.000932446135533605	19.673376454761	23.193360978827
rs12596766	C	G	C	G	0.055072	-0.00355995	NA	0.268396	FALSE	TRUE	TRUE	XrkhT3	16	78309168	0.917155	0.0342245	407208	Mental and behavioural disorders	TRUE	reported	16	78343065	0.010718	2.79383015136253e-07	21081	GCST90004635	TRUE	reported	us46Nm	1	1	TRUE	0.00125083323951212	26.3993350214219	23.193360978827
rs1325274	T	C	T	C	0.063627	-0.00725361	NA	0.0910337	FALSE	FALSE	FALSE	XrkhT3	1	84866847	0.891901	0.053375	407208	Mental and behavioural disorders	TRUE	reported	1	85332530	0.014276	8.36180431755885e-06	21081	GCST90004635	TRUE	reported	us46Nm	1	1	TRUE	0.00094138998509439	19.8622576262153	23.193360978827
rs1375317	A	G	A	G	-0.052838	-0.0421844	NA	0.16399	FALSE	FALSE	FALSE	XrkhT3	2	167725684	0.308847	0.041453	407208	Mental and behavioural disorders	TRUE	reported	2	168582194	0.011686	6.17589636949114e-06	21081	GCST90004635	TRUE	reported	us46Nm	1	1	TRUE	0.000968832739103245	20.4418300217295	23.193360978827
rs16888644	T	C	T	C	0.04952	0.0513348	NA	0.263329	FALSE	FALSE	FALSE	XrkhT3	8	88914596	0.135948	0.0344286	407208	Mental and behavioural disorders	TRUE	reported	8	89926825	0.010913	5.71478636671867e-06	21081	GCST90004635	TRUE	reported	us46Nm	1	1	TRUE	0.000975793149583448	20.5888342434822	23.193360978827
rs184580197	T	A	T	A	-0.16245	-0.0212971	NA	0.0109478	FALSE	TRUE	TRUE	XrkhT3	4	124232535	0.884036	0.146015	407208	Mental and behavioural disorders	TRUE	reported	4	125153690	0.031393	2.30462357415482e-07	21081	GCST90004635	TRUE	reported	us46Nm	1	1	TRUE	0.00126861919699141	26.7751915754177	23.193360978827
rs188216248	T	C	T	C	0.13788	-0.0323811	NA	0.0242223	FALSE	FALSE	FALSE	XrkhT3	10	71730066	0.744065	0.0991842	407208	Mental and behavioural disorders	TRUE	reported	10	73489823	0.029395	2.74094297381808e-06	21081	GCST90004635	TRUE	reported	us46Nm	1	1	TRUE	0.00104258479555574	21.9995813345273	23.193360978827
rs1971613	C	T	C	T	0.053715	-0.0348726	NA	0.709489	FALSE	FALSE	FALSE	XrkhT3	18	25755361	0.297118	0.0334466	407208	Mental and behavioural disorders	TRUE	reported	18	23335325	0.011887	6.25604695964002e-06	21081	GCST90004635	TRUE	reported	us46Nm	1	1	TRUE	0.00096768712273042	20.4176347422512	23.193360978827
rs2058715	G	T	G	T	0.12351	-0.143454	NA	0.0289632	FALSE	FALSE	FALSE	XrkhT3	2	64933099	0.114704	0.0909433	407208	Mental and behavioural disorders	TRUE	reported	2	65160233	0.024799	6.39882156832559e-07	21081	GCST90004635	TRUE	reported	us46Nm	1	1	TRUE	0.00117526009108551	24.8024567976265	23.193360978827
rs311739	G	C	G	C	-0.048701	0.0388407	NA	0.35468	FALSE	TRUE	TRUE	XrkhT3	17	6978378	0.221238	0.0317523	407208	Mental and behavioural disorders	TRUE	reported	17	6881697	0.010097	1.42069221286018e-06	21081	GCST90004635	TRUE	reported	us46Nm	1	1	TRUE	0.00110235335174853	23.262149409878	23.193360978827
rs34074526	T	G	T	G	0.073015	-0.0476319	NA	0.12349	FALSE	FALSE	FALSE	XrkhT3	5	94687197	0.301809	0.0461298	407208	Mental and behavioural disorders	TRUE	reported	5	94022902	0.014443	4.3311178393104e-07	21081	GCST90004635	TRUE	reported	us46Nm	1	1	TRUE	0.0012108545060191	25.5545449683008	23.193360978827
rs4725392	T	C	T	C	-0.047773	-0.0112587	NA	0.31086	FALSE	FALSE	FALSE	XrkhT3	7	151112193	0.732189	0.0328994	407208	Mental and behavioural disorders	TRUE	reported	7	150809280	0.010533	5.78096047405718e-06	21081	GCST90004635	TRUE	reported	us46Nm	1	1	TRUE	0.00097486856330172	20.5693068164212	23.193360978827
rs61861413	A	G	A	G	0.052099	-0.0401395	NA	0.392548	FALSE	FALSE	FALSE	XrkhT3	10	132513228	0.196	0.0310429	407208	Mental and behavioural disorders	TRUE	reported	10	134326732	0.00986	1.27761499397079e-07	21081	GCST90004635	TRUE	reported	us46Nm	1	1	TRUE	0.00132263175318479	27.9166782104267	23.193360978827
rs71441004	C	T	C	T	-0.12459	0.203083	NA	0.023202	FALSE	FALSE	FALSE	XrkhT3	2	25944061	0.046849	0.102171	407208	Mental and behavioural disorders	TRUE	reported	2	26166930	0.02656	2.73589861772231e-06	21081	GCST90004635	TRUE	reported	us46Nm	1	1	TRUE	0.00104271576568223	22.0023478197694	23.193360978827
rs72697385	A	C	A	C	-0.069382	0.0337682	NA	0.129529	FALSE	FALSE	FALSE	XrkhT3	14	90070022	0.454585	0.0451572	407208	Mental and behavioural disorders	TRUE	reported	14	90536366	0.015456	7.18952171866639e-06	21081	GCST90004635	TRUE	reported	us46Nm	1	1	TRUE	0.000954977772045187	20.1492185127442	23.193360978827
rs73992955	A	G	A	G	0.093125	-0.0252667	NA	0.0326091	FALSE	FALSE	FALSE	XrkhT3	2	230899448	0.769781	0.0863337	407208	Mental and behavioural disorders	TRUE	reported	2	231764163	0.021051	9.74989637717387e-06	21081	GCST90004635	TRUE	reported	us46Nm	1	1	TRUE	0.000927455167241145	19.5679758906283	23.193360978827
rs741900	C	T	C	T	0.048855	-0.0439224	NA	0.355911	FALSE	FALSE	FALSE	XrkhT3	8	133452816	0.166338	0.0317343	407208	Mental and behavioural disorders	TRUE	reported	8	134465059	0.010307	2.15278173472437e-06	21081	GCST90004635	TRUE	reported	us46Nm	1	1	TRUE	0.00106463236492823	22.4653029088868	23.193360978827
rs9285455	T	A	T	A	0.071254	0.00309285	NA	0.882811	FALSE	TRUE	TRUE	XrkhT3	6	125548515	0.947828	0.0472667	407208	Mental and behavioural disorders	TRUE	reported	6	125869661	0.016073	9.33469215283086e-06	21081	GCST90004635	TRUE	reported	us46Nm	1	1	TRUE	0.000931383881647945	19.6509434132113	23.193360978827
