# Supplementary material for: Investigating Bidirectional Causal Relationships Between Imaging‐Derived Brain Phenotypes and Sedative‐Hypnotic Use Disorder: A Mendelian Randomization Study
Source: Addict Biol. 2026 May 28;31(6):e70160. doi: 10.1111/adb.70160 (PMC13239158; doi:10.1111/adb.70160)
Supplement: Supplementary file 6 — Data S2: Supporting Information. [file ADB-31-e70160-s005.zip › Additional file2/GCST90005971_harmonise.csv]

SNP	effect_allele.exposure	other_allele.exposure	effect_allele.outcome	other_allele.outcome	beta.exposure	beta.outcome	eaf.exposure	eaf.outcome	remove	palindromic	ambiguous	id.outcome	chr.outcome	pos.outcome	pval.outcome	se.outcome	samplesize.outcome	outcome	mr_keep.outcome	pval_origin.outcome	chr.exposure	pos.exposure	se.exposure	pval.exposure	samplesize.exposure	exposure	mr_keep.exposure	pval_origin.exposure	id.exposure	action	SNP_index	mr_keep	R2	f	meanf
rs10936927	G	A	G	A	-0.048044	0.00928046	NA	0.342891	FALSE	FALSE	FALSE	XrkhT3	3	177064205	0.771571	0.0319662	407208	Mental and behavioural disorders	TRUE	reported	3	176781993	0.010419	4.0271703432546e-06	21081	GCST90005971	TRUE	reported	KhrXUK	1	1	TRUE	0.00100762099373083	21.2610660233263	24.3620038767851
rs116846085	T	G	T	G	0.20192	-0.0612928	NA	0.017288	FALSE	FALSE	FALSE	XrkhT3	18	13677695	0.600454	0.117027	407208	Mental and behavioural disorders	TRUE	reported	18	13677694	0.044477	5.65978586242696e-06	21081	GCST90005971	TRUE	reported	KhrXUK	1	1	TRUE	0.000976724544053491	20.6085054972389	24.3620038767851
rs1190093	T	C	T	C	0.065477	-0.0355192	NA	0.234701	FALSE	FALSE	FALSE	XrkhT3	14	57552705	0.321462	0.0358252	407208	Mental and behavioural disorders	TRUE	reported	14	58019423	0.014264	4.44733659389798e-06	21081	GCST90005971	TRUE	reported	KhrXUK	1	1	TRUE	0.000998549953373029	21.0694733888201	24.3620038767851
rs12370658	G	A	G	A	-0.089884	0.0745383	NA	0.0160866	FALSE	FALSE	FALSE	XrkhT3	12	594128	0.546799	0.123702	407208	Mental and behavioural disorders	TRUE	reported	12	703294	0.020045	7.36207097494736e-06	21081	GCST90005971	TRUE	reported	KhrXUK	1	1	TRUE	0.000952900195617643	20.1053416073749	24.3620038767851
rs13279393	A	G	A	G	-0.15744	0.127337	NA	0.0657697	FALSE	FALSE	FALSE	XrkhT3	8	69086115	0.0378975	0.0613389	407208	Mental and behavioural disorders	TRUE	reported	8	69998350	0.03355	2.71268896051693e-06	21081	GCST90005971	TRUE	reported	KhrXUK	1	1	TRUE	0.00104351927074618	22.0193202931133	24.3620038767851
rs141522799	G	T	G	T	0.24222	-0.337988	NA	0.0101289	FALSE	FALSE	FALSE	XrkhT3	3	29843909	0.0251698	0.15097	407208	Mental and behavioural disorders	TRUE	reported	3	29885400	0.052749	4.41570447353312e-06	21081	GCST90005971	TRUE	reported	KhrXUK	1	1	TRUE	0.000999231581884568	21.0838701835005	24.3620038767851
rs146985101	A	G	A	G	0.27278	0.0248797	NA	0.034471	FALSE	FALSE	FALSE	XrkhT3	7	87391341	0.764781	0.0831519	407208	Mental and behavioural disorders	TRUE	reported	7	87020657	0.06113	8.15267256224039e-06	21081	GCST90005971	TRUE	reported	KhrXUK	1	1	TRUE	0.000943658879722167	19.9101739380971	24.3620038767851
rs186996848	G	A	G	A	-0.24147	0.131181	NA	0.0114306	FALSE	FALSE	FALSE	XrkhT3	14	41500283	0.365465	0.144952	407208	Mental and behavioural disorders	TRUE	reported	14	41969486	0.052878	4.98654795555797e-06	21081	GCST90005971	TRUE	reported	KhrXUK	1	1	TRUE	0.000988224740086987	20.8513951608569	24.3620038767851
rs2279473	A	G	A	G	0.086006	-0.0822264	NA	0.120097	FALSE	FALSE	FALSE	XrkhT3	5	93596599	0.075511	0.0462634	407208	Mental and behavioural disorders	TRUE	reported	5	92932305	0.014102	1.08667581116442e-09	21081	GCST90005971	TRUE	reported	KhrXUK	1	1	TRUE	0.00176132404067589	37.1924574227977	24.3620038767851
rs2279829	T	C	T	C	-0.057039	-0.00964768	NA	0.289268	FALSE	FALSE	FALSE	XrkhT3	3	147388532	0.773398	0.0335066	407208	Mental and behavioural disorders	TRUE	reported	3	147106319	0.011773	1.27555738058893e-06	21081	GCST90005971	TRUE	reported	KhrXUK	1	1	TRUE	0.00111223102406997	23.4708227335756	24.3620038767851
rs2515629	G	A	G	A	-0.066239	0.0504937	NA	0.14396	FALSE	FALSE	FALSE	XrkhT3	9	104832083	0.242931	0.0432423	407208	Mental and behavioural disorders	TRUE	reported	9	107594364	0.01271	1.89103688536449e-07	21081	GCST90005971	TRUE	reported	KhrXUK	1	1	TRUE	0.00128672591406828	27.1578402394515	24.3620038767851
rs4318925	T	C	T	C	0.059812	-0.0487501	NA	0.153914	FALSE	FALSE	FALSE	XrkhT3	6	32793729	0.250822	0.0424521	407208	Mental and behavioural disorders	TRUE	reported	6	32761506	0.012673	2.37848271693862e-06	21081	GCST90005971	TRUE	reported	KhrXUK	1	1	TRUE	0.00105552353481643	22.2728901501374	24.3620038767851
rs62500792	A	C	A	C	0.10459	-0.0362028	NA	0.0566645	FALSE	FALSE	FALSE	XrkhT3	7	97320623	0.582555	0.0658643	407208	Mental and behavioural disorders	TRUE	reported	7	96949935	0.023642	9.74540741766307e-06	21081	GCST90005971	TRUE	reported	KhrXUK	1	1	TRUE	0.000927508061897226	19.5690929281865	24.3620038767851
rs6432706	T	C	T	C	-0.054099	-0.00903788	NA	0.374938	FALSE	FALSE	FALSE	XrkhT3	2	161941111	0.773772	0.0314421	407208	Mental and behavioural disorders	TRUE	reported	2	162797621	0.010775	5.1856117768584e-07	21081	GCST90005971	TRUE	reported	KhrXUK	1	1	TRUE	0.00119435572817064	25.2059292400808	24.3620038767851
rs6544047	A	T	A	T	0.055405	-0.0310652	NA	0.400464	FALSE	TRUE	TRUE	XrkhT3	2	36921087	0.316839	0.0310349	407208	Mental and behavioural disorders	TRUE	reported	2	37148230	0.010112	4.32314696910883e-08	21081	GCST90005971	TRUE	reported	KhrXUK	1	1	TRUE	0.00142204899818467	30.0180579820155	24.3620038767851
rs6705037	A	G	A	G	-0.049344	0.0330545	NA	0.403836	FALSE	FALSE	FALSE	XrkhT3	2	236165176	0.284276	0.03087	407208	Mental and behavioural disorders	TRUE	reported	2	237073819	0.010728	4.25892507667207e-06	21081	GCST90005971	TRUE	reported	KhrXUK	1	1	TRUE	0.00100254608986502	21.1538767647006	24.3620038767851
rs6772953	C	G	C	G	0.080168	0.00127656	NA	0.474926	FALSE	TRUE	TRUE	XrkhT3	3	89402571	0.966487	0.0303838	407208	Mental and behavioural disorders	TRUE	reported	3	89451721	0.0099655	9.12010839355911e-16	21081	GCST90005971	TRUE	reported	KhrXUK	1	1	TRUE	0.00306042358341245	64.7087047608533	24.3620038767851
rs72631327	A	G	A	G	-0.086455	-0.0598908	NA	0.136544	FALSE	FALSE	FALSE	XrkhT3	17	67792150	0.175397	0.0441978	407208	Mental and behavioural disorders	TRUE	reported	17	65788266	0.017673	1.0060046774725e-06	21081	GCST90005971	TRUE	reported	KhrXUK	1	1	TRUE	0.00113390257112041	23.9286650714952	24.3620038767851
rs73130168	G	A	G	A	-0.21842	0.067943	NA	0.00595107	FALSE	FALSE	FALSE	XrkhT3	12	64090062	0.741143	0.205676	407208	Mental and behavioural disorders	TRUE	reported	12	64483842	0.047844	5.01880127903241e-06	21081	GCST90005971	TRUE	reported	KhrXUK	1	1	TRUE	0.000987664592281333	20.8395644406148	24.3620038767851
rs7364072	C	A	C	A	-0.051869	0.0578372	NA	0.28402	FALSE	FALSE	FALSE	XrkhT3	21	21990355	0.0889979	0.0340078	407208	Mental and behavioural disorders	TRUE	reported	21	23362674	0.010703	1.26881995421561e-06	21081	GCST90005971	TRUE	reported	KhrXUK	1	1	TRUE	0.00111283281855296	23.4835362320925	24.3620038767851
rs74607792	A	C	A	C	-0.16929	0.191228	NA	0.0128445	FALSE	FALSE	FALSE	XrkhT3	11	129296886	0.161868	0.136707	407208	Mental and behavioural disorders	TRUE	reported	11	129166781	0.037532	6.50279405472371e-06	21081	GCST90005971	TRUE	reported	KhrXUK	1	1	TRUE	0.000964159878154743	20.3431401111146	24.3620038767851
rs76275855	A	G	A	G	-0.17285	-0.0160309	NA	0.00569211	FALSE	FALSE	FALSE	XrkhT3	2	60127648	0.936683	0.201801	407208	Mental and behavioural disorders	TRUE	reported	2	60354783	0.037639	4.40859293159132e-06	21081	GCST90005971	TRUE	reported	KhrXUK	1	1	TRUE	0.000999394966503384	21.0873210614507	24.3620038767851
rs77792096	T	G	T	G	0.066533	-0.0491949	NA	0.138184	FALSE	FALSE	FALSE	XrkhT3	5	134118808	0.264597	0.0440976	407208	Mental and behavioural disorders	TRUE	reported	5	133454499	0.012865	2.34207069479383e-07	21081	GCST90005971	TRUE	reported	KhrXUK	1	1	TRUE	0.00126710550457752	26.7432033912167	24.3620038767851
rs78124489	G	C	G	C	0.10442	0.00169142	NA	0.0305693	FALSE	TRUE	TRUE	XrkhT3	15	97088827	0.98473	0.088376	407208	Mental and behavioural disorders	TRUE	reported	15	97632057	0.023472	8.68960429286302e-06	21081	GCST90005971	TRUE	reported	KhrXUK	1	1	TRUE	0.000937925728728473	19.7890971392227	24.3620038767851
rs78195175	T	C	T	C	0.20189	0.164532	NA	0.00599682	FALSE	FALSE	FALSE	XrkhT3	8	9308085	0.408212	0.19894	407208	Mental and behavioural disorders	TRUE	reported	8	9165595	0.045178	7.90496588476486e-06	21081	GCST90005971	TRUE	reported	KhrXUK	1	1	TRUE	0.00094639665405014	19.9679927122138	24.3620038767851
rs9524410	G	A	G	A	0.043192	-0.0117091	NA	0.505393	FALSE	FALSE	FALSE	XrkhT3	13	94293431	0.69938	0.0303219	407208	Mental and behavioural disorders	TRUE	reported	13	94945685	0.0097629	9.73419405890729e-06	21081	GCST90005971	TRUE	reported	KhrXUK	1	1	TRUE	0.000927587112100159	19.5707623228639	24.3620038767851
