# Supplementary material for: Investigating Bidirectional Causal Relationships Between Imaging‐Derived Brain Phenotypes and Sedative‐Hypnotic Use Disorder: A Mendelian Randomization Study
Source: Addict Biol. 2026 May 28;31(6):e70160. doi: 10.1111/adb.70160 (PMC13239158; doi:10.1111/adb.70160)
Supplement: Supplementary file 6 — Data S2: Supporting Information. [file ADB-31-e70160-s005.zip › Additional file2/GCST90005108_harmonise.csv]

SNP	effect_allele.exposure	other_allele.exposure	effect_allele.outcome	other_allele.outcome	beta.exposure	beta.outcome	eaf.exposure	eaf.outcome	remove	palindromic	ambiguous	id.outcome	chr.outcome	pos.outcome	pval.outcome	se.outcome	samplesize.outcome	outcome	mr_keep.outcome	pval_origin.outcome	chr.exposure	pos.exposure	se.exposure	pval.exposure	samplesize.exposure	exposure	mr_keep.exposure	pval_origin.exposure	id.exposure	action	SNP_index	mr_keep	R2	f	meanf
rs10247996	G	A	G	A	-0.044567	0.0264535	NA	0.419226	FALSE	FALSE	FALSE	XrkhT3	7	33938145	0.39265	0.0309463	407208	Mental and behavioural disorders	TRUE	reported	7	33977757	0.0098361	5.90336994639882e-06	21081	GCST90005108	TRUE	reported	bAfigz	1	1	TRUE	0.00097289728841061	20.5276732600593	21.1175503604888
rs11695678	A	G	A	G	-0.054733	-0.0130732	NA	0.188776	FALSE	FALSE	FALSE	XrkhT3	2	106676019	0.736813	0.0388994	407208	Mental and behavioural disorders	TRUE	reported	2	107292475	0.011863	3.98107170553497e-06	21081	GCST90005108	TRUE	reported	bAfigz	1	1	TRUE	0.00100874158589917	21.2847346861915	21.1175503604888
rs149491425	A	G	A	G	-0.51109	-0.232919	NA	0.0175119	FALSE	FALSE	FALSE	XrkhT3	10	71062683	0.0414276	0.114219	407208	Mental and behavioural disorders	TRUE	reported	10	72822440	0.10856	2.51767692775885e-06	21081	GCST90005108	TRUE	reported	bAfigz	1	1	TRUE	0.00105028585519084	22.1622522416162	21.1175503604888
rs17459209	T	C	T	C	-0.060178	-0.036123	NA	0.17467	FALSE	FALSE	FALSE	XrkhT3	1	81746068	0.365109	0.0398852	407208	Mental and behavioural disorders	TRUE	reported	1	82211753	0.013459	7.81987840389497e-06	21081	GCST90005108	TRUE	reported	bAfigz	1	1	TRUE	0.000947429813476634	19.9898119821116	21.1175503604888
rs192343179	C	A	C	A	-0.16223	-0.080286	NA	0.0164838	FALSE	FALSE	FALSE	XrkhT3	1	228712947	0.504665	0.120338	407208	Mental and behavioural disorders	TRUE	reported	1	228848694	0.034416	2.44793566619607e-06	21081	GCST90005108	TRUE	reported	bAfigz	1	1	TRUE	0.0010529138209941	22.2177638233359	21.1175503604888
rs1986703	T	C	T	C	-0.059971	-0.0677888	NA	0.14011	FALSE	FALSE	FALSE	XrkhT3	7	153604360	0.12076	0.0436899	407208	Mental and behavioural disorders	TRUE	reported	7	153301445	0.01259	1.91513767546747e-06	21081	GCST90005108	TRUE	reported	bAfigz	1	1	TRUE	0.00107515907741755	22.6876710483576	21.1175503604888
rs213996	G	C	G	C	-0.069442	-0.0568553	NA	0.173831	FALSE	TRUE	TRUE	XrkhT3	6	165944163	0.154515	0.0399331	407208	Mental and behavioural disorders	TRUE	reported	6	166357651	0.013507	2.75486296095247e-07	21081	GCST90005108	TRUE	reported	bAfigz	1	1	TRUE	0.00125225059476199	26.4292863765723	21.1175503604888
rs2285423	G	A	G	A	-0.14307	0.000778963	NA	0.0325584	FALSE	FALSE	FALSE	XrkhT3	19	36006471	0.992785	0.0861364	407208	Mental and behavioural disorders	TRUE	reported	19	36497373	0.032314	9.57855505959883e-06	21081	GCST90005108	TRUE	reported	bAfigz	1	1	TRUE	0.000929010992686522	19.600832103329	21.1175503604888
rs28687901	A	G	A	G	0.044155	0.0201955	NA	0.414791	FALSE	FALSE	FALSE	XrkhT3	7	35093402	0.512088	0.0308051	407208	Mental and behavioural disorders	TRUE	reported	7	35133014	0.0099914	9.94947121750992e-06	21081	GCST90005108	TRUE	reported	bAfigz	1	1	TRUE	0.000925579479684153	19.5283649060911	21.1175503604888
rs34013775	T	G	T	G	-0.043776	-0.0190348	NA	0.400889	FALSE	FALSE	FALSE	XrkhT3	3	191082249	0.537151	0.0308442	407208	Mental and behavioural disorders	TRUE	reported	3	190800038	0.0098655	9.15587805975786e-06	21081	GCST90005108	TRUE	reported	bAfigz	1	1	TRUE	0.00093311958205569	19.6875985538862	21.1175503604888
rs56077126	C	G	C	G	0.14152	0.132883	NA	0.029308	FALSE	TRUE	TRUE	XrkhT3	15	73956815	0.142369	0.0905801	407208	Mental and behavioural disorders	TRUE	reported	15	74249156	0.03186	8.95983475288349e-06	21081	GCST90005108	TRUE	reported	bAfigz	1	1	TRUE	0.000935075332960752	19.7289009521064	21.1175503604888
rs62088160	G	A	G	A	-0.052036	0.0545079	NA	0.192021	FALSE	FALSE	FALSE	XrkhT3	18	24547290	0.15874	0.0386767	407208	Mental and behavioural disorders	TRUE	reported	18	22127254	0.011526	6.37675894432609e-06	21081	GCST90005108	TRUE	reported	bAfigz	1	1	TRUE	0.000965916703324575	20.38024380729	21.1175503604888
rs62365569	C	T	C	T	0.047822	0.0569434	NA	0.491544	FALSE	FALSE	FALSE	XrkhT3	5	85811654	0.0611575	0.0304127	407208	Mental and behavioural disorders	TRUE	reported	5	85107472	0.0097635	9.74989637717387e-07	21081	GCST90005108	TRUE	reported	bAfigz	1	1	TRUE	0.00113673502651277	23.9885061990929	21.1175503604888
rs6463549	C	T	C	T	0.051796	0.0165357	NA	0.736919	FALSE	FALSE	FALSE	XrkhT3	7	6328889	0.634005	0.0347318	407208	Mental and behavioural disorders	TRUE	reported	7	6368520	0.011589	7.8777101958568e-06	21081	GCST90005108	TRUE	reported	bAfigz	1	1	TRUE	0.000946668622793449	19.9737364094018	21.1175503604888
rs7012162	G	C	G	C	-0.0486	-0.00480412	NA	0.209507	FALSE	TRUE	TRUE	XrkhT3	8	73374566	0.898221	0.037559	407208	Mental and behavioural disorders	TRUE	reported	8	74286801	0.010907	8.40233513907692e-06	21081	GCST90005108	TRUE	reported	bAfigz	1	1	TRUE	0.000940939860368608	19.8527515619926	21.1175503604888
rs77086024	T	A	T	A	-0.18263	-0.355459	NA	0.00552308	FALSE	TRUE	TRUE	XrkhT3	6	156785081	0.0814798	0.204033	407208	Mental and behavioural disorders	TRUE	reported	6	157106215	0.040999	8.45278845160289e-06	21081	GCST90005108	TRUE	reported	bAfigz	1	1	TRUE	0.000940368153839337	19.8406778563861	21.1175503604888
