# Supplementary material for: Investigating Bidirectional Causal Relationships Between Imaging‐Derived Brain Phenotypes and Sedative‐Hypnotic Use Disorder: A Mendelian Randomization Study
Source: Addict Biol. 2026 May 28;31(6):e70160. doi: 10.1111/adb.70160 (PMC13239158; doi:10.1111/adb.70160)
Supplement: Supplementary file 6 — Data S2: Supporting Information. [file ADB-31-e70160-s005.zip › Additional file2/GCST90005204_harmonise.csv]

SNP	effect_allele.exposure	other_allele.exposure	effect_allele.outcome	other_allele.outcome	beta.exposure	beta.outcome	eaf.exposure	eaf.outcome	remove	palindromic	ambiguous	id.outcome	chr.outcome	pos.outcome	pval.outcome	se.outcome	samplesize.outcome	outcome	mr_keep.outcome	pval_origin.outcome	chr.exposure	pos.exposure	se.exposure	pval.exposure	samplesize.exposure	exposure	mr_keep.exposure	pval_origin.exposure	id.exposure	action	SNP_index	mr_keep	R2	f	meanf
rs10979614	C	T	C	T	0.044852	-0.0573317	NA	0.485378	FALSE	FALSE	FALSE	XrkhT3	9	108925526	0.0585208	0.0303057	407208	Mental and behavioural disorders	TRUE	reported	9	111687806	0.0098916	5.81165733962241e-06	21081	GCST90005204	TRUE	reported	3AMhF3	1	1	TRUE	0.000974352188259155	20.558400899218	20.8894854955312
rs112145751	T	C	T	C	0.098116	0.0124536	NA	0.0376809	FALSE	FALSE	FALSE	XrkhT3	6	71821884	0.876797	0.08033	407208	Mental and behavioural disorders	TRUE	reported	6	72531587	0.021126	3.43162639796468e-06	21081	GCST90005204	TRUE	reported	3AMhF3	1	1	TRUE	0.00102213856350291	21.5677039620237	20.8894854955312
rs114808491	G	A	G	A	-0.13837	0.0532186	NA	0.0453566	FALSE	FALSE	FALSE	XrkhT3	2	74049081	0.464819	0.072809	407208	Mental and behavioural disorders	TRUE	reported	2	74276208	0.030436	5.49287859196048e-06	21081	GCST90005204	TRUE	reported	3AMhF3	1	1	TRUE	0.000979471796351102	20.6665282768605	20.8894854955312
rs115679775	C	T	C	T	0.10183	0.0103405	NA	0.0681014	FALSE	FALSE	FALSE	XrkhT3	3	9690321	0.863901	0.0603262	407208	Mental and behavioural disorders	TRUE	reported	3	9732005	0.021164	1.50695401522635e-06	21081	GCST90005204	TRUE	reported	3AMhF3	1	1	TRUE	0.0010969532301699	23.1480694883488	20.8894854955312
rs12474047	A	G	A	G	-0.053049	0.0800023	NA	0.266474	FALSE	FALSE	FALSE	XrkhT3	2	15952790	0.0189789	0.0341024	407208	Mental and behavioural disorders	TRUE	reported	2	16092912	0.01154	4.31320400699417e-06	21081	GCST90005204	TRUE	reported	3AMhF3	1	1	TRUE	0.00100142043211467	21.1301014038236	20.8894854955312
rs141709789	T	C	T	C	-0.17387	0.106932	NA	0.0178421	FALSE	FALSE	FALSE	XrkhT3	6	3835139	0.353303	0.115204	407208	Mental and behavioural disorders	TRUE	reported	6	3835373	0.037114	2.81968114347069e-06	21081	GCST90005204	TRUE	reported	3AMhF3	1	1	TRUE	0.00103999361901225	21.9448479970464	20.8894854955312
rs1667597	G	A	G	A	0.058208	-0.0670875	NA	0.183395	FALSE	FALSE	FALSE	XrkhT3	2	161829481	0.0874037	0.0392497	407208	Mental and behavioural disorders	TRUE	reported	2	162685991	0.013163	9.82652582829532e-06	21081	GCST90005204	TRUE	reported	3AMhF3	1	1	TRUE	0.000926748124294345	19.5530444592774	20.8894854955312
rs17049280	C	T	C	T	0.045218	-0.0122866	NA	0.325325	FALSE	FALSE	FALSE	XrkhT3	2	129250882	0.705427	0.0325038	407208	Mental and behavioural disorders	TRUE	reported	2	130008455	0.010139	8.24517732043984e-06	21081	GCST90005204	TRUE	reported	3AMhF3	1	1	TRUE	0.00094260921606224	19.8880062833878	20.8894854955312
rs17068598	A	G	A	G	-0.062209	0.0236496	NA	0.0833881	FALSE	FALSE	FALSE	XrkhT3	13	46676665	0.670207	0.0555333	407208	Mental and behavioural disorders	TRUE	reported	13	47250800	0.013625	5.00495295959168e-06	21081	GCST90005204	TRUE	reported	3AMhF3	1	1	TRUE	0.000987899939090408	20.8445351310731	20.8894854955312
rs1996772	A	G	A	G	-0.1342	-0.0664784	NA	0.00909321	FALSE	FALSE	FALSE	XrkhT3	4	156690074	0.686452	0.164683	407208	Mental and behavioural disorders	TRUE	reported	4	157611226	0.030291	9.44713235727136e-06	21081	GCST90005204	TRUE	reported	3AMhF3	1	1	TRUE	0.000930213048047702	19.6262174033099	20.8894854955312
rs2494154	T	C	T	C	-0.17436	-0.0988462	NA	0.979253	FALSE	FALSE	FALSE	XrkhT3	1	194541117	0.354782	0.10682	407208	Mental and behavioural disorders	TRUE	reported	1	194510247	0.036899	2.31153247887056e-06	21081	GCST90005204	TRUE	reported	3AMhF3	1	1	TRUE	0.00105806795911104	22.3266376099914	20.8894854955312
rs35454982	A	G	A	G	-0.051704	0.0260228	NA	0.236305	FALSE	FALSE	FALSE	XrkhT3	11	133119508	0.465461	0.0356533	407208	Mental and behavioural disorders	TRUE	reported	11	132989403	0.011427	6.07855009236522e-06	21081	GCST90005204	TRUE	reported	3AMhF3	1	1	TRUE	0.000970221861814507	20.4711682001126	20.8894854955312
rs59579321	C	G	C	G	-0.063191	0.0440753	NA	0.142289	FALSE	TRUE	TRUE	XrkhT3	15	81565142	0.306969	0.0431433	407208	Mental and behavioural disorders	TRUE	reported	15	81857483	0.014216	8.83079900418562e-06	21081	GCST90005204	TRUE	reported	3AMhF3	1	1	TRUE	0.000936391705673495	19.7567007746284	20.8894854955312
rs60994778	G	A	G	A	0.086251	-0.0461213	NA	0.11771	FALSE	FALSE	FALSE	XrkhT3	18	5656324	0.330446	0.0473906	407208	Mental and behavioural disorders	TRUE	reported	18	5656323	0.019111	6.41948221508036e-06	21081	GCST90005204	TRUE	reported	3AMhF3	1	1	TRUE	0.000965274490028245	20.366680412354	20.8894854955312
rs73100788	T	C	T	C	0.14686	-0.0688294	NA	0.0243554	FALSE	FALSE	FALSE	XrkhT3	3	68688054	0.487923	0.0992326	407208	Mental and behavioural disorders	TRUE	reported	3	68737205	0.033025	8.75185270884335e-06	21081	GCST90005204	TRUE	reported	3AMhF3	1	1	TRUE	0.000937179939760804	19.7733471344944	20.8894854955312
rs73145613	A	C	A	C	-0.12006	-0.127132	NA	0.0159348	FALSE	FALSE	FALSE	XrkhT3	21	24958473	0.306543	0.124334	407208	Mental and behavioural disorders	TRUE	reported	21	26330787	0.024676	1.14947624341984e-06	21081	GCST90005204	TRUE	reported	3AMhF3	1	1	TRUE	0.00112167885839143	23.6704192648916	20.8894854955312
rs76912074	A	G	A	G	0.12952	-0.0475696	NA	0.0208139	FALSE	FALSE	FALSE	XrkhT3	5	148554606	0.64986	0.104789	407208	Mental and behavioural disorders	TRUE	reported	5	147934169	0.029218	9.34114255736479e-06	21081	GCST90005204	TRUE	reported	3AMhF3	1	1	TRUE	0.000931272671699525	19.6485948461718	20.8894854955312
rs76978758	T	A	T	A	-0.19417	-0.0287875	NA	0.059125	FALSE	TRUE	TRUE	XrkhT3	4	62829087	0.653695	0.064167	407208	Mental and behavioural disorders	TRUE	reported	4	63694805	0.041902	3.60827807972742e-06	21081	GCST90005204	TRUE	reported	3AMhF3	1	1	TRUE	0.00101756321978795	21.4710632741877	20.8894854955312
rs7896188	A	G	A	G	0.049189	0.0261542	NA	0.324391	FALSE	FALSE	FALSE	XrkhT3	10	14373430	0.422289	0.0325926	407208	Mental and behavioural disorders	TRUE	reported	10	14415429	0.010565	3.24862812579202e-06	21081	GCST90005204	TRUE	reported	3AMhF3	1	1	TRUE	0.00102721046430039	21.6748339932779	20.8894854955312
rs9680714	T	C	T	C	0.063087	-0.0494786	NA	0.204144	FALSE	FALSE	FALSE	XrkhT3	22	19583671	0.18813	0.0375939	407208	Mental and behavioural disorders	TRUE	reported	22	19571194	0.014212	9.07820530178186e-06	21081	GCST90005204	TRUE	reported	3AMhF3	1	1	TRUE	0.00093383983244936	19.7028090961452	20.8894854955312
