# Supplementary material for: Investigating Bidirectional Causal Relationships Between Imaging‐Derived Brain Phenotypes and Sedative‐Hypnotic Use Disorder: A Mendelian Randomization Study
Source: Addict Biol. 2026 May 28;31(6):e70160. doi: 10.1111/adb.70160 (PMC13239158; doi:10.1111/adb.70160)
Supplement: Supplementary file 6 — Data S2: Supporting Information. [file ADB-31-e70160-s005.zip › Additional file2/GCST90004234_harmonise.csv]

SNP	effect_allele.exposure	other_allele.exposure	effect_allele.outcome	other_allele.outcome	beta.exposure	beta.outcome	eaf.exposure	eaf.outcome	remove	palindromic	ambiguous	id.outcome	chr.outcome	pos.outcome	pval.outcome	se.outcome	samplesize.outcome	outcome	mr_keep.outcome	pval_origin.outcome	chr.exposure	pos.exposure	se.exposure	pval.exposure	samplesize.exposure	exposure	mr_keep.exposure	pval_origin.exposure	id.exposure	action	SNP_index	mr_keep	R2	f	meanf
rs10171839	A	G	A	G	-0.044102	-0.00388154	NA	0.597678	FALSE	FALSE	FALSE	XrkhT3	2	218186591	0.900946	0.0311854	407208	Mental and behavioural disorders	TRUE	reported	2	219051314	0.0097813	6.55541212399099e-06	20860	GCST90004234	TRUE	reported	XSZK1j	1	1	TRUE	0.000973612333481516	20.327397056239	25.8937713585034
rs10770035	C	A	C	A	-0.046363	-0.0882023	NA	0.562276	FALSE	FALSE	FALSE	XrkhT3	11	9515497	0.00364611	0.0303386	407208	Mental and behavioural disorders	TRUE	reported	11	9537044	0.010425	8.7377577511802e-06	20860	GCST90004234	TRUE	reported	XSZK1j	1	1	TRUE	0.000947250946246715	19.7764935390323	25.8937713585034
rs10903001	A	G	A	G	-0.072248	0.0328548	NA	0.156362	FALSE	FALSE	FALSE	XrkhT3	16	1047140	0.431616	0.0417773	407208	Mental and behavioural disorders	TRUE	reported	16	1097140	0.014904	1.2597953470905e-06	20860	GCST90004234	TRUE	reported	XSZK1j	1	1	TRUE	0.00112523365398355	23.4965626778669	25.8937713585034
rs10928654	A	G	A	G	0.047213	0.00396274	NA	0.462821	FALSE	FALSE	FALSE	XrkhT3	2	138444581	0.896987	0.0306079	407208	Mental and behavioural disorders	TRUE	reported	2	139202151	0.010059	2.70022528688824e-06	20860	GCST90004234	TRUE	reported	XSZK1j	1	1	TRUE	0.00105497183112247	22.0278412055247	25.8937713585034
rs11128657	T	C	T	C	0.045982	0.0487695	NA	0.55247	FALSE	FALSE	FALSE	XrkhT3	3	13791587	0.110255	0.0305373	407208	Mental and behavioural disorders	TRUE	reported	3	13833084	0.0099659	3.97466014457637e-06	20860	GCST90004234	TRUE	reported	XSZK1j	1	1	TRUE	0.00101949564007017	21.2863413928267	25.8937713585034
rs11245319	C	G	C	G	-0.060713	-0.00781242	NA	0.198999	FALSE	TRUE	TRUE	XrkhT3	10	124625725	0.837303	0.0380455	407208	Mental and behavioural disorders	TRUE	reported	10	126314294	0.01355	7.48686496236267e-06	20860	GCST90004234	TRUE	reported	XSZK1j	1	1	TRUE	0.000961507582371335	20.0744268667455	25.8937713585034
rs112742241	T	C	T	C	-0.056953	-0.0145094	NA	0.293294	FALSE	FALSE	FALSE	XrkhT3	15	41146363	0.664569	0.0334616	407208	Mental and behavioural disorders	TRUE	reported	15	41438561	0.010147	2.01557981282519e-08	20860	GCST90004234	TRUE	reported	XSZK1j	1	1	TRUE	0.00150795435409298	31.5004131027654	25.8937713585034
rs113092121	TTCTC	T	TTCTC	T	0.047713	-0.00883115	NA	0.585811	FALSE	FALSE	FALSE	XrkhT3	10	92624757	0.774292	0.0307957	407208	Mental and behavioural disorders	TRUE	reported	10	94384514	0.0099135	1.49795925304488e-06	20860	GCST90004234	TRUE	reported	XSZK1j	1	1	TRUE	0.00110923386644988	23.1620921634571	25.8937713585034
rs11563279	G	C	G	C	0.045979	0.0157629	NA	0.590494	FALSE	TRUE	TRUE	XrkhT3	7	90373102	0.609554	0.0308647	407208	Mental and behavioural disorders	TRUE	reported	7	90002416	0.010058	4.87079666492537e-06	20860	GCST90004234	TRUE	reported	XSZK1j	1	1	TRUE	0.00100079843496374	20.8955660062303	25.8937713585034
rs11592307	T	C	T	C	0.11553	0.165394	NA	0.0195322	FALSE	FALSE	FALSE	XrkhT3	10	61212734	0.135591	0.110823	407208	Mental and behavioural disorders	TRUE	reported	10	62972492	0.022453	2.69091512648098e-07	20860	GCST90004234	TRUE	reported	XSZK1j	1	1	TRUE	0.00126758075628729	26.4727557704207	25.8937713585034
rs117964521	G	T	G	T	0.1886	0.224566	NA	0.020259	FALSE	FALSE	FALSE	XrkhT3	7	64214086	0.0410459	0.109916	407208	Mental and behavioural disorders	TRUE	reported	7	63674464	0.041241	4.83392602516085e-06	20860	GCST90004234	TRUE	reported	XSZK1j	1	1	TRUE	0.00100155662828002	20.9114121160762	25.8937713585034
rs118050509	G	A	G	A	-0.090601	-0.134107	NA	0.0715444	FALSE	FALSE	FALSE	XrkhT3	8	34046523	0.0222833	0.0586771	407208	Mental and behavioural disorders	TRUE	reported	8	33904041	0.018909	1.66763115461013e-06	20860	GCST90004234	TRUE	reported	XSZK1j	1	1	TRUE	0.00109935219878239	22.9555243683917	25.8937713585034
rs12657454	A	G	A	G	0.045435	-0.000752108	NA	0.50804	FALSE	FALSE	FALSE	XrkhT3	5	160221282	0.980296	0.030452	407208	Mental and behavioural disorders	TRUE	reported	5	159648289	0.0098522	4.01883337254183e-06	20860	GCST90004234	TRUE	reported	XSZK1j	1	1	TRUE	0.0010184923487258	21.2653720284265	25.8937713585034
rs12774419	T	C	T	C	0.05635	0.0131988	NA	0.187264	FALSE	FALSE	FALSE	XrkhT3	10	89443043	0.736981	0.0392992	407208	Mental and behavioural disorders	TRUE	reported	10	91202800	0.012187	3.78965783799471e-06	20860	GCST90004234	TRUE	reported	XSZK1j	1	1	TRUE	0.00102384693744095	21.3772864904474	25.8937713585034
rs13167898	G	A	G	A	-0.047512	-0.00453528	NA	0.260179	FALSE	FALSE	FALSE	XrkhT3	5	84819488	0.89585	0.0346454	407208	Mental and behavioural disorders	TRUE	reported	5	84115306	0.010607	7.52835343844754e-06	20860	GCST90004234	TRUE	reported	XSZK1j	1	1	TRUE	0.000960925365362581	20.0622596048735	25.8937713585034
rs13265546	G	A	G	A	-0.049549	-0.0579515	NA	0.488523	FALSE	FALSE	FALSE	XrkhT3	8	119907735	0.054853	0.0301824	407208	Mental and behavioural disorders	TRUE	reported	8	120919975	0.0098936	5.53987543938594e-07	20860	GCST90004234	TRUE	reported	XSZK1j	1	1	TRUE	0.001200949951342	25.079533349447	25.8937713585034
rs13277261	C	T	C	T	-0.06887	-0.015972	NA	0.139932	FALSE	FALSE	FALSE	XrkhT3	8	102035253	0.7142	0.0436129	407208	Mental and behavioural disorders	TRUE	reported	8	103047481	0.015268	6.49830363484238e-06	20860	GCST90004234	TRUE	reported	XSZK1j	1	1	TRUE	0.000974446850150609	20.3448373631267	25.8937713585034
rs139439926	T	A	T	A	-0.17718	-0.0367357	NA	0.0203843	FALSE	TRUE	TRUE	XrkhT3	20	7821123	0.7377	0.109692	407208	Mental and behavioural disorders	TRUE	reported	20	7801770	0.038996	5.56288394988373e-06	20860	GCST90004234	TRUE	reported	XSZK1j	1	1	TRUE	0.000988656410647498	20.6418030642123	25.8937713585034
rs140649461	G	A	G	A	0.23235	0.07353	NA	0.00732833	FALSE	FALSE	FALSE	XrkhT3	1	73797070	0.688865	0.183644	407208	Mental and behavioural disorders	TRUE	reported	1	74262753	0.050254	3.79577097002532e-06	20860	GCST90004234	TRUE	reported	XSZK1j	1	1	TRUE	0.00102372887057395	21.3748188015418	25.8937713585034
rs140908763	T	C	T	C	-0.1546	-0.0177729	NA	0.0285053	FALSE	FALSE	FALSE	XrkhT3	8	49470780	0.844375	0.0905394	407208	Mental and behavioural disorders	TRUE	reported	8	50383339	0.033888	5.09565480608115e-06	20860	GCST90004234	TRUE	reported	XSZK1j	1	1	TRUE	0.000996734993595621	20.8106411907314	25.8937713585034
rs1409682	A	G	A	G	0.058462	-0.010023	NA	0.173377	FALSE	FALSE	FALSE	XrkhT3	9	110903139	0.803451	0.0402719	407208	Mental and behavioural disorders	TRUE	reported	9	113665419	0.01192	9.43408967323041e-07	20860	GCST90004234	TRUE	reported	XSZK1j	1	1	TRUE	0.00115180778675229	24.0521102239231	25.8937713585034
rs1502358	A	G	A	G	-0.048675	0.00316324	NA	0.636848	FALSE	FALSE	FALSE	XrkhT3	1	217151590	0.920218	0.0315822	407208	Mental and behavioural disorders	TRUE	reported	1	217324932	0.010498	3.56122980942762e-06	20860	GCST90004234	TRUE	reported	XSZK1j	1	1	TRUE	0.00102952555653871	21.4959747136148	25.8937713585034
rs1508669	T	A	T	A	-0.04353	-0.0377391	NA	0.462669	FALSE	TRUE	TRUE	XrkhT3	4	84923637	0.215267	0.0304541	407208	Mental and behavioural disorders	TRUE	reported	4	85844790	0.0098489	9.92887401325043e-06	20860	GCST90004234	TRUE	reported	XSZK1j	1	1	TRUE	0.00093558029643511	19.5326081463632	25.8937713585034
rs1693564	C	T	C	T	0.045153	-0.0111012	NA	0.413798	FALSE	FALSE	FALSE	XrkhT3	8	100668935	0.718348	0.0307795	407208	Mental and behavioural disorders	TRUE	reported	8	101681163	0.0099293	5.46134987505724e-06	20860	GCST90004234	TRUE	reported	XSZK1j	1	1	TRUE	0.00099035598978402	20.6773231457452	25.8937713585034
rs171632	G	A	G	A	0.057298	-0.000412709	NA	0.629053	FALSE	FALSE	FALSE	XrkhT3	5	140561733	0.98951	0.0313912	407208	Mental and behavioural disorders	TRUE	reported	5	139941318	0.010746	9.8039254460442e-08	20860	GCST90004234	TRUE	reported	XSZK1j	1	1	TRUE	0.00136106680828302	28.4278236543749	25.8937713585034
rs17330807	C	T	C	T	0.20006	-0.061992	NA	0.00461947	FALSE	FALSE	FALSE	XrkhT3	9	84906292	0.784045	0.226206	407208	Mental and behavioural disorders	TRUE	reported	9	87521207	0.044242	6.16027358327238e-06	20860	GCST90004234	TRUE	reported	XSZK1j	1	1	TRUE	0.00097928976041562	20.4460484286161	25.8937713585034
rs182650526	A	G	A	G	-0.25424	-0.083003	NA	0.0070926	FALSE	FALSE	FALSE	XrkhT3	18	15062385	0.662427	0.190127	407208	Mental and behavioural disorders	TRUE	reported	18	15062384	0.057264	9.05315591648485e-06	20860	GCST90004234	TRUE	reported	XSZK1j	1	1	TRUE	0.000944060657941499	19.7098244732039	25.8937713585034
rs183652174	A	T	A	T	0.22001	-0.113781	NA	0.0497348	FALSE	TRUE	TRUE	XrkhT3	18	5715588	0.102157	0.0696127	407208	Mental and behavioural disorders	TRUE	reported	18	5715587	0.049071	7.38074158420103e-06	20860	GCST90004234	TRUE	reported	XSZK1j	1	1	TRUE	0.000962725363036649	20.0998762829099	25.8937713585034
rs185777103	G	A	G	A	-0.37127	-0.154103	NA	0.001258	FALSE	FALSE	FALSE	XrkhT3	4	132669982	0.725057	0.438157	407208	Mental and behavioural disorders	TRUE	reported	4	133591137	0.083898	9.68054927712061e-06	20860	GCST90004234	TRUE	reported	XSZK1j	1	1	TRUE	0.000937895995799346	19.5809996215215	25.8937713585034
rs200239783	CA	C	CA	C	-0.09316	-0.0268132	NA	0.0865259	FALSE	FALSE	FALSE	XrkhT3	21	36305033	0.623415	0.0546075	407208	Mental and behavioural disorders	TRUE	reported	21	37677331	0.019867	2.76121357594945e-06	20860	GCST90004234	TRUE	reported	XSZK1j	1	1	TRUE	0.00105298582580045	21.9863296480266	25.8937713585034
rs2018980	G	A	G	A	-0.047313	0.00887958	NA	0.71359	FALSE	FALSE	FALSE	XrkhT3	22	38054613	0.791907	0.0336558	407208	Mental and behavioural disorders	TRUE	reported	22	38450620	0.010129	3.01369987434115e-06	20860	GCST90004234	TRUE	reported	XSZK1j	1	1	TRUE	0.00104486338595678	21.8165558246753	25.8937713585034
rs2237206	C	A	C	A	-0.05256	-0.0416281	NA	0.25893	FALSE	FALSE	FALSE	XrkhT3	6	16423808	0.231156	0.0347658	407208	Mental and behavioural disorders	TRUE	reported	6	16424039	0.011518	5.06407349523851e-06	20860	GCST90004234	TRUE	reported	XSZK1j	1	1	TRUE	0.000997261239043767	20.8216395380195	25.8937713585034
rs225748	C	G	C	G	0.057226	0.100565	NA	0.838046	FALSE	TRUE	TRUE	XrkhT3	6	142242105	0.015153	0.0414068	407208	Mental and behavioural disorders	TRUE	reported	6	142563242	0.011894	1.51008015416415e-06	20860	GCST90004234	TRUE	reported	XSZK1j	1	1	TRUE	0.00110849803357155	23.1467100668282	25.8937713585034
rs2259797	C	T	C	T	-0.088956	0.0314952	NA	0.0929556	FALSE	FALSE	FALSE	XrkhT3	20	63640895	0.546036	0.0521694	407208	Mental and behavioural disorders	TRUE	reported	20	62272248	0.017334	2.89201139621549e-07	20860	GCST90004234	TRUE	reported	XSZK1j	1	1	TRUE	0.00126092903074168	26.3336626028716	25.8937713585034
rs2272127	G	C	G	C	-0.056711	0.0716625	NA	0.180923	FALSE	TRUE	TRUE	XrkhT3	2	102423413	0.0671692	0.0391483	407208	Mental and behavioural disorders	TRUE	reported	2	103039873	0.01278	9.1453430312046e-06	20860	GCST90004234	TRUE	reported	XSZK1j	1	1	TRUE	0.000943080643285093	19.6893446975036	25.8937713585034
rs2301597	C	T	C	T	0.046958	-0.0098191	NA	0.509138	FALSE	FALSE	FALSE	XrkhT3	17	45095905	0.746229	0.0303419	407208	Mental and behavioural disorders	TRUE	reported	17	43173273	0.0099239	2.23975234517842e-06	20860	GCST90004234	TRUE	reported	XSZK1j	1	1	TRUE	0.00107219609576609	22.3878703526739	25.8937713585034
rs2412397	T	C	T	C	0.054517	0.0434545	NA	0.718633	FALSE	FALSE	FALSE	XrkhT3	4	53243456	0.199758	0.0338895	407208	Mental and behavioural disorders	TRUE	reported	4	54109623	0.01012	7.23435805850635e-08	20860	GCST90004234	TRUE	reported	XSZK1j	1	1	TRUE	0.00138926405764541	29.0175827991907	25.8937713585034
rs2517481	C	G	C	G	0.055068	0.0387566	NA	0.46745	FALSE	TRUE	TRUE	XrkhT3	6	31076154	0.201722	0.0303578	407208	Mental and behavioural disorders	TRUE	reported	6	31043931	0.010055	4.38328793419246e-08	20860	GCST90004234	TRUE	reported	XSZK1j	1	1	TRUE	0.00143580725110872	29.9911291242913	25.8937713585034
rs2597538	G	C	G	C	-0.050509	-0.0657367	NA	0.265384	FALSE	TRUE	TRUE	XrkhT3	4	120825547	0.05611	0.0344139	407208	Mental and behavioural disorders	TRUE	reported	4	121746702	0.010568	1.76888663259226e-06	20860	GCST90004234	TRUE	reported	XSZK1j	1	1	TRUE	0.00109386142994003	22.8407463171165	25.8937713585034
rs3107791	C	T	C	T	0.055551	-0.00704979	NA	0.864922	FALSE	FALSE	FALSE	XrkhT3	10	14689328	0.874251	0.0445453	407208	Mental and behavioural disorders	TRUE	reported	10	14731327	0.01254	9.4689102465083e-06	20860	GCST90004234	TRUE	reported	XSZK1j	1	1	TRUE	0.000939866163932923	19.6221706615806	25.8937713585034
rs33599	G	A	G	A	0.087402	0.0400986	NA	0.700364	FALSE	FALSE	FALSE	XrkhT3	5	83479085	0.224894	0.0330406	407208	Mental and behavioural disorders	TRUE	reported	5	82774904	0.011134	4.35511873685568e-15	20860	GCST90004234	TRUE	reported	XSZK1j	1	1	TRUE	0.00294540447779663	61.6167327985742	25.8937713585034
rs3848125	A	G	A	G	0.050311	0.0363266	NA	0.562658	FALSE	FALSE	FALSE	XrkhT3	15	61665037	0.234416	0.0305507	407208	Mental and behavioural disorders	TRUE	reported	15	61957236	0.0099174	3.95002641597883e-07	20860	GCST90004234	TRUE	reported	XSZK1j	1	1	TRUE	0.00123219791134723	25.7328920507184	25.8937713585034
rs3912378	G	A	G	A	0.061026	-0.0322143	NA	0.757455	FALSE	FALSE	FALSE	XrkhT3	5	180696852	0.362592	0.0353833	407208	Mental and behavioural disorders	TRUE	reported	5	180123852	0.011047	3.3465706661968e-08	20860	GCST90004234	TRUE	reported	XSZK1j	1	1	TRUE	0.00146080388227845	30.5140223789189	25.8937713585034
rs439416	T	C	T	C	0.043939	0.0464855	NA	0.463137	FALSE	FALSE	FALSE	XrkhT3	2	33070564	0.126752	0.0304416	407208	Mental and behavioural disorders	TRUE	reported	2	33295631	0.0098697	8.55657576098093e-06	20860	GCST90004234	TRUE	reported	XSZK1j	1	1	TRUE	0.000949217406340036	19.8175878607896	25.8937713585034
rs4440994	T	C	T	C	0.18076	-0.0481824	NA	0.00860911	FALSE	FALSE	FALSE	XrkhT3	11	46322804	0.781403	0.173636	407208	Mental and behavioural disorders	TRUE	reported	11	46344354	0.035993	5.15703406302645e-07	20860	GCST90004234	TRUE	reported	XSZK1j	1	1	TRUE	0.00120761775540076	25.2189459890979	25.8937713585034
rs4673814	A	G	A	G	0.052177	0.00722634	NA	0.622356	FALSE	FALSE	FALSE	XrkhT3	2	200243410	0.817197	0.0312622	407208	Mental and behavioural disorders	TRUE	reported	2	201108133	0.0098603	1.22461619926505e-07	20860	GCST90004234	TRUE	reported	XSZK1j	1	1	TRUE	0.00134054398214416	27.9985997339446	25.8937713585034
rs4894803	G	A	G	A	0.044813	0.0125492	NA	0.418739	FALSE	FALSE	FALSE	XrkhT3	3	172082466	0.683709	0.0308025	407208	Mental and behavioural disorders	TRUE	reported	3	171800256	0.010013	7.65949258372888e-06	20860	GCST90004234	TRUE	reported	XSZK1j	1	1	TRUE	0.00095928684298243	20.0280175846875	25.8937713585034
rs4968984	T	C	T	C	-0.10504	-0.0300263	NA	0.0307468	FALSE	FALSE	FALSE	XrkhT3	17	69007332	0.736809	0.0893422	407208	Mental and behavioural disorders	TRUE	reported	17	67003473	0.022347	2.61336457618903e-06	20860	GCST90004234	TRUE	reported	XSZK1j	1	1	TRUE	0.00105802742553965	22.0917096766209	25.8937713585034
rs55996399	T	C	T	C	0.091694	0.0755518	NA	0.0714448	FALSE	FALSE	FALSE	XrkhT3	1	92686121	0.199978	0.0589505	407208	Mental and behavioural disorders	TRUE	reported	1	93151678	0.017707	2.25787554622837e-07	20860	GCST90004234	TRUE	reported	XSZK1j	1	1	TRUE	0.00128386578279838	26.8132971723723	25.8937713585034
rs57252824	A	G	A	G	-0.056761	0.0223352	NA	0.271326	FALSE	FALSE	FALSE	XrkhT3	15	67057817	0.510523	0.0339429	407208	Mental and behavioural disorders	TRUE	reported	15	67350155	0.011646	1.10128569994107e-06	20860	GCST90004234	TRUE	reported	XSZK1j	1	1	TRUE	0.00113746469256286	23.7522559099423	25.8937713585034
rs60228115	A	G	A	G	-0.045534	0.00301512	NA	0.628908	FALSE	FALSE	FALSE	XrkhT3	14	100180480	0.923887	0.0315592	407208	Mental and behavioural disorders	TRUE	reported	14	100646817	0.010092	6.45951632269626e-06	20860	GCST90004234	TRUE	reported	XSZK1j	1	1	TRUE	0.000974942942373789	20.355205055542	25.8937713585034
rs62431380	T	C	T	C	0.062036	0.0220324	NA	0.22017	FALSE	FALSE	FALSE	XrkhT3	7	534512	0.552897	0.0371274	407208	Mental and behavioural disorders	TRUE	reported	7	574149	0.012068	2.76503096983568e-07	20860	GCST90004234	TRUE	reported	XSZK1j	1	1	TRUE	0.00126518157399784	26.4225866402016	25.8937713585034
rs6461389	T	C	T	C	-0.061347	-0.0197772	NA	0.378823	FALSE	FALSE	FALSE	XrkhT3	7	18867407	0.526561	0.0312306	407208	Mental and behavioural disorders	TRUE	reported	7	18907030	0.010295	2.57572800542521e-09	20860	GCST90004234	TRUE	reported	XSZK1j	1	1	TRUE	0.00169934285679092	35.5052288639938	25.8937713585034
rs67827860	T	C	T	C	0.17256	-0.0571058	NA	0.26224	FALSE	FALSE	FALSE	XrkhT3	5	83564666	0.0969326	0.0344028	407208	Mental and behavioural disorders	TRUE	reported	5	82860485	0.012293	1.45881426027535e-44	20860	GCST90004234	TRUE	reported	XSZK1j	1	1	TRUE	0.00935765618086784	197.025691298511	25.8937713585034
rs6805601	T	G	T	G	-0.049309	-0.00321715	NA	0.254993	FALSE	FALSE	FALSE	XrkhT3	3	157142671	0.926196	0.0347303	407208	Mental and behavioural disorders	TRUE	reported	3	156860460	0.01057	3.10241577487209e-06	20860	GCST90004234	TRUE	reported	XSZK1j	1	1	TRUE	0.00104216208752827	21.7600943670351	25.8937713585034
rs6820013	G	C	G	C	0.056331	0.0594753	NA	0.495862	FALSE	TRUE	TRUE	XrkhT3	4	184216492	0.0504081	0.0303991	407208	Mental and behavioural disorders	TRUE	reported	4	185137645	0.0099644	1.59477713364217e-08	20860	GCST90004234	TRUE	reported	XSZK1j	1	1	TRUE	0.00152972530829482	31.9558942205517	25.8937713585034
rs7150622	G	T	G	T	-0.059882	-0.0149828	NA	0.229179	FALSE	FALSE	FALSE	XrkhT3	14	75256835	0.677529	0.0360305	407208	Mental and behavioural disorders	TRUE	reported	14	75723538	0.011502	1.94401673851302e-07	20860	GCST90004234	TRUE	reported	XSZK1j	1	1	TRUE	0.00129768003191159	27.1021800635017	25.8937713585034
rs7197215	G	A	G	A	-0.066614	0.0194055	NA	0.53931	FALSE	FALSE	FALSE	XrkhT3	16	51416067	0.524411	0.0304849	407208	Mental and behavioural disorders	TRUE	reported	16	51449978	0.0098805	1.60324539069004e-11	20860	GCST90004234	TRUE	reported	XSZK1j	1	1	TRUE	0.00217427050560844	45.449754266169	25.8937713585034
rs7213044	A	G	A	G	-0.04417	0.0120891	NA	0.363322	FALSE	FALSE	FALSE	XrkhT3	17	44594657	0.70293	0.0316994	407208	Mental and behavioural disorders	TRUE	reported	17	42672025	0.009873	7.7250268929781e-06	20860	GCST90004234	TRUE	reported	XSZK1j	1	1	TRUE	0.000958574159135227	20.0131238746324	25.8937713585034
rs7223589	C	T	C	T	0.047212	0.0690693	NA	0.594998	FALSE	FALSE	FALSE	XrkhT3	17	31401266	0.0256903	0.0309608	407208	Mental and behavioural disorders	TRUE	reported	17	29728284	0.010104	2.98882164695938e-06	20860	GCST90004234	TRUE	reported	XSZK1j	1	1	TRUE	0.00104556129663994	21.8311433238366	25.8937713585034
rs7256200	T	G	T	G	0.070775	-0.047553	NA	0.160825	FALSE	FALSE	FALSE	XrkhT3	19	44912678	0.24705	0.0410809	407208	Mental and behavioural disorders	TRUE	reported	19	45415935	0.014705	1.498649247639e-06	20860	GCST90004234	TRUE	reported	XSZK1j	1	1	TRUE	0.00110926007356278	23.1626400061295	25.8937713585034
rs72978935	G	A	G	A	-0.087455	-0.0454468	NA	0.0527132	FALSE	FALSE	FALSE	XrkhT3	2	236854107	0.506208	0.0683663	407208	Mental and behavioural disorders	TRUE	reported	2	237762750	0.019532	7.58926993362782e-06	20860	GCST90004234	TRUE	reported	XSZK1j	1	1	TRUE	0.000960161658753014	20.046299566514	25.8937713585034
rs73064471	T	C	T	C	0.067681	-0.0492367	NA	0.082709	FALSE	FALSE	FALSE	XrkhT3	3	45935254	0.37348	0.0553237	407208	Mental and behavioural disorders	TRUE	reported	3	45976746	0.014833	5.07224239892651e-06	20860	GCST90004234	TRUE	reported	XSZK1j	1	1	TRUE	0.000997075387188757	20.8177552974067	25.8937713585034
rs73232727	G	A	G	A	0.054678	0.0355334	NA	0.197901	FALSE	FALSE	FALSE	XrkhT3	12	127683761	0.354186	0.0383522	407208	Mental and behavioural disorders	TRUE	reported	12	128168306	0.011978	5.02573980109591e-06	20860	GCST90004234	TRUE	reported	XSZK1j	1	1	TRUE	0.000997949808654036	20.8360304214781	25.8937713585034
rs73362225	G	A	G	A	0.14009	-0.14932	NA	0.0094345	FALSE	FALSE	FALSE	XrkhT3	12	82929778	0.352381	0.160562	407208	Mental and behavioural disorders	TRUE	reported	12	83323557	0.031689	9.88780743626928e-06	20860	GCST90004234	TRUE	reported	XSZK1j	1	1	TRUE	0.000936000772420294	19.5413948718367	25.8937713585034
rs74597543	T	C	T	C	0.33904	-0.210369	NA	0.00344969	FALSE	FALSE	FALSE	XrkhT3	14	19877116	0.443982	0.274817	407208	Mental and behavioural disorders	TRUE	reported	14	20345275	0.076501	9.392906516184e-06	20860	GCST90004234	TRUE	reported	XSZK1j	1	1	TRUE	0.000940685876048621	19.6393004151381	25.8937713585034
rs75302623	T	C	T	C	-0.070849	-0.0921504	NA	0.0887981	FALSE	FALSE	FALSE	XrkhT3	3	174371209	0.0863774	0.0537374	407208	Mental and behavioural disorders	TRUE	reported	3	174088999	0.015517	4.99919411025e-06	20860	GCST90004234	TRUE	reported	XSZK1j	1	1	TRUE	0.000998398246846458	20.8454026461802	25.8937713585034
rs76279973	G	T	G	T	-0.16038	0.0992224	NA	0.0453619	FALSE	FALSE	FALSE	XrkhT3	9	1549284	0.171638	0.0725862	407208	Mental and behavioural disorders	TRUE	reported	9	1549284	0.035809	7.54570808545774e-06	20860	GCST90004234	TRUE	reported	XSZK1j	1	1	TRUE	0.000960692287323796	20.057388707635	25.8937713585034
rs7732125	G	A	G	A	-0.11868	0.0214614	NA	0.0628728	FALSE	FALSE	FALSE	XrkhT3	5	83495995	0.730695	0.0623515	407208	Mental and behavioural disorders	TRUE	reported	5	82791814	0.025931	4.74897627573064e-06	20860	GCST90004234	TRUE	reported	XSZK1j	1	1	TRUE	0.00100315111266707	20.9447366438785	25.8937713585034
rs77840005	T	C	T	C	-0.092296	-0.0606294	NA	0.0458862	FALSE	FALSE	FALSE	XrkhT3	3	180396644	0.406343	0.0730171	407208	Mental and behavioural disorders	TRUE	reported	3	180114432	0.02024	5.14162028135436e-06	20860	GCST90004234	TRUE	reported	XSZK1j	1	1	TRUE	0.00099585871280757	20.7923272519937	25.8937713585034
rs7789060	C	T	C	T	-0.050989	0.0324174	NA	0.30077	FALSE	FALSE	FALSE	XrkhT3	7	135057861	0.325708	0.0329849	407208	Mental and behavioural disorders	TRUE	reported	7	134742612	0.010705	1.91822700172525e-06	20860	GCST90004234	TRUE	reported	XSZK1j	1	1	TRUE	0.0010864087733141	22.6849593326267	25.8937713585034
rs79102326	T	C	T	C	-0.065321	-0.086806	NA	0.0511501	FALSE	FALSE	FALSE	XrkhT3	12	124674343	0.211009	0.0694007	407208	Mental and behavioural disorders	TRUE	reported	12	125158889	0.014713	9.057326008982e-06	20860	GCST90004234	TRUE	reported	XSZK1j	1	1	TRUE	0.000944014579111341	19.7088615437393	25.8937713585034
rs8088765	C	A	C	A	-0.057423	-0.00899884	NA	0.838016	FALSE	FALSE	FALSE	XrkhT3	18	26520640	0.828121	0.041448	407208	Mental and behavioural disorders	TRUE	reported	18	24100604	0.012894	8.49767270775972e-06	20860	GCST90004234	TRUE	reported	XSZK1j	1	1	TRUE	0.000949881426550248	19.8314643346178	25.8937713585034
rs9379800	G	C	G	C	0.064619	0.0128336	NA	0.140485	FALSE	TRUE	TRUE	XrkhT3	6	25888871	0.769541	0.0438045	407208	Mental and behavioural disorders	TRUE	reported	6	25889099	0.013778	2.7478941531024e-06	20860	GCST90004234	TRUE	reported	XSZK1j	1	1	TRUE	0.00105335822825259	21.9941136054318	25.8937713585034
rs9608859	C	T	C	T	-0.049205	-0.00328213	NA	0.569094	FALSE	FALSE	FALSE	XrkhT3	22	30271288	0.914609	0.0306091	407208	Mental and behavioural disorders	TRUE	reported	22	30667277	0.0099191	7.07945784384137e-07	20860	GCST90004234	TRUE	reported	XSZK1j	1	1	TRUE	0.00117827756816253	24.6055056320736	25.8937713585034
