# Supplementary material for: Investigating Bidirectional Causal Relationships Between Imaging‐Derived Brain Phenotypes and Sedative‐Hypnotic Use Disorder: A Mendelian Randomization Study
Source: Addict Biol. 2026 May 28;31(6):e70160. doi: 10.1111/adb.70160 (PMC13239158; doi:10.1111/adb.70160)
Supplement: Supplementary file 6 — Data S2: Supporting Information. [file ADB-31-e70160-s005.zip › Additional file2/GCST90006070_harmonise.csv]

SNP	effect_allele.exposure	other_allele.exposure	effect_allele.outcome	other_allele.outcome	beta.exposure	beta.outcome	eaf.exposure	eaf.outcome	remove	palindromic	ambiguous	id.outcome	chr.outcome	pos.outcome	pval.outcome	se.outcome	samplesize.outcome	outcome	mr_keep.outcome	pval_origin.outcome	chr.exposure	pos.exposure	se.exposure	pval.exposure	samplesize.exposure	exposure	mr_keep.exposure	pval_origin.exposure	id.exposure	action	SNP_index	mr_keep	R2	f	meanf
rs112924082	C	G	C	G	-0.15268	0.0653037	NA	0.035807	FALSE	TRUE	TRUE	XrkhT3	17	79451526	0.425664	0.0819745	407208	Mental and behavioural disorders	TRUE	reported	17	77447608	0.034525	9.81747943019984e-06	21081	GCST90006070	TRUE	reported	CPIOem	1	1	TRUE	0.000926836254045076	19.5549055944655	21.7282327437138
rs117554107	A	G	A	G	0.12991	-0.0651867	NA	0.0281835	FALSE	FALSE	FALSE	XrkhT3	20	38870799	0.478558	0.0919907	407208	Mental and behavioural disorders	TRUE	reported	20	37499442	0.026916	1.39829884846584e-06	21081	GCST90006070	TRUE	reported	CPIOem	1	1	TRUE	0.00110380733530787	23.292865656927	21.7282327437138
rs12614880	G	A	G	A	0.049321	0.0159756	NA	0.401058	FALSE	FALSE	FALSE	XrkhT3	2	100232879	0.606563	0.0310214	407208	Mental and behavioural disorders	TRUE	reported	2	100849341	0.009988	7.95243265533396e-07	21081	GCST90006070	TRUE	reported	CPIOem	1	1	TRUE	0.00115534960263187	24.3817837580535	21.7282327437138
rs12869904	A	G	A	G	-0.048084	0.0260492	NA	0.2073	FALSE	FALSE	FALSE	XrkhT3	13	109225959	0.488061	0.0375674	407208	Mental and behavioural disorders	TRUE	reported	13	109878307	0.010646	6.31393344944796e-06	21081	GCST90006070	TRUE	reported	CPIOem	1	1	TRUE	0.000966756242466785	20.3979747043365	21.7282327437138
rs142287802	A	G	A	G	0.24841	-0.623987	NA	0.00264965	FALSE	FALSE	FALSE	XrkhT3	22	32837213	0.0502539	0.318719	407208	Mental and behavioural disorders	TRUE	reported	22	33233200	0.053002	2.79125812334347e-06	21081	GCST90006070	TRUE	reported	CPIOem	1	1	TRUE	0.00104090269301124	21.964050305096	21.7282327437138
rs145860727	G	A	G	A	0.18038	-0.0849427	NA	0.0166361	FALSE	FALSE	FALSE	XrkhT3	12	132398682	0.486942	0.122188	407208	Mental and behavioural disorders	TRUE	reported	12	132975268	0.03488	2.34207069479383e-07	21081	GCST90006070	TRUE	reported	CPIOem	1	1	TRUE	0.0012670157034599	26.7413056674429	21.7282327437138
rs151163916	G	C	G	C	0.16026	-0.0412075	NA	0.0215533	FALSE	TRUE	TRUE	XrkhT3	16	6540448	0.697199	0.105904	407208	Mental and behavioural disorders	TRUE	reported	16	6590449	0.034803	4.15336405489074e-06	21081	GCST90006070	TRUE	reported	CPIOem	1	1	TRUE	0.00100482191299988	21.2019452833435	21.7282327437138
rs1860861	C	T	C	T	-0.10717	0.0860223	NA	0.0458404	FALSE	FALSE	FALSE	XrkhT3	7	122670702	0.235809	0.0725603	407208	Mental and behavioural disorders	TRUE	reported	7	122310756	0.023083	3.45541329577848e-06	21081	GCST90006070	TRUE	reported	CPIOem	1	1	TRUE	0.00102147302712371	21.5536464071818	21.7282327437138
rs187004523	A	G	A	G	-0.38005	0.152711	NA	0.00772814	FALSE	FALSE	FALSE	XrkhT3	14	103848605	0.387228	0.176615	407208	Mental and behavioural disorders	TRUE	reported	14	104314942	0.082595	4.22279501306057e-06	21081	GCST90006070	TRUE	reported	CPIOem	1	1	TRUE	0.00100333690766651	21.1705799008736	21.7282327437138
rs2530439	C	T	C	T	0.045875	-0.0286905	NA	0.491655	FALSE	FALSE	FALSE	XrkhT3	7	67707238	0.34425	0.0303346	407208	Mental and behavioural disorders	TRUE	reported	7	67172225	0.009958	4.11244402726609e-06	21081	GCST90006070	TRUE	reported	CPIOem	1	1	TRUE	0.0010057260548328	21.2210420647357	21.7282327437138
rs376003953	C	CAT	C	CAT	-0.049976	0.0724639	NA	0.9255639	FALSE	FALSE	FALSE	XrkhT3	3	2815873	0.214484	0.058376	407208	Mental and behavioural disorders	TRUE	reported	3	2857557	0.010846	4.09449174632688e-06	21081	GCST90006070	TRUE	reported	CPIOem	1	1	TRUE	0.00100613301354562	21.2296376318152	21.7282327437138
rs55963328	T	C	T	C	-0.075396	0.0753336	NA	0.0869394	FALSE	FALSE	FALSE	XrkhT3	13	26868242	0.163216	0.0540283	407208	Mental and behavioural disorders	TRUE	reported	13	27442379	0.016943	8.63574878170381e-06	21081	GCST90006070	TRUE	reported	CPIOem	1	1	TRUE	0.000938462711132724	19.8004374601872	21.7282327437138
rs78401911	A	G	A	G	0.18125	-0.00528451	NA	0.0518078	FALSE	FALSE	FALSE	XrkhT3	5	181222062	0.939249	0.0693381	407208	Mental and behavioural disorders	TRUE	reported	5	180649062	0.039849	5.43750914029847e-06	21081	GCST90006070	TRUE	reported	CPIOem	1	1	TRUE	0.000980401519479244	20.6861643760895	21.7282327437138
rs7841426	C	T	C	T	-0.11025	0.0474846	NA	0.0172161	FALSE	FALSE	FALSE	XrkhT3	8	95401490	0.687355	0.117989	407208	Mental and behavioural disorders	TRUE	reported	8	96413718	0.024058	4.61742659477295e-06	21081	GCST90006070	TRUE	reported	CPIOem	1	1	TRUE	0.000995209510742578	20.9989196014455	21.7282327437138
