# Supplementary material for: Investigating Bidirectional Causal Relationships Between Imaging‐Derived Brain Phenotypes and Sedative‐Hypnotic Use Disorder: A Mendelian Randomization Study
Source: Addict Biol. 2026 May 28;31(6):e70160. doi: 10.1111/adb.70160 (PMC13239158; doi:10.1111/adb.70160)
Supplement: Supplementary file 6 — Data S2: Supporting Information. [file ADB-31-e70160-s005.zip › Additional file2/GCST90005881_harmonise.csv]

SNP	effect_allele.exposure	other_allele.exposure	effect_allele.outcome	other_allele.outcome	beta.exposure	beta.outcome	eaf.exposure	eaf.outcome	remove	palindromic	ambiguous	id.outcome	chr.outcome	pos.outcome	pval.outcome	se.outcome	samplesize.outcome	outcome	mr_keep.outcome	pval_origin.outcome	chr.exposure	pos.exposure	se.exposure	pval.exposure	samplesize.exposure	exposure	mr_keep.exposure	pval_origin.exposure	id.exposure	action	SNP_index	mr_keep	R2	f	meanf
rs10873112	A	T	A	T	0.060618	-0.0430727	NA	0.881285	FALSE	TRUE	TRUE	XrkhT3	14	20005921	0.3599	0.0470454	407208	Mental and behavioural disorders	TRUE	reported	14	20474080	0.013147	4.03366660889926e-06	21081	GCST90005881	TRUE	reported	iGi89X	1	1	TRUE	0.0010074440232083	21.2573281333852	20.9938074098884
rs10900825	G	A	G	A	0.04927	0.020141	NA	0.587689	FALSE	FALSE	FALSE	XrkhT3	5	134061906	0.514884	0.0309265	407208	Mental and behavioural disorders	TRUE	reported	5	133397597	0.010756	4.65693311026201e-06	21081	GCST90005881	TRUE	reported	iGi89X	1	1	TRUE	0.00099435227713733	20.980813969925	20.9938074098884
rs11618886	T	C	T	C	0.043978	-0.0433549	NA	0.505061	FALSE	FALSE	FALSE	XrkhT3	13	92621623	0.154188	0.0304267	407208	Mental and behavioural disorders	TRUE	reported	13	93273876	0.0097394	6.35330931851744e-06	21081	GCST90005881	TRUE	reported	iGi89X	1	1	TRUE	0.000966263312389683	20.3875641170975	20.9938074098884
rs11984088	G	A	G	A	-0.10301	-0.0472847	NA	0.039284	FALSE	FALSE	FALSE	XrkhT3	7	1672850	0.556333	0.0803757	407208	Mental and behavioural disorders	TRUE	reported	7	1712486	0.023131	8.4996295944962e-06	21081	GCST90005881	TRUE	reported	iGi89X	1	1	TRUE	0.00093987559797748	19.8302757220196	20.9938074098884
rs12459871	T	C	T	C	-0.046211	-0.0295535	NA	0.563167	FALSE	FALSE	FALSE	XrkhT3	19	48263313	0.331794	0.0304516	407208	Mental and behavioural disorders	TRUE	reported	19	48766570	0.0097977	2.41490471806165e-06	21081	GCST90005881	TRUE	reported	iGi89X	1	1	TRUE	0.00105412765432661	22.2434042130579	20.9938074098884
rs12919023	C	G	C	G	-0.1325	0.0453182	NA	0.0565689	FALSE	TRUE	TRUE	XrkhT3	16	63675000	0.490029	0.0656536	407208	Mental and behavioural disorders	TRUE	reported	16	63708904	0.029077	5.22275916678771e-06	21081	GCST90005881	TRUE	reported	iGi89X	1	1	TRUE	0.000984042330398079	20.7630600124219	20.9938074098884
rs1404859	A	G	A	G	0.060653	0.100874	NA	0.263589	FALSE	FALSE	FALSE	XrkhT3	7	110080723	0.00260465	0.0335027	407208	Mental and behavioural disorders	TRUE	reported	7	109720780	0.013486	6.908758310498e-06	21081	GCST90005881	TRUE	reported	iGi89X	1	1	TRUE	0.000958584818589225	20.2253971496999	20.9938074098884
rs146465291	C	T	C	T	0.23388	0.274793	NA	0.00421496	FALSE	FALSE	FALSE	XrkhT3	22	29637225	0.268098	0.248131	407208	Mental and behavioural disorders	TRUE	reported	22	30033214	0.052722	9.20661537501971e-06	21081	GCST90005881	TRUE	reported	iGi89X	1	1	TRUE	0.000932622710007925	19.6771054196386	20.9938074098884
rs147409438	A	G	A	G	0.1709	-0.0173623	NA	0.0356768	FALSE	FALSE	FALSE	XrkhT3	10	49964389	0.831365	0.0815321	407208	Mental and behavioural disorders	TRUE	reported	10	51724149	0.037025	3.93822024133837e-06	21081	GCST90005881	TRUE	reported	iGi89X	1	1	TRUE	0.00100963426838438	21.3035895773513	20.9938074098884
rs147885693	G	C	G	C	-0.14306	0.0386994	NA	0.012234	FALSE	TRUE	TRUE	XrkhT3	10	69161633	0.77943	0.138182	407208	Mental and behavioural disorders	TRUE	reported	10	70921389	0.032191	8.87564656566315e-06	21081	GCST90005881	TRUE	reported	iGi89X	1	1	TRUE	0.000935986560413654	19.7481447049964	20.9938074098884
rs1528474	C	T	C	T	-0.066054	0.0616215	NA	0.103869	FALSE	FALSE	FALSE	XrkhT3	15	55050747	0.217885	0.0500105	407208	Mental and behavioural disorders	TRUE	reported	15	55342945	0.014416	4.63126892491875e-06	21081	GCST90005881	TRUE	reported	iGi89X	1	1	TRUE	0.000994913189442147	20.992660995557	20.9938074098884
rs1571902	T	C	T	C	-0.15217	-0.00890505	NA	0.97221	FALSE	FALSE	FALSE	XrkhT3	9	25197298	0.922281	0.0912769	407208	Mental and behavioural disorders	TRUE	reported	9	25197296	0.032729	3.34811217386054e-06	21081	GCST90005881	TRUE	reported	iGi89X	1	1	TRUE	0.00102436868852084	21.6148091190007	20.9938074098884
rs2270194	T	C	T	C	0.048403	0.0143347	NA	0.342501	FALSE	FALSE	FALSE	XrkhT3	10	133239396	0.659597	0.0325442	407208	Mental and behavioural disorders	TRUE	reported	10	135052900	0.010889	8.82876587165302e-06	21081	GCST90005881	TRUE	reported	iGi89X	1	1	TRUE	0.000936419574724667	19.7572893280916	20.9938074098884
rs4781697	T	C	T	C	-0.057807	-0.00351077	NA	0.833011	FALSE	FALSE	FALSE	XrkhT3	16	15933544	0.931665	0.0409421	407208	Mental and behavioural disorders	TRUE	reported	16	16027401	0.013079	9.92430265046777e-06	21081	GCST90005881	TRUE	reported	iGi89X	1	1	TRUE	0.000925802433434539	19.5330732611243	20.9938074098884
rs4949848	G	A	G	A	0.048467	0.0300666	NA	0.595655	FALSE	FALSE	FALSE	XrkhT3	1	75385352	0.332432	0.0310212	407208	Mental and behavioural disorders	TRUE	reported	1	75851037	0.009805	7.7481853277562e-07	21081	GCST90005881	TRUE	reported	iGi89X	1	1	TRUE	0.00115771801497211	24.4318231994537	20.9938074098884
rs520960	C	A	C	A	-0.13217	-0.00306491	NA	0.999731	FALSE	FALSE	FALSE	XrkhT3	11	105066508	0.997581	1.01075	407208	Mental and behavioural disorders	TRUE	reported	11	104937235	0.029025	5.30273592629214e-06	21081	GCST90005881	TRUE	reported	iGi89X	1	1	TRUE	0.000982659690757518	20.733857947917	20.9938074098884
rs56057935	C	T	C	T	-0.064197	-0.00949788	NA	0.14061	FALSE	FALSE	FALSE	XrkhT3	1	51307406	0.828476	0.0438384	407208	Mental and behavioural disorders	TRUE	reported	1	51773078	0.012812	5.46260754212695e-07	21081	GCST90005881	TRUE	reported	iGi89X	1	1	TRUE	0.00118956306298634	25.1046633849606	20.9938074098884
rs67976735	G	A	G	A	0.069852	0.0845931	NA	0.167265	FALSE	FALSE	FALSE	XrkhT3	2	227859882	0.0378879	0.0407468	407208	Mental and behavioural disorders	TRUE	reported	2	228724598	0.015588	7.46792589930883e-06	21081	GCST90005881	TRUE	reported	iGi89X	1	1	TRUE	0.000951638929659814	20.0787046753254	20.9938074098884
rs72988822	T	C	T	C	-0.10582	-0.0463981	NA	0.0386163	FALSE	FALSE	FALSE	XrkhT3	6	129697372	0.561036	0.0798175	407208	Mental and behavioural disorders	TRUE	reported	6	130018517	0.023881	9.41672743395519e-06	21081	GCST90005881	TRUE	reported	iGi89X	1	1	TRUE	0.000930539841626639	19.633118720833	20.9938074098884
rs73037181	T	C	T	C	0.11334	0.107191	NA	0.0340374	FALSE	FALSE	FALSE	XrkhT3	12	695297	0.201461	0.0839133	407208	Mental and behavioural disorders	TRUE	reported	12	804463	0.025596	9.55652499428958e-06	21081	GCST90005881	TRUE	reported	iGi89X	1	1	TRUE	0.000929238627181497	19.6056393397439	20.9938074098884
rs73220715	A	C	A	C	0.14102	0.025023	NA	0.0334842	FALSE	FALSE	FALSE	XrkhT3	7	91347764	0.767061	0.0844744	407208	Mental and behavioural disorders	TRUE	reported	7	90977079	0.031623	8.26037949577178e-06	21081	GCST90005881	TRUE	reported	iGi89X	1	1	TRUE	0.00094244189968563	19.8844727637591	20.9938074098884
rs76733025	G	C	G	C	0.19205	0.182721	NA	0.0154506	FALSE	TRUE	TRUE	XrkhT3	8	11442543	0.147854	0.126262	407208	Mental and behavioural disorders	TRUE	reported	8	11300052	0.042033	4.92833249197152e-06	21081	GCST90005881	TRUE	reported	iGi89X	1	1	TRUE	0.000989297200647145	20.8740463280397	20.9938074098884
rs78184254	C	T	C	T	0.21541	0.50446	NA	0.00409527	FALSE	FALSE	FALSE	XrkhT3	8	86638834	0.041686	0.247692	407208	Mental and behavioural disorders	TRUE	reported	8	87651062	0.046691	3.98382268248835e-06	21081	GCST90005881	TRUE	reported	iGi89X	1	1	TRUE	0.0010086393207245	21.2825746832235	20.9938074098884
rs79720242	G	A	G	A	-0.10222	-0.0449491	NA	0.0258805	FALSE	FALSE	FALSE	XrkhT3	5	36548534	0.647375	0.0982684	407208	Mental and behavioural disorders	TRUE	reported	5	36548636	0.021938	3.19006843597521e-06	21081	GCST90005881	TRUE	reported	iGi89X	1	1	TRUE	0.00102882009844781	21.7088333392346	20.9938074098884
rs9858821	A	G	A	G	0.06496	-0.0358023	NA	0.101337	FALSE	FALSE	FALSE	XrkhT3	3	35405828	0.479256	0.0506041	407208	Mental and behavioural disorders	TRUE	reported	3	35447320	0.013488	1.47434798306136e-06	21081	GCST90005881	TRUE	reported	iGi89X	1	1	TRUE	0.00109907701122047	23.1929351413529	20.9938074098884
