# Supplementary material for: Investigating Bidirectional Causal Relationships Between Imaging‐Derived Brain Phenotypes and Sedative‐Hypnotic Use Disorder: A Mendelian Randomization Study
Source: Addict Biol. 2026 May 28;31(6):e70160. doi: 10.1111/adb.70160 (PMC13239158; doi:10.1111/adb.70160)
Supplement: Supplementary file 6 — Data S2: Supporting Information. [file ADB-31-e70160-s005.zip › Additional file2/GCST90003687_harmonise.csv]

SNP	effect_allele.exposure	other_allele.exposure	effect_allele.outcome	other_allele.outcome	beta.exposure	beta.outcome	eaf.exposure	eaf.outcome	remove	palindromic	ambiguous	id.outcome	chr.outcome	pos.outcome	pval.outcome	se.outcome	samplesize.outcome	outcome	mr_keep.outcome	pval_origin.outcome	chr.exposure	pos.exposure	se.exposure	pval.exposure	samplesize.exposure	exposure	mr_keep.exposure	pval_origin.exposure	id.exposure	action	SNP_index	mr_keep	R2	f	meanf
rs10034332	A	C	A	C	0.096603	-0.0655209	NA	0.0978304	FALSE	FALSE	FALSE	XrkhT3	4	66234328	0.205259	0.0517253	407208	Mental and behavioural disorders	TRUE	reported	4	67100046	0.018933	3.38220556669654e-07	21282	GCST90003687	TRUE	reported	SL0IZL	1	1	TRUE	0.00122179677531086	26.0316407533435	24.1695061074154
rs10107133	A	G	A	G	-0.04981	-0.0133736	NA	0.434971	FALSE	FALSE	FALSE	XrkhT3	8	132016986	0.66207	0.0305993	407208	Mental and behavioural disorders	TRUE	reported	8	133029233	0.0097905	3.65763193009452e-07	21282	GCST90003687	TRUE	reported	SL0IZL	1	1	TRUE	0.0012147391423561	25.8810877196377	24.1695061074154
rs1038639	G	T	G	T	0.043848	-0.00117702	NA	0.500179	FALSE	FALSE	FALSE	XrkhT3	3	4520983	0.969155	0.0304394	407208	Mental and behavioural disorders	TRUE	reported	3	4562667	0.0098933	9.37993869618489e-06	21282	GCST90003687	TRUE	reported	SL0IZL	1	1	TRUE	0.00092215539254213	19.6415793416044	24.1695061074154
rs11620921	G	A	G	A	0.047442	-0.0222245	NA	0.571763	FALSE	FALSE	FALSE	XrkhT3	14	77473622	0.468607	0.0306653	407208	Mental and behavioural disorders	TRUE	reported	14	77939965	0.0099974	2.0945946985814e-06	21282	GCST90003687	TRUE	reported	SL0IZL	1	1	TRUE	0.00105701245456008	22.517025809759	24.1695061074154
rs117839828	A	G	A	G	0.15968	-0.178921	NA	0.019154	FALSE	FALSE	FALSE	XrkhT3	8	4414548	0.106088	0.110717	407208	Mental and behavioural disorders	TRUE	reported	8	4272070	0.03532	6.1887081141903e-06	21282	GCST90003687	TRUE	reported	SL0IZL	1	1	TRUE	0.000959467630810945	20.4370799002895	24.1695061074154
rs1218549	C	A	C	A	0.046742	-0.025433	NA	0.585985	FALSE	FALSE	FALSE	XrkhT3	1	154831169	0.411086	0.030941	407208	Mental and behavioural disorders	TRUE	reported	1	154803645	0.010373	6.63284731255022e-06	21282	GCST90003687	TRUE	reported	SL0IZL	1	1	TRUE	0.000953189446239568	20.3032242350435	24.1695061074154
rs12472842	C	A	C	A	-0.12232	-0.0747134	NA	0.0757427	FALSE	FALSE	FALSE	XrkhT3	2	12184986	0.194123	0.0575392	407208	Mental and behavioural disorders	TRUE	reported	2	12325112	0.024626	6.84699483091133e-07	21282	GCST90003687	TRUE	reported	SL0IZL	1	1	TRUE	0.00115795470302862	24.6698426407579	24.1695061074154
rs13107325	T	C	T	C	-0.1815	-0.0940519	NA	0.0140356	FALSE	FALSE	FALSE	XrkhT3	4	102267552	0.465076	0.128748	407208	Mental and behavioural disorders	TRUE	reported	4	103188709	0.018979	1.26473634747115e-21	21282	GCST90003687	TRUE	reported	SL0IZL	1	1	TRUE	0.00427889746484068	91.4462270810359	24.1695061074154
rs150081728	A	T	A	T	0.045952	0.0200822	NA	0.471512	FALSE	TRUE	TRUE	XrkhT3	2	147816012	0.510655	0.0305285	407208	Mental and behavioural disorders	TRUE	reported	2	148573581	0.010114	5.5718574893193e-06	21282	GCST90003687	TRUE	reported	SL0IZL	1	1	TRUE	0.000969012675703461	20.6405907330239	24.1695061074154
rs150386562	T	C	T	C	-0.23876	-0.170686	NA	0.00369671	FALSE	FALSE	FALSE	XrkhT3	3	167561367	0.523851	0.267777	407208	Mental and behavioural disorders	TRUE	reported	3	167279155	0.053213	7.26775033810323e-06	21282	GCST90003687	TRUE	reported	SL0IZL	1	1	TRUE	0.000945071312483791	20.1301419493276	24.1695061074154
rs1534533	A	T	A	T	0.05046	0.0242538	NA	0.3438	FALSE	TRUE	TRUE	XrkhT3	9	91883689	0.447855	0.0319551	407208	Mental and behavioural disorders	TRUE	reported	9	94645971	0.010472	1.45478897121571e-06	21282	GCST90003687	TRUE	reported	SL0IZL	1	1	TRUE	0.00108980609271944	23.2163749999955	24.1695061074154
rs1768208	C	T	C	T	0.051459	0.00310754	NA	0.690024	FALSE	FALSE	FALSE	XrkhT3	3	39481512	0.924473	0.0327796	407208	Mental and behavioural disorders	TRUE	reported	3	39523003	0.010836	2.05731124551436e-06	21282	GCST90003687	TRUE	reported	SL0IZL	1	1	TRUE	0.00105855221736192	22.5498613912386	24.1695061074154
rs17834098	G	T	G	T	-0.11604	-0.0426203	NA	0.0540904	FALSE	FALSE	FALSE	XrkhT3	17	57372795	0.52398	0.0668846	407208	Mental and behavioural disorders	TRUE	reported	17	55450156	0.02444	2.06775938191944e-06	21282	GCST90003687	TRUE	reported	SL0IZL	1	1	TRUE	0.00105813435006275	22.5409503231552	24.1695061074154
rs184685083	T	C	T	C	-0.17389	-0.0853378	NA	0.00953854	FALSE	FALSE	FALSE	XrkhT3	19	39462932	0.600594	0.163	407208	Mental and behavioural disorders	TRUE	reported	19	39953572	0.03865	6.85646084123165e-06	21282	GCST90003687	TRUE	reported	SL0IZL	1	1	TRUE	0.000950221619732623	20.2399485045615	24.1695061074154
rs1879402	T	C	T	C	0.044458	0.0621839	NA	0.316954	FALSE	FALSE	FALSE	XrkhT3	12	118581197	0.0565262	0.032609	407208	Mental and behavioural disorders	TRUE	reported	12	119019002	0.009988	8.58618022233598e-06	21282	GCST90003687	TRUE	reported	SL0IZL	1	1	TRUE	0.000930092654989316	19.8107975754871	24.1695061074154
rs4256848	G	C	G	C	-0.052534	0.00114514	NA	0.18864	FALSE	TRUE	TRUE	XrkhT3	1	200423704	0.976441	0.0387768	407208	Mental and behavioural disorders	TRUE	reported	1	200392832	0.011725	7.48514124645485e-06	21282	GCST90003687	TRUE	reported	SL0IZL	1	1	TRUE	0.000942395768971347	20.0730987670585	24.1695061074154
rs4652696	G	A	G	A	-0.079196	-0.0108163	NA	0.092959	FALSE	FALSE	FALSE	XrkhT3	1	182301668	0.835842	0.0521986	407208	Mental and behavioural disorders	TRUE	reported	1	182270803	0.015484	3.16956746304349e-07	21282	GCST90003687	TRUE	reported	SL0IZL	1	1	TRUE	0.00122770554251762	26.1576878831686	24.1695061074154
rs4943010	T	C	T	C	0.044164	0.0231058	NA	0.578547	FALSE	FALSE	FALSE	XrkhT3	13	32927419	0.456566	0.0310347	407208	Mental and behavioural disorders	TRUE	reported	13	33501557	0.0096336	4.57930953151744e-06	21282	GCST90003687	TRUE	reported	SL0IZL	1	1	TRUE	0.000986548588935113	21.0144857838365	24.1695061074154
rs55765021	G	A	G	A	-0.10939	-0.126399	NA	0.0437707	FALSE	FALSE	FALSE	XrkhT3	12	26881715	0.0888833	0.0742949	407208	Mental and behavioural disorders	TRUE	reported	12	27034648	0.024073	5.54370357180495e-06	21282	GCST90003687	TRUE	reported	SL0IZL	1	1	TRUE	0.000969306679426286	20.6468592767975	24.1695061074154
rs59110590	G	A	G	A	0.046194	0.0657461	NA	0.410798	FALSE	FALSE	FALSE	XrkhT3	3	64448805	0.032942	0.0308263	407208	Mental and behavioural disorders	TRUE	reported	3	64434481	0.0097452	2.14931465541918e-06	21282	GCST90003687	TRUE	reported	SL0IZL	1	1	TRUE	0.00105467561916017	22.4671927761805	24.1695061074154
rs6425204	C	T	C	T	0.058062	0.0249492	NA	0.166347	FALSE	FALSE	FALSE	XrkhT3	1	173100104	0.541008	0.0408141	407208	Mental and behavioural disorders	TRUE	reported	1	173069244	0.013061	8.81251765366082e-06	21282	GCST90003687	TRUE	reported	SL0IZL	1	1	TRUE	0.000927717172440675	19.7601532630498	24.1695061074154
rs712660	G	A	G	A	0.045484	0.0368337	NA	0.470286	FALSE	FALSE	FALSE	XrkhT3	5	111933451	0.22423	0.0303069	407208	Mental and behavioural disorders	TRUE	reported	5	111269148	0.0097849	3.36589062949252e-06	21282	GCST90003687	TRUE	reported	SL0IZL	1	1	TRUE	0.0010142648301805	21.6054692538447	24.1695061074154
rs73184327	A	C	A	C	-0.16701	-0.00979985	NA	0.00847062	FALSE	FALSE	FALSE	XrkhT3	13	51994700	0.954245	0.170798	407208	Mental and behavioural disorders	TRUE	reported	13	52568836	0.036994	6.38116537510419e-06	21282	GCST90003687	TRUE	reported	SL0IZL	1	1	TRUE	0.000956740641221986	20.3789382036082	24.1695061074154
rs733006	T	C	T	C	0.053185	-0.000841113	NA	0.280562	FALSE	FALSE	FALSE	XrkhT3	22	36222428	0.980057	0.0336483	407208	Mental and behavioural disorders	TRUE	reported	22	36618474	0.010464	3.75059352911114e-07	21282	GCST90003687	TRUE	reported	SL0IZL	1	1	TRUE	0.00121239342128298	25.8310493992583	24.1695061074154
rs7383566	G	A	G	A	0.047962	0.0213494	NA	0.687013	FALSE	FALSE	FALSE	XrkhT3	6	17051816	0.514329	0.0327388	407208	Mental and behavioural disorders	TRUE	reported	6	17052047	0.010734	7.91954078991278e-06	21282	GCST90003687	TRUE	reported	SL0IZL	1	1	TRUE	0.000937241949822788	19.9632190585841	24.1695061074154
rs74558145	A	G	A	G	0.12154	0.254222	NA	0.0170571	FALSE	FALSE	FALSE	XrkhT3	17	33822746	0.0312838	0.118054	407208	Mental and behavioural disorders	TRUE	reported	17	32149765	0.026685	5.27958759783732e-06	21282	GCST90003687	TRUE	reported	SL0IZL	1	1	TRUE	0.000973797129707725	20.742602006477	24.1695061074154
rs75628621	G	A	G	A	0.062249	-0.0124039	NA	0.151998	FALSE	FALSE	FALSE	XrkhT3	8	56165998	0.769187	0.0422709	407208	Mental and behavioural disorders	TRUE	reported	8	57078557	0.013944	8.08164929112537e-06	21282	GCST90003687	TRUE	reported	SL0IZL	1	1	TRUE	0.000935558767200796	19.927333757837	24.1695061074154
rs76341705	A	G	A	G	-0.065581	0.0125846	NA	0.151647	FALSE	FALSE	FALSE	XrkhT3	14	59161961	0.766574	0.0423927	407208	Mental and behavioural disorders	TRUE	reported	14	59628679	0.014759	8.8961070440923e-06	21282	GCST90003687	TRUE	reported	SL0IZL	1	1	TRUE	0.000926887523116276	19.7424655368961	24.1695061074154
rs77999046	C	T	C	T	-0.066896	-0.00722681	NA	0.158449	FALSE	FALSE	FALSE	XrkhT3	5	173238103	0.861735	0.0414939	407208	Mental and behavioural disorders	TRUE	reported	5	172665106	0.014087	2.05968117659736e-06	21282	GCST90003687	TRUE	reported	SL0IZL	1	1	TRUE	0.00105850006286438	22.5487491901894	24.1695061074154
