# Supplementary material for: Investigating Bidirectional Causal Relationships Between Imaging‐Derived Brain Phenotypes and Sedative‐Hypnotic Use Disorder: A Mendelian Randomization Study
Source: Addict Biol. 2026 May 28;31(6):e70160. doi: 10.1111/adb.70160 (PMC13239158; doi:10.1111/adb.70160)
Supplement: Supplementary file 6 — Data S2: Supporting Information. [file ADB-31-e70160-s005.zip › Additional file2/GCST90004181_harmonise.csv]

SNP	effect_allele.exposure	other_allele.exposure	effect_allele.outcome	other_allele.outcome	beta.exposure	beta.outcome	eaf.exposure	eaf.outcome	remove	palindromic	ambiguous	id.outcome	chr.outcome	pos.outcome	pval.outcome	se.outcome	samplesize.outcome	outcome	mr_keep.outcome	pval_origin.outcome	chr.exposure	pos.exposure	se.exposure	pval.exposure	samplesize.exposure	exposure	mr_keep.exposure	pval_origin.exposure	id.exposure	action	SNP_index	mr_keep	R2	f	meanf
rs10407831	G	A	G	A	-0.068464	-0.00105433	NA	0.0963165	FALSE	FALSE	FALSE	XrkhT3	19	5887857	0.983701	0.0516084	407208	Mental and behavioural disorders	TRUE	reported	19	5887868	0.014956	4.72389243513415e-06	20860	GCST90004181	TRUE	reported	wcPxIV	1	1	TRUE	0.00100355981296753	20.9532784470762	27.4779604815437
rs116595145	A	G	A	G	0.19793	-0.135858	NA	0.0300123	FALSE	FALSE	FALSE	XrkhT3	1	164692451	0.134386	0.0907521	407208	Mental and behavioural disorders	TRUE	reported	1	164661688	0.036609	6.49381631576211e-08	20860	GCST90004181	TRUE	reported	wcPxIV	1	1	TRUE	0.00139934583488358	29.2284561423646	27.4779604815437
rs116675658	T	G	T	G	-0.10351	0.0399335	NA	0.0450488	FALSE	FALSE	FALSE	XrkhT3	1	110070921	0.58935	0.0739811	407208	Mental and behavioural disorders	TRUE	reported	1	110613543	0.023266	8.67161524091831e-06	20860	GCST90004181	TRUE	reported	wcPxIV	1	1	TRUE	0.000947970825486013	19.7915372779182	27.4779604815437
rs116684684	C	T	C	T	-0.16182	-0.0439423	NA	0.0142554	FALSE	FALSE	FALSE	XrkhT3	1	232627299	0.732013	0.128318	407208	Mental and behavioural disorders	TRUE	reported	1	232763045	0.030817	1.5279178338196e-07	20860	GCST90004181	TRUE	reported	wcPxIV	1	1	TRUE	0.00132006615589892	27.5703345452796	27.4779604815437
rs11737962	T	C	T	C	-0.063115	-0.0126237	NA	0.250044	FALSE	FALSE	FALSE	XrkhT3	5	65657254	0.717335	0.03487	407208	Mental and behavioural disorders	TRUE	reported	5	64953081	0.011212	1.83442516711773e-08	20860	GCST90004181	TRUE	reported	wcPxIV	1	1	TRUE	0.00151679000162289	31.6852657481358	27.4779604815437
rs11772267	G	A	G	A	0.063227	-0.0365774	NA	0.188898	FALSE	FALSE	FALSE	XrkhT3	7	135935891	0.343107	0.038582	407208	Mental and behavioural disorders	TRUE	reported	7	135620639	0.013369	2.26725307714517e-06	20860	GCST90004181	TRUE	reported	wcPxIV	1	1	TRUE	0.001071093987764	22.364833235197	27.4779604815437
rs1227076	C	A	C	A	-0.044582	-0.00175727	NA	0.585465	FALSE	FALSE	FALSE	XrkhT3	10	71694687	0.954708	0.0309404	407208	Mental and behavioural disorders	TRUE	reported	10	73454444	0.0099256	7.10558763369474e-06	20860	GCST90004181	TRUE	reported	wcPxIV	1	1	TRUE	0.000966209782215677	20.1726946924	27.4779604815437
rs1246264	C	T	C	T	0.055916	0.0125636	NA	0.71872	FALSE	FALSE	FALSE	XrkhT3	9	84146866	0.709329	0.0337047	407208	Mental and behavioural disorders	TRUE	reported	9	86761781	0.010659	1.57253384007691e-07	20860	GCST90004181	TRUE	reported	wcPxIV	1	1	TRUE	0.0013175053921858	27.5167809775249	27.4779604815437
rs145683987	C	T	C	T	0.2308	0.03497	NA	0.0240692	FALSE	FALSE	FALSE	XrkhT3	9	95531118	0.718759	0.0971069	407208	Mental and behavioural disorders	TRUE	reported	9	98293400	0.040227	9.74092052491858e-09	20860	GCST90004181	TRUE	reported	wcPxIV	1	1	TRUE	0.00157556822505571	32.9150619639682	27.4779604815437
rs146669023	A	G	A	G	0.19698	-0.199331	NA	0.0115704	FALSE	FALSE	FALSE	XrkhT3	2	121191590	0.154727	0.140075	407208	Mental and behavioural disorders	TRUE	reported	2	121949166	0.044125	8.08537188525547e-06	20860	GCST90004181	TRUE	reported	wcPxIV	1	1	TRUE	0.000954433824550125	19.9265993328781	27.4779604815437
rs150934757	A	G	A	G	-0.16267	0.137681	NA	0.00750183	FALSE	FALSE	FALSE	XrkhT3	11	66292171	0.451329	0.182794	407208	Mental and behavioural disorders	TRUE	reported	11	66059642	0.033633	1.33014810479408e-06	20860	GCST90004181	TRUE	reported	wcPxIV	1	1	TRUE	0.00112016670473533	23.3906385418666	27.4779604815437
rs200866618	AT	A	AT	A	0.07592	0.00551224	NA	0.156187	FALSE	FALSE	FALSE	XrkhT3	6	158288506	0.895031	0.0417783	407208	Mental and behavioural disorders	TRUE	reported	6	158709538	0.014105	7.43190244074345e-08	20860	GCST90004181	TRUE	reported	wcPxIV	1	1	TRUE	0.00138691283436887	28.9684045513293	27.4779604815437
rs34067029	G	A	G	A	-0.045405	-0.00736685	NA	0.452761	FALSE	FALSE	FALSE	XrkhT3	17	31544390	0.808866	0.0304555	407208	Mental and behavioural disorders	TRUE	reported	17	29871409	0.0098617	4.16581519737962e-06	20860	GCST90004181	TRUE	reported	wcPxIV	1	1	TRUE	0.00101519241864184	21.1964018945374	27.4779604815437
rs36194625	C	T	C	T	0.047068	-0.0131892	NA	0.401822	FALSE	FALSE	FALSE	XrkhT3	3	66159435	0.670822	0.0310318	407208	Mental and behavioural disorders	TRUE	reported	3	66145110	0.0099029	2.01836636368156e-06	20860	GCST90004181	TRUE	reported	wcPxIV	1	1	TRUE	0.00108178842276948	22.5883787687671	27.4779604815437
rs374627972	T	C	T	C	0.2541	0.309856	NA	0.00487074	FALSE	FALSE	FALSE	XrkhT3	17	64809084	0.165607	0.223487	407208	Mental and behavioural disorders	TRUE	reported	17	62805202	0.056153	6.06736329588506e-06	20860	GCST90004181	TRUE	reported	wcPxIV	1	1	TRUE	0.000980670226514575	20.474898708195	27.4779604815437
rs59173939	T	G	T	G	0.081254	-0.0991115	NA	0.081066	FALSE	FALSE	FALSE	XrkhT3	16	58644829	0.0751398	0.0556929	407208	Mental and behavioural disorders	TRUE	reported	16	58678733	0.018079	7.01132340686736e-06	20860	GCST90004181	TRUE	reported	wcPxIV	1	1	TRUE	0.000967399917775221	20.1975666092326	27.4779604815437
rs656562	G	T	G	T	-0.046739	0.0122403	NA	0.477774	FALSE	FALSE	FALSE	XrkhT3	11	75686186	0.68748	0.0304275	407208	Mental and behavioural disorders	TRUE	reported	11	75397231	0.0099381	2.57988293604037e-06	20860	GCST90004181	TRUE	reported	wcPxIV	1	1	TRUE	0.00105919898393604	22.1161978612411	27.4779604815437
rs6729495	A	T	A	T	0.047398	0.0246754	NA	0.269613	FALSE	TRUE	TRUE	XrkhT3	2	36607049	0.470065	0.0341588	407208	Mental and behavioural disorders	TRUE	reported	2	36834192	0.010473	6.05619708727758e-06	20860	GCST90004181	TRUE	reported	wcPxIV	1	1	TRUE	0.000980928383619774	20.4802939271593	27.4779604815437
rs67827860	T	C	T	C	0.14825	-0.0571058	NA	0.26224	FALSE	FALSE	FALSE	XrkhT3	5	83564666	0.0969326	0.0344028	407208	Mental and behavioural disorders	TRUE	reported	5	82860485	0.012308	2.64850013860671e-33	20860	GCST90004181	TRUE	reported	wcPxIV	1	1	TRUE	0.0069070093109713	145.068388921246	27.4779604815437
rs6985848	G	A	G	A	-0.049905	-0.0489533	NA	0.324105	FALSE	FALSE	FALSE	XrkhT3	8	120806431	0.132169	0.0325141	407208	Mental and behavioural disorders	TRUE	reported	8	121818671	0.010211	1.03014889258244e-06	20860	GCST90004181	TRUE	reported	wcPxIV	1	1	TRUE	0.00114377406392667	23.8841575052757	27.4779604815437
rs72716319	G	A	G	A	0.1146	-0.0713994	NA	0.0918527	FALSE	FALSE	FALSE	XrkhT3	8	129587086	0.1788	0.0531064	407208	Mental and behavioural disorders	TRUE	reported	8	130599332	0.022805	5.06523967550882e-07	20860	GCST90004181	TRUE	reported	wcPxIV	1	1	TRUE	0.00120911983671945	25.2503522560913	27.4779604815437
rs73226568	A	G	A	G	-0.065342	-0.00378685	NA	0.219419	FALSE	FALSE	FALSE	XrkhT3	13	79036922	0.917717	0.036655	407208	Mental and behavioural disorders	TRUE	reported	13	79611057	0.013169	7.03396171216247e-07	20860	GCST90004181	TRUE	reported	wcPxIV	1	1	TRUE	0.0011788340834753	24.6171408377851	27.4779604815437
rs74788175	T	A	T	A	0.080889	0.00705477	NA	0.084709	FALSE	TRUE	TRUE	XrkhT3	8	102467750	0.897435	0.0547296	407208	Mental and behavioural disorders	TRUE	reported	8	103479978	0.016553	1.03395110098237e-06	20860	GCST90004181	TRUE	reported	wcPxIV	1	1	TRUE	0.00114344248299669	23.8772255444085	27.4779604815437
rs74976084	T	G	T	G	0.12864	0.012121	NA	0.0328931	FALSE	FALSE	FALSE	XrkhT3	14	30587057	0.886316	0.0847818	407208	Mental and behavioural disorders	TRUE	reported	14	31056263	0.0288	7.98546112903075e-06	20860	GCST90004181	TRUE	reported	wcPxIV	1	1	TRUE	0.000955515221512865	19.949198252903	27.4779604815437
rs77938	T	C	T	C	0.058602	-0.0250232	NA	0.765383	FALSE	FALSE	FALSE	XrkhT3	5	131986801	0.483475	0.0357105	407208	Mental and behavioural disorders	TRUE	reported	5	131322494	0.012478	2.66256365851297e-06	20860	GCST90004181	TRUE	reported	wcPxIV	1	1	TRUE	0.00105623766188245	22.0542997335292	27.4779604815437
rs78766600	T	C	T	C	0.31939	-0.10265	NA	0.0320069	FALSE	FALSE	FALSE	XrkhT3	2	41988540	0.222917	0.0842217	407208	Mental and behavioural disorders	TRUE	reported	2	42215680	0.071417	7.78215721203162e-06	20860	GCST90004181	TRUE	reported	wcPxIV	1	1	TRUE	0.000957875178712326	19.9985165602058	27.4779604815437
rs79503226	C	T	C	T	0.19598	-0.121527	NA	0.0141513	FALSE	FALSE	FALSE	XrkhT3	1	204682095	0.344308	0.128506	407208	Mental and behavioural disorders	TRUE	reported	1	204651223	0.043026	5.26987118996723e-06	20860	GCST90004181	TRUE	reported	wcPxIV	1	1	TRUE	0.000993609015387637	20.7453095695707	27.4779604815437
rs9288456	C	T	C	T	0.059078	-0.0477114	NA	0.157743	FALSE	FALSE	FALSE	XrkhT3	2	212810062	0.252201	0.0416686	407208	Mental and behavioural disorders	TRUE	reported	2	213674786	0.013189	7.52142276087159e-06	20860	GCST90004181	TRUE	reported	wcPxIV	1	1	TRUE	0.000960939392347049	20.0625527428164	27.4779604815437
rs9300874	T	C	T	C	0.1017	-0.0344443	NA	0.0302933	FALSE	FALSE	FALSE	XrkhT3	13	103881967	0.70122	0.0897748	407208	Mental and behavioural disorders	TRUE	reported	13	104534317	0.022845	8.56446028890057e-06	20860	GCST90004181	TRUE	reported	wcPxIV	1	1	TRUE	0.000949145673645483	19.8160888158656	27.4779604815437
