# Supplementary material for: Investigating Bidirectional Causal Relationships Between Imaging‐Derived Brain Phenotypes and Sedative‐Hypnotic Use Disorder: A Mendelian Randomization Study
Source: Addict Biol. 2026 May 28;31(6):e70160. doi: 10.1111/adb.70160 (PMC13239158; doi:10.1111/adb.70160)
Supplement: Supplementary file 6 — Data S2: Supporting Information. [file ADB-31-e70160-s005.zip › Additional file2/GCST90002839_harmonise.csv]

SNP	effect_allele.exposure	other_allele.exposure	effect_allele.outcome	other_allele.outcome	beta.exposure	beta.outcome	eaf.exposure	eaf.outcome	remove	palindromic	ambiguous	id.outcome	chr.outcome	pos.outcome	pval.outcome	se.outcome	samplesize.outcome	outcome	mr_keep.outcome	pval_origin.outcome	chr.exposure	pos.exposure	se.exposure	pval.exposure	samplesize.exposure	exposure	mr_keep.exposure	pval_origin.exposure	id.exposure	action	SNP_index	mr_keep	R2	f	meanf
rs10272701	T	C	T	C	0.060068	-0.00477329	NA	0.186268	FALSE	FALSE	FALSE	XrkhT3	7	25871413	0.902475	0.0389542	407208	Mental and behavioural disorders	TRUE	reported	7	25911033	0.012584	1.82221660566879e-06	21281	GCST90002839	TRUE	reported	sXedIG	1	1	TRUE	0.00106952798959885	22.7828529896292	21.7449157358278
rs112831350	A	G	A	G	0.18413	-0.00132705	NA	0.00627158	FALSE	FALSE	FALSE	XrkhT3	1	79184076	0.994348	0.18734	407208	Mental and behavioural disorders	TRUE	reported	1	79649761	0.038387	1.62480033522732e-06	21281	GCST90002839	TRUE	reported	sXedIG	1	1	TRUE	0.00107998927421798	23.0059379322945	21.7449157358278
rs1154644	G	A	G	A	0.69479	-0.133525	NA	0.953148	FALSE	FALSE	FALSE	XrkhT3	2	193640641	0.0572638	0.0702288	407208	Mental and behavioural disorders	TRUE	reported	2	194505365	0.14346	1.28824955169313e-06	21281	GCST90002839	TRUE	reported	sXedIG	1	1	TRUE	0.00110096883435857	23.4533372196566	21.7449157358278
rs115858196	A	G	A	G	-0.19366	0.0863779	NA	0.00881628	FALSE	FALSE	FALSE	XrkhT3	3	161697607	0.597338	0.163522	407208	Mental and behavioural disorders	TRUE	reported	3	161415395	0.043753	9.63607119338427e-06	21281	GCST90002839	TRUE	reported	sXedIG	1	1	TRUE	0.000919755771214669	19.58950061192	21.7449157358278
rs117347553	C	A	C	A	0.19117	-0.0184277	NA	0.0770242	FALSE	FALSE	FALSE	XrkhT3	20	24360971	0.746863	0.0570911	407208	Mental and behavioural disorders	TRUE	reported	20	24341607	0.040927	3.01508805403789e-06	21281	GCST90002839	TRUE	reported	sXedIG	1	1	TRUE	0.00102419486833724	21.8161866297411	21.7449157358278
rs117397185	C	T	C	T	0.19093	0.231223	NA	0.00811017	FALSE	FALSE	FALSE	XrkhT3	9	130641979	0.168416	0.16788	407208	Mental and behavioural disorders	TRUE	reported	9	133517366	0.041109	3.4292567329756e-06	21281	GCST90002839	TRUE	reported	sXedIG	1	1	TRUE	0.00101261065877167	21.5691833930072	21.7449157358278
rs12441274	T	C	T	C	-0.046778	-0.000657565	NA	0.472624	FALSE	FALSE	FALSE	XrkhT3	15	46327368	0.982824	0.0305436	407208	Mental and behavioural disorders	TRUE	reported	15	46619566	0.010579	9.82878873000031e-06	21281	GCST90002839	TRUE	reported	sXedIG	1	1	TRUE	0.000917916557829363	19.5502919707614	21.7449157358278
rs13107325	T	C	T	C	-0.10912	-0.0940519	NA	0.0140356	FALSE	FALSE	FALSE	XrkhT3	4	102267552	0.465076	0.128748	407208	Mental and behavioural disorders	TRUE	reported	4	103188709	0.019005	9.51261675037115e-09	21281	GCST90002839	TRUE	reported	sXedIG	1	1	TRUE	0.00154670926744943	32.9634113158254	21.7449157358278
rs145956094	C	T	C	T	-0.2439	-0.12061	NA	0.0192264	FALSE	FALSE	FALSE	XrkhT3	12	41023399	0.281935	0.112093	407208	Mental and behavioural disorders	TRUE	reported	12	41417201	0.054799	8.59805066661175e-06	21281	GCST90002839	TRUE	reported	sXedIG	1	1	TRUE	0.000929998442292528	19.8078581307495	21.7449157358278
rs146230154	A	G	A	G	0.16189	-0.101875	NA	0.0233751	FALSE	FALSE	FALSE	XrkhT3	6	9132817	0.315878	0.101574	407208	Mental and behavioural disorders	TRUE	reported	6	9133050	0.035679	5.72532309394175e-06	21281	GCST90002839	TRUE	reported	sXedIG	1	1	TRUE	0.000966501912596059	20.5860906941603	21.7449157358278
rs147984548	C	T	C	T	0.23112	-0.214901	NA	0.00828922	FALSE	FALSE	FALSE	XrkhT3	1	81383250	0.205243	0.169647	407208	Mental and behavioural disorders	TRUE	reported	1	81848935	0.046169	5.60015438761556e-07	21281	GCST90002839	TRUE	reported	sXedIG	1	1	TRUE	0.00117617240007491	25.0572441401736	21.7449157358278
rs192144450	T	C	T	C	-0.22426	-0.0545695	NA	0.0104633	FALSE	FALSE	FALSE	XrkhT3	2	10191944	0.710353	0.146936	407208	Mental and behavioural disorders	TRUE	reported	2	10332070	0.047806	2.73589861772231e-06	21281	GCST90002839	TRUE	reported	sXedIG	1	1	TRUE	0.00103299432118559	22.0038159774572	21.7449157358278
rs28360630	G	T	G	T	0.079783	-0.0231604	NA	0.123218	FALSE	FALSE	FALSE	XrkhT3	22	40280668	0.617887	0.0464279	407208	Mental and behavioural disorders	TRUE	reported	22	40676672	0.015727	3.94820778037883e-07	21281	GCST90002839	TRUE	reported	sXedIG	1	1	TRUE	0.00120784732402926	25.7328645796407	21.7449157358278
rs2982552	A	G	A	G	-0.043236	-0.00877462	NA	0.648966	FALSE	FALSE	FALSE	XrkhT3	6	151738428	0.781826	0.031684	407208	Mental and behavioural disorders	TRUE	reported	6	152059563	0.0097251	8.79832499441866e-06	21281	GCST90002839	TRUE	reported	sXedIG	1	1	TRUE	0.000927913852530707	19.7634176169811	21.7449157358278
rs35062822	A	G	A	G	0.085438	-0.0607436	NA	0.0866238	FALSE	FALSE	FALSE	XrkhT3	13	20295574	0.267459	0.0547766	407208	Mental and behavioural disorders	TRUE	reported	13	20869713	0.019188	8.52707337343628e-06	21281	GCST90002839	TRUE	reported	sXedIG	1	1	TRUE	0.000930778355448607	19.8244848269758	21.7449157358278
rs4547014	T	G	T	G	-0.051842	0.0337674	NA	0.739169	FALSE	FALSE	FALSE	XrkhT3	10	130792014	0.333748	0.0349345	407208	Mental and behavioural disorders	TRUE	reported	10	132590278	0.011003	2.47229334606234e-06	21281	GCST90002839	TRUE	reported	sXedIG	1	1	TRUE	0.00104206890546542	22.1973153715321	21.7449157358278
rs4675045	G	C	G	C	0.052159	1.06189e-05	NA	0.215019	FALSE	TRUE	TRUE	XrkhT3	2	226087388	0.99977	0.0368032	407208	Mental and behavioural disorders	TRUE	reported	2	226952104	0.011757	9.18755601666062e-06	21281	GCST90002839	TRUE	reported	sXedIG	1	1	TRUE	0.000923999999887852	19.6799802994081	21.7449157358278
rs4742372	A	C	A	C	-0.048122	0.0387736	NA	0.73281	FALSE	FALSE	FALSE	XrkhT3	9	7545181	0.258879	0.034342	407208	Mental and behavioural disorders	TRUE	reported	9	7545181	0.010667	6.47888095268779e-06	21281	GCST90002839	TRUE	reported	sXedIG	1	1	TRUE	0.000955422759263022	20.3498836363323	21.7449157358278
rs4807059	A	G	A	G	0.064004	-0.035667	NA	0.166083	FALSE	FALSE	FALSE	XrkhT3	19	824168	0.383585	0.040935	407208	Mental and behavioural disorders	TRUE	reported	19	824168	0.013917	4.26972594048034e-06	21281	GCST90002839	TRUE	reported	sXedIG	1	1	TRUE	0.000992886321377946	21.1486262142854	21.7449157358278
rs57168851	G	A	G	A	0.07063	-0.0282303	NA	0.150366	FALSE	FALSE	FALSE	XrkhT3	2	230351695	0.506009	0.0424474	407208	Mental and behavioural disorders	TRUE	reported	2	231216410	0.015984	9.97011115016166e-06	21281	GCST90002839	TRUE	reported	sXedIG	1	1	TRUE	0.000916678716370555	19.5239035524961	21.7449157358278
rs57959843	T	C	T	C	-0.085044	0.0510123	NA	0.131901	FALSE	FALSE	FALSE	XrkhT3	2	85365636	0.254563	0.0447738	407208	Mental and behavioural disorders	TRUE	reported	2	85592759	0.018927	7.05017666853984e-06	21281	GCST90002839	TRUE	reported	sXedIG	1	1	TRUE	0.000947807059434254	20.1875202919467	21.7449157358278
rs62062575	G	A	G	A	0.19082	0.101892	NA	0.0294452	FALSE	FALSE	FALSE	XrkhT3	17	53073877	0.253557	0.0892416	407208	Mental and behavioural disorders	TRUE	reported	17	51151238	0.0415	4.28943409996781e-06	21281	GCST90002839	TRUE	reported	sXedIG	1	1	TRUE	0.000992494957058822	21.1402818143462	21.7449157358278
rs6864888	T	G	T	G	0.05003	-0.0242172	NA	0.334715	FALSE	FALSE	FALSE	XrkhT3	5	88977836	0.453172	0.0322837	407208	Mental and behavioural disorders	TRUE	reported	5	88273653	0.0099467	4.94880110920286e-07	21281	GCST90002839	TRUE	reported	sXedIG	1	1	TRUE	0.00118739427291607	25.2965997710735	21.7449157358278
rs72978660	A	G	A	G	0.053791	-0.0360707	NA	0.248199	FALSE	FALSE	FALSE	XrkhT3	2	229328146	0.303644	0.035066	407208	Mental and behavioural disorders	TRUE	reported	2	230192862	0.011981	7.16638275455864e-06	21281	GCST90002839	TRUE	reported	sXedIG	1	1	TRUE	0.000946302308807651	20.1554399684952	21.7449157358278
rs77230020	T	G	T	G	-0.07077	0.0194993	NA	0.159927	FALSE	FALSE	FALSE	XrkhT3	14	90516231	0.639228	0.0415962	407208	Mental and behavioural disorders	TRUE	reported	14	90982575	0.015889	8.464474480977e-06	21281	GCST90002839	TRUE	reported	sXedIG	1	1	TRUE	0.000931340662690875	19.8364724748193	21.7449157358278
rs77529313	A	G	A	G	-0.1812	0.152987	NA	0.00614292	FALSE	FALSE	FALSE	XrkhT3	17	34045647	0.449503	0.202298	407208	Mental and behavioural disorders	TRUE	reported	17	32372666	0.039377	4.21405306391286e-06	21281	GCST90002839	TRUE	reported	sXedIG	1	1	TRUE	0.000994047596533382	21.1733861602569	21.7449157358278
rs7827494	T	C	T	C	0.0457	-0.0390584	NA	0.551242	FALSE	FALSE	FALSE	XrkhT3	8	2954495	0.201677	0.0305911	407208	Mental and behavioural disorders	TRUE	reported	8	2812017	0.009784	3.01717152260177e-06	21281	GCST90002839	TRUE	reported	sXedIG	1	1	TRUE	0.00102414740962947	21.8151746841489	21.7449157358278
rs7906436	A	G	A	G	0.081507	-0.024741	NA	0.117018	FALSE	FALSE	FALSE	XrkhT3	10	45783650	0.604296	0.0477413	407208	Mental and behavioural disorders	TRUE	reported	10	46279098	0.018334	8.80846027362259e-06	21281	GCST90002839	TRUE	reported	sXedIG	1	1	TRUE	0.0009278551483272	19.7621661288392	21.7449157358278
rs79387614	T	C	T	C	0.1433	-0.0485739	NA	0.00736928	FALSE	FALSE	FALSE	XrkhT3	10	31746912	0.790302	0.182665	407208	Mental and behavioural disorders	TRUE	reported	10	32035840	0.031397	5.04196701318537e-06	21281	GCST90002839	TRUE	reported	sXedIG	1	1	TRUE	0.000977910556059109	20.8293279420519	21.7449157358278
