# Supplementary material for: Investigating Bidirectional Causal Relationships Between Imaging‐Derived Brain Phenotypes and Sedative‐Hypnotic Use Disorder: A Mendelian Randomization Study
Source: Addict Biol. 2026 May 28;31(6):e70160. doi: 10.1111/adb.70160 (PMC13239158; doi:10.1111/adb.70160)
Supplement: Supplementary file 6 — Data S2: Supporting Information. [file ADB-31-e70160-s005.zip › Additional file2/GCST90003197_harmonise.csv]

SNP	effect_allele.exposure	other_allele.exposure	effect_allele.outcome	other_allele.outcome	beta.exposure	beta.outcome	eaf.exposure	eaf.outcome	remove	palindromic	ambiguous	id.outcome	chr.outcome	pos.outcome	pval.outcome	se.outcome	samplesize.outcome	outcome	mr_keep.outcome	pval_origin.outcome	chr.exposure	pos.exposure	se.exposure	pval.exposure	samplesize.exposure	exposure	mr_keep.exposure	pval_origin.exposure	id.exposure	action	SNP_index	mr_keep	R2	f	meanf
rs10002698	A	G	A	G	-0.067282	0.069001	NA	0.0920516	FALSE	FALSE	FALSE	XrkhT3	4	7140854	0.190978	0.0527655	407208	Mental and behavioural disorders	TRUE	reported	4	7142581	0.014675	4.56877741185817e-06	21282	GCST90003197	TRUE	reported	PPz8FD	1	1	TRUE	0.000986734655831383	21.0184531121896	32.7937945553484
rs10482879	A	G	A	G	-0.11946	-0.0182872	NA	0.0446684	FALSE	FALSE	FALSE	XrkhT3	21	16286752	0.804029	0.0736983	407208	Mental and behavioural disorders	TRUE	reported	21	17659073	0.026238	5.32475953612995e-06	21282	GCST90003197	TRUE	reported	PPz8FD	1	1	TRUE	0.000973079487451772	20.7273008042165	32.7937945553484
rs1080066	G	A	G	A	0.3381	-0.030262	NA	0.0905921	FALSE	FALSE	FALSE	XrkhT3	15	39342021	0.570166	0.0532962	407208	Mental and behavioural disorders	TRUE	reported	15	39634222	0.016839	7.48169500511146e-89	21282	GCST90003197	TRUE	reported	PPz8FD	1	1	TRUE	0.0185906888770964	403.103837329569	32.7937945553484
rs111264090	A	G	A	G	0.050306	0.0251829	NA	0.240868	FALSE	FALSE	FALSE	XrkhT3	11	114207964	0.481491	0.0357759	407208	Mental and behavioural disorders	TRUE	reported	11	114078686	0.011223	7.41310241300918e-06	21282	GCST90003197	TRUE	reported	PPz8FD	1	1	TRUE	0.00094319044516291	20.0900414081658	32.7937945553484
rs113269922	G	A	G	A	-0.066423	0.0239943	NA	0.148838	FALSE	FALSE	FALSE	XrkhT3	14	59171456	0.574036	0.0426855	407208	Mental and behavioural disorders	TRUE	reported	14	59638174	0.01495	8.91456179874594e-06	21282	GCST90003197	TRUE	reported	PPz8FD	1	1	TRUE	0.000926700722284691	19.7384830367052	32.7937945553484
rs116859005	A	G	A	G	0.169	-0.0479761	NA	0.0187084	FALSE	FALSE	FALSE	XrkhT3	18	25088539	0.666084	0.111177	407208	Mental and behavioural disorders	TRUE	reported	18	22668503	0.037342	6.05619708727758e-06	21282	GCST90003197	TRUE	reported	PPz8FD	1	1	TRUE	0.000961497251947204	20.4803533248773	32.7937945553484
rs11729148	C	A	C	A	0.050653	0.0121088	NA	0.170883	FALSE	FALSE	FALSE	XrkhT3	4	36297471	0.766039	0.0406934	407208	Mental and behavioural disorders	TRUE	reported	4	36299093	0.011224	6.43131823635452e-06	21282	GCST90003197	TRUE	reported	PPz8FD	1	1	TRUE	0.000956064466615042	20.3645216450926	32.7937945553484
rs11759026	G	A	G	A	0.059838	-0.0387146	NA	0.244136	FALSE	FALSE	FALSE	XrkhT3	6	126470949	0.271732	0.0352244	407208	Mental and behavioural disorders	TRUE	reported	6	126792095	0.011591	2.45753663121505e-07	21282	GCST90003197	TRUE	reported	PPz8FD	1	1	TRUE	0.00125070928000389	26.6484229083118	32.7937945553484
rs11769461	A	C	A	C	0.17128	0.0637168	NA	0.031415	FALSE	FALSE	FALSE	XrkhT3	7	99279644	0.4642	0.087051	407208	Mental and behavioural disorders	TRUE	reported	7	98877267	0.033659	3.63663739330847e-07	21282	GCST90003197	TRUE	reported	PPz8FD	1	1	TRUE	0.00121526320428343	25.8922669063982	32.7937945553484
rs12378495	A	C	A	C	0.12913	-0.0547198	NA	0.039606	FALSE	FALSE	FALSE	XrkhT3	9	118348267	0.480437	0.0775506	407208	Mental and behavioural disorders	TRUE	reported	9	121110545	0.027562	2.81449187981215e-06	21282	GCST90003197	TRUE	reported	PPz8FD	1	1	TRUE	0.00103032138234121	21.9478523578016	32.7937945553484
rs12645167	A	G	A	G	0.045687	-0.0196151	NA	0.404944	FALSE	FALSE	FALSE	XrkhT3	4	65704739	0.52446	0.0308177	407208	Mental and behavioural disorders	TRUE	reported	4	66570457	0.0099907	4.83615264302043e-06	21282	GCST90003197	TRUE	reported	PPz8FD	1	1	TRUE	0.000981645036766476	20.909932513862	32.7937945553484
rs1343627	A	G	A	G	-0.044379	-0.0461843	NA	0.680448	FALSE	FALSE	FALSE	XrkhT3	6	24106653	0.158908	0.0327838	407208	Mental and behavioural disorders	TRUE	reported	6	24106881	0.0099679	8.54082847418544e-06	21282	GCST90003197	TRUE	reported	PPz8FD	1	1	TRUE	0.000930531174937897	19.820146667044	32.7937945553484
rs139289508	C	T	C	T	0.38906	-0.131954	NA	0.0301365	FALSE	FALSE	FALSE	XrkhT3	5	130747881	0.133215	0.0878789	407208	Mental and behavioural disorders	TRUE	reported	5	130083574	0.079617	1.03323711949363e-06	21282	GCST90003197	TRUE	reported	PPz8FD	1	1	TRUE	0.00112078441755722	23.8770534350448	32.7937945553484
rs148765881	C	A	C	A	-0.10436	-0.0508451	NA	0.0418036	FALSE	FALSE	FALSE	XrkhT3	4	143816145	0.505383	0.076339	407208	Mental and behavioural disorders	TRUE	reported	4	144737298	0.021527	1.25660852007633e-06	21282	GCST90003197	TRUE	reported	PPz8FD	1	1	TRUE	0.00110308594693271	23.4995910193402	32.7937945553484
rs188512300	C	T	C	T	-0.18469	0.0785012	NA	0.00953097	FALSE	FALSE	FALSE	XrkhT3	5	105709809	0.62047	0.158529	407208	Mental and behavioural disorders	TRUE	reported	5	105045510	0.039101	2.33399542271947e-06	21282	GCST90003197	TRUE	reported	PPz8FD	1	1	TRUE	0.0010472335534886	22.3084922198177	32.7937945553484
rs1905544	T	A	T	A	0.070847	0.0388017	NA	0.697142	FALSE	TRUE	TRUE	XrkhT3	10	116944566	0.242449	0.0331954	407208	Mental and behavioural disorders	TRUE	reported	10	118704077	0.011172	2.31953003254778e-10	21282	GCST90003197	TRUE	reported	PPz8FD	1	1	TRUE	0.00188603075633855	40.2105728720511	32.7937945553484
rs2178701	C	T	C	T	-0.07139	0.0266013	NA	0.18391	FALSE	FALSE	FALSE	XrkhT3	2	226692779	0.498301	0.0392833	407208	Mental and behavioural disorders	TRUE	reported	2	227557495	0.015147	2.45301384836088e-06	21282	GCST90003197	TRUE	reported	PPz8FD	1	1	TRUE	0.00104269190682112	22.211643678254	32.7937945553484
rs2912395	G	C	G	C	-0.044568	0.0439939	NA	0.623597	FALSE	TRUE	TRUE	XrkhT3	15	38793616	0.157285	0.0311072	407208	Mental and behavioural disorders	TRUE	reported	15	39085817	0.0099458	7.46276902018144e-06	21282	GCST90003197	TRUE	reported	PPz8FD	1	1	TRUE	0.00094263776091523	20.0782580765124	32.7937945553484
rs2924772	T	C	T	C	0.051443	0.0231306	NA	0.281397	FALSE	FALSE	FALSE	XrkhT3	15	99751264	0.493991	0.0338179	407208	Mental and behavioural disorders	TRUE	reported	15	100291469	0.010807	1.94760104994242e-06	21282	GCST90003197	TRUE	reported	PPz8FD	1	1	TRUE	0.00106357392853857	22.6569505411966	32.7937945553484
rs2983800	C	T	C	T	-0.05693	0.0348549	NA	0.281798	FALSE	FALSE	FALSE	XrkhT3	10	79671436	0.302001	0.0337692	407208	Mental and behavioural disorders	TRUE	reported	10	81431192	0.012331	3.9219314633265e-06	21282	GCST90003197	TRUE	reported	PPz8FD	1	1	TRUE	0.00100054950766225	21.3130182529725	32.7937945553484
rs3814394	T	G	T	G	0.043759	0.0187347	NA	0.601708	FALSE	FALSE	FALSE	XrkhT3	2	150488354	0.547883	0.0311759	407208	Mental and behavioural disorders	TRUE	reported	2	151344868	0.0097648	7.45761570206989e-06	21282	GCST90003197	TRUE	reported	PPz8FD	1	1	TRUE	0.000942727159582106	20.0801640719467	32.7937945553484
rs4648841	A	T	A	T	0.049725	0.0183299	NA	0.518656	FALSE	TRUE	TRUE	XrkhT3	1	2434446	0.550332	0.0306898	407208	Mental and behavioural disorders	TRUE	reported	1	2365885	0.010279	1.3234270283674e-06	21282	GCST90003197	TRUE	reported	PPz8FD	1	1	TRUE	0.0010983939295127	23.3995247159316	32.7937945553484
rs4742641	C	A	C	A	-0.046116	0.00950136	NA	0.539074	FALSE	FALSE	FALSE	XrkhT3	9	1009139	0.757129	0.0307237	407208	Mental and behavioural disorders	TRUE	reported	9	1009139	0.0097081	2.04456065929586e-06	21282	GCST90003197	TRUE	reported	PPz8FD	1	1	TRUE	0.00105916130994747	22.5628503738402	32.7937945553484
rs4867730	C	T	C	T	-0.052776	0.034572	NA	0.201507	FALSE	FALSE	FALSE	XrkhT3	5	173843924	0.364228	0.0381027	407208	Mental and behavioural disorders	TRUE	reported	5	173270927	0.010478	4.77309413928751e-07	21282	GCST90003197	TRUE	reported	PPz8FD	1	1	TRUE	0.00119065601869025	25.3673638822132	32.7937945553484
rs55782508	C	A	C	A	-0.046242	-0.05475	NA	0.577882	FALSE	FALSE	FALSE	XrkhT3	17	13160670	0.0749704	0.0307473	407208	Mental and behavioural disorders	TRUE	reported	17	13063987	0.0097754	2.25423921215243e-06	21282	GCST90003197	TRUE	reported	PPz8FD	1	1	TRUE	0.00105035305495352	22.3750146744289	32.7937945553484
rs579138	G	A	G	A	0.069182	-0.129092	NA	0.0765894	FALSE	FALSE	FALSE	XrkhT3	1	93084539	0.0250963	0.0576324	407208	Mental and behavioural disorders	TRUE	reported	1	93550096	0.015507	8.18841791900512e-06	21282	GCST90003197	TRUE	reported	PPz8FD	1	1	TRUE	0.000934355697414602	19.9016844932772	32.7937945553484
rs60579266	C	T	C	T	-0.057577	-0.00761805	NA	0.199581	FALSE	FALSE	FALSE	XrkhT3	3	27790423	0.842231	0.0382738	407208	Mental and behavioural disorders	TRUE	reported	3	27831914	0.012894	8.02786387989787e-06	21282	GCST90003197	TRUE	reported	PPz8FD	1	1	TRUE	0.000936059765854299	19.9380149910236	32.7937945553484
rs6077320	T	G	T	G	-0.055997	0.0114735	NA	0.213002	FALSE	FALSE	FALSE	XrkhT3	20	884723	0.757337	0.0371335	407208	Mental and behavioural disorders	TRUE	reported	20	865366	0.012373	6.05480275689862e-06	21282	GCST90003197	TRUE	reported	PPz8FD	1	1	TRUE	0.000961499984319186	20.480411581727	32.7937945553484
rs7121535	T	C	T	C	0.048455	0.0107105	NA	0.422044	FALSE	FALSE	FALSE	XrkhT3	11	44315388	0.728809	0.0308916	407208	Mental and behavioural disorders	TRUE	reported	11	44336938	0.0099045	1.00415325412088e-06	21282	GCST90003197	TRUE	reported	PPz8FD	1	1	TRUE	0.00112334073933341	23.9315742453212	32.7937945553484
rs72979224	T	G	T	G	-0.19518	0.640417	NA	0.000949296	FALSE	FALSE	FALSE	XrkhT3	11	74639707	0.23079	0.534426	407208	Mental and behavioural disorders	TRUE	reported	11	74350752	0.043628	7.72324834457224e-06	21282	GCST90003197	TRUE	reported	PPz8FD	1	1	TRUE	0.000939548810115469	20.0124013070928	32.7937945553484
rs74615724	T	C	T	C	-0.15654	0.21865	NA	0.0265234	FALSE	FALSE	FALSE	XrkhT3	3	5037516	0.0220318	0.0954879	407208	Mental and behavioural disorders	TRUE	reported	3	5079201	0.034572	5.9854940028695e-06	21282	GCST90003197	TRUE	reported	PPz8FD	1	1	TRUE	0.000962434162606335	20.5003291974271	32.7937945553484
rs75927416	G	A	G	A	0.16314	-0.00285271	NA	0.0038021	FALSE	FALSE	FALSE	XrkhT3	9	123435277	0.991122	0.256375	407208	Mental and behavioural disorders	TRUE	reported	9	126197556	0.033663	1.26706822499855e-06	21282	GCST90003197	TRUE	reported	PPz8FD	1	1	TRUE	0.00110236097322442	23.4841294980645	32.7937945553484
rs7610115	G	A	G	A	0.069781	-0.0983511	NA	0.0642574	FALSE	FALSE	FALSE	XrkhT3	3	68134853	0.112101	0.0619019	407208	Mental and behavioural disorders	TRUE	reported	3	68184003	0.015782	9.84237708779116e-06	21282	GCST90003197	TRUE	reported	PPz8FD	1	1	TRUE	0.000917781058773039	19.5483220103622	32.7937945553484
rs7832708	T	C	T	C	-0.056838	0.0554882	NA	0.575829	FALSE	FALSE	FALSE	XrkhT3	8	10332530	0.0717745	0.0308174	407208	Mental and behavioural disorders	TRUE	reported	8	10190040	0.0097135	4.94538377894414e-09	21282	GCST90003197	TRUE	reported	PPz8FD	1	1	TRUE	0.00160625871623603	34.2361776402479	32.7937945553484
rs78905646	A	G	A	G	-0.14353	-0.0357892	NA	0.0278989	FALSE	FALSE	FALSE	XrkhT3	2	189034121	0.701203	0.0932746	407208	Mental and behavioural disorders	TRUE	reported	2	189898847	0.030424	2.3993853343082e-06	21282	GCST90003197	TRUE	reported	PPz8FD	1	1	TRUE	0.00104468742454436	22.2541970741306	32.7937945553484
rs7955023	C	A	C	A	-0.096988	0.0577429	NA	0.0809934	FALSE	FALSE	FALSE	XrkhT3	12	23918851	0.292651	0.0548718	407208	Mental and behavioural disorders	TRUE	reported	12	24071785	0.020152	1.498649247639e-06	21282	GCST90003197	TRUE	reported	PPz8FD	1	1	TRUE	0.00108721348909502	23.1610840909877	32.7937945553484
rs826455	G	C	G	C	0.051918	-0.0119396	NA	0.477136	FALSE	TRUE	TRUE	XrkhT3	10	70647660	0.693846	0.0303312	407208	Mental and behavioural disorders	TRUE	reported	10	72407416	0.0097874	1.14077501292212e-07	21282	GCST90003197	TRUE	reported	PPz8FD	1	1	TRUE	0.00132042871391372	28.1358744485969	32.7937945553484
rs9662936	T	C	T	C	-0.04725	-0.00410323	NA	0.666138	FALSE	FALSE	FALSE	XrkhT3	1	235085097	0.898301	0.0321047	407208	Mental and behavioural disorders	TRUE	reported	1	235248412	0.010592	8.20540459002289e-06	21282	GCST90003197	TRUE	reported	PPz8FD	1	1	TRUE	0.000934177375252165	19.8978826971972	32.7937945553484
