# Supplementary material for: Investigating Bidirectional Causal Relationships Between Imaging‐Derived Brain Phenotypes and Sedative‐Hypnotic Use Disorder: A Mendelian Randomization Study
Source: Addict Biol. 2026 May 28;31(6):e70160. doi: 10.1111/adb.70160 (PMC13239158; doi:10.1111/adb.70160)
Supplement: Supplementary file 6 — Data S2: Supporting Information. [file ADB-31-e70160-s005.zip › Additional file2/GCST90005968_harmonise.csv]

SNP	effect_allele.exposure	other_allele.exposure	effect_allele.outcome	other_allele.outcome	beta.exposure	beta.outcome	eaf.exposure	eaf.outcome	remove	palindromic	ambiguous	id.outcome	chr.outcome	pos.outcome	pval.outcome	se.outcome	samplesize.outcome	outcome	mr_keep.outcome	pval_origin.outcome	chr.exposure	pos.exposure	se.exposure	pval.exposure	samplesize.exposure	exposure	mr_keep.exposure	pval_origin.exposure	id.exposure	action	SNP_index	mr_keep	R2	f	meanf
rs10913023	C	G	C	G	-0.086408	0.0744976	NA	0.0576755	FALSE	TRUE	TRUE	XrkhT3	1	175588486	0.255537	0.0655209	407208	Mental and behavioural disorders	TRUE	reported	1	175557622	0.018761	4.13523314347606e-06	21081	GCST90005968	TRUE	reported	IIbkQq	1	1	TRUE	0.00100523579094865	21.2106869791087	22.1453533927051
rs117192283	T	C	T	C	-0.17736	0.0312733	NA	0.00459427	FALSE	FALSE	FALSE	XrkhT3	18	29681760	0.894413	0.23563	407208	Mental and behavioural disorders	TRUE	reported	18	27261725	0.039432	6.90239803840243e-06	21081	GCST90005968	TRUE	reported	IIbkQq	1	1	TRUE	0.000958751290522418	20.2289129493181	22.1453533927051
rs117811699	A	G	A	G	-0.16366	-0.00124658	NA	0.00944586	FALSE	FALSE	FALSE	XrkhT3	9	11504455	0.993691	0.157642	407208	Mental and behavioural disorders	TRUE	reported	9	11504455	0.034538	2.1677041048197e-06	21081	GCST90005968	TRUE	reported	IIbkQq	1	1	TRUE	0.0010639891137651	22.4517149093035	22.1453533927051
rs12864772	T	C	T	C	-0.048761	0.00356004	NA	0.260687	FALSE	FALSE	FALSE	XrkhT3	13	36024788	0.918696	0.0348763	407208	Mental and behavioural disorders	TRUE	reported	13	36598925	0.010727	5.51061411139066e-06	21081	GCST90005968	TRUE	reported	IIbkQq	1	1	TRUE	0.000979201269189095	20.6608146491639	22.1453533927051
rs137953800	T	C	T	C	0.12229	-0.00916876	NA	0.0243927	FALSE	FALSE	FALSE	XrkhT3	2	122204004	0.926702	0.0996654	407208	Mental and behavioural disorders	TRUE	reported	2	122961580	0.026251	3.20774620613407e-06	21081	GCST90005968	TRUE	reported	IIbkQq	1	1	TRUE	0.00102837646678107	21.6994627601225	22.1453533927051
rs140874482	C	T	C	T	-0.20027	-0.0450983	NA	0.00531254	FALSE	FALSE	FALSE	XrkhT3	4	133357069	0.83052	0.210706	407208	Mental and behavioural disorders	TRUE	reported	4	134278224	0.04272	2.77587560353434e-06	21081	GCST90005968	TRUE	reported	IIbkQq	1	1	TRUE	0.00104141920197908	21.9749605043489	22.1453533927051
rs142841621	A	G	A	G	-0.21467	-0.0141601	NA	0.00533564	FALSE	FALSE	FALSE	XrkhT3	9	98218562	0.947488	0.214998	407208	Mental and behavioural disorders	TRUE	reported	9	100980844	0.045709	2.66501709994676e-06	21081	GCST90005968	TRUE	reported	IIbkQq	1	1	TRUE	0.00104518677988633	22.0545432502655	22.1453533927051
rs151111424	C	T	C	T	-0.20247	0.0206661	NA	0.0504336	FALSE	FALSE	FALSE	XrkhT3	10	8173080	0.765211	0.0691997	407208	Mental and behavioural disorders	TRUE	reported	10	8215043	0.045641	9.20449571753172e-06	21081	GCST90005968	TRUE	reported	IIbkQq	1	1	TRUE	0.000932641260459624	19.6774971749964	22.1453533927051
rs17018350	C	T	C	T	-0.057054	0.0288444	NA	0.159549	FALSE	FALSE	FALSE	XrkhT3	2	79970781	0.486201	0.0414215	407208	Mental and behavioural disorders	TRUE	reported	2	80197907	0.012401	4.23545429881401e-06	21081	GCST90005968	TRUE	reported	IIbkQq	1	1	TRUE	0.0010030711173692	21.1649660491693	22.1453533927051
rs28661737	A	C	A	C	-0.052589	0.00163643	NA	0.699252	FALSE	FALSE	FALSE	XrkhT3	2	79535527	0.960384	0.0329446	407208	Mental and behavioural disorders	TRUE	reported	2	79762653	0.010446	4.83503920591621e-07	21081	GCST90005968	TRUE	reported	IIbkQq	1	1	TRUE	0.00120081679234857	25.3424488039987	22.1453533927051
rs34781565	G	A	G	A	0.17399	0.0591219	NA	0.0411894	FALSE	FALSE	FALSE	XrkhT3	6	157634100	0.438894	0.0763788	407208	Mental and behavioural disorders	TRUE	reported	6	158055132	0.037153	2.84446110744791e-06	21081	GCST90005968	TRUE	reported	IIbkQq	1	1	TRUE	0.00103924518182763	21.9290388356967	22.1453533927051
rs4580123	G	A	G	A	-0.072506	0.0368833	NA	0.0998134	FALSE	FALSE	FALSE	XrkhT3	15	25934800	0.472931	0.0513896	407208	Mental and behavioural disorders	TRUE	reported	15	26179947	0.016081	6.54937714593367e-06	21081	GCST90005968	TRUE	reported	IIbkQq	1	1	TRUE	0.0009634118306901	20.3273415804817	22.1453533927051
rs4697856	G	A	G	A	0.04426	-0.0421898	NA	0.607942	FALSE	FALSE	FALSE	XrkhT3	4	11189878	0.175025	0.0311081	407208	Mental and behavioural disorders	TRUE	reported	4	11191502	0.0099656	8.98669495047526e-06	21081	GCST90005968	TRUE	reported	IIbkQq	1	1	TRUE	0.000934799647263236	19.7230788918528	22.1453533927051
rs474142	A	G	A	G	-0.14323	-0.0739155	NA	0.0158487	FALSE	FALSE	FALSE	XrkhT3	21	42294469	0.547699	0.122944	407208	Mental and behavioural disorders	TRUE	reported	21	43714579	0.032371	9.70733461153507e-06	21081	GCST90005968	TRUE	reported	IIbkQq	1	1	TRUE	0.000927815048211312	19.5755759151577	22.1453533927051
rs6027900	G	A	G	A	0.051275	-0.0814911	NA	0.306066	FALSE	FALSE	FALSE	XrkhT3	20	60881336	0.0137664	0.0330821	407208	Mental and behavioural disorders	TRUE	reported	20	59456392	0.011496	8.23758672761876e-06	21081	GCST90005968	TRUE	reported	IIbkQq	1	1	TRUE	0.000942794360502907	19.8919163115589	22.1453533927051
rs61958876	A	C	A	C	-0.053129	-0.032324	NA	0.194103	FALSE	FALSE	FALSE	XrkhT3	13	76095198	0.40114	0.0384999	407208	Mental and behavioural disorders	TRUE	reported	13	76669334	0.011433	3.38688148563476e-06	21081	GCST90005968	TRUE	reported	IIbkQq	1	1	TRUE	0.00102330953972672	21.5924375352152	22.1453533927051
rs7288276	C	T	C	T	-0.043907	0.00587376	NA	0.559321	FALSE	FALSE	FALSE	XrkhT3	22	23657440	0.847472	0.0305376	407208	Mental and behavioural disorders	TRUE	reported	22	23999627	0.0098022	7.52835343844754e-06	21081	GCST90005968	TRUE	reported	IIbkQq	1	1	TRUE	0.000950858848929364	20.0622300255311	22.1453533927051
rs73006837	T	C	T	C	-0.062117	0.0128556	NA	0.126046	FALSE	FALSE	FALSE	XrkhT3	19	13055070	0.779593	0.0459376	407208	Mental and behavioural disorders	TRUE	reported	19	13165884	0.013463	3.97283016733681e-06	21081	GCST90005968	TRUE	reported	IIbkQq	1	1	TRUE	0.00100880611449187	21.2860976328197	22.1453533927051
rs7632502	A	T	A	T	0.06335	0.000226153	NA	0.485545	FALSE	TRUE	TRUE	XrkhT3	3	89420303	0.994057	0.0303601	407208	Mental and behavioural disorders	TRUE	reported	3	89469453	0.0099501	1.97015320721676e-10	21081	GCST90005968	TRUE	reported	IIbkQq	1	1	TRUE	0.00191916738543739	40.5319168505235	22.1453533927051
rs77280652	A	G	A	G	-0.12259	-0.273088	NA	0.0116191	FALSE	FALSE	FALSE	XrkhT3	13	57417340	0.0560054	0.142904	407208	Mental and behavioural disorders	TRUE	reported	13	57991474	0.02543	1.44145138575821e-06	21081	GCST90005968	TRUE	reported	IIbkQq	1	1	TRUE	0.00110115301769767	23.2367917233771	22.1453533927051
rs78716786	T	C	T	C	0.2973	-0.10951	NA	0.0230932	FALSE	FALSE	FALSE	XrkhT3	2	52665203	0.276217	0.100573	407208	Mental and behavioural disorders	TRUE	reported	2	52892341	0.066032	6.75616115084154e-06	21081	GCST90005968	TRUE	reported	IIbkQq	1	1	TRUE	0.000960665722085024	20.2693448206085	22.1453533927051
rs933573	T	C	T	C	0.046976	-0.078258	NA	0.52636	FALSE	FALSE	FALSE	XrkhT3	16	11699539	0.0100058	0.0303841	407208	Mental and behavioural disorders	TRUE	reported	16	11793395	0.0098001	1.65082105748903e-06	21081	GCST90005968	TRUE	reported	IIbkQq	1	1	TRUE	0.00108874644735668	22.9746999868212	22.1453533927051
rs9550959	A	G	A	G	0.051837	-0.0809766	NA	0.235856	FALSE	FALSE	FALSE	XrkhT3	13	23352511	0.0228602	0.0355821	407208	Mental and behavioural disorders	TRUE	reported	13	23926650	0.011185	3.59666509346148e-06	21081	GCST90005968	TRUE	reported	IIbkQq	1	1	TRUE	0.00101782771304771	21.4766498927769	22.1453533927051
