# Supplementary material for: Investigating Bidirectional Causal Relationships Between Imaging‐Derived Brain Phenotypes and Sedative‐Hypnotic Use Disorder: A Mendelian Randomization Study
Source: Addict Biol. 2026 May 28;31(6):e70160. doi: 10.1111/adb.70160 (PMC13239158; doi:10.1111/adb.70160)
Supplement: Supplementary file 6 — Data S2: Supporting Information. [file ADB-31-e70160-s005.zip › Additional file2/GCST90004042_harmonise.csv]

SNP	effect_allele.exposure	other_allele.exposure	effect_allele.outcome	other_allele.outcome	beta.exposure	beta.outcome	eaf.exposure	eaf.outcome	remove	palindromic	ambiguous	id.outcome	chr.outcome	pos.outcome	pval.outcome	se.outcome	samplesize.outcome	outcome	mr_keep.outcome	pval_origin.outcome	chr.exposure	pos.exposure	se.exposure	pval.exposure	samplesize.exposure	exposure	mr_keep.exposure	pval_origin.exposure	id.exposure	action	SNP_index	mr_keep	R2	f	meanf
rs111456809	G	T	G	T	0.16803	-0.0656693	NA	0.0203413	FALSE	FALSE	FALSE	XrkhT3	2	126233685	0.539508	0.10703	407208	Mental and behavioural disorders	TRUE	reported	2	126991262	0.036099	3.26362311191317e-06	20860	GCST90004042	TRUE	reported	BuhXaj	1	1	TRUE	0.00103757180617866	21.6641508453965	23.3984012730155
rs112922879	T	C	T	C	0.10043	0.020412	NA	0.0433731	FALSE	FALSE	FALSE	XrkhT3	15	101263697	0.78476	0.0747363	407208	Mental and behavioural disorders	TRUE	reported	15	101803902	0.022019	5.12507234231176e-06	20860	GCST90004042	TRUE	reported	BuhXaj	1	1	TRUE	0.000996287177066759	20.8012819897714	23.3984012730155
rs113124550	C	T	C	T	-0.058222	0.0982774	NA	0.190841	FALSE	FALSE	FALSE	XrkhT3	2	101607700	0.0108318	0.0385693	407208	Mental and behavioural disorders	TRUE	reported	2	102224162	0.011974	1.16761589903801e-06	20860	GCST90004042	TRUE	reported	BuhXaj	1	1	TRUE	0.00113211222350794	23.6403602987911	23.3984012730155
rs116998848	A	G	A	G	-0.15648	0.131872	NA	0.0338725	FALSE	FALSE	FALSE	XrkhT3	17	3689412	0.113241	0.0832633	407208	Mental and behavioural disorders	TRUE	reported	17	3592706	0.034865	7.22270704312172e-06	20860	GCST90004042	TRUE	reported	BuhXaj	1	1	TRUE	0.000964727933174621	20.1417265163489	23.3984012730155
rs12483807	A	G	A	G	0.061674	-0.0512681	NA	0.157901	FALSE	FALSE	FALSE	XrkhT3	22	29738926	0.217835	0.0416034	407208	Mental and behavioural disorders	TRUE	reported	22	30134915	0.013846	8.4625256880727e-06	20860	GCST90004042	TRUE	reported	BuhXaj	1	1	TRUE	0.00095022925867629	19.8387332222329	23.3984012730155
rs13107325	T	C	T	C	-0.12515	-0.0940519	NA	0.0140356	FALSE	FALSE	FALSE	XrkhT3	4	102267552	0.465076	0.128748	407208	Mental and behavioural disorders	TRUE	reported	4	103188709	0.019209	7.43019137896702e-11	20860	GCST90004042	TRUE	reported	BuhXaj	1	1	TRUE	0.00203074341358918	42.4434378525123	23.3984012730155
rs143659867	T	C	T	C	-0.27302	0.0363195	NA	0.0327208	FALSE	FALSE	FALSE	XrkhT3	20	43897699	0.668813	0.0849027	407208	Mental and behavioural disorders	TRUE	reported	20	42526339	0.060451	6.3241185137622e-06	20860	GCST90004042	TRUE	reported	BuhXaj	1	1	TRUE	0.000976884409763273	20.3957793377023	23.3984012730155
rs143701300	C	T	C	T	0.11595	-0.0199332	NA	0.139425	FALSE	FALSE	FALSE	XrkhT3	16	79984227	0.648245	0.0436939	407208	Mental and behavioural disorders	TRUE	reported	16	80018124	0.024836	3.05140602914104e-06	20860	GCST90004042	TRUE	reported	BuhXaj	1	1	TRUE	0.00104378332245795	21.7939807334476	23.3984012730155
rs145638843	C	T	C	T	-0.1086	-0.0186606	NA	0.0960988	FALSE	FALSE	FALSE	XrkhT3	16	35718849	0.718509	0.0517701	407208	Mental and behavioural disorders	TRUE	reported	16	34953220	0.022245	1.05803491599623e-06	20860	GCST90004042	TRUE	reported	BuhXaj	1	1	TRUE	0.00114126001136225	23.8315993683598	23.3984012730155
rs1478644	G	A	G	A	0.051163	0.0107123	NA	0.345536	FALSE	FALSE	FALSE	XrkhT3	2	70349865	0.737245	0.0319292	407208	Mental and behavioural disorders	TRUE	reported	2	70576997	0.011507	8.78213279898006e-06	20860	GCST90004042	TRUE	reported	BuhXaj	1	1	TRUE	0.000946808362482744	19.7672446171719	23.3984012730155
rs150963036	G	T	G	T	-0.12014	0.0870912	NA	0.0524525	FALSE	FALSE	FALSE	XrkhT3	8	68240774	0.203532	0.0684919	407208	Mental and behavioural disorders	TRUE	reported	8	69153009	0.027003	8.66163741972303e-06	20860	GCST90004042	TRUE	reported	BuhXaj	1	1	TRUE	0.000948036364154942	19.7929068790174	23.3984012730155
rs1581306	A	C	A	C	0.64079	-0.556013	NA	0.000457905	FALSE	FALSE	FALSE	XrkhT3	12	102329886	0.459806	0.752217	407208	Mental and behavioural disorders	TRUE	reported	12	102723664	0.14386	8.4625256880727e-06	20860	GCST90004042	TRUE	reported	BuhXaj	1	1	TRUE	0.000950219992721282	19.8385395851207	23.3984012730155
rs17518706	G	C	G	C	-0.051928	0.0336407	NA	0.200929	FALSE	TRUE	TRUE	XrkhT3	1	226444712	0.373951	0.037837	407208	Mental and behavioural disorders	TRUE	reported	1	226632413	0.011365	4.92833249197152e-06	20860	GCST90004042	TRUE	reported	BuhXaj	1	1	TRUE	0.000999805636396308	20.874816723373	23.3984012730155
rs181580265	C	A	C	A	-0.41753	0.130087	NA	0.0367727	FALSE	FALSE	FALSE	XrkhT3	6	43488863	0.108618	0.0810797	407208	Mental and behavioural disorders	TRUE	reported	6	43456601	0.091118	4.6259400476616e-06	20860	GCST90004042	TRUE	reported	BuhXaj	1	1	TRUE	0.00100557802238164	20.9954589629393	23.3984012730155
rs191627554	T	C	T	C	0.11335	-0.116088	NA	0.0508312	FALSE	FALSE	FALSE	XrkhT3	4	172959930	0.0888035	0.0682169	407208	Mental and behavioural disorders	TRUE	reported	4	173881081	0.025374	7.96892978074245e-06	20860	GCST90004042	TRUE	reported	BuhXaj	1	1	TRUE	0.000955730854079467	19.9537045254577	23.3984012730155
rs1928246	T	A	T	A	0.051188	-0.0148766	NA	0.211333	FALSE	TRUE	TRUE	XrkhT3	9	38063872	0.690102	0.0373113	407208	Mental and behavioural disorders	TRUE	reported	9	38063869	0.010977	3.13472898801401e-06	20860	GCST90004042	TRUE	reported	BuhXaj	1	1	TRUE	0.00104136312748875	21.7433948828577	23.3984012730155
rs2042405	G	C	G	C	-0.072554	-0.0623802	NA	0.174226	FALSE	TRUE	TRUE	XrkhT3	16	58494503	0.119687	0.0400878	407208	Mental and behavioural disorders	TRUE	reported	16	58528407	0.01374	1.30166731557926e-07	20860	GCST90004042	TRUE	reported	BuhXaj	1	1	TRUE	0.00133491869949437	27.8809530396258	23.3984012730155
rs2960802	T	A	T	A	-0.054439	-0.0171471	NA	0.26389	FALSE	TRUE	TRUE	XrkhT3	15	59850319	0.619358	0.034518	407208	Mental and behavioural disorders	TRUE	reported	15	60142518	0.010963	6.90398755727844e-07	20860	GCST90004042	TRUE	reported	BuhXaj	1	1	TRUE	0.00118068508667656	24.6558403208659	23.3984012730155
rs2974382	G	T	G	T	-0.055348	-0.0133091	NA	0.59094	FALSE	FALSE	FALSE	XrkhT3	3	13727989	0.665839	0.0308177	407208	Mental and behavioural disorders	TRUE	reported	3	13769487	0.0099066	2.3399145610551e-08	20860	GCST90004042	TRUE	reported	BuhXaj	1	1	TRUE	0.00149413873015995	31.2113797650049	23.3984012730155
rs35544841	GA	G	GA	G	0.082375	-0.0529416	NA	0.263089	FALSE	FALSE	FALSE	XrkhT3	5	83566509	0.123439	0.0343666	407208	Mental and behavioural disorders	TRUE	reported	5	82862328	0.012297	2.15278173472437e-11	20860	GCST90004042	TRUE	reported	BuhXaj	1	1	TRUE	0.00214656952690509	44.8694626133207	23.3984012730155
rs37942	C	T	C	T	0.14561	-0.058047	NA	0.00598107	FALSE	FALSE	FALSE	XrkhT3	7	7943154	0.774471	0.202585	407208	Mental and behavioural disorders	TRUE	reported	7	7982785	0.031886	4.98195728956712e-06	20860	GCST90004042	TRUE	reported	BuhXaj	1	1	TRUE	0.000998697747791258	20.8516621314384	23.3984012730155
rs56410424	T	C	T	C	-0.064807	0.108609	NA	0.122647	FALSE	FALSE	FALSE	XrkhT3	5	52820914	0.0178945	0.0458691	407208	Mental and behavioural disorders	TRUE	reported	5	52116748	0.014602	9.11171233042919e-06	20860	GCST90004042	TRUE	reported	BuhXaj	1	1	TRUE	0.000943397970250718	19.6959760072769	23.3984012730155
rs6110759	G	A	G	A	0.099004	0.0758797	NA	0.0527615	FALSE	FALSE	FALSE	XrkhT3	20	15713332	0.270429	0.0688516	407208	Mental and behavioural disorders	TRUE	reported	20	15693977	0.022208	8.31380817915623e-06	20860	GCST90004042	TRUE	reported	BuhXaj	1	1	TRUE	0.00095182851350097	19.8721540174217	23.3984012730155
rs627572	C	T	C	T	-0.04469	0.0323716	NA	0.536353	FALSE	FALSE	FALSE	XrkhT3	13	79069942	0.285789	0.0303275	407208	Mental and behavioural disorders	TRUE	reported	13	79644077	0.0098412	5.62600352579544e-06	20860	GCST90004042	TRUE	reported	BuhXaj	1	1	TRUE	0.000987600197457694	20.6197289669719	23.3984012730155
rs7140586	T	C	T	C	-0.050685	0.0368828	NA	0.251929	FALSE	FALSE	FALSE	XrkhT3	14	50040539	0.295916	0.0352867	407208	Mental and behavioural disorders	TRUE	reported	14	50507257	0.011462	9.8310521528177e-06	20860	GCST90004042	TRUE	reported	BuhXaj	1	1	TRUE	0.000936519605384264	19.5522369823681	23.3984012730155
rs72847491	T	G	T	G	0.068877	-0.0096788	NA	0.102598	FALSE	FALSE	FALSE	XrkhT3	6	37669528	0.845989	0.0498293	407208	Mental and behavioural disorders	TRUE	reported	6	37637304	0.015115	5.2239618899912e-06	20860	GCST90004042	TRUE	reported	BuhXaj	1	1	TRUE	0.000994456376025704	20.763019007782	23.3984012730155
rs73201933	A	T	A	T	-0.051945	-0.012833	NA	0.428358	FALSE	TRUE	TRUE	XrkhT3	7	115387925	0.675854	0.0306916	407208	Mental and behavioural disorders	TRUE	reported	7	115027979	0.0097781	1.09320094892763e-07	20860	GCST90004042	TRUE	reported	BuhXaj	1	1	TRUE	0.00135106763418015	28.2186940779771	23.3984012730155
rs75236282	A	G	A	G	-0.18365	-0.0845069	NA	0.0795565	FALSE	FALSE	FALSE	XrkhT3	2	220451877	0.130563	0.0558951	407208	Mental and behavioural disorders	TRUE	reported	2	221316598	0.039593	3.53264502585567e-06	20860	GCST90004042	TRUE	reported	BuhXaj	1	1	TRUE	0.00103034587618552	21.513120240201	23.3984012730155
rs77459961	A	T	A	T	-0.1182	0.00512684	NA	0.0367216	FALSE	TRUE	TRUE	XrkhT3	2	189495513	0.950512	0.0826062	407208	Mental and behavioural disorders	TRUE	reported	2	190360239	0.026183	6.38116537510419e-06	20860	GCST90004042	TRUE	reported	BuhXaj	1	1	TRUE	0.000976017829808531	20.3776688622859	23.3984012730155
rs79058500	A	G	A	G	0.11259	0.0207878	NA	0.046496	FALSE	FALSE	FALSE	XrkhT3	20	45683969	0.772777	0.071994	407208	Mental and behavioural disorders	TRUE	reported	20	44312608	0.023736	2.1139757447042e-06	20860	GCST90004042	TRUE	reported	BuhXaj	1	1	TRUE	0.00107746229022291	22.4979491412766	23.3984012730155
rs8069937	A	G	A	G	-0.045806	0.0336459	NA	0.422042	FALSE	FALSE	FALSE	XrkhT3	17	45131259	0.272779	0.0306797	407208	Mental and behavioural disorders	TRUE	reported	17	43208626	0.0098381	3.24489015660536e-06	20860	GCST90004042	TRUE	reported	BuhXaj	1	1	TRUE	0.00103814226973125	21.6760743110386	23.3984012730155
rs8083219	C	A	C	A	0.048399	-0.00739102	NA	0.441487	FALSE	FALSE	FALSE	XrkhT3	18	59004834	0.810066	0.0307522	407208	Mental and behavioural disorders	TRUE	reported	18	56672066	0.0099714	1.21983193800868e-06	20860	GCST90004042	TRUE	reported	BuhXaj	1	1	TRUE	0.0011281217772314	23.5569391255249	23.3984012730155
rs936513	T	C	T	C	0.050966	-0.0261516	NA	0.42745	FALSE	FALSE	FALSE	XrkhT3	11	10460120	0.394433	0.0307086	407208	Mental and behavioural disorders	TRUE	reported	11	10481667	0.0098413	2.25372021414598e-07	20860	GCST90004042	TRUE	reported	BuhXaj	1	1	TRUE	0.00128405562355244	26.8172670586317	23.3984012730155
