# Supplementary material for: Investigating Bidirectional Causal Relationships Between Imaging‐Derived Brain Phenotypes and Sedative‐Hypnotic Use Disorder: A Mendelian Randomization Study
Source: Addict Biol. 2026 May 28;31(6):e70160. doi: 10.1111/adb.70160 (PMC13239158; doi:10.1111/adb.70160)
Supplement: Supplementary file 6 — Data S2: Supporting Information. [file ADB-31-e70160-s005.zip › Additional file2/GCST90002800_harmonise.csv]

SNP	effect_allele.exposure	other_allele.exposure	effect_allele.outcome	other_allele.outcome	beta.exposure	beta.outcome	eaf.exposure	eaf.outcome	remove	palindromic	ambiguous	id.outcome	chr.outcome	pos.outcome	pval.outcome	se.outcome	samplesize.outcome	outcome	mr_keep.outcome	pval_origin.outcome	chr.exposure	pos.exposure	se.exposure	pval.exposure	samplesize.exposure	exposure	mr_keep.exposure	pval_origin.exposure	id.exposure	action	SNP_index	mr_keep	R2	f	meanf
rs10149500	C	T	C	T	0.047123	-0.00614035	NA	0.250568	FALSE	FALSE	FALSE	XrkhT3	14	20131356	0.860537	0.0349499	407208	Mental and behavioural disorders	TRUE	reported	14	20599515	0.010663	9.94718053083423e-06	21282	GCST90002800	TRUE	reported	oFqckZ	1	1	TRUE	0.000916845676839589	19.5283805143968	22.2739514915617
rs10852923	G	T	G	T	0.049734	0.0575652	NA	0.506347	FALSE	FALSE	FALSE	XrkhT3	17	2183061	0.0571926	0.0302681	407208	Mental and behavioural disorders	TRUE	reported	17	2086355	0.0097385	3.30141408645911e-07	21282	GCST90002800	TRUE	reported	oFqckZ	1	1	TRUE	0.00122399122917953	26.0784531548726	22.2739514915617
rs10860528	A	G	A	G	0.056915	0.00397011	NA	0.32163	FALSE	FALSE	FALSE	XrkhT3	12	99818741	0.902744	0.0324898	407208	Mental and behavioural disorders	TRUE	reported	12	100212519	0.010904	1.80883936164375e-07	21282	GCST90002800	TRUE	reported	oFqckZ	1	1	TRUE	0.00127853828868369	27.2421248829169	22.2739514915617
rs113202780	G	C	G	C	-0.15978	-0.209561	NA	0.034895	FALSE	TRUE	TRUE	XrkhT3	4	168578442	0.0109686	0.0823843	407208	Mental and behavioural disorders	TRUE	reported	4	169499593	0.032198	7.01778404914989e-07	21282	GCST90002800	TRUE	reported	oFqckZ	1	1	TRUE	0.00115577252649805	24.6232982955603	22.2739514915617
rs113278375	C	T	C	T	-0.17217	-0.105721	NA	0.0105733	FALSE	FALSE	FALSE	XrkhT3	17	76335720	0.46807	0.145697	407208	Mental and behavioural disorders	TRUE	reported	17	74331801	0.038405	7.39434994255187e-06	21282	GCST90002800	TRUE	reported	oFqckZ	1	1	TRUE	0.000943446014936093	20.095490207995	22.2739514915617
rs1155011	A	G	A	G	0.047185	-0.0112702	NA	0.664042	FALSE	FALSE	FALSE	XrkhT3	20	22346300	0.726171	0.0321802	407208	Mental and behavioural disorders	TRUE	reported	20	22326938	0.010434	6.15035239306976e-06	21282	GCST90002800	TRUE	reported	oFqckZ	1	1	TRUE	0.000960012055836685	20.4486875347641	22.2739514915617
rs118007896	C	T	C	T	-0.24511	-0.387235	NA	0.00588838	FALSE	FALSE	FALSE	XrkhT3	7	8966065	0.0602227	0.206068	407208	Mental and behavioural disorders	TRUE	reported	7	9005695	0.053668	4.97164373725243e-06	21282	GCST90002800	TRUE	reported	oFqckZ	1	1	TRUE	0.000979159286222581	20.8569318693385	22.2739514915617
rs12751226	T	C	T	C	-0.13604	-0.131747	NA	0.0132934	FALSE	FALSE	FALSE	XrkhT3	1	110937427	0.324342	0.133675	407208	Mental and behavioural disorders	TRUE	reported	1	111480049	0.030422	7.80368984178465e-06	21282	GCST90002800	TRUE	reported	oFqckZ	1	1	TRUE	0.000938722894559889	19.9947927659758	22.2739514915617
rs140513734	T	C	T	C	-0.14387	-0.047255	NA	0.0217018	FALSE	FALSE	FALSE	XrkhT3	7	104782957	0.640762	0.101268	407208	Mental and behavioural disorders	TRUE	reported	7	104423404	0.03103	3.56533218782929e-06	21282	GCST90002800	TRUE	reported	oFqckZ	1	1	TRUE	0.00100908102020248	21.4949342400809	22.2739514915617
rs145052534	A	G	A	G	0.17557	-0.133471	NA	0.00900746	FALSE	FALSE	FALSE	XrkhT3	4	1765630	0.412609	0.162907	407208	Mental and behavioural disorders	TRUE	reported	4	1767357	0.037659	3.14919823960228e-06	21282	GCST90002800	TRUE	reported	oFqckZ	1	1	TRUE	0.00102025162810756	21.7331279052581	22.2739514915617
rs160459	C	A	C	A	-0.044456	0.0130433	NA	0.444272	FALSE	FALSE	FALSE	XrkhT3	14	58607418	0.670104	0.0306175	407208	Mental and behavioural disorders	TRUE	reported	14	59074136	0.0097178	4.79622998644459e-06	21282	GCST90002800	TRUE	reported	oFqckZ	1	1	TRUE	0.000982393674518	20.9258948604876	22.2739514915617
rs178051	C	T	C	T	-0.091384	-0.0111134	NA	0.0472018	FALSE	FALSE	FALSE	XrkhT3	22	20818210	0.876044	0.0712462	407208	Mental and behavioural disorders	TRUE	reported	22	21172498	0.018954	1.43482851823259e-06	21282	GCST90002800	TRUE	reported	oFqckZ	1	1	TRUE	0.00109106853736625	23.2432985068592	22.2739514915617
rs1812581	A	G	A	G	0.093608	0.0681824	NA	0.0594474	FALSE	FALSE	FALSE	XrkhT3	3	30555919	0.286454	0.063965	407208	Mental and behavioural disorders	TRUE	reported	3	30597411	0.021177	9.90375754969247e-06	21282	GCST90002800	TRUE	reported	oFqckZ	1	1	TRUE	0.000917246540991293	19.5369265706132	22.2739514915617
rs1957325	T	C	T	C	-0.082907	0.00364346	NA	0.122882	FALSE	FALSE	FALSE	XrkhT3	14	85429817	0.937031	0.0461183	407208	Mental and behavioural disorders	TRUE	reported	14	85896161	0.018298	5.90472940406987e-06	21282	GCST90002800	TRUE	reported	oFqckZ	1	1	TRUE	0.000963704711094661	20.5274186221271	22.2739514915617
rs289605	G	T	G	T	0.082388	0.12992	NA	0.940718	FALSE	FALSE	FALSE	XrkhT3	8	13408404	0.0460458	0.0651238	407208	Mental and behavioural disorders	TRUE	reported	8	13265913	0.015937	2.36809979387379e-07	21282	GCST90002800	TRUE	reported	oFqckZ	1	1	TRUE	0.00125417261714129	26.7223076793248	22.2739514915617
rs34569456	A	G	A	G	-0.16616	0.14414	NA	0.00681016	FALSE	FALSE	FALSE	XrkhT3	20	35276444	0.449136	0.190446	407208	Mental and behavioural disorders	TRUE	reported	20	33864247	0.035904	3.71620788095142e-06	21282	GCST90002800	TRUE	reported	oFqckZ	1	1	TRUE	0.00100535170639688	21.415414335471	22.2739514915617
rs35277283	G	A	G	A	0.048573	-0.0571728	NA	0.339321	FALSE	FALSE	FALSE	XrkhT3	11	103804617	0.0741566	0.0320181	407208	Mental and behavioural disorders	TRUE	reported	11	103675345	0.010002	1.20448112857318e-06	21282	GCST90002800	TRUE	reported	oFqckZ	1	1	TRUE	0.00110693651269893	23.5817124487748	22.2739514915617
rs4706387	T	A	T	A	-0.051308	-0.0347618	NA	0.270969	FALSE	TRUE	TRUE	XrkhT3	6	91258867	0.308097	0.0341061	407208	Mental and behavioural disorders	TRUE	reported	6	91968585	0.011384	6.61302249481767e-06	21282	GCST90002800	TRUE	reported	oFqckZ	1	1	TRUE	0.000953572307576534	20.311387081478	22.2739514915617
rs4730971	A	C	A	C	0.049516	0.0272427	NA	0.367635	FALSE	FALSE	FALSE	XrkhT3	7	120666883	0.387317	0.031513	407208	Mental and behavioural disorders	TRUE	reported	7	120306937	0.011138	8.79629933844233e-06	21282	GCST90002800	TRUE	reported	oFqckZ	1	1	TRUE	0.000927814404724718	19.7622262106897	22.2739514915617
rs4815537	C	T	C	T	-0.073473	0.0539923	NA	0.0700586	FALSE	FALSE	FALSE	XrkhT3	20	2718776	0.366938	0.0598436	407208	Mental and behavioural disorders	TRUE	reported	20	2699422	0.015796	3.3189445755261e-06	21282	GCST90002800	TRUE	reported	oFqckZ	1	1	TRUE	0.00101556465791102	21.6331858193026	22.2739514915617
rs62005271	T	C	T	C	0.061616	0.0440975	NA	0.138334	FALSE	FALSE	FALSE	XrkhT3	15	39429480	0.318307	0.0441884	407208	Mental and behavioural disorders	TRUE	reported	15	39721681	0.013533	5.31618395073963e-06	21282	GCST90002800	TRUE	reported	oFqckZ	1	1	TRUE	0.000973113676658376	20.7280297685482	22.2739514915617
rs6711668	C	A	C	A	-0.055385	-0.0334419	NA	0.48107	FALSE	FALSE	FALSE	XrkhT3	2	149215347	0.269901	0.0303111	407208	Mental and behavioural disorders	TRUE	reported	2	150071861	0.0097473	1.34772101385135e-08	21282	GCST90002800	TRUE	reported	oFqckZ	1	1	TRUE	0.00151476360991721	32.2830708399629	22.2739514915617
rs6725330	G	A	G	A	0.081066	-0.00972791	NA	0.0893948	FALSE	FALSE	FALSE	XrkhT3	2	226802141	0.858618	0.0546101	407208	Mental and behavioural disorders	TRUE	reported	2	227666857	0.017563	3.94003427644746e-06	21282	GCST90002800	TRUE	reported	oFqckZ	1	1	TRUE	0.00100007622378423	21.3029265925106	22.2739514915617
rs7442779	G	A	G	A	0.11997	-0.238478	NA	0.0138393	FALSE	FALSE	FALSE	XrkhT3	5	93452572	0.0724252	0.13275	407208	Mental and behavioural disorders	TRUE	reported	5	92788278	0.022116	5.86948503947816e-08	21282	GCST90002800	TRUE	reported	oFqckZ	1	1	TRUE	0.00138076459812785	29.4232972954264	22.2739514915617
rs76869001	T	C	T	C	-0.095794	0.0482866	NA	0.041593	FALSE	FALSE	FALSE	XrkhT3	8	89833966	0.52459	0.0758882	407208	Mental and behavioural disorders	TRUE	reported	8	90846194	0.021328	7.10722394409094e-06	21282	GCST90002800	TRUE	reported	oFqckZ	1	1	TRUE	0.000947005364691403	20.1713765624509	22.2739514915617
rs877110	C	T	C	T	-0.05132	0.00280992	NA	0.732562	FALSE	FALSE	FALSE	XrkhT3	12	31238260	0.9353	0.0346141	407208	Mental and behavioural disorders	TRUE	reported	12	31391194	0.011324	5.87354093680083e-06	21282	GCST90002800	TRUE	reported	oFqckZ	1	1	TRUE	0.000964144682749924	20.5367992947591	22.2739514915617
rs9615351	G	C	G	C	0.052295	0.0143993	NA	0.237244	FALSE	TRUE	TRUE	XrkhT3	22	46364584	0.687076	0.0357457	407208	Mental and behavioural disorders	TRUE	reported	22	46760481	0.011204	3.07043565073006e-06	21282	GCST90002800	TRUE	reported	oFqckZ	1	1	TRUE	0.00102262721632651	21.7837838536714	22.2739514915617
rs9940970	A	C	A	C	0.044587	0.0588799	NA	0.461858	FALSE	FALSE	FALSE	XrkhT3	16	87227577	0.0534441	0.030487	407208	Mental and behavioural disorders	TRUE	reported	16	87261183	0.0099274	7.11541115007433e-06	21282	GCST90002800	TRUE	reported	oFqckZ	1	1	TRUE	0.000946938073548415	20.1699418910281	22.2739514915617
rs9990464	C	T	C	T	0.043905	0.0333459	NA	0.526647	FALSE	FALSE	FALSE	XrkhT3	4	83118568	0.276226	0.0306253	407208	Mental and behavioural disorders	TRUE	reported	4	84039721	0.0098691	8.68160455611995e-06	21282	GCST90002800	TRUE	reported	oFqckZ	1	1	TRUE	0.000929087762488609	19.7893736506437	22.2739514915617
