# Supplementary material for: Investigating Bidirectional Causal Relationships Between Imaging‐Derived Brain Phenotypes and Sedative‐Hypnotic Use Disorder: A Mendelian Randomization Study
Source: Addict Biol. 2026 May 28;31(6):e70160. doi: 10.1111/adb.70160 (PMC13239158; doi:10.1111/adb.70160)
Supplement: Supplementary file 6 — Data S2: Supporting Information. [file ADB-31-e70160-s005.zip › Additional file2/GCST90005440_harmonise.csv]

SNP	effect_allele.exposure	other_allele.exposure	effect_allele.outcome	other_allele.outcome	beta.exposure	beta.outcome	eaf.exposure	eaf.outcome	remove	palindromic	ambiguous	id.outcome	chr.outcome	pos.outcome	pval.outcome	se.outcome	samplesize.outcome	outcome	mr_keep.outcome	pval_origin.outcome	chr.exposure	pos.exposure	se.exposure	pval.exposure	samplesize.exposure	exposure	mr_keep.exposure	pval_origin.exposure	id.exposure	action	SNP_index	mr_keep	R2	f	meanf
rs10484146	T	C	T	C	0.0801	0.0639997	NA	0.0632468	FALSE	FALSE	FALSE	XrkhT3	14	83103740	0.305779	0.0624925	407208	Mental and behavioural disorders	TRUE	reported	14	83570084	0.01757	5.16892225431757e-06	21081	GCST90005440	TRUE	reported	3VvVVB	1	1	TRUE	0.000984923145597086	20.781663327256	21.854687518025
rs116503253	C	G	C	G	-0.13573	-0.038229	NA	0.0479956	FALSE	TRUE	TRUE	XrkhT3	2	6813272	0.600255	0.0729516	407208	Mental and behavioural disorders	TRUE	reported	2	6953403	0.030311	7.57181509714706e-06	21081	GCST90005440	TRUE	reported	3VvVVB	1	1	TRUE	0.000950270106628878	20.0497962996977	21.854687518025
rs117663809	C	A	C	A	-0.17388	0.265302	NA	0.00735049	FALSE	FALSE	FALSE	XrkhT3	12	105355311	0.141616	0.180502	407208	Mental and behavioural disorders	TRUE	reported	12	105749089	0.036641	2.09507705236518e-06	21081	GCST90005440	TRUE	reported	3VvVVB	1	1	TRUE	0.00106711133010541	22.5176685865682	21.854687518025
rs146773948	T	C	T	C	-0.18332	0.0217508	NA	0.0206781	FALSE	FALSE	FALSE	XrkhT3	2	2746855	0.841541	0.108796	407208	Mental and behavioural disorders	TRUE	reported	2	2750627	0.04147	9.89236198851424e-06	21081	GCST90005440	TRUE	reported	3VvVVB	1	1	TRUE	0.000926100314210002	19.5393639343117	21.854687518025
rs16915689	G	T	G	T	0.17092	-0.15966	NA	0.0207355	FALSE	FALSE	FALSE	XrkhT3	9	98407965	0.134209	0.106603	407208	Mental and behavioural disorders	TRUE	reported	9	101170247	0.037767	6.05619708727758e-06	21081	GCST90005440	TRUE	reported	3VvVVB	1	1	TRUE	0.000970616892017493	20.4795112263733	21.854687518025
rs1704923	C	G	C	G	0.048042	0.0163732	NA	0.727229	FALSE	TRUE	TRUE	XrkhT3	12	104534492	0.63007	0.0339954	407208	Mental and behavioural disorders	TRUE	reported	12	104928270	0.01062	6.10942024905571e-06	21081	GCST90005440	TRUE	reported	3VvVVB	1	1	TRUE	0.000969796325977406	20.4621809031391	21.854687518025
rs17818702	A	C	A	C	-0.043492	0.0322691	NA	0.474003	FALSE	FALSE	FALSE	XrkhT3	11	86396878	0.289999	0.0304965	407208	Mental and behavioural disorders	TRUE	reported	11	86107920	0.0098397	9.91744955231414e-06	21081	GCST90005440	TRUE	reported	3VvVVB	1	1	TRUE	0.000925894572255415	19.5350190566854	21.854687518025
rs187164686	T	A	T	A	0.31266	0.224512	NA	0.00199398	FALSE	TRUE	TRUE	XrkhT3	18	66985972	0.509749	0.340567	407208	Mental and behavioural disorders	TRUE	reported	18	64653209	0.064526	1.27174488628807e-06	21081	GCST90005440	TRUE	reported	3VvVVB	1	1	TRUE	0.00111250130503081	23.4765326819907	21.854687518025
rs1891799	T	C	T	C	0.06247	-0.058013	NA	0.136616	FALSE	FALSE	FALSE	XrkhT3	10	131078254	0.189297	0.044195	407208	Mental and behavioural disorders	TRUE	reported	10	132876517	0.012051	2.19482551370072e-07	21081	GCST90005440	TRUE	reported	3VvVVB	1	1	TRUE	0.00127307031369196	26.8692555939606	21.854687518025
rs1939535	A	T	A	T	0.046391	-0.0224967	NA	0.524562	FALSE	TRUE	TRUE	XrkhT3	11	102966424	0.460134	0.0304574	407208	Mental and behavioural disorders	TRUE	reported	11	102837153	0.0098665	2.59477676276724e-06	21081	GCST90005440	TRUE	reported	3VvVVB	1	1	TRUE	0.00104759837258701	22.1054837645786	21.854687518025
rs246337	C	T	C	T	0.047256	-0.0214321	NA	0.640109	FALSE	FALSE	FALSE	XrkhT3	5	74028515	0.498581	0.0316704	407208	Mental and behavioural disorders	TRUE	reported	5	73324340	0.010045	2.5603539060042e-06	21081	GCST90005440	TRUE	reported	3VvVVB	1	1	TRUE	0.00104873829097807	22.1295625551408	21.854687518025
rs4924346	A	G	A	G	-0.088898	-0.00628489	NA	0.0976352	FALSE	FALSE	FALSE	XrkhT3	15	39347791	0.902737	0.0514294	407208	Mental and behavioural disorders	TRUE	reported	15	39639992	0.017129	2.12226689690078e-07	21081	GCST90005440	TRUE	reported	3VvVVB	1	1	TRUE	0.00127606915252887	26.932629563939	21.854687518025
rs510771	A	C	A	C	0.060105	-0.0546309	NA	0.175304	FALSE	FALSE	FALSE	XrkhT3	1	66712963	0.171584	0.0399603	407208	Mental and behavioural disorders	TRUE	reported	1	67178646	0.013479	8.27370439016575e-06	21081	GCST90005440	TRUE	reported	3VvVVB	1	1	TRUE	0.000942334745003569	19.88220978702	21.854687518025
rs73011977	C	T	C	T	-0.070078	0.0625395	NA	0.0841835	FALSE	FALSE	FALSE	XrkhT3	2	241797375	0.254104	0.0548383	407208	Mental and behavioural disorders	TRUE	reported	2	242736790	0.013545	2.31526123324376e-07	21081	GCST90005440	TRUE	reported	3VvVVB	1	1	TRUE	0.00126812796557177	26.7648105910911	21.854687518025
rs7515624	A	T	A	T	-0.072407	0.0713084	NA	0.139495	FALSE	TRUE	TRUE	XrkhT3	1	69650858	0.104162	0.043882	407208	Mental and behavioural disorders	TRUE	reported	1	70116541	0.016366	9.72523266236347e-06	21081	GCST90005440	TRUE	reported	3VvVVB	1	1	TRUE	0.000927644871614319	19.5719820975784	21.854687518025
rs7527697	C	T	C	T	-0.059603	0.0822173	NA	0.835908	FALSE	FALSE	FALSE	XrkhT3	1	17105645	0.0452241	0.0410559	407208	Mental and behavioural disorders	TRUE	reported	1	17432140	0.013483	9.89919775080583e-06	21081	GCST90005440	TRUE	reported	3VvVVB	1	1	TRUE	0.000926124908115883	19.5398833108105	21.854687518025
rs76711897	A	G	A	G	-0.17091	-0.0464271	NA	0.0187823	FALSE	FALSE	FALSE	XrkhT3	1	112358121	0.682944	0.113667	407208	Mental and behavioural disorders	TRUE	reported	1	112900743	0.03739	4.88314926809836e-06	21081	GCST90005440	TRUE	reported	3VvVVB	1	1	TRUE	0.000990153617520052	20.8921345262841	21.854687518025
