# Supplementary material for: Investigating Bidirectional Causal Relationships Between Imaging‐Derived Brain Phenotypes and Sedative‐Hypnotic Use Disorder: A Mendelian Randomization Study
Source: Addict Biol. 2026 May 28;31(6):e70160. doi: 10.1111/adb.70160 (PMC13239158; doi:10.1111/adb.70160)
Supplement: Supplementary file 6 — Data S2: Supporting Information. [file ADB-31-e70160-s005.zip › Additional file2/GCST90006000_harmonise.csv]

SNP	effect_allele.exposure	other_allele.exposure	effect_allele.outcome	other_allele.outcome	beta.exposure	beta.outcome	eaf.exposure	eaf.outcome	remove	palindromic	ambiguous	id.outcome	chr.outcome	pos.outcome	pval.outcome	se.outcome	samplesize.outcome	outcome	mr_keep.outcome	pval_origin.outcome	chr.exposure	pos.exposure	se.exposure	pval.exposure	samplesize.exposure	exposure	mr_keep.exposure	pval_origin.exposure	id.exposure	action	SNP_index	mr_keep	R2	f	meanf
rs10957109	A	C	A	C	0.049881	-0.0391485	NA	0.539297	FALSE	FALSE	FALSE	XrkhT3	8	59806682	0.198147	0.030422	407208	Mental and behavioural disorders	TRUE	reported	8	60719241	0.0097964	3.57766769936111e-07	21081	GCST90006000	TRUE	reported	qk7hXT	1	1	TRUE	0.00122832218001492	25.923645821684	21.6614697511433
rs112446807	T	C	T	C	-0.12691	-0.011771	NA	0.0442179	FALSE	FALSE	FALSE	XrkhT3	6	42992348	0.873442	0.0738978	407208	Mental and behavioural disorders	TRUE	reported	6	42960086	0.02484	3.26362311191317e-07	21081	GCST90006000	TRUE	reported	qk7hXT	1	1	TRUE	0.00123668723522643	26.1004082730834	21.6614697511433
rs115498632	A	G	A	G	0.3171	-0.0383023	NA	0.00315832	FALSE	FALSE	FALSE	XrkhT3	1	15592928	0.893108	0.285045	407208	Mental and behavioural disorders	TRUE	reported	1	15919423	0.071197	8.48008098889692e-06	21081	GCST90006000	TRUE	reported	qk7hXT	1	1	TRUE	0.000940089970200502	19.8348029811999	21.6614697511433
rs117054950	A	G	A	G	-0.15737	-0.120844	NA	0.0231343	FALSE	FALSE	FALSE	XrkhT3	14	55383289	0.236896	0.102169	407208	Mental and behavioural disorders	TRUE	reported	14	55850007	0.034881	6.46546849775043e-06	21081	GCST90006000	TRUE	reported	qk7hXT	1	1	TRUE	0.000964618743033752	20.3528312068644	21.6614697511433
rs148986968	C	T	C	T	0.14094	-0.0393764	NA	0.0721925	FALSE	FALSE	FALSE	XrkhT3	21	35093717	0.504661	0.0590197	407208	Mental and behavioural disorders	TRUE	reported	21	36466014	0.031031	5.6078966337451e-06	21081	GCST90006000	TRUE	reported	qk7hXT	1	1	TRUE	0.00097759958754893	20.6269866395751	21.6614697511433
rs16872481	T	G	T	G	0.10036	-0.0963602	NA	0.0747713	FALSE	FALSE	FALSE	XrkhT3	7	108292455	0.0944626	0.0576207	407208	Mental and behavioural disorders	TRUE	reported	7	107932899	0.022242	6.45654229034655e-06	21081	GCST90006000	TRUE	reported	qk7hXT	1	1	TRUE	0.000964857527945514	20.3578742798153	21.6614697511433
rs17100416	T	C	T	C	0.048151	-0.0431667	NA	0.212759	FALSE	FALSE	FALSE	XrkhT3	5	143595763	0.243868	0.0370412	407208	Mental and behavioural disorders	TRUE	reported	5	142975328	0.01087	9.48636869866469e-06	21081	GCST90006000	TRUE	reported	qk7hXT	1	1	TRUE	0.00092994286913656	19.6205116934677	21.6614697511433
rs181821902	A	C	A	C	0.18351	-0.0838189	NA	0.0413149	FALSE	FALSE	FALSE	XrkhT3	7	39388325	0.271003	0.0761467	407208	Mental and behavioural disorders	TRUE	reported	7	39427924	0.039927	4.32713056884906e-06	21081	GCST90006000	TRUE	reported	qk7hXT	1	1	TRUE	0.00100105958940636	21.1224799461989	21.6614697511433
rs190935091	A	G	A	G	0.16888	-0.2553	NA	0.00984498	FALSE	FALSE	FALSE	XrkhT3	14	55120098	0.101696	0.155986	407208	Mental and behavioural disorders	TRUE	reported	14	55586816	0.037786	7.88315380521558e-06	21081	GCST90006000	TRUE	reported	qk7hXT	1	1	TRUE	0.000946655733959723	19.973464210559	21.6614697511433
rs2188015	T	C	T	C	-0.065005	0.112604	NA	0.0915421	FALSE	FALSE	FALSE	XrkhT3	8	17281058	0.032056	0.0525276	407208	Mental and behavioural disorders	TRUE	reported	8	17138567	0.014507	7.47136579828432e-06	21081	GCST90006000	TRUE	reported	qk7hXT	1	1	TRUE	0.000951554447167965	20.0769204748168	21.6614697511433
rs2242418	A	T	A	T	0.083834	-0.0498219	NA	0.114872	FALSE	TRUE	TRUE	XrkhT3	5	174532215	0.293778	0.0474553	407208	Mental and behavioural disorders	TRUE	reported	5	173959218	0.018004	3.2351915531421e-06	21081	GCST90006000	TRUE	reported	qk7hXT	1	1	TRUE	0.00102745949616308	21.6800941382216	21.6614697511433
rs2613517	C	T	C	T	-0.047517	-0.0267374	NA	0.458696	FALSE	FALSE	FALSE	XrkhT3	17	78118480	0.382561	0.0306204	407208	Mental and behavioural disorders	TRUE	reported	17	76114561	0.0099334	1.73340482058893e-06	21081	GCST90006000	TRUE	reported	qk7hXT	1	1	TRUE	0.00108427593799314	22.8802610134292	21.6614697511433
rs2839975	A	G	A	G	-0.064473	0.0304567	NA	0.838736	FALSE	FALSE	FALSE	XrkhT3	18	50736050	0.462121	0.0414175	407208	Mental and behavioural disorders	TRUE	reported	18	48262420	0.012621	3.27868731174548e-07	21081	GCST90006000	TRUE	reported	qk7hXT	1	1	TRUE	0.00123634519681195	26.0931805820814	21.6614697511433
rs56032843	T	A	T	A	-0.046094	-0.016271	NA	0.358588	FALSE	TRUE	TRUE	XrkhT3	4	42258615	0.608159	0.0317356	407208	Mental and behavioural disorders	TRUE	reported	4	42260632	0.010105	5.10857766163357e-06	21081	GCST90006000	TRUE	reported	qk7hXT	1	1	TRUE	0.00098604447968549	20.805346584438	21.6614697511433
rs56316161	T	C	T	C	0.090292	-0.0476569	NA	0.0682616	FALSE	FALSE	FALSE	XrkhT3	11	116090833	0.436497	0.061246	407208	Mental and behavioural disorders	TRUE	reported	11	115961550	0.018484	1.0423174293933e-06	21081	GCST90006000	TRUE	reported	qk7hXT	1	1	TRUE	0.00113063938474099	23.8597243349975	21.6614697511433
rs57111096	T	C	T	C	0.053442	0.0110461	NA	0.212056	FALSE	FALSE	FALSE	XrkhT3	14	90417914	0.765692	0.0370656	407208	Mental and behavioural disorders	TRUE	reported	14	90884258	0.011829	6.27769193838217e-06	21081	GCST90006000	TRUE	reported	qk7hXT	1	1	TRUE	0.000967292544534933	20.4093013112494	21.6614697511433
rs6784443	C	T	C	T	-0.044906	0.0104123	NA	0.608843	FALSE	FALSE	FALSE	XrkhT3	3	72202871	0.73945	0.0313073	407208	Mental and behavioural disorders	TRUE	reported	3	72252022	0.0098192	4.82836396455158e-06	21081	GCST90006000	TRUE	reported	qk7hXT	1	1	TRUE	0.000991139225419235	20.9129513790431	21.6614697511433
rs6908022	T	A	T	A	0.067725	-0.0668196	NA	0.89079	FALSE	TRUE	TRUE	XrkhT3	6	96032336	0.171992	0.0489223	407208	Mental and behavioural disorders	TRUE	reported	6	96480212	0.014874	5.31128981855013e-06	21081	GCST90006000	TRUE	reported	qk7hXT	1	1	TRUE	0.000982481471519507	20.7300938712911	21.6614697511433
rs71311838	C	A	C	A	0.13464	0.0993316	NA	0.00760024	FALSE	FALSE	FALSE	XrkhT3	3	58113824	0.567343	0.173666	407208	Mental and behavioural disorders	TRUE	reported	3	58099551	0.029214	4.07755661750213e-06	21081	GCST90006000	TRUE	reported	qk7hXT	1	1	TRUE	0.00100655517566772	21.238554324679	21.6614697511433
rs7831810	G	A	G	A	-0.044378	-0.0148656	NA	0.362405	FALSE	FALSE	FALSE	XrkhT3	8	27572989	0.637977	0.0315935	407208	Mental and behavioural disorders	TRUE	reported	8	27430506	0.0098765	7.04855349225208e-06	21081	GCST90006000	TRUE	reported	qk7hXT	1	1	TRUE	0.000956802660420488	20.1877589805039	21.6614697511433
rs80005298	A	G	A	G	0.15986	-0.156882	NA	0.0161247	FALSE	FALSE	FALSE	XrkhT3	6	3248742	0.196204	0.121384	407208	Mental and behavioural disorders	TRUE	reported	6	3248976	0.033287	1.57652187075009e-06	21081	GCST90006000	TRUE	reported	qk7hXT	1	1	TRUE	0.00109285920527224	23.061582250384	21.6614697511433
rs9422267	A	G	A	G	0.045239	-0.0124941	NA	0.573414	FALSE	FALSE	FALSE	XrkhT3	10	124027179	0.684069	0.0307042	407208	Mental and behavioural disorders	TRUE	reported	10	125786695	0.0098187	4.10204102986607e-06	21081	GCST90006000	TRUE	reported	qk7hXT	1	1	TRUE	0.00100598079788522	21.2264226121781	21.6614697511433
rs9833091	G	A	G	A	0.061952	0.0981755	NA	0.108934	FALSE	FALSE	FALSE	XrkhT3	3	187452107	0.0472955	0.0494925	407208	Mental and behavioural disorders	TRUE	reported	3	187169895	0.013474	4.29239815970471e-06	21081	GCST90006000	TRUE	reported	qk7hXT	1	1	TRUE	0.00100182315196525	21.1386073665355	21.6614697511433
