# Supplementary material for: Investigating Bidirectional Causal Relationships Between Imaging‐Derived Brain Phenotypes and Sedative‐Hypnotic Use Disorder: A Mendelian Randomization Study
Source: Addict Biol. 2026 May 28;31(6):e70160. doi: 10.1111/adb.70160 (PMC13239158; doi:10.1111/adb.70160)
Supplement: Supplementary file 6 — Data S2: Supporting Information. [file ADB-31-e70160-s005.zip › Additional file2/GCST90004676_harmonise.csv]

SNP	effect_allele.exposure	other_allele.exposure	effect_allele.outcome	other_allele.outcome	beta.exposure	beta.outcome	eaf.exposure	eaf.outcome	remove	palindromic	ambiguous	id.outcome	chr.outcome	pos.outcome	pval.outcome	se.outcome	samplesize.outcome	outcome	mr_keep.outcome	pval_origin.outcome	chr.exposure	pos.exposure	se.exposure	pval.exposure	samplesize.exposure	exposure	mr_keep.exposure	pval_origin.exposure	id.exposure	action	SNP_index	mr_keep	R2	f	meanf
rs111592914	C	T	C	T	-0.23802	-0.00320982	NA	0.0365018	FALSE	FALSE	FALSE	XrkhT3	11	127563288	0.968223	0.0805728	407208	Mental and behavioural disorders	TRUE	reported	11	127433183	0.053025	7.20277751238341e-06	21081	GCST90004676	TRUE	reported	643hUO	1	1	TRUE	0.000954903382416299	20.1476474546554	21.1454397541761
rs117241319	T	G	T	G	0.24688	-0.76082	NA	0.00106394	FALSE	FALSE	FALSE	XrkhT3	7	156953423	0.130326	0.502917	407208	Mental and behavioural disorders	TRUE	reported	7	156746117	0.053347	3.71877583324936e-06	21081	GCST90004676	TRUE	reported	643hUO	1	1	TRUE	0.00101489151195715	21.4146317084973	21.1454397541761
rs118025070	A	G	A	G	0.16164	-0.150142	NA	0.0182546	FALSE	FALSE	FALSE	XrkhT3	15	81953203	0.180078	0.112003	407208	Mental and behavioural disorders	TRUE	reported	15	82245544	0.035157	4.2933866347043e-06	21081	GCST90004676	TRUE	reported	643hUO	1	1	TRUE	0.00100172288717397	21.1364896441712	21.1454397541761
rs1429264	C	T	C	T	-0.045993	0.0250132	NA	0.318826	FALSE	FALSE	FALSE	XrkhT3	16	84589878	0.445106	0.032757	407208	Mental and behavioural disorders	TRUE	reported	16	84623484	0.010377	9.37562006925881e-06	21081	GCST90004676	TRUE	reported	643hUO	1	1	TRUE	0.000930988086858747	19.6425848954283	21.1454397541761
rs149167724	A	G	A	G	-0.17311	0.115911	NA	0.0642633	FALSE	FALSE	FALSE	XrkhT3	2	57026802	0.0620326	0.0621154	407208	Mental and behavioural disorders	TRUE	reported	2	57253937	0.036978	2.86549727636424e-06	21081	GCST90004676	TRUE	reported	643hUO	1	1	TRUE	0.00103852034811632	21.9137282706561	21.1454397541761
rs188399295	T	C	T	C	-0.17676	0.190194	NA	0.031822	FALSE	FALSE	FALSE	XrkhT3	1	11067304	0.0274239	0.086239	407208	Mental and behavioural disorders	TRUE	reported	1	11127361	0.03897	5.77032135332929e-06	21081	GCST90004676	TRUE	reported	643hUO	1	1	TRUE	0.000974972428274098	20.5715004613477	21.1454397541761
rs199979209	AT	A	AT	A	-0.18273	-0.142749	NA	0.0243872	FALSE	FALSE	FALSE	XrkhT3	20	31899472	0.138902	0.0964593	407208	Mental and behavioural disorders	TRUE	reported	20	30487275	0.041092	8.76193445404054e-06	21081	GCST90004676	TRUE	reported	643hUO	1	1	TRUE	0.000937144916268217	19.7726074886071	21.1454397541761
rs2814933	G	A	G	A	0.055197	-0.064259	NA	0.637419	FALSE	FALSE	FALSE	XrkhT3	10	3260087	0.0424326	0.0316664	407208	Mental and behavioural disorders	TRUE	reported	10	3302279	0.011263	9.61169541515931e-07	21081	GCST90004676	TRUE	reported	643hUO	1	1	TRUE	0.00113798639285112	24.0149438542399	21.1454397541761
rs2948102	T	A	T	A	-0.044103	-0.00111013	NA	0.571972	FALSE	TRUE	TRUE	XrkhT3	3	20004209	0.971045	0.0305839	407208	Mental and behavioural disorders	TRUE	reported	3	20045701	0.009853	7.64187623963468e-06	21081	GCST90004676	TRUE	reported	643hUO	1	1	TRUE	0.000949501230152904	20.033558318661	21.1454397541761
rs3959263	G	A	G	A	0.058937	-0.00799783	NA	0.314352	FALSE	FALSE	FALSE	XrkhT3	16	28639743	0.809378	0.0331546	407208	Mental and behavioural disorders	TRUE	reported	16	28651064	0.01301	5.92925324579999e-06	21081	GCST90004676	TRUE	reported	643hUO	1	1	TRUE	0.000972540454383915	20.5201369012245	21.1454397541761
rs4882658	A	G	A	G	-0.048849	0.00952442	NA	0.582865	FALSE	FALSE	FALSE	XrkhT3	12	74807805	0.757713	0.0308748	407208	Mental and behavioural disorders	TRUE	reported	12	75201585	0.0098132	6.48037294192291e-07	21081	GCST90004676	TRUE	reported	643hUO	1	1	TRUE	0.00117405559138341	24.7770073948405	21.1454397541761
rs62246641	C	A	C	A	0.054773	0.0194546	NA	0.130479	FALSE	FALSE	FALSE	XrkhT3	3	42817948	0.664892	0.0449122	407208	Mental and behavioural disorders	TRUE	reported	3	42859440	0.012178	6.90080888548451e-06	21081	GCST90004676	TRUE	reported	643hUO	1	1	TRUE	0.000958679323089273	20.2273930348613	21.1454397541761
rs6534446	C	T	C	T	0.048963	0.00611455	NA	0.356804	FALSE	FALSE	FALSE	XrkhT3	4	124549032	0.847165	0.0317248	407208	Mental and behavioural disorders	TRUE	reported	4	125470187	0.010695	4.72280484392232e-06	21081	GCST90004676	TRUE	reported	643hUO	1	1	TRUE	0.000993234239423208	20.957199941346	21.1454397541761
rs67578965	TA	T	TA	T	-0.04642	-0.00441808	NA	0.338504	FALSE	FALSE	FALSE	XrkhT3	13	105831331	0.890534	0.0321015	407208	Mental and behavioural disorders	TRUE	reported	13	106483680	0.010374	7.68599327261757e-06	21081	GCST90004676	TRUE	reported	643hUO	1	1	TRUE	0.000948886537048741	20.0205765700217	21.1454397541761
rs76342944	T	C	T	C	0.20063	-0.0781504	NA	0.0130188	FALSE	FALSE	FALSE	XrkhT3	19	45557564	0.561542	0.134614	407208	Mental and behavioural disorders	TRUE	reported	19	46060822	0.045321	9.60727008489119e-06	21081	GCST90004676	TRUE	reported	643hUO	1	1	TRUE	0.00092874830144917	19.5952845334739	21.1454397541761
rs76496594	T	G	T	G	0.2293	0.112362	NA	0.00655065	FALSE	FALSE	FALSE	XrkhT3	6	9554320	0.567654	0.196606	407208	Mental and behavioural disorders	TRUE	reported	6	9554553	0.04956	3.73766178317572e-06	21081	GCST90004676	TRUE	reported	643hUO	1	1	TRUE	0.00101441001800699	21.4044616699174	21.1454397541761
rs77632545	T	C	T	C	0.1383	-0.0228312	NA	0.0388058	FALSE	FALSE	FALSE	XrkhT3	9	94301622	0.771799	0.0787222	407208	Mental and behavioural disorders	TRUE	reported	9	97063904	0.028681	1.43086941274934e-06	21081	GCST90004676	TRUE	reported	643hUO	1	1	TRUE	0.0011017570094432	23.2495513582287	21.1454397541761
rs77795764	C	G	C	G	-0.22228	0.899232	NA	0.00137636	FALSE	TRUE	TRUE	XrkhT3	22	26481643	0.00594689	0.326911	407208	Mental and behavioural disorders	TRUE	reported	22	26877609	0.048138	3.90301301964209e-06	21081	GCST90004676	TRUE	reported	643hUO	1	1	TRUE	0.00101040258511783	21.3198176906076	21.1454397541761
rs79338858	T	C	T	C	-0.16796	0.167041	NA	0.04453	FALSE	FALSE	FALSE	XrkhT3	9	13698841	0.0227777	0.0733555	407208	Mental and behavioural disorders	TRUE	reported	9	13698840	0.034272	9.60727008489119e-07	21081	GCST90004676	TRUE	reported	643hUO	1	1	TRUE	0.00113801270673326	24.0154997891491	21.1454397541761
rs80129441	A	G	A	G	0.16395	-0.0421718	NA	0.0258043	FALSE	FALSE	FALSE	XrkhT3	12	4988088	0.657452	0.0951029	407208	Mental and behavioural disorders	TRUE	reported	12	5097254	0.037057	9.7207550582982e-06	21081	GCST90004676	TRUE	reported	643hUO	1	1	TRUE	0.000927658343125899	19.572266591148	21.1454397541761
rs995941	C	T	C	T	-0.044281	-0.0101518	NA	0.522994	FALSE	FALSE	FALSE	XrkhT3	12	114014384	0.739437	0.0305226	407208	Mental and behavioural disorders	TRUE	reported	12	114452189	0.0099642	8.87360310778668e-06	21081	GCST90004676	TRUE	reported	643hUO	1	1	TRUE	0.00093594880025771	19.7473472666147	21.1454397541761
