# Supplementary material for: Investigating Bidirectional Causal Relationships Between Imaging‐Derived Brain Phenotypes and Sedative‐Hypnotic Use Disorder: A Mendelian Randomization Study
Source: Addict Biol. 2026 May 28;31(6):e70160. doi: 10.1111/adb.70160 (PMC13239158; doi:10.1111/adb.70160)
Supplement: Supplementary file 6 — Data S2: Supporting Information. [file ADB-31-e70160-s005.zip › Additional file2/GCST90003987_harmonise.csv]

SNP	effect_allele.exposure	other_allele.exposure	effect_allele.outcome	other_allele.outcome	beta.exposure	beta.outcome	eaf.exposure	eaf.outcome	remove	palindromic	ambiguous	id.outcome	chr.outcome	pos.outcome	pval.outcome	se.outcome	samplesize.outcome	outcome	mr_keep.outcome	pval_origin.outcome	chr.exposure	pos.exposure	se.exposure	pval.exposure	samplesize.exposure	exposure	mr_keep.exposure	pval_origin.exposure	id.exposure	action	SNP_index	mr_keep	R2	f	meanf
rs10199481	C	T	C	T	0.051748	-0.0388058	NA	0.344597	FALSE	FALSE	FALSE	XrkhT3	2	132819955	0.223076	0.0318501	407208	Mental and behavioural disorders	TRUE	reported	2	133577528	0.010634	1.14577673591711e-06	20860	GCST90003987	TRUE	reported	FGOIAD	1	1	TRUE	0.00113393140446171	23.6783909053169	22.7527046227227
rs10214472	C	T	C	T	-0.17784	-0.215052	NA	0.00885367	FALSE	FALSE	FALSE	XrkhT3	6	40837945	0.19693	0.166662	407208	Mental and behavioural disorders	TRUE	reported	6	40805684	0.039591	7.09414400453407e-06	20860	GCST90003987	TRUE	reported	FGOIAD	1	1	TRUE	0.000966344038252178	20.1755004244178	22.7527046227227
rs1045433	C	T	C	T	0.066945	-0.0501697	NA	0.15123	FALSE	FALSE	FALSE	XrkhT3	3	3149742	0.23506	0.0422508	407208	Mental and behavioural disorders	TRUE	reported	3	3191426	0.013692	1.0195299775626e-06	20860	GCST90003987	TRUE	reported	FGOIAD	1	1	TRUE	0.00114469763659135	23.9034655445375	22.7527046227227
rs10510025	T	C	T	C	0.066587	-0.0795665	NA	0.254542	FALSE	FALSE	FALSE	XrkhT3	10	116891485	0.0227761	0.0349409	407208	Mental and behavioural disorders	TRUE	reported	10	118650996	0.011427	5.72664155008967e-09	20860	GCST90003987	TRUE	reported	FGOIAD	1	1	TRUE	0.0016251511900973	33.9525816014458	22.7527046227227
rs10852923	G	T	G	T	-0.044368	0.0575652	NA	0.506347	FALSE	FALSE	FALSE	XrkhT3	17	2183061	0.0571926	0.0302681	407208	Mental and behavioural disorders	TRUE	reported	17	2086355	0.0098449	6.61911611941121e-06	20860	GCST90003987	TRUE	reported	FGOIAD	1	1	TRUE	0.000972702735202299	20.3083876750887	22.7527046227227
rs111467735	TTTTG	T	TTTTG	T	-0.054823	0.0731518	NA	0.82073	FALSE	FALSE	FALSE	XrkhT3	11	1583243	0.0672853	0.0399788	407208	Mental and behavioural disorders	TRUE	reported	11	1604473	0.012059	5.48908555607044e-06	20860	GCST90003987	TRUE	reported	FGOIAD	1	1	TRUE	0.00098982543904787	20.6662349727659	22.7527046227227
rs111641049	G	C	G	C	-0.16478	-0.0482765	NA	0.0206364	FALSE	TRUE	TRUE	XrkhT3	10	94997008	0.653335	0.107488	407208	Mental and behavioural disorders	TRUE	reported	10	96756765	0.037076	8.85931206973053e-06	20860	GCST90003987	TRUE	reported	FGOIAD	1	1	TRUE	0.000946014738428297	19.7506598294298	22.7527046227227
rs1149790	T	A	T	A	0.074717	0.0281811	NA	0.853084	FALSE	TRUE	TRUE	XrkhT3	1	50491837	0.510835	0.0428586	407208	Mental and behavioural disorders	TRUE	reported	1	50957509	0.016435	5.49540873857625e-06	20860	GCST90003987	TRUE	reported	FGOIAD	1	1	TRUE	0.000989817313333758	20.6660651506001	22.7527046227227
rs11685197	A	G	A	G	-0.053958	0.0478145	NA	0.315807	FALSE	FALSE	FALSE	XrkhT3	2	189547651	0.142092	0.0325702	407208	Mental and behavioural disorders	TRUE	reported	2	190412377	0.011469	2.55858588690565e-06	20860	GCST90003987	TRUE	reported	FGOIAD	1	1	TRUE	0.00105995079056154	22.1319123275008	22.7527046227227
rs117439427	A	G	A	G	-0.074543	0.000195838	NA	0.0716905	FALSE	FALSE	FALSE	XrkhT3	13	80293977	0.997414	0.0604353	407208	Mental and behavioural disorders	TRUE	reported	13	80868112	0.015725	2.14684158936074e-06	20860	GCST90003987	TRUE	reported	FGOIAD	1	1	TRUE	0.00107609478847442	22.4693642637841	22.7527046227227
rs12133834	A	G	A	G	0.063789	0.0315648	NA	0.133392	FALSE	FALSE	FALSE	XrkhT3	1	145705999	0.498141	0.0465958	407208	Mental and behavioural disorders	TRUE	reported	1	145729067	0.013511	2.35776219596125e-06	20860	GCST90003987	TRUE	reported	FGOIAD	1	1	TRUE	0.00106742770379669	22.2881980858959	22.7527046227227
rs12437893	T	C	T	C	-0.048767	-0.0196125	NA	0.758618	FALSE	FALSE	FALSE	XrkhT3	15	52526784	0.581407	0.035573	407208	Mental and behavioural disorders	TRUE	reported	15	52818981	0.010372	2.59776583022943e-06	20860	GCST90003987	TRUE	reported	FGOIAD	1	1	TRUE	0.00105865084813692	22.1047405928163	22.7527046227227
rs12496226	T	G	T	G	0.066083	-0.0706278	NA	0.252315	FALSE	FALSE	FALSE	XrkhT3	3	49696607	0.0438672	0.0350448	407208	Mental and behavioural disorders	TRUE	reported	3	49734040	0.010482	2.94645627086505e-10	20860	GCST90003987	TRUE	reported	FGOIAD	1	1	TRUE	0.00190173582013407	39.7419844918277	22.7527046227227
rs12882114	G	A	G	A	-0.053074	0.0269674	NA	0.269943	FALSE	FALSE	FALSE	XrkhT3	14	22268804	0.430412	0.0342014	407208	Mental and behavioural disorders	TRUE	reported	14	22736687	0.010342	2.89134556264238e-07	20860	GCST90003987	TRUE	reported	FGOIAD	1	1	TRUE	0.00126093386012741	26.3337635887111	22.7527046227227
rs12923476	A	G	A	G	-0.049508	-0.026102	NA	0.214409	FALSE	FALSE	FALSE	XrkhT3	16	24786758	0.478503	0.0368302	407208	Mental and behavioural disorders	TRUE	reported	16	24798079	0.011165	9.28538680439702e-06	20860	GCST90003987	TRUE	reported	FGOIAD	1	1	TRUE	0.000941694080409503	19.6603691824592	22.7527046227227
rs1296753	C	T	C	T	-0.072702	0.0257801	NA	0.862244	FALSE	FALSE	FALSE	XrkhT3	22	17506378	0.557675	0.043971	407208	Mental and behavioural disorders	TRUE	reported	22	17985410	0.015338	2.15228609547606e-06	20860	GCST90003987	TRUE	reported	FGOIAD	1	1	TRUE	0.00107590378404937	22.4653717061304	22.7527046227227
rs145081737	A	G	A	G	-0.10268	-0.0788481	NA	0.0751244	FALSE	FALSE	FALSE	XrkhT3	1	9832254	0.168405	0.0572463	407208	Mental and behavioural disorders	TRUE	reported	1	9892312	0.021702	2.24646677599186e-06	20860	GCST90003987	TRUE	reported	FGOIAD	1	1	TRUE	0.00107199333974155	22.3836321849508	22.7527046227227
rs17537178	G	A	G	A	0.06037	0.0039449	NA	0.259441	FALSE	FALSE	FALSE	XrkhT3	10	47296468	0.911315	0.0354184	407208	Mental and behavioural disorders	TRUE	reported	10	48442894	0.011048	4.70327096440777e-08	20860	GCST90003987	TRUE	reported	FGOIAD	1	1	TRUE	0.00142935304852356	29.8561208234205	22.7527046227227
rs206916	C	T	C	T	0.051751	-0.022476	NA	0.477951	FALSE	FALSE	FALSE	XrkhT3	6	90218009	0.459882	0.0304124	407208	Mental and behavioural disorders	TRUE	reported	6	90927728	0.010345	5.70164272280748e-07	20860	GCST90003987	TRUE	reported	FGOIAD	1	1	TRUE	0.00119823361783163	25.0227398888772	22.7527046227227
rs2420784	T	A	T	A	0.04836	0.0091168	NA	0.435966	FALSE	TRUE	TRUE	XrkhT3	10	120608192	0.767074	0.0307786	407208	Mental and behavioural disorders	TRUE	reported	10	122367704	0.01015	1.90765572399007e-06	20860	GCST90003987	TRUE	reported	FGOIAD	1	1	TRUE	0.00108706079840196	22.6985888792177	22.7527046227227
rs2506141	C	T	C	T	-0.0453	0.0583617	NA	0.468374	FALSE	FALSE	FALSE	XrkhT3	10	33179086	0.0551925	0.0304387	407208	Mental and behavioural disorders	TRUE	reported	10	33468014	0.0098873	4.63980789982126e-06	20860	GCST90003987	TRUE	reported	FGOIAD	1	1	TRUE	0.00100528653725445	20.9893669220456	22.7527046227227
rs2804899	G	A	G	A	0.064879	-0.103121	NA	0.137521	FALSE	FALSE	FALSE	XrkhT3	10	33424787	0.019329	0.0440855	407208	Mental and behavioural disorders	TRUE	reported	10	33713715	0.013562	1.73141031289016e-06	20860	GCST90003987	TRUE	reported	FGOIAD	1	1	TRUE	0.00109589843536486	22.8833273674982	22.7527046227227
rs28399382	T	C	T	C	-0.070157	0.0323155	NA	0.118958	FALSE	FALSE	FALSE	XrkhT3	3	115674391	0.493474	0.0471901	407208	Mental and behavioural disorders	TRUE	reported	3	115393238	0.0138	3.73164223664703e-07	20860	GCST90003987	TRUE	reported	FGOIAD	1	1	TRUE	0.00123746175946256	25.8429570499709	22.7527046227227
rs28562735	T	C	T	C	-0.044853	0.0402615	NA	0.632903	FALSE	FALSE	FALSE	XrkhT3	4	176438246	0.200972	0.0314841	407208	Mental and behavioural disorders	TRUE	reported	4	177359397	0.010139	9.74989637717387e-06	20860	GCST90003987	TRUE	reported	FGOIAD	1	1	TRUE	0.000937283979815506	19.5682102209456	22.7527046227227
rs2975181	G	A	G	A	-0.049254	0.010136	NA	0.7086	FALSE	FALSE	FALSE	XrkhT3	8	24921979	0.763062	0.0336227	407208	Mental and behavioural disorders	TRUE	reported	8	24779492	0.011103	9.21297727668556e-06	20860	GCST90003987	TRUE	reported	FGOIAD	1	1	TRUE	0.000942493829355381	19.6770818208904	22.7527046227227
rs33973564	T	C	T	C	0.047218	-0.00664917	NA	0.313808	FALSE	FALSE	FALSE	XrkhT3	1	54206022	0.839776	0.0328875	407208	Mental and behavioural disorders	TRUE	reported	1	54671695	0.010364	5.24686632777617e-06	20860	GCST90003987	TRUE	reported	FGOIAD	1	1	TRUE	0.000994063509768989	20.7548082843293	22.7527046227227
rs34063142	T	C	T	C	-0.05015	0.0504383	NA	0.389741	FALSE	FALSE	FALSE	XrkhT3	17	74996560	0.104435	0.0310634	407208	Mental and behavioural disorders	TRUE	reported	17	72992655	0.010165	8.13766860778787e-07	20860	GCST90003987	TRUE	reported	FGOIAD	1	1	TRUE	0.0011654840814798	24.3380325610302	22.7527046227227
rs35834418	T	A	T	A	-0.056972	-0.0295093	NA	0.130819	FALSE	TRUE	TRUE	XrkhT3	9	131203456	0.516207	0.0454546	407208	Mental and behavioural disorders	TRUE	reported	9	134078843	0.011824	1.45847839454789e-06	20860	GCST90003987	TRUE	reported	FGOIAD	1	1	TRUE	0.00111172328279638	23.2141319235161	22.7527046227227
rs3812490	A	G	A	G	0.15485	0.106371	NA	0.0256098	FALSE	FALSE	FALSE	XrkhT3	8	119066540	0.265076	0.0954451	407208	Mental and behavioural disorders	TRUE	reported	8	120078779	0.033618	4.1276227740835e-06	20860	GCST90003987	TRUE	reported	FGOIAD	1	1	TRUE	0.00101606823045968	21.2147067404655	22.7527046227227
rs4551570	A	C	A	C	-0.045395	-0.0175758	NA	0.546919	FALSE	FALSE	FALSE	XrkhT3	1	87148336	0.56366	0.0304388	407208	Mental and behavioural disorders	TRUE	reported	1	87614019	0.010013	5.83176479731642e-06	20860	GCST90003987	TRUE	reported	FGOIAD	1	1	TRUE	0.000984341057123019	20.5516155684662	22.7527046227227
rs4777541	T	C	T	C	-0.053266	-0.0125951	NA	0.86076	FALSE	FALSE	FALSE	XrkhT3	15	72789899	0.773218	0.0437075	407208	Mental and behavioural disorders	TRUE	reported	15	73082240	0.011623	4.61105178875983e-06	20860	GCST90003987	TRUE	reported	FGOIAD	1	1	TRUE	0.00100580167807296	21.0001333706298	22.7527046227227
rs6077868	T	C	T	C	-0.064441	0.0408015	NA	0.165516	FALSE	FALSE	FALSE	XrkhT3	20	10669113	0.321457	0.0411526	407208	Mental and behavioural disorders	TRUE	reported	20	10649761	0.01213	1.09144033644876e-07	20860	GCST90003987	TRUE	reported	FGOIAD	1	1	TRUE	0.00135114340479757	28.2202787808239	22.7527046227227
rs62124257	T	C	T	C	0.19156	0.0994683	NA	0.0271268	FALSE	FALSE	FALSE	XrkhT3	19	34895796	0.292547	0.0945022	407208	Mental and behavioural disorders	TRUE	reported	19	35386700	0.042626	7.03234226907659e-06	20860	GCST90003987	TRUE	reported	FGOIAD	1	1	TRUE	0.000967221472123802	20.1938373786755	22.7527046227227
rs6668741	T	C	T	C	-0.043723	-0.0596234	NA	0.552608	FALSE	FALSE	FALSE	XrkhT3	1	166010248	0.050291	0.0304593	407208	Mental and behavioural disorders	TRUE	reported	1	165979485	0.0098594	9.27043258404528e-06	20860	GCST90003987	TRUE	reported	FGOIAD	1	1	TRUE	0.000941879582984008	19.6642456934138	22.7527046227227
rs72926776	G	A	G	A	0.10528	0.0565832	NA	0.0123381	FALSE	FALSE	FALSE	XrkhT3	1	68699625	0.690508	0.14211	407208	Mental and behavioural disorders	TRUE	reported	1	69165308	0.023453	7.19117735782509e-06	20860	GCST90003987	TRUE	reported	FGOIAD	1	1	TRUE	0.00096507554772413	20.1489910730258	22.7527046227227
rs73147996	A	G	A	G	-0.083448	0.0160351	NA	0.0623059	FALSE	FALSE	FALSE	XrkhT3	2	5148887	0.798725	0.0628832	407208	Mental and behavioural disorders	TRUE	reported	2	5289020	0.018563	6.98393196540885e-06	20860	GCST90003987	TRUE	reported	FGOIAD	1	1	TRUE	0.000967833617187404	20.2066302433344	22.7527046227227
rs737883	C	T	C	T	-0.044627	0.054662	NA	0.418236	FALSE	FALSE	FALSE	XrkhT3	22	29350264	0.0751813	0.0307201	407208	Mental and behavioural disorders	TRUE	reported	22	29746253	0.010076	9.50823703700986e-06	20860	GCST90003987	TRUE	reported	FGOIAD	1	1	TRUE	0.000939499498791507	19.6145083665727	22.7527046227227
rs75427457	G	T	G	T	0.096063	-0.0575301	NA	0.0533679	FALSE	FALSE	FALSE	XrkhT3	1	220649238	0.399926	0.0683456	407208	Mental and behavioural disorders	TRUE	reported	1	220822580	0.021205	5.92652335240216e-06	20860	GCST90003987	TRUE	reported	FGOIAD	1	1	TRUE	0.000982866130816033	20.5207909469601	22.7527046227227
rs7560118	T	C	T	C	-0.11556	0.0749001	NA	0.0737565	FALSE	FALSE	FALSE	XrkhT3	2	224321775	0.197915	0.0581741	407208	Mental and behavioural disorders	TRUE	reported	2	225186492	0.023397	7.90678627999825e-07	20860	GCST90003987	TRUE	reported	FGOIAD	1	1	TRUE	0.0011680806366094	24.3923181128686	22.7527046227227
rs7589719	G	A	G	A	-0.04372	0.0028944	NA	0.46835	FALSE	FALSE	FALSE	XrkhT3	2	109305609	0.924023	0.03035	407208	Mental and behavioural disorders	TRUE	reported	2	109922065	0.0097973	8.14516713022619e-06	20860	GCST90003987	TRUE	reported	FGOIAD	1	1	TRUE	0.000953715406131494	19.9115859273501	22.7527046227227
rs77747372	C	T	C	T	0.20003	-0.0153236	NA	0.0517176	FALSE	FALSE	FALSE	XrkhT3	10	81170628	0.821861	0.0680589	407208	Mental and behavioural disorders	TRUE	reported	10	82930384	0.045171	9.55212506508996e-06	20860	GCST90003987	TRUE	reported	FGOIAD	1	1	TRUE	0.000939179238623836	19.6078158127421	22.7527046227227
rs78082789	T	C	T	C	0.13777	-0.084768	NA	0.0170415	FALSE	FALSE	FALSE	XrkhT3	8	25761911	0.473788	0.118336	407208	Mental and behavioural disorders	TRUE	reported	8	25619427	0.028826	1.76888663259226e-06	20860	GCST90003987	TRUE	reported	FGOIAD	1	1	TRUE	0.00109383280116404	22.8401478696028	22.7527046227227
