# Supplementary material for: Investigating Bidirectional Causal Relationships Between Imaging‐Derived Brain Phenotypes and Sedative‐Hypnotic Use Disorder: A Mendelian Randomization Study
Source: Addict Biol. 2026 May 28;31(6):e70160. doi: 10.1111/adb.70160 (PMC13239158; doi:10.1111/adb.70160)
Supplement: Supplementary file 6 — Data S2: Supporting Information. [file ADB-31-e70160-s005.zip › Additional file2/GCST90003302_harmonise.csv]

SNP	effect_allele.exposure	other_allele.exposure	effect_allele.outcome	other_allele.outcome	beta.exposure	beta.outcome	eaf.exposure	eaf.outcome	remove	palindromic	ambiguous	id.outcome	chr.outcome	pos.outcome	pval.outcome	se.outcome	samplesize.outcome	outcome	mr_keep.outcome	pval_origin.outcome	chr.exposure	pos.exposure	se.exposure	pval.exposure	samplesize.exposure	exposure	mr_keep.exposure	pval_origin.exposure	id.exposure	action	SNP_index	mr_keep	R2	f	meanf
rs10471513	A	G	A	G	-0.067983	-0.000750612	NA	0.178676	FALSE	FALSE	FALSE	XrkhT3	5	61307635	0.984911	0.0396876	407208	Mental and behavioural disorders	TRUE	reported	5	60603462	0.014038	1.28973355789875e-06	21282	GCST90003302	TRUE	reported	Us2xSp	1	1	TRUE	0.00110077716364007	23.4503516538407	21.9356335389186
rs10785900	T	A	T	A	0.083614	-0.0688453	NA	0.91169	FALSE	TRUE	TRUE	XrkhT3	10	89713664	0.198798	0.0535768	407208	Mental and behavioural disorders	TRUE	reported	10	91473421	0.016978	8.50942078987996e-07	21282	GCST90003302	TRUE	reported	Us2xSp	1	1	TRUE	0.00113835531547953	24.2518082882793	21.9356335389186
rs11085292	T	C	T	C	0.045147	-0.0120703	NA	0.61975	FALSE	FALSE	FALSE	XrkhT3	19	20011066	0.698644	0.0311772	407208	Mental and behavioural disorders	TRUE	reported	19	20121875	0.010081	7.55788013680452e-06	21282	GCST90003302	TRUE	reported	Us2xSp	1	1	TRUE	0.00094151888693639	20.0544035136808	21.9356335389186
rs1115939	G	C	G	C	0.051513	0.00787087	NA	0.229811	FALSE	TRUE	TRUE	XrkhT3	2	117172179	0.827268	0.0360707	407208	Mental and behavioural disorders	TRUE	reported	2	117929755	0.011565	8.4625256880727e-06	21282	GCST90003302	TRUE	reported	Us2xSp	1	1	TRUE	0.000931376536010774	19.8381694918914	21.9356335389186
rs112082631	G	C	G	C	-0.070932	-0.0387687	NA	0.123809	FALSE	TRUE	TRUE	XrkhT3	18	38472298	0.403419	0.0464	407208	Mental and behavioural disorders	TRUE	reported	18	36052262	0.015491	4.69785923943937e-06	21282	GCST90003302	TRUE	reported	Us2xSp	1	1	TRUE	0.000984204664362143	20.964508624801	21.9356335389186
rs115636172	T	C	T	C	0.088943	-0.128566	NA	0.0669243	FALSE	FALSE	FALSE	XrkhT3	3	178276443	0.0333142	0.0604087	407208	Mental and behavioural disorders	TRUE	reported	3	177994231	0.019768	6.85014871471007e-06	21282	GCST90003302	TRUE	reported	Us2xSp	1	1	TRUE	0.000950326251936035	20.2421793155988	21.9356335389186
rs11591756	G	A	G	A	-0.10087	0.0957437	NA	0.0664051	FALSE	FALSE	FALSE	XrkhT3	10	60669527	0.119929	0.0615686	407208	Mental and behavioural disorders	TRUE	reported	10	62429285	0.020996	1.56278775603001e-06	21282	GCST90003302	TRUE	reported	Us2xSp	1	1	TRUE	0.00108334735615493	23.0786339160135	21.9356335389186
rs143345781	G	A	G	A	0.17289	-0.0788717	NA	0.00804665	FALSE	FALSE	FALSE	XrkhT3	2	59175269	0.650919	0.174308	407208	Mental and behavioural disorders	TRUE	reported	2	59402404	0.037509	4.06349752903903e-06	21282	GCST90003302	TRUE	reported	Us2xSp	1	1	TRUE	0.00099729353279508	21.2435924752682	21.9356335389186
rs1471885	A	G	A	G	0.048047	-0.0426621	NA	0.327295	FALSE	FALSE	FALSE	XrkhT3	5	1948114	0.188185	0.0324189	407208	Mental and behavioural disorders	TRUE	reported	5	1948228	0.010829	9.1727593538978e-06	21282	GCST90003302	TRUE	reported	Us2xSp	1	1	TRUE	0.000924148722398144	19.6840758261588	21.9356335389186
rs1476699	A	G	A	G	-0.045346	0.0129822	NA	0.492647	FALSE	FALSE	FALSE	XrkhT3	11	17606461	0.671675	0.0306291	407208	Mental and behavioural disorders	TRUE	reported	11	17628008	0.0097045	2.99088696506382e-06	21282	GCST90003302	TRUE	reported	Us2xSp	1	1	TRUE	0.00102488201239787	21.831864308854	21.9356335389186
rs1683847	T	G	T	G	0.045555	0.0231191	NA	0.347324	FALSE	FALSE	FALSE	XrkhT3	11	69634495	0.467879	0.0318473	407208	Mental and behavioural disorders	TRUE	reported	11	69449263	0.0098168	3.4970351694346e-06	21282	GCST90003302	TRUE	reported	Us2xSp	1	1	TRUE	0.00101083566015777	21.5323485138821	21.9356335389186
rs184101631	A	C	A	C	0.39624	-0.292607	NA	0.000344315	FALSE	FALSE	FALSE	XrkhT3	13	79671219	0.744593	0.89818	407208	Mental and behavioural disorders	TRUE	reported	13	80245354	0.081785	1.27614493174916e-06	21282	GCST90003302	TRUE	reported	Us2xSp	1	1	TRUE	0.0011017375023898	23.4708327475053	21.9356335389186
rs199307	G	A	G	A	-0.049871	0.0188264	NA	0.221406	FALSE	FALSE	FALSE	XrkhT3	20	15196934	0.606646	0.0365654	407208	Mental and behavioural disorders	TRUE	reported	20	15177580	0.01119	8.3675824428145e-06	21282	GCST90003302	TRUE	reported	Us2xSp	1	1	TRUE	0.000932434644437753	19.8607280645465	21.9356335389186
rs199794927	GT	G	GT	G	-0.14	-0.00516522	NA	0.0726158	FALSE	FALSE	FALSE	XrkhT3	2	170181940	0.930026	0.0588216	407208	Mental and behavioural disorders	TRUE	reported	2	171038450	0.031289	7.70725982415519e-06	21282	GCST90003302	TRUE	reported	Us2xSp	1	1	TRUE	0.00093983563676187	20.0185164654619	21.9356335389186
rs2415361	A	C	A	C	-0.051264	-0.0699858	NA	0.733525	FALSE	FALSE	FALSE	XrkhT3	14	36733508	0.0416534	0.0343578	407208	Mental and behavioural disorders	TRUE	reported	14	37202713	0.010781	1.99940143743109e-06	21282	GCST90003302	TRUE	reported	Us2xSp	1	1	TRUE	0.00106128809579565	22.6082044968312	21.9356335389186
rs28517287	T	C	T	C	0.049851	-0.0449871	NA	0.21237	FALSE	FALSE	FALSE	XrkhT3	5	94511346	0.228356	0.037346	407208	Mental and behavioural disorders	TRUE	reported	5	93847051	0.010661	2.94442163379876e-06	21282	GCST90003302	TRUE	reported	Us2xSp	1	1	TRUE	0.00102634520734348	21.8630650643159	21.9356335389186
rs3843275	G	T	G	T	0.048199	-0.0519639	NA	0.691555	FALSE	FALSE	FALSE	XrkhT3	1	180561471	0.113679	0.0328497	407208	Mental and behavioural disorders	TRUE	reported	1	180530607	0.010573	5.17368520073061e-06	21282	GCST90003302	TRUE	reported	Us2xSp	1	1	TRUE	0.000975535944146262	20.7796762124854	21.9356335389186
rs61180388	C	G	C	G	0.049869	-0.0257446	NA	0.189135	FALSE	TRUE	TRUE	XrkhT3	8	19812703	0.504046	0.0385319	407208	Mental and behavioural disorders	TRUE	reported	8	19670214	0.011005	5.88572545261201e-06	21282	GCST90003302	TRUE	reported	Us2xSp	1	1	TRUE	0.000963939885931434	20.5324328035555	21.9356335389186
rs680556	G	A	G	A	-0.050834	-0.0233253	NA	0.655432	FALSE	FALSE	FALSE	XrkhT3	15	55609010	0.466463	0.0320294	407208	Mental and behavioural disorders	TRUE	reported	15	55901208	0.010724	2.14881981440347e-06	21282	GCST90003302	TRUE	reported	Us2xSp	1	1	TRUE	0.00105468855329636	22.4674685960963	21.9356335389186
rs7170637	A	G	A	G	-0.06003	0.047727	NA	0.222323	FALSE	FALSE	FALSE	XrkhT3	15	22903836	0.20773	0.0378837	407208	Mental and behavioural disorders	TRUE	reported	15	22969232	0.013063	4.34610285367593e-06	21282	GCST90003302	TRUE	reported	Us2xSp	1	1	TRUE	0.000991305833758241	21.1159204775299	21.9356335389186
rs7225082	T	G	T	G	-0.051231	-0.059344	NA	0.694021	FALSE	FALSE	FALSE	XrkhT3	17	45771129	0.071015	0.0328707	407208	Mental and behavioural disorders	TRUE	reported	17	43848495	0.010301	6.62521535902583e-07	21282	GCST90003302	TRUE	reported	Us2xSp	1	1	TRUE	0.0011608871216144	24.7323894603657	21.9356335389186
rs7243461	G	A	G	A	0.05193	0.044704	NA	0.180669	FALSE	FALSE	FALSE	XrkhT3	18	54857077	0.259601	0.0396546	407208	Mental and behavioural disorders	TRUE	reported	18	52524308	0.011305	4.38227876103672e-06	21282	GCST90003302	TRUE	reported	Us2xSp	1	1	TRUE	0.000990495924385106	21.0986513991359	21.9356335389186
rs74609754	A	G	A	G	0.16161	-0.104382	NA	0.0566629	FALSE	FALSE	FALSE	XrkhT3	5	92669799	0.112947	0.0658528	407208	Mental and behavioural disorders	TRUE	reported	5	92005506	0.033256	1.18549574625455e-06	21282	GCST90003302	TRUE	reported	Us2xSp	1	1	TRUE	0.00110841489494905	23.6132422339258	21.9356335389186
rs754665	C	T	C	T	-0.052214	0.0345265	NA	0.435092	FALSE	FALSE	FALSE	XrkhT3	1	230114550	0.258738	0.0305712	407208	Mental and behavioural disorders	TRUE	reported	1	230250297	0.0099266	1.45411917037518e-07	21282	GCST90003302	TRUE	reported	Us2xSp	1	1	TRUE	0.00129836323237189	27.6650889191468	21.9356335389186
rs75677647	A	G	A	G	0.13644	-0.0103	NA	0.0292131	FALSE	FALSE	FALSE	XrkhT3	6	158488056	0.90982	0.0909369	407208	Mental and behavioural disorders	TRUE	reported	6	158909088	0.029224	3.04719326666311e-06	21282	GCST90003302	TRUE	reported	Us2xSp	1	1	TRUE	0.00102316830964286	21.7953219118787	21.9356335389186
rs76367061	A	G	A	G	0.19518	-0.0703568	NA	0.0223834	FALSE	FALSE	FALSE	XrkhT3	13	81038812	0.486755	0.101163	407208	Mental and behavioural disorders	TRUE	reported	13	81612947	0.04177	2.99019836717057e-06	21282	GCST90003302	TRUE	reported	Us2xSp	1	1	TRUE	0.00102490567722518	21.8323689302157	21.9356335389186
rs77937839	G	C	G	C	0.10583	-0.0771267	NA	0.0784992	FALSE	TRUE	TRUE	XrkhT3	8	135142366	0.170551	0.0562789	407208	Mental and behavioural disorders	TRUE	reported	8	136154609	0.020601	2.8106062003344e-07	21282	GCST90003302	TRUE	reported	Us2xSp	1	1	TRUE	0.0012384838540559	26.3876170519754	21.9356335389186
rs79270515	A	G	A	G	-0.17668	0.0507402	NA	0.0407472	FALSE	FALSE	FALSE	XrkhT3	9	132314632	0.508925	0.0768195	407208	Mental and behavioural disorders	TRUE	reported	9	135190019	0.039372	7.24602786825142e-06	21282	GCST90003302	TRUE	reported	Us2xSp	1	1	TRUE	0.000945315219586919	20.1353421181655	21.9356335389186
rs79338792	T	C	T	C	-0.089551	0.00353841	NA	0.0824247	FALSE	FALSE	FALSE	XrkhT3	15	83076495	0.949008	0.0553292	407208	Mental and behavioural disorders	TRUE	reported	15	83745247	0.020031	7.83971003749198e-06	21282	GCST90003302	TRUE	reported	Us2xSp	1	1	TRUE	0.00093824339082472	19.9845697472339	21.9356335389186
