# Supplementary material for: Investigating Bidirectional Causal Relationships Between Imaging‐Derived Brain Phenotypes and Sedative‐Hypnotic Use Disorder: A Mendelian Randomization Study
Source: Addict Biol. 2026 May 28;31(6):e70160. doi: 10.1111/adb.70160 (PMC13239158; doi:10.1111/adb.70160)
Supplement: Supplementary file 6 — Data S2: Supporting Information. [file ADB-31-e70160-s005.zip › Additional file2/GCST90005573_harmonise.csv]

SNP	effect_allele.exposure	other_allele.exposure	effect_allele.outcome	other_allele.outcome	beta.exposure	beta.outcome	eaf.exposure	eaf.outcome	remove	palindromic	ambiguous	id.outcome	chr.outcome	pos.outcome	pval.outcome	se.outcome	samplesize.outcome	outcome	mr_keep.outcome	pval_origin.outcome	chr.exposure	pos.exposure	se.exposure	pval.exposure	samplesize.exposure	exposure	mr_keep.exposure	pval_origin.exposure	id.exposure	action	SNP_index	mr_keep	R2	f	meanf
rs10758408	T	G	T	G	0.098846	-0.00627998	NA	0.946697	FALSE	FALSE	FALSE	XrkhT3	9	36867559	0.926354	0.067941	407208	Mental and behavioural disorders	TRUE	reported	9	36867556	0.022132	8.00202677119333e-06	21081	GCST90005573	TRUE	reported	Bw9A2I	1	1	TRUE	0.000945311475000087	19.9450748896898	20.9117919301591
rs10976182	C	T	C	T	0.048667	0.0335737	NA	0.546512	FALSE	FALSE	FALSE	XrkhT3	9	7291256	0.272863	0.0306192	407208	Mental and behavioural disorders	TRUE	reported	9	7291256	0.010014	1.18168031254478e-06	21081	GCST90005573	TRUE	reported	Bw9A2I	1	1	TRUE	0.001119119516077	23.6163497973437	20.9117919301591
rs11608679	C	T	C	T	-0.061627	-0.0269117	NA	0.199362	FALSE	FALSE	FALSE	XrkhT3	12	129910645	0.478477	0.0379705	407208	Mental and behavioural disorders	TRUE	reported	12	130395190	0.012792	1.46217717445672e-06	21081	GCST90005573	TRUE	reported	Bw9A2I	1	1	TRUE	0.0010997552994137	23.2072642682052	20.9117919301591
rs116317720	G	A	G	A	0.22175	-0.0713208	NA	0.030699	FALSE	FALSE	FALSE	XrkhT3	5	77215345	0.408229	0.086239	407208	Mental and behavioural disorders	TRUE	reported	5	76511170	0.047548	3.12679925637611e-06	21081	GCST90005573	TRUE	reported	Bw9A2I	1	1	TRUE	0.00103067962641829	21.7481111803779	20.9117919301591
rs12417672	A	G	A	G	-0.17073	0.058677	NA	0.0291239	FALSE	FALSE	FALSE	XrkhT3	11	90811296	0.517396	0.0906397	407208	Mental and behavioural disorders	TRUE	reported	11	90544464	0.037932	6.79672971950456e-06	21081	GCST90005573	TRUE	reported	Bw9A2I	1	1	TRUE	0.000960063233227669	20.2566205298061	20.9117919301591
rs13077370	C	A	C	A	0.04798	-0.0282188	NA	0.327779	FALSE	FALSE	FALSE	XrkhT3	3	150641937	0.382228	0.0322944	407208	Mental and behavioural disorders	TRUE	reported	3	150359724	0.010816	9.20873552063307e-06	21081	GCST90005573	TRUE	reported	Bw9A2I	1	1	TRUE	0.000932589913897132	19.6764128191745	20.9117919301591
rs13190266	A	G	A	G	-0.044012	-0.0423768	NA	0.484069	FALSE	FALSE	FALSE	XrkhT3	5	63084872	0.162759	0.0303591	407208	Mental and behavioural disorders	TRUE	reported	5	62380699	0.0098871	8.57432616636181e-06	21081	GCST90005573	TRUE	reported	Bw9A2I	1	1	TRUE	0.00093908545845204	19.8135890320503	20.9117919301591
rs138326947	A	G	A	G	0.13476	-0.0863574	NA	0.0578553	FALSE	FALSE	FALSE	XrkhT3	1	248258428	0.194075	0.0664995	407208	Mental and behavioural disorders	TRUE	reported	1	248421730	0.029075	3.59583702605704e-06	21081	GCST90005573	TRUE	reported	Bw9A2I	1	1	TRUE	0.00101800289097436	21.4803499972448	20.9117919301591
rs1530117	C	T	C	T	-0.068338	0.0208074	NA	0.913056	FALSE	FALSE	FALSE	XrkhT3	11	96652529	0.700601	0.0541143	407208	Mental and behavioural disorders	TRUE	reported	11	96523529	0.01525	7.45933307925714e-06	21081	GCST90005573	TRUE	reported	Bw9A2I	1	1	TRUE	0.000951656322851059	20.0790720052082	20.9117919301591
rs4744017	A	G	A	G	0.044886	0.0607175	NA	0.487107	FALSE	FALSE	FALSE	XrkhT3	9	90853435	0.0458216	0.0304038	407208	Mental and behavioural disorders	TRUE	reported	9	93615717	0.0098665	5.41127991844283e-06	21081	GCST90005573	TRUE	reported	Bw9A2I	1	1	TRUE	0.000980794899569188	20.6944727213133	20.9117919301591
rs61968245	G	C	G	C	-0.049396	0.0554662	NA	0.249578	FALSE	TRUE	TRUE	XrkhT3	13	98643641	0.115297	0.0352206	407208	Mental and behavioural disorders	TRUE	reported	13	99295895	0.010781	4.63340219424209e-06	21081	GCST90005573	TRUE	reported	Bw9A2I	1	1	TRUE	0.000994814269658896	20.9905717104057	20.9117919301591
rs62063651	A	T	A	T	-0.13544	0.110873	NA	0.0179284	FALSE	TRUE	TRUE	XrkhT3	17	17520382	0.345818	0.117608	407208	Mental and behavioural disorders	TRUE	reported	17	17423696	0.02845	1.93999227239098e-06	21081	GCST90005573	TRUE	reported	Bw9A2I	1	1	TRUE	0.00107391891773455	22.6614734519704	20.9117919301591
rs73219995	C	T	C	T	-0.15037	0.0894261	NA	0.04031	FALSE	FALSE	FALSE	XrkhT3	4	34378394	0.246473	0.0771607	407208	Mental and behavioural disorders	TRUE	reported	4	34380016	0.033476	7.09577767963389e-06	21081	GCST90005573	TRUE	reported	Bw9A2I	1	1	TRUE	0.00095619969735438	20.1750247731151	20.9117919301591
rs73445937	A	G	A	G	-0.11368	-0.0553066	NA	0.0103597	FALSE	FALSE	FALSE	XrkhT3	22	49951861	0.720288	0.154456	407208	Mental and behavioural disorders	TRUE	reported	22	50345509	0.025534	8.54869849163666e-06	21081	GCST90005573	TRUE	reported	Bw9A2I	1	1	TRUE	0.000939357838777126	19.8193413372276	20.9117919301591
rs7357028	T	G	T	G	-0.083136	0.0436415	NA	0.0939501	FALSE	FALSE	FALSE	XrkhT3	6	100951270	0.403874	0.0522827	407208	Mental and behavioural disorders	TRUE	reported	6	101399146	0.017968	3.735940922588e-06	21081	GCST90005573	TRUE	reported	Bw9A2I	1	1	TRUE	0.00101448762558566	21.4061008841791	20.9117919301591
rs75245553	A	G	A	G	0.10479	-0.0745046	NA	0.109792	FALSE	FALSE	FALSE	XrkhT3	3	20319099	0.122772	0.048278	407208	Mental and behavioural disorders	TRUE	reported	3	20360591	0.023548	8.63177278799813e-06	21081	GCST90005573	TRUE	reported	Bw9A2I	1	1	TRUE	0.000938496468981622	19.8011503793764	20.9117919301591
rs75708854	C	T	C	T	0.07237	-0.0702115	NA	0.154805	FALSE	FALSE	FALSE	XrkhT3	19	5817951	0.0954377	0.0421088	407208	Mental and behavioural disorders	TRUE	reported	19	5817962	0.016025	6.33869711256926e-06	21081	GCST90005573	TRUE	reported	Bw9A2I	1	1	TRUE	0.000966517905847118	20.3929410800582	20.9117919301591
rs75834289	A	C	A	C	-0.050208	0.0437041	NA	0.182939	FALSE	FALSE	FALSE	XrkhT3	4	180439091	0.270709	0.0396794	407208	Mental and behavioural disorders	TRUE	reported	4	181360244	0.011287	8.69761140103007e-06	21081	GCST90005573	TRUE	reported	Bw9A2I	1	1	TRUE	0.000937756605273718	19.7855254897815	20.9117919301591
rs76809835	G	A	G	A	-0.1767	0.140091	NA	0.00947103	FALSE	FALSE	FALSE	XrkhT3	14	84034652	0.383183	0.160647	407208	Mental and behavioural disorders	TRUE	reported	14	84500996	0.039023	5.9854940028695e-06	21081	GCST90005573	TRUE	reported	Bw9A2I	1	1	TRUE	0.000971669089418473	20.5017336367063	20.9117919301591
rs79001810	G	T	G	T	-0.0743	0.981898	NA	0.000789349	FALSE	FALSE	FALSE	XrkhT3	12	97818165	0.0663331	0.534756	407208	Mental and behavioural disorders	TRUE	reported	12	98211943	0.015774	2.48943046484176e-06	21081	GCST90005573	TRUE	reported	Bw9A2I	1	1	TRUE	0.00105134659398778	22.1846586199474	20.9117919301591
