# Supplementary material for: Investigating Bidirectional Causal Relationships Between Imaging‐Derived Brain Phenotypes and Sedative‐Hypnotic Use Disorder: A Mendelian Randomization Study
Source: Addict Biol. 2026 May 28;31(6):e70160. doi: 10.1111/adb.70160 (PMC13239158; doi:10.1111/adb.70160)
Supplement: Supplementary file 6 — Data S2: Supporting Information. [file ADB-31-e70160-s005.zip › Additional file2/GCST90004554_harmonise.csv]

SNP	effect_allele.exposure	other_allele.exposure	effect_allele.outcome	other_allele.outcome	beta.exposure	beta.outcome	eaf.exposure	eaf.outcome	remove	palindromic	ambiguous	id.outcome	chr.outcome	pos.outcome	pval.outcome	se.outcome	samplesize.outcome	outcome	mr_keep.outcome	pval_origin.outcome	chr.exposure	pos.exposure	se.exposure	pval.exposure	samplesize.exposure	exposure	mr_keep.exposure	pval_origin.exposure	id.exposure	action	SNP_index	mr_keep	R2	f	meanf
rs10138043	A	G	A	G	0.050066	0.0219518	NA	0.386208	FALSE	FALSE	FALSE	XrkhT3	14	78191594	0.482072	0.0312271	407208	Mental and behavioural disorders	TRUE	reported	14	78657937	0.011292	9.30679183162653e-06	18412	GCST90004554	TRUE	reported	5j0Ybw	1	1	TRUE	0.00106654612608816	19.6560782954431	21.974467572266
rs116296253	A	G	A	G	-0.067753	0.00849993	NA	0.071716	FALSE	FALSE	FALSE	XrkhT3	9	92809090	0.884623	0.0585753	407208	Mental and behavioural disorders	TRUE	reported	9	95571372	0.015155	7.84332118881962e-06	18412	GCST90004554	TRUE	reported	5j0Ybw	1	1	TRUE	0.00108435884307539	19.9847169055208	21.974467572266
rs116939656	C	T	C	T	0.25288	0.132714	NA	0.00819943	FALSE	FALSE	FALSE	XrkhT3	20	2641116	0.437952	0.171099	407208	Mental and behavioural disorders	TRUE	reported	20	2621762	0.054759	3.89941986676544e-06	18412	GCST90004554	TRUE	reported	5j0Ybw	1	1	TRUE	0.00115694905299173	21.3241029663106	21.974467572266
rs12025590	C	G	C	G	-0.20313	-0.0358825	NA	0.0166577	FALSE	TRUE	TRUE	XrkhT3	1	227426351	0.765045	0.120064	407208	Mental and behavioural disorders	TRUE	reported	1	227614052	0.045357	7.56136147077729e-06	18412	GCST90004554	TRUE	reported	5j0Ybw	1	1	TRUE	0.00108814230648341	20.0545220362234	21.974467572266
rs1258852	G	A	G	A	-0.069597	-0.0645014	NA	0.0753279	FALSE	FALSE	FALSE	XrkhT3	11	134340635	0.262191	0.0575274	407208	Mental and behavioural disorders	TRUE	reported	11	134210529	0.014904	3.04018491662944e-06	18412	GCST90004554	TRUE	reported	5j0Ybw	1	1	TRUE	0.00118293353456706	21.8035985793133	21.974467572266
rs139934216	G	A	G	A	0.17709	-0.276686	NA	0.00584379	FALSE	FALSE	FALSE	XrkhT3	20	22405176	0.169203	0.20126	407208	Mental and behavioural disorders	TRUE	reported	20	22385814	0.038827	5.1238923866468e-06	18412	GCST90004554	TRUE	reported	5j0Ybw	1	1	TRUE	0.00112857137097486	20.8004737588341	21.974467572266
rs145024673	T	C	T	C	-0.17894	-0.134596	NA	0.0103383	FALSE	FALSE	FALSE	XrkhT3	21	25439457	0.381739	0.153878	407208	Mental and behavioural disorders	TRUE	reported	21	26811769	0.032157	2.66624466831252e-08	18412	GCST90004554	TRUE	reported	5j0Ybw	1	1	TRUE	0.00167893191546628	30.9611181731736	21.974467572266
rs17541543	A	G	A	G	0.086013	0.028264	NA	0.0651499	FALSE	FALSE	FALSE	XrkhT3	14	98803436	0.645344	0.0614116	407208	Mental and behavioural disorders	TRUE	reported	14	99269773	0.01894	5.62600352579544e-06	18412	GCST90004554	TRUE	reported	5j0Ybw	1	1	TRUE	0.00111887374396306	20.621538524375	21.974467572266
rs334102	G	A	G	A	0.047004	0.0519197	NA	0.633788	FALSE	FALSE	FALSE	XrkhT3	2	178195586	0.101192	0.0316757	407208	Mental and behavioural disorders	TRUE	reported	2	179060313	0.0105	7.62254505406106e-06	18412	GCST90004554	TRUE	reported	5j0Ybw	1	1	TRUE	0.00108722051873977	20.0375149473946	21.974467572266
rs35433394	G	C	G	C	0.084202	0.00867187	NA	0.0290801	FALSE	TRUE	TRUE	XrkhT3	11	45056899	0.924779	0.091848	407208	Mental and behavioural disorders	TRUE	reported	11	45078450	0.018679	6.58718711281928e-06	18412	GCST90004554	TRUE	reported	5j0Ybw	1	1	TRUE	0.00110244657690536	20.3184414770821	21.974467572266
rs522604	C	T	C	T	-0.051777	0.0200625	NA	0.282626	FALSE	FALSE	FALSE	XrkhT3	11	85588121	0.552243	0.0337524	407208	Mental and behavioural disorders	TRUE	reported	11	85299165	0.011028	2.6865813772687e-06	18412	GCST90004554	TRUE	reported	5j0Ybw	1	1	TRUE	0.00119580301597057	22.0410903263056	21.974467572266
rs61582820	T	C	T	C	-0.13359	-0.0358533	NA	0.0647944	FALSE	FALSE	FALSE	XrkhT3	21	35688151	0.560954	0.0616645	407208	Mental and behavioural disorders	TRUE	reported	21	37060449	0.029584	6.35330931851744e-06	18412	GCST90004554	TRUE	reported	5j0Ybw	1	1	TRUE	0.00110624785743662	20.3885778759996	21.974467572266
rs62250835	A	C	A	C	-0.060622	-0.0490481	NA	0.337902	FALSE	FALSE	FALSE	XrkhT3	3	63596493	0.127017	0.0321423	407208	Mental and behavioural disorders	TRUE	reported	3	63582169	0.012441	1.10994127077482e-06	18412	GCST90004554	TRUE	reported	5j0Ybw	1	1	TRUE	0.00128792115395819	23.7412052448255	21.974467572266
rs62482529	A	G	A	G	-0.14086	-0.0530059	NA	0.0204973	FALSE	FALSE	FALSE	XrkhT3	7	122906658	0.622902	0.107792	407208	Mental and behavioural disorders	TRUE	reported	7	122546712	0.030855	5.01995703378947e-06	18412	GCST90004554	TRUE	reported	5j0Ybw	1	1	TRUE	0.00113065988303841	20.8390102796626	21.974467572266
rs6596884	T	C	T	C	0.047338	0.0480275	NA	0.419311	FALSE	FALSE	FALSE	XrkhT3	6	2469999	0.118326	0.0307506	407208	Mental and behavioural disorders	TRUE	reported	6	2470233	0.010625	8.43140595114772e-06	18412	GCST90004554	TRUE	reported	5j0Ybw	1	1	TRUE	0.00107694371041183	19.8479087892172	21.974467572266
rs77518471	T	C	T	C	-0.19552	0.352661	NA	0.00595837	FALSE	FALSE	FALSE	XrkhT3	21	41680212	0.0806418	0.201869	407208	Mental and behavioural disorders	TRUE	reported	21	43100372	0.043357	6.53431399649599e-06	18412	GCST90004554	TRUE	reported	5j0Ybw	1	1	TRUE	0.00110327442652371	20.3337158610072	21.974467572266
rs78698413	A	G	A	G	-0.20745	-0.328562	NA	0.00425949	FALSE	FALSE	FALSE	XrkhT3	1	60000244	0.177168	0.243465	407208	Mental and behavioural disorders	TRUE	reported	1	60465916	0.039743	1.81092306416406e-07	18412	GCST90004554	TRUE	reported	5j0Ybw	1	1	TRUE	0.00147761884863431	27.2432180959135	21.974467572266
rs8115156	G	A	G	A	0.053389	0.00324279	NA	0.504961	FALSE	FALSE	FALSE	XrkhT3	20	57444790	0.914682	0.0302682	407208	Mental and behavioural disorders	TRUE	reported	20	56019846	0.010563	4.36113971393064e-07	18412	GCST90004554	TRUE	reported	5j0Ybw	1	1	TRUE	0.00138556175724204	25.5435841641867	21.974467572266
