# Supplementary material for: Investigating Bidirectional Causal Relationships Between Imaging‐Derived Brain Phenotypes and Sedative‐Hypnotic Use Disorder: A Mendelian Randomization Study
Source: Addict Biol. 2026 May 28;31(6):e70160. doi: 10.1111/adb.70160 (PMC13239158; doi:10.1111/adb.70160)
Supplement: Supplementary file 6 — Data S2: Supporting Information. [file ADB-31-e70160-s005.zip › Additional file2/GCST90005270_harmonise.csv]

SNP	effect_allele.exposure	other_allele.exposure	effect_allele.outcome	other_allele.outcome	beta.exposure	beta.outcome	eaf.exposure	eaf.outcome	remove	palindromic	ambiguous	id.outcome	chr.outcome	pos.outcome	pval.outcome	se.outcome	samplesize.outcome	outcome	mr_keep.outcome	pval_origin.outcome	chr.exposure	pos.exposure	se.exposure	pval.exposure	samplesize.exposure	exposure	mr_keep.exposure	pval_origin.exposure	id.exposure	action	SNP_index	mr_keep	R2	f	meanf
rs11020238	T	C	T	C	0.045272	0.00845098	NA	0.448431	FALSE	FALSE	FALSE	XrkhT3	11	93279261	0.783015	0.0306871	407208	Mental and behavioural disorders	TRUE	reported	11	93012427	0.010125	7.81447848854183e-06	21081	GCST90005270	TRUE	reported	aLH4FK	1	1	TRUE	0.000947472062090687	19.9907042305696	22.8747311263272
rs115667968	T	G	T	G	0.22698	0.370876	NA	0.00579785	FALSE	FALSE	FALSE	XrkhT3	1	205502209	0.067078	0.202537	407208	Mental and behavioural disorders	TRUE	reported	1	205471337	0.050565	7.1994612744084e-06	21081	GCST90005270	TRUE	reported	aLH4FK	1	1	TRUE	0.000954924498709151	20.1480934162957	22.8747311263272
rs116838002	G	T	G	T	0.12964	0.07521	NA	0.0420852	FALSE	FALSE	FALSE	XrkhT3	1	160004852	0.322716	0.0760547	407208	Mental and behavioural disorders	TRUE	reported	1	159974642	0.025938	5.8411720709283e-07	21081	GCST90005270	TRUE	reported	aLH4FK	1	1	TRUE	0.00118358522649269	24.9783570035708	22.8747311263272
rs117630757	G	A	G	A	0.22387	0.107163	NA	0.0100243	FALSE	FALSE	FALSE	XrkhT3	21	17136606	0.480885	0.152031	407208	Mental and behavioural disorders	TRUE	reported	21	18508924	0.048983	4.89553319813954e-06	21081	GCST90005270	TRUE	reported	aLH4FK	1	1	TRUE	0.000989873550802208	20.8862192934146	22.8747311263272
rs13017720	A	G	A	G	0.052052	0.00944575	NA	0.313389	FALSE	FALSE	FALSE	XrkhT3	2	234076114	0.771799	0.032569	407208	Mental and behavioural disorders	TRUE	reported	2	234984758	0.011098	2.74410041825657e-06	21081	GCST90005270	TRUE	reported	aLH4FK	1	1	TRUE	0.00104241641397551	21.9960246072826	22.8747311263272
rs145467429	C	T	C	T	0.16101	-0.158523	NA	0.0106526	FALSE	FALSE	FALSE	XrkhT3	14	89992149	0.305275	0.154629	407208	Mental and behavioural disorders	TRUE	reported	14	90458493	0.034534	3.14702360170566e-06	21081	GCST90005270	TRUE	reported	aLH4FK	1	1	TRUE	0.00103008516242571	21.7355546110735	22.8747311263272
rs17761112	T	C	T	C	0.10179	0.0457551	NA	0.0643182	FALSE	FALSE	FALSE	XrkhT3	21	24775945	0.465908	0.062751	407208	Mental and behavioural disorders	TRUE	reported	21	26148259	0.021945	3.53264502585567e-06	21081	GCST90005270	TRUE	reported	aLH4FK	1	1	TRUE	0.00101954134697164	21.5128452880773	22.8747311263272
rs1926281	C	T	C	T	-0.13476	-0.0774038	NA	0.0292422	FALSE	FALSE	FALSE	XrkhT3	1	67983282	0.389866	0.090019	407208	Mental and behavioural disorders	TRUE	reported	1	68448965	0.027482	9.47545339764662e-07	21081	GCST90005270	TRUE	reported	aLH4FK	1	1	TRUE	0.00113930250151529	24.0427493939687	22.8747311263272
rs2061498	T	C	T	C	0.057093	0.00639065	NA	0.242722	FALSE	FALSE	FALSE	XrkhT3	4	87058914	0.856768	0.0354072	407208	Mental and behavioural disorders	TRUE	reported	4	87980066	0.012165	2.70395836410885e-06	21081	GCST90005270	TRUE	reported	aLH4FK	1	1	TRUE	0.00104375065561223	22.024207851034	22.8747311263272
rs28587761	G	A	G	A	0.067833	0.0264608	NA	0.182794	FALSE	FALSE	FALSE	XrkhT3	8	28444718	0.506965	0.0398764	407208	Mental and behavioural disorders	TRUE	reported	8	28302235	0.013325	3.59749335155742e-07	21081	GCST90005270	TRUE	reported	aLH4FK	1	1	TRUE	0.00122778650967663	25.9123266425598	22.8747311263272
rs3119028	A	G	A	G	-0.050991	-0.0262683	NA	0.598565	FALSE	FALSE	FALSE	XrkhT3	9	89541452	0.394592	0.030856	407208	Mental and behavioural disorders	TRUE	reported	9	92156367	0.01001	3.5391583956695e-07	21081	GCST90005270	TRUE	reported	aLH4FK	1	1	TRUE	0.00122940066769077	25.9464352390607	22.8747311263272
rs375054	C	T	C	T	-0.081388	-0.0326772	NA	0.926111	FALSE	FALSE	FALSE	XrkhT3	16	56544474	0.571268	0.0577146	407208	Mental and behavioural disorders	TRUE	reported	16	56578386	0.018092	6.87701544944208e-06	21081	GCST90005270	TRUE	reported	aLH4FK	1	1	TRUE	0.000959046529188824	20.235148237456	22.8747311263272
rs3902984	C	A	C	A	-0.048964	-0.0172746	NA	0.573338	FALSE	FALSE	FALSE	XrkhT3	6	12011538	0.574015	0.0307296	407208	Mental and behavioural disorders	TRUE	reported	6	12011771	0.010076	1.18467711758148e-06	21081	GCST90005270	TRUE	reported	aLH4FK	1	1	TRUE	0.00111892258152455	23.6121893077718	22.8747311263272
rs73089328	T	C	T	C	0.11786	0.000724104	NA	0.0567726	FALSE	FALSE	FALSE	XrkhT3	3	45105656	0.991154	0.0653101	407208	Mental and behavioural disorders	TRUE	reported	3	45147148	0.022516	1.67224536160164e-07	21081	GCST90005270	TRUE	reported	aLH4FK	1	1	TRUE	0.00129806092995901	27.3973898239192	22.8747311263272
rs73619297	A	G	A	G	-0.15672	-0.0334015	NA	0.0574015	FALSE	FALSE	FALSE	XrkhT3	13	110314900	0.605471	0.0646627	407208	Mental and behavioural disorders	TRUE	reported	13	110967247	0.030929	4.07567926559489e-07	21081	GCST90005270	TRUE	reported	aLH4FK	1	1	TRUE	0.00121645838919705	25.6729564691571	22.8747311263272
rs75049289	A	C	A	C	0.067834	-0.00531198	NA	0.0955103	FALSE	FALSE	FALSE	XrkhT3	3	187991058	0.917986	0.0515873	407208	Mental and behavioural disorders	TRUE	reported	3	187708846	0.014551	3.15282597595519e-06	21081	GCST90005270	TRUE	reported	aLH4FK	1	1	TRUE	0.00102984171487271	21.7304123929655	22.8747311263272
rs7566724	G	A	G	A	-0.061311	-0.039626	NA	0.21343	FALSE	FALSE	FALSE	XrkhT3	2	212687589	0.290801	0.0375117	407208	Mental and behavioural disorders	TRUE	reported	2	213552313	0.013363	4.49469265262795e-06	21081	GCST90005270	TRUE	reported	aLH4FK	1	1	TRUE	0.000997571878795102	21.0488153393865	22.8747311263272
