# Supplementary material for: Investigating Bidirectional Causal Relationships Between Imaging‐Derived Brain Phenotypes and Sedative‐Hypnotic Use Disorder: A Mendelian Randomization Study
Source: Addict Biol. 2026 May 28;31(6):e70160. doi: 10.1111/adb.70160 (PMC13239158; doi:10.1111/adb.70160)
Supplement: Supplementary file 6 — Data S2: Supporting Information. [file ADB-31-e70160-s005.zip › Additional file2/GCST90005705_harmonise.csv]

SNP	effect_allele.exposure	other_allele.exposure	effect_allele.outcome	other_allele.outcome	beta.exposure	beta.outcome	eaf.exposure	eaf.outcome	remove	palindromic	ambiguous	id.outcome	chr.outcome	pos.outcome	pval.outcome	se.outcome	samplesize.outcome	outcome	mr_keep.outcome	pval_origin.outcome	chr.exposure	pos.exposure	se.exposure	pval.exposure	samplesize.exposure	exposure	mr_keep.exposure	pval_origin.exposure	id.exposure	action	SNP_index	mr_keep	R2	f	meanf
rs11057842	C	T	C	T	0.046967	0.0409592	NA	0.37089	FALSE	FALSE	FALSE	XrkhT3	12	124832895	0.203255	0.0321922	407208	Mental and behavioural disorders	TRUE	reported	12	125317441	0.010173	3.91922322454977e-06	21081	GCST90005705	TRUE	reported	YGdR5m	1	1	TRUE	0.00101008389929052	21.3130865186815	21.5468530100993
rs113308179	A	T	A	T	-0.20597	-0.0653026	NA	0.0316755	FALSE	TRUE	TRUE	XrkhT3	14	20998295	0.454108	0.0872349	407208	Mental and behavioural disorders	TRUE	reported	14	21466454	0.044464	3.63831251239939e-06	21081	GCST90005705	TRUE	reported	YGdR5m	1	1	TRUE	0.00101685220071563	21.45604516563	21.5468530100993
rs11757131	A	G	A	G	0.12778	-0.104505	NA	0.0128755	FALSE	FALSE	FALSE	XrkhT3	6	6727931	0.452665	0.139159	407208	Mental and behavioural disorders	TRUE	reported	6	6728164	0.028574	7.80189318265061e-06	21081	GCST90005705	TRUE	reported	YGdR5m	1	1	TRUE	0.000947721412865258	19.9959702709836	21.5468530100993
rs118141473	A	G	A	G	-0.22912	0.0141308	NA	0.0272894	FALSE	FALSE	FALSE	XrkhT3	16	88469710	0.879911	0.0935305	407208	Mental and behavioural disorders	TRUE	reported	16	88536118	0.048729	2.59417936211881e-06	21081	GCST90005705	TRUE	reported	YGdR5m	1	1	TRUE	0.00104762192768875	22.1059813245197	21.5468530100993
rs1383098	T	C	T	C	-0.058999	-0.0586326	NA	0.725308	FALSE	FALSE	FALSE	XrkhT3	12	75588107	0.0842481	0.0339593	407208	Mental and behavioural disorders	TRUE	reported	12	75981887	0.012569	2.69587654355744e-06	21081	GCST90005705	TRUE	reported	YGdR5m	1	1	TRUE	0.0010441020679667	22.0316307619093	21.5468530100993
rs139036335	C	T	C	T	0.15296	0.175029	NA	0.010419	FALSE	FALSE	FALSE	XrkhT3	1	11096163	0.253188	0.153179	407208	Mental and behavioural disorders	TRUE	reported	1	11156220	0.031385	1.10357028996401e-06	21081	GCST90005705	TRUE	reported	YGdR5m	1	1	TRUE	0.00112546298969535	23.7503645160428	21.5468530100993
rs140759634	G	T	G	T	0.30243	-0.046828	NA	0.0267773	FALSE	FALSE	FALSE	XrkhT3	10	6608739	0.622481	0.0951134	407208	Mental and behavioural disorders	TRUE	reported	10	6650701	0.066533	5.50680882846829e-06	21081	GCST90005705	TRUE	reported	YGdR5m	1	1	TRUE	0.000979171717236268	20.6601905018354	21.5468530100993
rs141442120	T	C	T	C	-0.17797	-0.0942522	NA	0.0279797	FALSE	FALSE	FALSE	XrkhT3	6	67822319	0.312696	0.0933578	407208	Mental and behavioural disorders	TRUE	reported	6	68532212	0.039143	5.48276964920854e-06	21081	GCST90005705	TRUE	reported	YGdR5m	1	1	TRUE	0.000979644521814069	20.6701763002963	21.5468530100993
rs34861436	T	C	T	C	-0.046716	0.011187	NA	0.372857	FALSE	FALSE	FALSE	XrkhT3	18	22112474	0.720709	0.0312913	407208	Mental and behavioural disorders	TRUE	reported	18	19692435	0.010307	5.86003216751056e-06	21081	GCST90005705	TRUE	reported	YGdR5m	1	1	TRUE	0.000973537155956455	20.5411873194891	21.5468530100993
rs36193598	C	T	C	T	-0.27786	-0.0475731	NA	0.00848218	FALSE	FALSE	FALSE	XrkhT3	15	28885665	0.774494	0.166048	407208	Mental and behavioural disorders	TRUE	reported	15	29130811	0.058311	1.89932812821848e-06	21081	GCST90005705	TRUE	reported	YGdR5m	1	1	TRUE	0.00107595063138375	22.7043921640221	21.5468530100993
rs3773608	C	T	C	T	0.084492	0.108305	NA	0.0896504	FALSE	FALSE	FALSE	XrkhT3	3	55472462	0.0429942	0.0535165	407208	Mental and behavioural disorders	TRUE	reported	3	55506490	0.016615	3.70339469397536e-07	21081	GCST90005705	TRUE	reported	YGdR5m	1	1	TRUE	0.00122519963168026	25.8576638363966	21.5468530100993
rs41316669	T	C	T	C	0.24183	-0.166731	NA	0.014568	FALSE	FALSE	FALSE	XrkhT3	17	50192907	0.193432	0.128206	407208	Mental and behavioural disorders	TRUE	reported	17	48270268	0.051749	2.98538261891796e-06	21081	GCST90005705	TRUE	reported	YGdR5m	1	1	TRUE	0.00103484560434909	21.8361074939306	21.5468530100993
rs59497300	TG	T	TG	T	0.049232	0.0145472	NA	0.364653	FALSE	FALSE	FALSE	XrkhT3	18	51960015	0.644466	0.031524	407208	Mental and behavioural disorders	TRUE	reported	18	49486385	0.010358	2.01511576185001e-06	21081	GCST90005705	TRUE	reported	YGdR5m	1	1	TRUE	0.00107050025433073	22.5892566660436	21.5468530100993
rs6005501	G	A	G	A	-0.061237	-0.0365136	NA	0.115177	FALSE	FALSE	FALSE	XrkhT3	22	27529129	0.443006	0.0475979	407208	Mental and behavioural disorders	TRUE	reported	22	27925090	0.013649	7.27277245655823e-06	21081	GCST90005705	TRUE	reported	YGdR5m	1	1	TRUE	0.000953938658779265	20.1272731723831	21.5468530100993
rs637524	G	A	G	A	0.045724	0.0576288	NA	0.374863	FALSE	FALSE	FALSE	XrkhT3	13	68815241	0.0657628	0.0313194	407208	Mental and behavioural disorders	TRUE	reported	13	69389373	0.0099902	4.74788290941597e-06	21081	GCST90005705	TRUE	reported	YGdR5m	1	1	TRUE	0.000992698854394044	20.9458921148787	21.5468530100993
rs6498788	A	C	A	C	-0.044748	-0.0305185	NA	0.500531	FALSE	FALSE	FALSE	XrkhT3	16	61307875	0.314586	0.0303472	407208	Mental and behavioural disorders	TRUE	reported	16	61341779	0.010095	9.36052052721458e-06	21081	GCST90005705	TRUE	reported	YGdR5m	1	1	TRUE	0.000931191074178486	19.6468716441188	21.5468530100993
rs7042414	G	T	G	T	0.13092	0.0421885	NA	0.020917	FALSE	FALSE	FALSE	XrkhT3	9	92375469	0.693903	0.107196	407208	Mental and behavioural disorders	TRUE	reported	9	95137751	0.029189	7.31812797674455e-06	21081	GCST90005705	TRUE	reported	YGdR5m	1	1	TRUE	0.000953384539177745	20.1155705753109	21.5468530100993
rs75282427	A	G	A	G	-0.075423	-0.0371743	NA	0.070304	FALSE	FALSE	FALSE	XrkhT3	2	8778254	0.532861	0.0596082	407208	Mental and behavioural disorders	TRUE	reported	2	8918384	0.016267	3.56204990730845e-06	21081	GCST90005705	TRUE	reported	YGdR5m	1	1	TRUE	0.00101872932973775	21.495693835315	21.5468530100993
