# Supplementary material for: Investigating Bidirectional Causal Relationships Between Imaging‐Derived Brain Phenotypes and Sedative‐Hypnotic Use Disorder: A Mendelian Randomization Study
Source: Addict Biol. 2026 May 28;31(6):e70160. doi: 10.1111/adb.70160 (PMC13239158; doi:10.1111/adb.70160)
Supplement: Supplementary file 6 — Data S2: Supporting Information. [file ADB-31-e70160-s005.zip › Additional file2/GCST90006308_harmonise.csv]

SNP	effect_allele.exposure	other_allele.exposure	effect_allele.outcome	other_allele.outcome	beta.exposure	beta.outcome	eaf.exposure	eaf.outcome	remove	palindromic	ambiguous	id.outcome	chr.outcome	pos.outcome	pval.outcome	se.outcome	samplesize.outcome	outcome	mr_keep.outcome	pval_origin.outcome	chr.exposure	pos.exposure	se.exposure	pval.exposure	samplesize.exposure	exposure	mr_keep.exposure	pval_origin.exposure	id.exposure	action	SNP_index	mr_keep	R2	f	meanf
rs11099574	A	T	A	T	0.053231	-0.0313707	NA	0.767979	FALSE	TRUE	TRUE	XrkhT3	4	83153471	0.383746	0.0360163	407208	Mental and behavioural disorders	TRUE	reported	4	84074624	0.011608	4.55302463346001e-06	21081	GCST90006308	TRUE	reported	UZwR21	1	1	TRUE	0.000996529683737153	21.0268030368758	22.0367212139537
rs11131123	T	A	T	A	-0.04635	0.0291771	NA	0.512226	FALSE	TRUE	TRUE	XrkhT3	3	8286721	0.338391	0.030477	407208	Mental and behavioural disorders	TRUE	reported	3	8328408	0.0098385	2.4797048987987e-06	21081	GCST90006308	TRUE	reported	UZwR21	1	1	TRUE	0.00105170393588698	22.1922068959	22.0367212139537
rs117344375	G	A	G	A	-0.13485	-0.142234	NA	0.023739	FALSE	FALSE	FALSE	XrkhT3	6	72262328	0.160391	0.101324	407208	Mental and behavioural disorders	TRUE	reported	6	72972031	0.030265	8.40814127170447e-06	21081	GCST90006308	TRUE	reported	UZwR21	1	1	TRUE	0.000940850323085057	19.850860648965	22.0367212139537
rs117373163	T	G	T	G	-0.098926	0.0963137	NA	0.0442142	FALSE	FALSE	FALSE	XrkhT3	8	1672746	0.193264	0.0740315	407208	Mental and behavioural disorders	TRUE	reported	8	1620912	0.020876	2.16520987930793e-06	21081	GCST90006308	TRUE	reported	UZwR21	1	1	TRUE	0.00106407623795686	22.4535553145606	22.0367212139537
rs117518113	T	A	T	A	0.20021	-0.21803	NA	0.0288857	FALSE	TRUE	TRUE	XrkhT3	12	1277879	0.0152588	0.0898657	407208	Mental and behavioural disorders	TRUE	reported	12	1387045	0.042906	3.08531847680638e-06	21081	GCST90006308	TRUE	reported	UZwR21	1	1	TRUE	0.00103180096415028	21.7717966841337	22.0367212139537
rs140012909	AT	A	AT	A	-0.060755	0.0361332	NA	0.139981	FALSE	FALSE	FALSE	XrkhT3	8	78190040	0.405474	0.0434354	407208	Mental and behavioural disorders	TRUE	reported	8	79102275	0.013583	7.75889723919875e-06	21081	GCST90006308	TRUE	reported	UZwR21	1	1	TRUE	0.000948133466615946	20.0046724422287	22.0367212139537
rs141050248	TA	T	TA	T	-0.12028	0.232885	NA	0.0244966	FALSE	FALSE	FALSE	XrkhT3	6	112111973	0.0218363	0.101554	407208	Mental and behavioural disorders	TRUE	reported	6	112433176	0.026851	7.52142276087159e-06	21081	GCST90006308	TRUE	reported	UZwR21	1	1	TRUE	0.000950958378070649	20.0643319959632	22.0367212139537
rs145816092	T	C	T	C	0.10926	-0.017122	NA	0.0452079	FALSE	FALSE	FALSE	XrkhT3	1	82358126	0.817739	0.0742966	407208	Mental and behavioural disorders	TRUE	reported	1	82823809	0.023601	3.68637914097398e-06	21081	GCST90006308	TRUE	reported	UZwR21	1	1	TRUE	0.00101561492452161	21.429911531974	22.0367212139537
rs1464513	C	T	C	T	-0.047521	0.010696	NA	0.690422	FALSE	FALSE	FALSE	XrkhT3	3	188462236	0.745331	0.0329308	407208	Mental and behavioural disorders	TRUE	reported	3	188180024	0.010436	5.30884444230988e-06	21081	GCST90006308	TRUE	reported	UZwR21	1	1	TRUE	0.00098261827620223	20.7329832523307	22.0367212139537
rs149625348	C	T	C	T	0.18671	-0.0338228	NA	0.0199599	FALSE	FALSE	FALSE	XrkhT3	13	89458519	0.759576	0.110518	407208	Mental and behavioural disorders	TRUE	reported	13	90110773	0.036293	2.70707320392136e-07	21081	GCST90006308	TRUE	reported	UZwR21	1	1	TRUE	0.00125387233594954	26.4635568913772	22.0367212139537
rs2358779	A	G	A	G	0.11509	0.00886253	NA	0.970706	FALSE	FALSE	FALSE	XrkhT3	16	31850641	0.922507	0.0911068	407208	Mental and behavioural disorders	TRUE	reported	16	31861962	0.024341	2.27876741143295e-06	21081	GCST90006308	TRUE	reported	UZwR21	1	1	TRUE	0.00105936792059025	22.3540976120258	22.0367212139537
rs56798296	C	T	C	T	-0.075132	-0.0399572	NA	0.107596	FALSE	FALSE	FALSE	XrkhT3	1	66894492	0.423594	0.0499339	407208	Mental and behavioural disorders	TRUE	reported	1	67360175	0.014926	4.85176771219257e-07	21081	GCST90006308	TRUE	reported	UZwR21	1	1	TRUE	0.00120046678287222	25.3350532059797	22.0367212139537
rs59664106	G	A	G	A	-0.15999	0.0241957	NA	0.0752851	FALSE	FALSE	FALSE	XrkhT3	14	31834386	0.67848	0.058368	407208	Mental and behavioural disorders	TRUE	reported	14	32303592	0.036052	9.13271699664817e-06	21081	GCST90006308	TRUE	reported	UZwR21	1	1	TRUE	0.000933319240785224	19.6918150263618	22.0367212139537
rs66525827	G	A	G	A	-0.058743	0.050671	NA	0.231369	FALSE	FALSE	FALSE	XrkhT3	6	6477225	0.158414	0.035926	407208	Mental and behavioural disorders	TRUE	reported	6	6477458	0.012988	6.13620697509689e-06	21081	GCST90006308	TRUE	reported	UZwR21	1	1	TRUE	0.000969427320666108	20.4543875344243	22.0367212139537
rs7138419	T	C	T	C	0.042886	-0.0517471	NA	0.438319	FALSE	FALSE	FALSE	XrkhT3	12	105643882	0.0912515	0.0306408	407208	Mental and behavioural disorders	TRUE	reported	12	106037660	0.0096896	9.64717151896167e-06	21081	GCST90006308	TRUE	reported	UZwR21	1	1	TRUE	0.000928377912247215	19.5874625798752	22.0367212139537
rs72745814	C	T	C	T	-0.15695	0.195947	NA	0.0139445	FALSE	FALSE	FALSE	XrkhT3	5	30894841	0.139393	0.132571	407208	Mental and behavioural disorders	TRUE	reported	5	30894948	0.035459	9.63607119338427e-06	21081	GCST90006308	TRUE	reported	UZwR21	1	1	TRUE	0.000928485318990749	19.5897308164721	22.0367212139537
rs75444300	A	G	A	G	-0.20874	0.130695	NA	0.0580415	FALSE	FALSE	FALSE	XrkhT3	5	52783073	0.04345	0.0647212	407208	Mental and behavioural disorders	TRUE	reported	5	52078907	0.039373	1.15984512119017e-07	21081	GCST90006308	TRUE	reported	UZwR21	1	1	TRUE	0.00133151015648115	28.1043237810216	22.0367212139537
rs77955596	A	G	A	G	-0.17702	0.184996	NA	0.00661235	FALSE	FALSE	FALSE	XrkhT3	5	14415671	0.337168	0.192749	407208	Mental and behavioural disorders	TRUE	reported	5	14415780	0.037339	2.14091783457046e-06	21081	GCST90006308	TRUE	reported	UZwR21	1	1	TRUE	0.00106503851250947	22.4738823554212	22.0367212139537
rs7845774	C	T	C	T	0.059271	0.0138373	NA	0.159253	FALSE	FALSE	FALSE	XrkhT3	8	17690498	0.737756	0.0413267	407208	Mental and behavioural disorders	TRUE	reported	8	17548007	0.012866	4.1152857843551e-06	21081	GCST90006308	TRUE	reported	UZwR21	1	1	TRUE	0.00100570177409983	21.2205292201343	22.0367212139537
rs79179748	A	G	A	G	-0.087366	0.0148191	NA	0.0572725	FALSE	FALSE	FALSE	XrkhT3	11	128346158	0.820309	0.0652401	407208	Mental and behavioural disorders	TRUE	reported	11	128216053	0.017566	6.62216503701762e-07	21081	GCST90006308	TRUE	reported	UZwR21	1	1	TRUE	0.0011720297478225	24.7342042775525	22.0367212139537
rs79698152	T	A	T	A	-0.18103	0.0768858	NA	0.0133792	FALSE	TRUE	TRUE	XrkhT3	2	224296124	0.554525	0.130096	407208	Mental and behavioural disorders	TRUE	reported	2	225160841	0.037347	1.26124657531754e-06	21081	GCST90006308	TRUE	reported	UZwR21	1	1	TRUE	0.00111330633190257	23.4935396766551	22.0367212139537
rs9525930	G	A	G	A	-0.047402	0.0242741	NA	0.305532	FALSE	FALSE	FALSE	XrkhT3	13	44285689	0.463075	0.0330803	407208	Mental and behavioural disorders	TRUE	reported	13	44859825	0.010157	3.07468054593964e-06	21081	GCST90006308	TRUE	reported	UZwR21	1	1	TRUE	0.00103210231203909	21.7781619267486	22.0367212139537
