# Supplementary material for: Investigating Bidirectional Causal Relationships Between Imaging‐Derived Brain Phenotypes and Sedative‐Hypnotic Use Disorder: A Mendelian Randomization Study
Source: Addict Biol. 2026 May 28;31(6):e70160. doi: 10.1111/adb.70160 (PMC13239158; doi:10.1111/adb.70160)
Supplement: Supplementary file 6 — Data S2: Supporting Information. [file ADB-31-e70160-s005.zip › Additional file2/GCST90002780_harmonise.csv]

SNP	effect_allele.exposure	other_allele.exposure	effect_allele.outcome	other_allele.outcome	beta.exposure	beta.outcome	eaf.exposure	eaf.outcome	remove	palindromic	ambiguous	id.outcome	chr.outcome	pos.outcome	pval.outcome	se.outcome	samplesize.outcome	outcome	mr_keep.outcome	pval_origin.outcome	chr.exposure	pos.exposure	se.exposure	pval.exposure	samplesize.exposure	exposure	mr_keep.exposure	pval_origin.exposure	id.exposure	action	SNP_index	mr_keep	R2	f	meanf
rs10233581	T	G	T	G	0.06992	0.0972347	NA	0.175228	FALSE	FALSE	FALSE	XrkhT3	7	156026505	0.0148775	0.0399264	407208	Mental and behavioural disorders	TRUE	reported	7	155819199	0.014798	2.31846209541313e-06	21282	GCST90002780	TRUE	reported	2zm0b9	1	1	TRUE	0.00104792212307099	22.3231757286538	24.1509988696958
rs1025139	T	C	T	C	-0.044721	-0.0293662	NA	0.304935	FALSE	FALSE	FALSE	XrkhT3	11	122275825	0.3732	0.0329774	407208	Mental and behavioural disorders	TRUE	reported	11	122146533	0.0099289	6.70038873807757e-06	21282	GCST90002780	TRUE	reported	2zm0b9	1	1	TRUE	0.000952345435778283	20.2852294190128	24.1509988696958
rs11240607	C	T	C	T	0.06587	-0.014935	NA	0.174056	FALSE	FALSE	FALSE	XrkhT3	1	203860610	0.709076	0.04003	407208	Mental and behavioural disorders	TRUE	reported	1	203829738	0.014735	7.85235634610071e-06	21282	GCST90002780	TRUE	reported	2zm0b9	1	1	TRUE	0.000938112665175024	19.9817826783278	24.1509988696958
rs11571590	A	G	A	G	-0.13406	-0.11465	NA	0.0324594	FALSE	FALSE	FALSE	XrkhT3	13	32320347	0.19485	0.0884399	407208	Mental and behavioural disorders	TRUE	reported	13	32894484	0.028146	1.91822700172525e-06	21282	GCST90002780	TRUE	reported	2zm0b9	1	1	TRUE	0.00106485363596269	22.6842407695485	24.1509988696958
rs117055865	A	G	A	G	0.25539	0.0817168	NA	0.00556417	FALSE	FALSE	FALSE	XrkhT3	11	6498224	0.692685	0.206766	407208	Mental and behavioural disorders	TRUE	reported	11	6519454	0.048475	1.38867302689993e-07	21282	GCST90002780	TRUE	reported	2zm0b9	1	1	TRUE	0.00130254772243024	27.7543669207355	24.1509988696958
rs11727676	C	T	C	T	0.084125	0.0105945	NA	0.085604	FALSE	FALSE	FALSE	XrkhT3	4	144737912	0.845401	0.0543341	407208	Mental and behavioural disorders	TRUE	reported	4	145659064	0.016565	3.83530582456859e-07	21282	GCST90002780	TRUE	reported	2zm0b9	1	1	TRUE	0.0012103998099419	25.7885223781487	24.1509988696958
rs12122537	G	A	G	A	-0.057737	-0.0276589	NA	0.268332	FALSE	FALSE	FALSE	XrkhT3	1	47418910	0.420102	0.0343059	407208	Mental and behavioural disorders	TRUE	reported	1	47884582	0.010026	8.60597341192821e-09	21282	GCST90002780	TRUE	reported	2zm0b9	1	1	TRUE	0.00155583798783956	33.1598236946	24.1509988696958
rs12374064	T	C	T	C	0.055516	0.0528657	NA	0.570584	FALSE	FALSE	FALSE	XrkhT3	3	104948700	0.0847344	0.0306672	407208	Mental and behavioural disorders	TRUE	reported	3	104667544	0.009827	1.63192426510562e-08	21282	GCST90002780	TRUE	reported	2zm0b9	1	1	TRUE	0.00149737712152238	31.9119693988768	24.1509988696958
rs12648222	C	T	C	T	-0.050496	-0.00853062	NA	0.290656	FALSE	FALSE	FALSE	XrkhT3	4	137386276	0.798378	0.0333948	407208	Mental and behavioural disorders	TRUE	reported	4	138307430	0.011212	6.70501880162841e-06	21282	GCST90002780	TRUE	reported	2zm0b9	1	1	TRUE	0.00095218560458034	20.28182172415	24.1509988696958
rs12713037	T	C	T	C	-0.048245	-0.00849071	NA	0.30384	FALSE	FALSE	FALSE	XrkhT3	2	49139817	0.797432	0.0330801	407208	Mental and behavioural disorders	TRUE	reported	2	49366956	0.010633	5.73323838653841e-06	21282	GCST90002780	TRUE	reported	2zm0b9	1	1	TRUE	0.000966408288680768	20.5850619576256	24.1509988696958
rs139999432	C	T	C	T	-0.15765	-0.162364	NA	0.0150334	FALSE	FALSE	FALSE	XrkhT3	10	89526775	0.191889	0.124416	407208	Mental and behavioural disorders	TRUE	reported	10	91286532	0.035518	9.1033239967991e-06	21282	GCST90002780	TRUE	reported	2zm0b9	1	1	TRUE	0.000924861407100031	19.6992698375094	24.1509988696958
rs1402384	T	A	T	A	0.044859	0.0208436	NA	0.503525	FALSE	TRUE	TRUE	XrkhT3	15	37345133	0.492346	0.0303584	407208	Mental and behavioural disorders	TRUE	reported	15	37637334	0.0099783	6.97428996881733e-06	21282	GCST90002780	TRUE	reported	2zm0b9	1	1	TRUE	0.000948770956414182	20.209019683427	24.1509988696958
rs146168265	A	G	A	G	-0.24538	-0.0290488	NA	0.0305084	FALSE	FALSE	FALSE	XrkhT3	3	18237765	0.739547	0.0873776	407208	Mental and behavioural disorders	TRUE	reported	3	18279257	0.053545	4.61423809087644e-06	21282	GCST90002780	TRUE	reported	2zm0b9	1	1	TRUE	0.000985824688465988	20.9990507532231	24.1509988696958
rs146452066	C	G	C	G	-0.25176	-0.119923	NA	0.0197612	FALSE	TRUE	TRUE	XrkhT3	18	14393617	0.266545	0.107936	407208	Mental and behavioural disorders	TRUE	reported	18	14393616	0.055977	6.91353236037562e-06	21282	GCST90002780	TRUE	reported	2zm0b9	1	1	TRUE	0.000949574822694947	20.2261584777988	24.1509988696958
rs148655257	G	T	G	T	-0.27055	-0.162676	NA	0.0209918	FALSE	FALSE	FALSE	XrkhT3	8	116992465	0.134159	0.108602	407208	Mental and behavioural disorders	TRUE	reported	8	118004704	0.049694	5.26017266390706e-08	21282	GCST90002780	TRUE	reported	2zm0b9	1	1	TRUE	0.00139081793177253	29.6378264085472	24.1509988696958
rs149679796	T	C	T	C	0.16304	-0.0843195	NA	0.0444381	FALSE	FALSE	FALSE	XrkhT3	2	241474676	0.253068	0.073775	407208	Mental and behavioural disorders	TRUE	reported	2	242414091	0.036293	7.08108813693838e-06	21282	GCST90002780	TRUE	reported	2zm0b9	1	1	TRUE	0.00094736759508866	20.1790994484022	24.1509988696958
rs1706920	G	C	G	C	0.055786	0.0531041	NA	0.206905	FALSE	TRUE	TRUE	XrkhT3	7	105582834	0.157127	0.0375347	407208	Mental and behavioural disorders	TRUE	reported	7	105223281	0.012616	9.82878873000031e-06	21282	GCST90002780	TRUE	reported	2zm0b9	1	1	TRUE	0.000917900957948064	19.5508781549219	24.1509988696958
rs1934057	T	C	T	C	-0.05634	-0.0303204	NA	0.593159	FALSE	FALSE	FALSE	XrkhT3	1	18635601	0.327869	0.0309893	407208	Mental and behavioural disorders	TRUE	reported	1	18962095	0.0097623	7.98362262032937e-09	21282	GCST90002780	TRUE	reported	2zm0b9	1	1	TRUE	0.00156256396132532	33.3033997893031	24.1509988696958
rs1961218	T	C	T	C	-0.045727	0.0577955	NA	0.739277	FALSE	FALSE	FALSE	XrkhT3	5	124049963	0.0949008	0.034606	407208	Mental and behavioural disorders	TRUE	reported	5	123385656	0.0097909	3.02482323239124e-06	21282	GCST90002780	TRUE	reported	2zm0b9	1	1	TRUE	0.00102386539266434	21.8101862508069	24.1509988696958
rs2210143	G	T	G	T	-0.050418	-0.0261813	NA	0.419968	FALSE	FALSE	FALSE	XrkhT3	11	31279246	0.395802	0.0308326	407208	Mental and behavioural disorders	TRUE	reported	11	31300793	0.010432	1.35487740437975e-06	21282	GCST90002780	TRUE	reported	2zm0b9	1	1	TRUE	0.00109634498523722	23.3558273300173	24.1509988696958
rs2284871	T	C	T	C	-0.047397	-0.00954771	NA	0.390292	FALSE	FALSE	FALSE	XrkhT3	2	162031545	0.75889	0.0311063	407208	Mental and behavioural disorders	TRUE	reported	2	162888055	0.010582	7.54223395847572e-06	21282	GCST90002780	TRUE	reported	2zm0b9	1	1	TRUE	0.00094176935922785	20.0597436162604	24.1509988696958
rs3013431	T	C	T	C	0.055493	0.0706655	NA	0.464861	FALSE	FALSE	FALSE	XrkhT3	1	112699866	0.0202255	0.0304312	407208	Mental and behavioural disorders	TRUE	reported	1	113242488	0.0099499	2.47343214142036e-08	21282	GCST90002780	TRUE	reported	2zm0b9	1	1	TRUE	0.00145946014026351	31.102704942926	24.1509988696958
rs346011	G	A	G	A	0.069029	0.0162285	NA	0.126083	FALSE	FALSE	FALSE	XrkhT3	4	52568445	0.721996	0.0456123	407208	Mental and behavioural disorders	TRUE	reported	4	53434611	0.014751	2.89001435534947e-06	21282	GCST90002780	TRUE	reported	2zm0b9	1	1	TRUE	0.00102792433484106	21.8967380352978	24.1509988696958
rs4999420	C	A	C	A	0.047863	0.0278916	NA	0.505919	FALSE	FALSE	FALSE	XrkhT3	8	95082082	0.358851	0.0303977	407208	Mental and behavioural disorders	TRUE	reported	8	96094310	0.0097737	9.79715547280387e-07	21282	GCST90002780	TRUE	reported	2zm0b9	1	1	TRUE	0.00112559011882079	23.9795488717703	24.1509988696958
rs56131903	T	A	T	A	-0.047727	0.0246171	NA	0.321835	FALSE	TRUE	TRUE	XrkhT3	3	32838331	0.449039	0.0325186	407208	Mental and behavioural disorders	TRUE	reported	3	32879823	0.010417	4.64194510239346e-06	21282	GCST90002780	TRUE	reported	2zm0b9	1	1	TRUE	0.00098537684158465	20.9895017578699	24.1509988696958
rs68056230	G	A	G	A	-0.14373	-0.0429405	NA	0.0416378	FALSE	FALSE	FALSE	XrkhT3	8	76842431	0.569593	0.0755131	407208	Mental and behavioural disorders	TRUE	reported	8	77754667	0.027943	2.71956848609892e-07	21282	GCST90002780	TRUE	reported	2zm0b9	1	1	TRUE	0.00124164309305322	26.455012703973	24.1509988696958
rs72785260	G	A	G	A	0.047643	0.00487629	NA	0.259872	FALSE	FALSE	FALSE	XrkhT3	5	124997844	0.887638	0.0345118	407208	Mental and behavioural disorders	TRUE	reported	5	124333537	0.010651	7.74640144753754e-06	21282	GCST90002780	TRUE	reported	2zm0b9	1	1	TRUE	0.000939283893337706	20.0067532713321	24.1509988696958
rs73313052	A	G	A	G	-0.10833	0.0174953	NA	0.148597	FALSE	FALSE	FALSE	XrkhT3	14	59159279	0.682612	0.0427862	407208	Mental and behavioural disorders	TRUE	reported	14	59625997	0.014809	2.66685866452148e-13	21282	GCST90002780	TRUE	reported	2zm0b9	1	1	TRUE	0.00250808911677413	53.5063350615999	24.1509988696958
rs74580701	G	A	G	A	-0.1355	-0.0574517	NA	0.0192428	FALSE	FALSE	FALSE	XrkhT3	6	126679736	0.614179	0.113965	407208	Mental and behavioural disorders	TRUE	reported	6	127000881	0.023441	7.5578801368045e-09	21282	GCST90002780	TRUE	reported	2zm0b9	1	1	TRUE	0.00156759024367692	33.4106946644352	24.1509988696958
rs751991	T	C	T	C	-0.052103	0.0491282	NA	0.802074	FALSE	FALSE	FALSE	XrkhT3	5	56743285	0.197509	0.0381228	407208	Mental and behavioural disorders	TRUE	reported	5	56039112	0.011613	7.27779804536824e-06	21282	GCST90002780	TRUE	reported	2zm0b9	1	1	TRUE	0.000944960345032548	20.1277760925338	24.1509988696958
rs7616314	G	C	G	C	0.04522	-0.0381401	NA	0.659798	FALSE	TRUE	TRUE	XrkhT3	3	157010741	0.232632	0.0319537	407208	Mental and behavioural disorders	TRUE	reported	3	156728530	0.010022	6.45505578769006e-06	21282	GCST90002780	TRUE	reported	2zm0b9	1	1	TRUE	0.000955706684811739	20.356893471967	24.1509988696958
rs7628585	A	G	A	G	-0.06794	-0.00333252	NA	0.149896	FALSE	FALSE	FALSE	XrkhT3	3	119231652	0.937829	0.0427253	407208	Mental and behavioural disorders	TRUE	reported	3	118950499	0.012077	1.87413123997676e-08	21282	GCST90002780	TRUE	reported	2zm0b9	1	1	TRUE	0.00148482469935616	31.6440554774599	24.1509988696958
rs76854392	A	G	A	G	-0.078114	-0.0896429	NA	0.087656	FALSE	FALSE	FALSE	XrkhT3	10	33137888	0.092918	0.0533523	407208	Mental and behavioural disorders	TRUE	reported	10	33426816	0.016606	2.56921234428406e-06	21282	GCST90002780	TRUE	reported	2zm0b9	1	1	TRUE	0.00103863735915816	22.125183044574	24.1509988696958
rs77478294	G	C	G	C	-0.14399	0.00581709	NA	0.0166549	FALSE	TRUE	TRUE	XrkhT3	21	14295022	0.961106	0.119287	407208	Mental and behavioural disorders	TRUE	reported	21	15667343	0.03246	9.21297727668556e-06	21282	GCST90002780	TRUE	reported	2zm0b9	1	1	TRUE	0.000923748676611113	19.6755470988787	24.1509988696958
rs7872667	G	A	G	A	-0.055317	-0.0159152	NA	0.324611	FALSE	FALSE	FALSE	XrkhT3	9	95764337	0.621981	0.0322795	407208	Mental and behavioural disorders	TRUE	reported	9	98526619	0.010073	4.02902535083295e-08	21282	GCST90002780	TRUE	reported	2zm0b9	1	1	TRUE	0.00141505117785052	30.1549598761498	24.1509988696958
rs79202897	G	A	G	A	-0.06674	0.00704582	NA	0.142699	FALSE	FALSE	FALSE	XrkhT3	8	54305808	0.871243	0.0434714	407208	Mental and behavioural disorders	TRUE	reported	8	55218368	0.014987	8.50942078987996e-06	21282	GCST90002780	TRUE	reported	2zm0b9	1	1	TRUE	0.000930949357813203	19.829062186974	24.1509988696958
rs79987832	T	G	T	G	0.18511	0.110284	NA	0.0026437	FALSE	FALSE	FALSE	XrkhT3	8	33034697	0.715115	0.302152	407208	Mental and behavioural disorders	TRUE	reported	8	32892215	0.039122	2.24181618361005e-06	21282	GCST90002780	TRUE	reported	2zm0b9	1	1	TRUE	0.0010508690432882	22.3860180145068	24.1509988696958
rs8083305	A	G	A	G	0.056419	0.0149399	NA	0.148055	FALSE	FALSE	FALSE	XrkhT3	18	48120050	0.726056	0.0426397	407208	Mental and behavioural disorders	TRUE	reported	18	45646421	0.01256	7.09251070555853e-06	21282	GCST90002780	TRUE	reported	2zm0b9	1	1	TRUE	0.000947212643907167	20.1757958312568	24.1509988696958
rs848637	G	T	G	T	0.047549	0.000102654	NA	0.693427	FALSE	FALSE	FALSE	XrkhT3	2	36581589	0.997508	0.0328632	407208	Mental and behavioural disorders	TRUE	reported	2	36808732	0.010624	7.65949258372888e-06	21282	GCST90002780	TRUE	reported	2zm0b9	1	1	TRUE	0.000940341569508937	20.0293029853556	24.1509988696958
rs9485647	C	T	C	T	-0.046071	0.0081046	NA	0.539767	FALSE	FALSE	FALSE	XrkhT3	6	96069434	0.789691	0.0303869	407208	Mental and behavioural disorders	TRUE	reported	6	96517310	0.0098149	2.69587654355744e-06	21282	GCST90002780	TRUE	reported	2zm0b9	1	1	TRUE	0.00103424084054543	22.0314308924113	24.1509988696958
rs9545155	C	T	C	T	0.044556	-0.0184792	NA	0.475977	FALSE	FALSE	FALSE	XrkhT3	13	79617738	0.542359	0.0303311	407208	Mental and behavioural disorders	TRUE	reported	13	80191873	0.0097049	4.43506511025305e-06	21282	GCST90002780	TRUE	reported	2zm0b9	1	1	TRUE	0.000989436443908123	21.076060949162	24.1509988696958
rs9560698	T	C	T	C	-0.046178	0.000657226	NA	0.385871	FALSE	FALSE	FALSE	XrkhT3	13	90832611	0.983195	0.0312028	407208	Mental and behavioural disorders	TRUE	reported	13	91484865	0.010383	8.7377577511802e-06	21282	GCST90002780	TRUE	reported	2zm0b9	1	1	TRUE	0.000928557147588202	19.7780611607332	24.1509988696958
rs9882052	A	G	A	G	-0.17121	-0.0477375	NA	0.00722443	FALSE	FALSE	FALSE	XrkhT3	3	116802207	0.792799	0.181733	407208	Mental and behavioural disorders	TRUE	reported	3	116521054	0.034969	9.84691071376938e-07	21282	GCST90002780	TRUE	reported	2zm0b9	1	1	TRUE	0.00112509835691612	23.9690605858571	24.1509988696958
