# Supplementary material for: Investigating Bidirectional Causal Relationships Between Imaging‐Derived Brain Phenotypes and Sedative‐Hypnotic Use Disorder: A Mendelian Randomization Study
Source: Addict Biol. 2026 May 28;31(6):e70160. doi: 10.1111/adb.70160 (PMC13239158; doi:10.1111/adb.70160)
Supplement: Supplementary file 6 — Data S2: Supporting Information. [file ADB-31-e70160-s005.zip › Additional file2/GCST90002561_harmonise.csv]

SNP	effect_allele.exposure	other_allele.exposure	effect_allele.outcome	other_allele.outcome	beta.exposure	beta.outcome	eaf.exposure	eaf.outcome	remove	palindromic	ambiguous	id.outcome	chr.outcome	pos.outcome	pval.outcome	se.outcome	samplesize.outcome	outcome	mr_keep.outcome	pval_origin.outcome	chr.exposure	pos.exposure	se.exposure	pval.exposure	samplesize.exposure	exposure	mr_keep.exposure	pval_origin.exposure	id.exposure	action	SNP_index	mr_keep	R2	f	meanf
rs10122873	A	G	A	G	0.2195	-0.114302	NA	0.00328909	FALSE	FALSE	FALSE	XrkhT3	9	29839959	0.667893	0.266411	407208	Mental and behavioural disorders	TRUE	reported	9	29839957	0.041215	1.01601471989977e-07	22133	GCST90002561	TRUE	reported	7hsUC5	1	1	TRUE	0.00127985852412771	28.3608468690871	25.1276134125312
rs117133255	A	G	A	G	-0.12781	0.140058	NA	0.0238325	FALSE	FALSE	FALSE	XrkhT3	7	33792919	0.166986	0.101348	407208	Mental and behavioural disorders	TRUE	reported	7	33832531	0.026203	1.08018962088189e-06	22133	GCST90002561	TRUE	reported	7hsUC5	1	1	TRUE	0.00107379347063244	23.7896684892588	25.1276134125312
rs117914835	C	T	C	T	0.19039	0.0710239	NA	0.00564094	FALSE	FALSE	FALSE	XrkhT3	14	100087066	0.736729	0.211263	407208	Mental and behavioural disorders	TRUE	reported	14	100553403	0.040903	3.26362311191317e-06	22133	GCST90002561	TRUE	reported	7hsUC5	1	1	TRUE	0.000977941186569212	21.6640025202938	25.1276134125312
rs12136090	T	C	T	C	0.053831	-0.0881564	NA	0.167224	FALSE	FALSE	FALSE	XrkhT3	1	184205907	0.0303012	0.0406976	407208	Mental and behavioural disorders	TRUE	reported	1	184175041	0.012046	7.90496588476486e-06	22133	GCST90002561	TRUE	reported	7hsUC5	1	1	TRUE	0.000901461570152505	19.9682466159927	25.1276134125312
rs13107325	T	C	T	C	0.19367	-0.0940519	NA	0.0140356	FALSE	FALSE	FALSE	XrkhT3	4	102267552	0.465076	0.128748	407208	Mental and behavioural disorders	TRUE	reported	4	103188709	0.018558	1.94984459975804e-25	22133	GCST90002561	TRUE	reported	7hsUC5	1	1	TRUE	0.00489655133156039	108.89880611284	25.1276134125312
rs138027438	G	T	G	T	-0.18708	0.118479	NA	0.00806766	FALSE	FALSE	FALSE	XrkhT3	1	75222416	0.490906	0.17199	407208	Mental and behavioural disorders	TRUE	reported	1	75688101	0.042036	8.61390345772428e-06	22133	GCST90002561	TRUE	reported	7hsUC5	1	1	TRUE	0.000894094035937653	19.8049025545926	25.1276134125312
rs143111361	T	C	T	C	0.2565	0.189076	NA	0.00341619	FALSE	FALSE	FALSE	XrkhT3	17	356826	0.494192	0.276566	407208	Mental and behavioural disorders	TRUE	reported	17	206617	0.052784	1.18576874816716e-06	22133	GCST90002561	TRUE	reported	7hsUC5	1	1	TRUE	0.0010657779973895	23.611897901487	25.1276134125312
rs1459055	A	G	A	G	-0.042635	0.0255674	NA	0.416009	FALSE	FALSE	FALSE	XrkhT3	4	119135660	0.405509	0.0307366	407208	Mental and behavioural disorders	TRUE	reported	4	120056815	0.0095396	7.886784967745e-06	22133	GCST90002561	TRUE	reported	7hsUC5	1	1	TRUE	0.000901654512579727	19.9725243345958	25.1276134125312
rs158530	G	A	G	A	-0.048705	0.0181553	NA	0.735772	FALSE	FALSE	FALSE	XrkhT3	20	54103991	0.596743	0.0343141	407208	Mental and behavioural disorders	TRUE	reported	20	52720530	0.010572	4.10676639874822e-06	22133	GCST90002561	TRUE	reported	7hsUC5	1	1	TRUE	0.000958023668302041	21.2223533199701	25.1276134125312
rs1860029	G	A	G	A	0.045678	-0.0579181	NA	0.530081	FALSE	FALSE	FALSE	XrkhT3	19	14776261	0.0579829	0.0305503	407208	Mental and behavioural disorders	TRUE	reported	19	14887073	0.0096373	2.15377335566217e-06	22133	GCST90002561	TRUE	reported	7hsUC5	1	1	TRUE	0.00101396400288308	22.4628138324349	25.1276134125312
rs1909960	C	A	C	A	0.051719	-0.0258001	NA	0.416937	FALSE	FALSE	FALSE	XrkhT3	3	190937726	0.402818	0.0308393	407208	Mental and behavioural disorders	TRUE	reported	3	190655515	0.009798	1.31461928821609e-07	22133	GCST90002561	TRUE	reported	7hsUC5	1	1	TRUE	0.00125729938231033	27.8603213947905	25.1276134125312
rs2052690	T	G	T	G	0.05556	-0.0112842	NA	0.306896	FALSE	FALSE	FALSE	XrkhT3	11	10642486	0.731488	0.0328846	407208	Mental and behavioural disorders	TRUE	reported	11	10664033	0.010495	1.21004076085695e-07	22133	GCST90002561	TRUE	reported	7hsUC5	1	1	TRUE	0.00126464819051434	28.0233688069267	25.1276134125312
rs2291148	A	G	A	G	0.076023	-0.0414853	NA	0.0872495	FALSE	FALSE	FALSE	XrkhT3	19	5077572	0.438621	0.0535623	407208	Mental and behavioural disorders	TRUE	reported	19	5077583	0.016611	4.7522578856219e-06	22133	GCST90002561	TRUE	reported	7hsUC5	1	1	TRUE	0.000945469145232215	20.9439795395672	25.1276134125312
rs2510467	G	A	G	A	0.04312	0.00961908	NA	0.583086	FALSE	FALSE	FALSE	XrkhT3	11	69650913	0.756154	0.0309757	407208	Mental and behavioural disorders	TRUE	reported	11	69465681	0.0096544	7.99466002520316e-06	22133	GCST90002561	TRUE	reported	7hsUC5	1	1	TRUE	0.000900482739133992	19.9465450192696	25.1276134125312
rs2584557	T	C	T	C	-0.052055	0.0213914	NA	0.557337	FALSE	FALSE	FALSE	XrkhT3	8	13053809	0.484989	0.0306335	407208	Mental and behavioural disorders	TRUE	reported	8	12911318	0.0098101	1.1297959146728e-07	22133	GCST90002561	TRUE	reported	7hsUC5	1	1	TRUE	0.00127053201494505	28.1539144724322	25.1276134125312
rs2779332	G	A	G	A	-0.047473	0.0440804	NA	0.794806	FALSE	FALSE	FALSE	XrkhT3	10	36663922	0.243227	0.0377737	407208	Mental and behavioural disorders	TRUE	reported	10	36952850	0.010549	6.81867514028601e-06	22133	GCST90002561	TRUE	reported	7hsUC5	1	1	TRUE	0.000914183291834856	20.2503029201814	25.1276134125312
rs2814195	C	A	C	A	0.058374	0.0084985	NA	0.804868	FALSE	FALSE	FALSE	XrkhT3	10	132223673	0.825178	0.0384739	407208	Mental and behavioural disorders	TRUE	reported	10	134037177	0.012637	3.86990229190269e-06	22133	GCST90002561	TRUE	reported	7hsUC5	1	1	TRUE	0.0009631460812388	21.3359355466072	25.1276134125312
rs28437095	G	A	G	A	-0.053437	0.0233687	NA	0.249249	FALSE	FALSE	FALSE	XrkhT3	16	84820395	0.503397	0.0349227	407208	Mental and behavioural disorders	TRUE	reported	16	84854001	0.011424	2.92280606593193e-06	22133	GCST90002561	TRUE	reported	7hsUC5	1	1	TRUE	0.000987593779069655	21.8780445452817	25.1276134125312
rs2972190	C	T	C	T	0.049036	-0.00691066	NA	0.693777	FALSE	FALSE	FALSE	XrkhT3	5	73444052	0.833681	0.0329105	407208	Mental and behavioural disorders	TRUE	reported	5	72739879	0.01013	1.30166731557926e-06	22133	GCST90002561	TRUE	reported	7hsUC5	1	1	TRUE	0.00105757543784649	23.4299809873822	25.1276134125312
rs34803855	C	T	C	T	0.048511	-0.0170131	NA	0.239154	FALSE	FALSE	FALSE	XrkhT3	4	7755821	0.633349	0.0356654	407208	Mental and behavioural disorders	TRUE	reported	4	7757548	0.010956	9.56753368618242e-06	22133	GCST90002561	TRUE	reported	7hsUC5	1	1	TRUE	0.000885016963481836	19.6036599904544	25.1276134125312
rs3812325	G	T	G	T	0.049632	0.0091259	NA	0.33841	FALSE	FALSE	FALSE	XrkhT3	7	29478293	0.776292	0.032116	407208	Mental and behavioural disorders	TRUE	reported	7	29517909	0.010649	3.17029736695272e-06	22133	GCST90002561	TRUE	reported	7hsUC5	1	1	TRUE	0.000980481914752147	21.7203416575572	25.1276134125312
rs4317448	T	G	T	G	-0.062289	-0.059229	NA	0.132101	FALSE	FALSE	FALSE	XrkhT3	6	108614712	0.190549	0.0452491	407208	Mental and behavioural disorders	TRUE	reported	6	108935915	0.012629	8.19218969322868e-07	22133	GCST90002561	TRUE	reported	7hsUC5	1	1	TRUE	0.00109791173712058	24.3245909080742	25.1276134125312
rs4624605	T	G	T	G	0.051597	-0.0270551	NA	0.420604	FALSE	FALSE	FALSE	XrkhT3	3	190922332	0.379642	0.0307949	407208	Mental and behavioural disorders	TRUE	reported	3	190640121	0.0098791	1.77786999321051e-07	22133	GCST90002561	TRUE	reported	7hsUC5	1	1	TRUE	0.00123094580621377	27.2756364676386	25.1276134125312
rs4670657	A	G	A	G	0.11296	0.0053854	NA	0.01813	FALSE	FALSE	FALSE	XrkhT3	2	33530393	0.962772	0.11538	407208	Mental and behavioural disorders	TRUE	reported	2	33755460	0.02528	7.92318871312692e-06	22133	GCST90002561	TRUE	reported	7hsUC5	1	1	TRUE	0.000901287490942028	19.9643871144086	25.1276134125312
rs482722	T	C	T	C	-0.045342	0.055351	NA	0.368587	FALSE	FALSE	FALSE	XrkhT3	10	13043136	0.0802971	0.0316479	407208	Mental and behavioural disorders	TRUE	reported	10	13085136	0.010054	6.51778454319139e-06	22133	GCST90002561	TRUE	reported	7hsUC5	1	1	TRUE	0.000918088179065723	20.3368805405269	25.1276134125312
rs4911123	C	G	C	G	0.047717	0.0364527	NA	0.626276	FALSE	TRUE	TRUE	XrkhT3	20	33328304	0.249778	0.0316735	407208	Mental and behavioural disorders	TRUE	reported	20	31916110	0.010196	2.88403150312661e-06	22133	GCST90002561	TRUE	reported	7hsUC5	1	1	TRUE	0.000988591275079849	21.9001638196671	25.1276134125312
rs507812	C	A	C	A	0.045411	-0.0326001	NA	0.63291	FALSE	FALSE	FALSE	XrkhT3	2	238443009	0.299677	0.0314331	407208	Mental and behavioural disorders	TRUE	reported	2	239351650	0.010197	8.49180475036314e-06	22133	GCST90002561	TRUE	reported	7hsUC5	1	1	TRUE	0.000895257625922574	19.8307001047887	25.1276134125312
rs508195	G	A	G	A	-0.071134	0.0204633	NA	0.870929	FALSE	FALSE	FALSE	XrkhT3	10	29190584	0.65449	0.0457246	407208	Mental and behavioural disorders	TRUE	reported	10	29479513	0.014758	1.44543977074593e-06	22133	GCST90002561	TRUE	reported	7hsUC5	1	1	TRUE	0.00104858473635311	23.2305880402662	25.1276134125312
rs591939	G	A	G	A	-0.048648	-0.00876488	NA	0.213374	FALSE	FALSE	FALSE	XrkhT3	17	42546057	0.812231	0.0368971	407208	Mental and behavioural disorders	TRUE	reported	17	40698075	0.011004	9.88325498099028e-06	22133	GCST90002561	TRUE	reported	7hsUC5	1	1	TRUE	0.000882277483890182	19.5429252789166	25.1276134125312
rs6050477	C	T	C	T	-0.045849	-0.0387143	NA	0.515736	FALSE	FALSE	FALSE	XrkhT3	20	25240911	0.202732	0.0303926	407208	Mental and behavioural disorders	TRUE	reported	20	25221547	0.0094898	1.36458313658892e-06	22133	GCST90002561	TRUE	reported	7hsUC5	1	1	TRUE	0.00105353155556539	23.340296595197	25.1276134125312
rs61848969	C	G	C	G	0.07565	-0.13628	NA	0.0455237	FALSE	TRUE	TRUE	XrkhT3	1	210879750	0.0655798	0.0740135	407208	Mental and behavioural disorders	TRUE	reported	1	211053092	0.016183	2.96346634854862e-06	22133	GCST90002561	TRUE	reported	7hsUC5	1	1	TRUE	0.000986349740814634	21.8504583078573	25.1276134125312
rs61970500	A	C	A	C	-0.085056	0.0718494	NA	0.186615	FALSE	FALSE	FALSE	XrkhT3	14	18449034	0.126199	0.0469829	407208	Mental and behavioural disorders	TRUE	reported	14	19225511	0.018491	4.25108706804616e-06	22133	GCST90002561	TRUE	reported	7hsUC5	1	1	TRUE	0.000955067023662187	21.1567944573805	25.1276134125312
rs62113123	A	G	A	G	0.063537	-0.0122412	NA	0.127882	FALSE	FALSE	FALSE	XrkhT3	18	76879594	0.787436	0.0453977	407208	Mental and behavioural disorders	TRUE	reported	18	74591550	0.013653	3.28095293113119e-06	22133	GCST90002561	TRUE	reported	7hsUC5	1	1	TRUE	0.000977534739175299	21.6549898175116	25.1276134125312
rs62270843	A	C	A	C	0.12304	-0.0709078	NA	0.00463857	FALSE	FALSE	FALSE	XrkhT3	3	103789091	0.749287	0.221878	407208	Mental and behavioural disorders	TRUE	reported	3	103507935	0.02783	9.8627948563121e-06	22133	GCST90002561	TRUE	reported	7hsUC5	1	1	TRUE	0.000882353429118774	19.544608992593	25.1276134125312
rs62521953	G	A	G	A	0.051581	-0.0341134	NA	0.527719	FALSE	FALSE	FALSE	XrkhT3	8	140978845	0.260242	0.030301	407208	Mental and behavioural disorders	TRUE	reported	8	141988944	0.0098015	1.43449817479053e-07	22133	GCST90002561	TRUE	reported	7hsUC5	1	1	TRUE	0.00124971521911278	27.6920546963874	25.1276134125312
rs6710393	A	G	A	G	0.055298	-0.0988627	NA	0.696148	FALSE	FALSE	FALSE	XrkhT3	2	199832523	0.00234088	0.0324866	407208	Mental and behavioural disorders	TRUE	reported	2	200697246	0.012139	5.26017266390706e-06	22133	GCST90002561	TRUE	reported	7hsUC5	1	1	TRUE	0.000936711263175629	20.7497935306486	25.1276134125312
rs7040976	T	G	T	G	-0.045537	-0.0193408	NA	0.422105	FALSE	FALSE	FALSE	XrkhT3	9	107908660	0.528337	0.0306731	407208	Mental and behavioural disorders	TRUE	reported	9	110670941	0.010171	7.60501368692701e-06	22133	GCST90002561	TRUE	reported	7hsUC5	1	1	TRUE	0.000904832303879562	20.042979252252	25.1276134125312
rs7111970	A	G	A	G	-0.07421	-0.0230336	NA	0.437143	FALSE	FALSE	FALSE	XrkhT3	11	10450133	0.451571	0.0305972	407208	Mental and behavioural disorders	TRUE	reported	11	10471680	0.0095194	6.68343917568614e-15	22133	GCST90002561	TRUE	reported	7hsUC5	1	1	TRUE	0.00273825938616768	60.7668137734595	25.1276134125312
rs7274186	G	A	G	A	-0.045516	-0.00283767	NA	0.500476	FALSE	FALSE	FALSE	XrkhT3	20	41011236	0.925424	0.0303157	407208	Mental and behavioural disorders	TRUE	reported	20	39639876	0.009569	1.98107081487124e-06	22133	GCST90002561	TRUE	reported	7hsUC5	1	1	TRUE	0.00102120058737625	22.6232931194458	25.1276134125312
rs73028182	G	A	G	A	0.064813	0.0128392	NA	0.141401	FALSE	FALSE	FALSE	XrkhT3	3	14822129	0.769279	0.0437721	407208	Mental and behavioural disorders	TRUE	reported	3	14863636	0.014357	6.38704535302589e-06	22133	GCST90002561	TRUE	reported	7hsUC5	1	1	TRUE	0.000919934395699808	20.3778143635747	25.1276134125312
rs78063609	C	G	C	G	-0.08761	-0.0964467	NA	0.0488497	FALSE	TRUE	TRUE	XrkhT3	11	76805098	0.194226	0.0742939	407208	Mental and behavioural disorders	TRUE	reported	11	76516142	0.019417	6.45059833284831e-06	22133	GCST90002561	TRUE	reported	7hsUC5	1	1	TRUE	0.000918974639022491	20.3565348754957	25.1276134125312
rs79371550	G	C	G	C	0.34661	-0.179986	NA	0.000248122	FALSE	TRUE	TRUE	XrkhT3	11	37403935	0.851629	0.962285	407208	Mental and behavioural disorders	TRUE	reported	11	37425485	0.074029	2.8569326345837e-06	22133	GCST90002561	TRUE	reported	7hsUC5	1	1	TRUE	0.000989482658612309	21.9199301084693	25.1276134125312
rs847147	A	G	A	G	-0.05132	0.0539473	NA	0.170678	FALSE	FALSE	FALSE	XrkhT3	2	176105931	0.181319	0.0403584	407208	Mental and behavioural disorders	TRUE	reported	2	176970659	0.010785	1.9606496672266e-06	22133	GCST90002561	TRUE	reported	7hsUC5	1	1	TRUE	0.00102199468897575	22.6409033446941	25.1276134125312
rs9461218	A	G	A	G	0.052244	-0.0290353	NA	0.214139	FALSE	FALSE	FALSE	XrkhT3	6	25818527	0.435302	0.0372175	407208	Mental and behavioural disorders	TRUE	reported	6	25818755	0.010935	1.78484291649801e-06	22133	GCST90002561	TRUE	reported	7hsUC5	1	1	TRUE	0.00103026113115048	22.8242240043316	25.1276134125312
rs9505097	T	C	T	C	0.063609	0.000863861	NA	0.231995	FALSE	FALSE	FALSE	XrkhT3	6	7255417	0.980705	0.0357184	407208	Mental and behavioural disorders	TRUE	reported	6	7255650	0.011828	7.61026885913448e-08	22133	GCST90002561	TRUE	reported	7hsUC5	1	1	TRUE	0.00130498974969809	28.9184664528664	25.1276134125312
rs9556966	A	C	A	C	0.043406	-0.00355723	NA	0.586849	FALSE	FALSE	FALSE	XrkhT3	13	98517173	0.907822	0.0307225	407208	Mental and behavioural disorders	TRUE	reported	13	99169427	0.0096808	7.37055175337934e-06	22133	GCST90002561	TRUE	reported	7hsUC5	1	1	TRUE	0.000907491267977125	20.1019315789792	25.1276134125312
