# Supplementary material for: Investigating Bidirectional Causal Relationships Between Imaging‐Derived Brain Phenotypes and Sedative‐Hypnotic Use Disorder: A Mendelian Randomization Study
Source: Addict Biol. 2026 May 28;31(6):e70160. doi: 10.1111/adb.70160 (PMC13239158; doi:10.1111/adb.70160)
Supplement: Supplementary file 6 — Data S2: Supporting Information. [file ADB-31-e70160-s005.zip › Additional file2/GCST90004484_harmonise.csv]

SNP	effect_allele.exposure	other_allele.exposure	effect_allele.outcome	other_allele.outcome	beta.exposure	beta.outcome	eaf.exposure	eaf.outcome	remove	palindromic	ambiguous	id.outcome	chr.outcome	pos.outcome	pval.outcome	se.outcome	samplesize.outcome	outcome	mr_keep.outcome	pval_origin.outcome	chr.exposure	pos.exposure	se.exposure	pval.exposure	samplesize.exposure	exposure	mr_keep.exposure	pval_origin.exposure	id.exposure	action	SNP_index	mr_keep	R2	f	meanf
rs10962596	G	C	G	C	-0.054294	0.0488426	NA	0.735829	FALSE	TRUE	TRUE	XrkhT3	9	16792202	0.155496	0.0343869	407208	Mental and behavioural disorders	TRUE	reported	9	16792200	0.011656	3.20996280421069e-06	20859	GCST90004484	TRUE	reported	fSX6Ap	1	1	TRUE	0.00103910540343703	21.6951649626272	23.2101261932201
rs117319786	A	G	A	G	0.19	0.0247191	NA	0.0205336	FALSE	FALSE	FALSE	XrkhT3	21	20284796	0.81941	0.108273	407208	Mental and behavioural disorders	TRUE	reported	21	21657108	0.041781	5.46009249754273e-06	20859	GCST90004484	TRUE	reported	fSX6Ap	1	1	TRUE	0.000990434372362158	20.6779698764739	23.2101261932201
rs118144405	A	C	A	C	0.16685	0.0777193	NA	0.00851502	FALSE	FALSE	FALSE	XrkhT3	10	14803291	0.641112	0.166728	407208	Mental and behavioural disorders	TRUE	reported	10	14845290	0.035669	2.91742701400117e-06	20859	GCST90004484	TRUE	reported	fSX6Ap	1	1	TRUE	0.00104790456537529	21.8790727002011	23.2101261932201
rs12759184	T	C	T	C	-0.051306	-0.0216058	NA	0.380687	FALSE	FALSE	FALSE	XrkhT3	1	156692967	0.494297	0.031611	407208	Mental and behavioural disorders	TRUE	reported	1	156662759	0.01133	5.977230446887e-06	20859	GCST90004484	TRUE	reported	fSX6Ap	1	1	TRUE	0.00098210128448491	20.5038233217229	23.2101261932201
rs1432771	A	T	A	T	-0.045961	-0.0676588	NA	0.566626	FALSE	TRUE	TRUE	XrkhT3	5	145922958	0.0274802	0.0306895	407208	Mental and behavioural disorders	TRUE	reported	5	145302521	0.0099963	4.29437533733489e-06	20859	GCST90004484	TRUE	reported	fSX6Ap	1	1	TRUE	0.00101243458985707	21.1377488287148	23.2101261932201
rs143291015	T	A	T	A	-0.14896	-0.0466247	NA	0.028207	FALSE	TRUE	TRUE	XrkhT3	12	27868021	0.615195	0.0927537	407208	Mental and behavioural disorders	TRUE	reported	12	28020954	0.026348	1.59330896584039e-08	20859	GCST90004484	TRUE	reported	fSX6Ap	1	1	TRUE	0.00152997932887399	31.9596765067376	23.2101261932201
rs143896067	CCTA	C	CCTA	C	-0.048776	0.00794609	NA	0.536206	FALSE	FALSE	FALSE	XrkhT3	15	57918233	0.79403	0.0304354	407208	Mental and behavioural disorders	TRUE	reported	15	58210431	0.009926	8.99497581530035e-07	20859	GCST90004484	TRUE	reported	fSX6Ap	1	1	TRUE	0.00115629294540619	24.1447203321258	23.2101261932201
rs150688793	C	T	C	T	-0.23651	0.0795785	NA	0.0129174	FALSE	FALSE	FALSE	XrkhT3	14	26592667	0.560534	0.136722	407208	Mental and behavioural disorders	TRUE	reported	14	27061873	0.053521	9.96552080134768e-06	20859	GCST90004484	TRUE	reported	fSX6Ap	1	1	TRUE	0.000935299512477236	19.5258044070804	23.2101261932201
rs16912219	T	C	T	C	-0.20305	-0.00996365	NA	0.00322505	FALSE	FALSE	FALSE	XrkhT3	11	5243049	0.972278	0.286716	407208	Mental and behavioural disorders	TRUE	reported	11	5264279	0.04272	2.0179016711532e-06	20859	GCST90004484	TRUE	reported	fSX6Ap	1	1	TRUE	0.00108188202630792	22.5892523287866	23.2101261932201
rs17328441	A	G	A	G	-0.078647	-0.00746918	NA	0.0824927	FALSE	FALSE	FALSE	XrkhT3	5	165067867	0.893093	0.055578	407208	Mental and behavioural disorders	TRUE	reported	5	164494873	0.01752	7.18952171866639e-06	20859	GCST90004484	TRUE	reported	fSX6Ap	1	1	TRUE	0.000965124373971756	20.1490454027594	23.2101261932201
rs185190757	A	C	A	C	-0.13767	-0.0327035	NA	0.0278634	FALSE	FALSE	FALSE	XrkhT3	12	27866302	0.726083	0.0933476	407208	Mental and behavioural disorders	TRUE	reported	12	28019235	0.02717	4.08037426689669e-07	20859	GCST90004484	TRUE	reported	fSX6Ap	1	1	TRUE	0.00122933894557171	25.6718818319313	23.2101261932201
rs2204775	T	C	T	C	0.087682	0.0558234	NA	0.0479363	FALSE	FALSE	FALSE	XrkhT3	1	247614870	0.428519	0.0705083	407208	Mental and behavioural disorders	TRUE	reported	1	247778172	0.019167	4.79843924063899e-06	20859	GCST90004484	TRUE	reported	fSX6Ap	1	1	TRUE	0.0010022674526884	20.9252649727431	23.2101261932201
rs231914	T	C	T	C	-0.045388	-0.041823	NA	0.481428	FALSE	FALSE	FALSE	XrkhT3	11	2728146	0.168436	0.0303671	407208	Mental and behavioural disorders	TRUE	reported	11	2749376	0.0099739	5.37774245963442e-06	20859	GCST90004484	TRUE	reported	fSX6Ap	1	1	TRUE	0.000991808072043801	20.7066780090121	23.2101261932201
rs259103	G	A	G	A	0.044894	0.0445343	NA	0.48219	FALSE	FALSE	FALSE	XrkhT3	5	79798862	0.143048	0.0304085	407208	Mental and behavioural disorders	TRUE	reported	5	79094685	0.010057	8.08909619409831e-06	20859	GCST90004484	TRUE	reported	fSX6Ap	1	1	TRUE	0.000954402416924245	19.9249876661748	23.2101261932201
rs2952559	C	G	C	G	0.060356	0.0144827	NA	0.126086	FALSE	TRUE	TRUE	XrkhT3	7	121280115	0.752201	0.0458694	407208	Mental and behavioural disorders	TRUE	reported	7	120920169	0.012914	2.97440429812514e-06	20859	GCST90004484	TRUE	reported	fSX6Ap	1	1	TRUE	0.00104609541891121	21.8412601944638	23.2101261932201
rs34743835	T	C	T	C	-0.15959	-0.175954	NA	0.00670394	FALSE	FALSE	FALSE	XrkhT3	11	82640769	0.358035	0.191438	407208	Mental and behavioural disorders	TRUE	reported	11	82351811	0.034637	4.09920841877005e-06	20859	GCST90004484	TRUE	reported	fSX6Ap	1	1	TRUE	0.00101670638634934	21.227026753752	23.2101261932201
rs3767249	T	A	T	A	-0.089746	0.0294252	NA	0.0969614	FALSE	TRUE	TRUE	XrkhT3	1	20950444	0.564067	0.0510136	407208	Mental and behavioural disorders	TRUE	reported	1	21276937	0.020207	8.98255737729417e-06	20859	GCST90004484	TRUE	reported	fSX6Ap	1	1	TRUE	0.0009447622594733	19.7235405025246	23.2101261932201
rs6469805	T	C	T	C	0.056583	0.00249223	NA	0.533701	FALSE	FALSE	FALSE	XrkhT3	8	119035910	0.93461	0.0303762	407208	Mental and behavioural disorders	TRUE	reported	8	120048149	0.0098142	8.26037949577178e-09	20859	GCST90004484	TRUE	reported	fSX6Ap	1	1	TRUE	0.00159102543846264	33.2368983207392	23.2101261932201
rs6777965	T	C	T	C	0.089882	0.124073	NA	0.0704504	FALSE	FALSE	FALSE	XrkhT3	3	16888094	0.0369888	0.0594823	407208	Mental and behavioural disorders	TRUE	reported	3	16929593	0.018376	1.00925288607668e-06	20859	GCST90004484	TRUE	reported	fSX6Ap	1	1	TRUE	0.00114565055967445	23.9222402510624	23.2101261932201
rs6792014	A	G	A	G	-0.063706	-0.0172691	NA	0.240749	FALSE	FALSE	FALSE	XrkhT3	3	100525981	0.625291	0.0353611	407208	Mental and behavioural disorders	TRUE	reported	3	100244825	0.013324	1.75347670242283e-06	20859	GCST90004484	TRUE	reported	fSX6Ap	1	1	TRUE	0.00109476834175357	22.8586081845311	23.2101261932201
rs6911091	T	G	T	G	0.053461	0.0228336	NA	0.326812	FALSE	FALSE	FALSE	XrkhT3	6	39574378	0.478317	0.0322048	407208	Mental and behavioural disorders	TRUE	reported	6	39542154	0.01016	1.43979280845869e-07	20859	GCST90004484	TRUE	reported	fSX6Ap	1	1	TRUE	0.0013256142600072	27.6850362998782	23.2101261932201
rs7074572	G	A	G	A	0.083583	-0.00540178	NA	0.0823081	FALSE	FALSE	FALSE	XrkhT3	10	70294632	0.922303	0.0553842	407208	Mental and behavioural disorders	TRUE	reported	10	72054388	0.018362	5.34687461561608e-06	20859	GCST90004484	TRUE	reported	fSX6Ap	1	1	TRUE	0.000992364608539259	20.7183087566622	23.2101261932201
rs7143235	A	G	A	G	-0.044626	-0.0529636	NA	0.467212	FALSE	FALSE	FALSE	XrkhT3	14	96037948	0.0825905	0.0305116	407208	Mental and behavioural disorders	TRUE	reported	14	96504285	0.010084	9.67386449968951e-06	20859	GCST90004484	TRUE	reported	fSX6Ap	1	1	TRUE	0.000938013737313853	19.5825211930453	23.2101261932201
rs71491418	T	C	T	C	0.054866	-0.0141039	NA	0.724016	FALSE	FALSE	FALSE	XrkhT3	10	30208785	0.678964	0.0340777	407208	Mental and behavioural disorders	TRUE	reported	10	30497714	0.01067	2.73968101353103e-07	20859	GCST90004484	TRUE	reported	fSX6Ap	1	1	TRUE	0.00126600117775649	26.4384576830319	23.2101261932201
rs7180378	T	C	T	C	0.061225	-0.0148669	NA	0.194107	FALSE	FALSE	FALSE	XrkhT3	15	24110131	0.702338	0.0389015	407208	Mental and behavioural disorders	TRUE	reported	15	24355278	0.011287	5.877599636806e-08	20859	GCST90004484	TRUE	reported	fSX6Ap	1	1	TRUE	0.00140862329038286	29.4210992130956	23.2101261932201
rs723300	A	G	A	G	-0.045281	0.0289158	NA	0.487629	FALSE	FALSE	FALSE	XrkhT3	7	33483111	0.340859	0.0303588	407208	Mental and behavioural disorders	TRUE	reported	7	33522723	0.0098306	4.12667246322936e-06	20859	GCST90004484	TRUE	reported	fSX6Ap	1	1	TRUE	0.00101610121926607	21.2143790866884	23.2101261932201
rs72857586	C	G	C	G	0.14739	-0.00495302	NA	0.0552284	FALSE	TRUE	TRUE	XrkhT3	18	329479	0.942603	0.0687926	407208	Mental and behavioural disorders	TRUE	reported	18	329479	0.032958	7.79112191113093e-06	20859	GCST90004484	TRUE	reported	fSX6Ap	1	1	TRUE	0.00095786578298532	19.9973614239828	23.2101261932201
rs73064179	G	A	G	A	0.16746	0.110816	NA	0.011642	FALSE	FALSE	FALSE	XrkhT3	3	36197189	0.435384	0.142069	407208	Mental and behavioural disorders	TRUE	reported	3	36238681	0.036912	5.74248672628783e-06	20859	GCST90004484	TRUE	reported	fSX6Ap	1	1	TRUE	0.000985746445900297	20.5800002842794	23.2101261932201
rs75518301	A	G	A	G	0.075491	0.0901822	NA	0.162523	FALSE	FALSE	FALSE	XrkhT3	6	45305377	0.0277543	0.0409781	407208	Mental and behavioural disorders	TRUE	reported	6	45273114	0.012951	5.65587757089153e-09	20859	GCST90004484	TRUE	reported	fSX6Ap	1	1	TRUE	0.00162623545712449	33.9736420705883	23.2101261932201
rs75955717	T	G	T	G	0.10976	0.0808764	NA	0.0311754	FALSE	FALSE	FALSE	XrkhT3	18	36331916	0.36201	0.0887247	407208	Mental and behavioural disorders	TRUE	reported	18	33911879	0.021772	4.66874334392019e-07	20859	GCST90004484	TRUE	reported	fSX6Ap	1	1	TRUE	0.00121694017590692	25.4126469199037	23.2101261932201
rs77194207	G	A	G	A	-0.13101	-0.0365571	NA	0.0504745	FALSE	FALSE	FALSE	XrkhT3	3	194910238	0.593664	0.068519	407208	Mental and behavioural disorders	TRUE	reported	3	194630967	0.028247	3.53752892822432e-06	20859	GCST90004484	TRUE	reported	fSX6Ap	1	1	TRUE	0.00103020370372222	21.5091174209652	23.2101261932201
rs7970170	G	A	G	A	0.047129	0.0119222	NA	0.357712	FALSE	FALSE	FALSE	XrkhT3	12	130672893	0.706542	0.0316656	407208	Mental and behavioural disorders	TRUE	reported	12	131157438	0.010576	8.39073489910136e-06	20859	GCST90004484	TRUE	reported	fSX6Ap	1	1	TRUE	0.000951101412478681	19.8560072365968	23.2101261932201
rs8068127	C	T	C	T	0.25264	-0.578083	NA	0.00401353	FALSE	FALSE	FALSE	XrkhT3	17	41726590	0.0193544	0.247188	407208	Mental and behavioural disorders	TRUE	reported	17	39882842	0.052331	1.38995263121335e-06	20859	GCST90004484	TRUE	reported	fSX6Ap	1	1	TRUE	0.00111611175380237	23.304753558422	23.2101261932201
rs8177297	A	C	A	C	-0.066709	-0.0146065	NA	0.136247	FALSE	FALSE	FALSE	XrkhT3	3	133772601	0.741107	0.0442101	407208	Mental and behavioural disorders	TRUE	reported	3	133491445	0.013279	5.10857766163357e-07	20859	GCST90004484	TRUE	reported	fSX6Ap	1	1	TRUE	0.00120842445486214	25.2346029663929	23.2101261932201
rs9472352	G	A	G	A	0.058792	0.03865	NA	0.193967	FALSE	FALSE	FALSE	XrkhT3	6	44757875	0.311673	0.0382023	407208	Mental and behavioural disorders	TRUE	reported	6	44725612	0.012225	1.52510589584334e-06	20859	GCST90004484	TRUE	reported	fSX6Ap	1	1	TRUE	0.00110755162575948	23.1258172950077	23.2101261932201
