# Supplementary material for: Investigating Bidirectional Causal Relationships Between Imaging‐Derived Brain Phenotypes and Sedative‐Hypnotic Use Disorder: A Mendelian Randomization Study
Source: Addict Biol. 2026 May 28;31(6):e70160. doi: 10.1111/adb.70160 (PMC13239158; doi:10.1111/adb.70160)
Supplement: Supplementary file 6 — Data S2: Supporting Information. [file ADB-31-e70160-s005.zip › Additional file2/GCST90006154_harmonise.csv]

SNP	effect_allele.exposure	other_allele.exposure	effect_allele.outcome	other_allele.outcome	beta.exposure	beta.outcome	eaf.exposure	eaf.outcome	remove	palindromic	ambiguous	id.outcome	chr.outcome	pos.outcome	pval.outcome	se.outcome	samplesize.outcome	outcome	mr_keep.outcome	pval_origin.outcome	chr.exposure	pos.exposure	se.exposure	pval.exposure	samplesize.exposure	exposure	mr_keep.exposure	pval_origin.exposure	id.exposure	action	SNP_index	mr_keep	R2	f	meanf
rs1001179	T	C	T	C	-0.055359	-0.0237948	NA	0.257554	FALSE	FALSE	FALSE	XrkhT3	11	34438684	0.494946	0.0348661	407208	Mental and behavioural disorders	TRUE	reported	11	34460231	0.011836	2.92549930989707e-06	21081	GCST90006154	TRUE	reported	6eCwhh	1	1	TRUE	0.00103663272390336	21.8738563424414	21.2664440781953
rs11230141	T	C	T	C	0.1099	-0.131877	NA	0.0207361	FALSE	FALSE	FALSE	XrkhT3	11	60097674	0.218191	0.107099	407208	Mental and behavioural disorders	TRUE	reported	11	59865147	0.023975	4.59303759260817e-06	21081	GCST90006154	TRUE	reported	6eCwhh	1	1	TRUE	0.000995759083413843	21.0105271425299	21.2664440781953
rs117074959	C	G	C	G	0.23438	0.266053	NA	0.011811	FALSE	TRUE	TRUE	XrkhT3	6	156152055	0.0547734	0.138521	407208	Mental and behavioural disorders	TRUE	reported	6	156473189	0.045048	1.98107081487124e-07	21081	GCST90006154	TRUE	reported	6eCwhh	1	1	TRUE	0.00128245325182453	27.0675449562572	21.2664440781953
rs13115359	G	A	G	A	0.049207	0.0184333	NA	0.300163	FALSE	FALSE	FALSE	XrkhT3	4	67567088	0.578365	0.0331669	407208	Mental and behavioural disorders	TRUE	reported	4	68432806	0.011107	9.45366045957965e-06	21081	GCST90006154	TRUE	reported	6eCwhh	1	1	TRUE	0.000930175435814786	19.6254230980231	21.2664440781953
rs138892916	A	G	A	G	-0.0862	0.0121687	NA	0.0711736	FALSE	FALSE	FALSE	XrkhT3	3	170373049	0.840047	0.0602911	407208	Mental and behavioural disorders	TRUE	reported	3	170090837	0.018511	3.23444670851447e-06	21081	GCST90006154	TRUE	reported	6eCwhh	1	1	TRUE	0.00102758334949763	21.6827102160506	21.2664440781953
rs151176467	A	G	A	G	0.23514	-0.128159	NA	0.00292253	FALSE	FALSE	FALSE	XrkhT3	1	240383265	0.652764	0.284844	407208	Mental and behavioural disorders	TRUE	reported	1	240546565	0.051503	5.01071844287176e-06	21081	GCST90006154	TRUE	reported	6eCwhh	1	1	TRUE	0.00098779667231596	20.8423540637355	21.2664440781953
rs1640486	T	C	T	C	0.04474	0.0481454	NA	0.443062	FALSE	FALSE	FALSE	XrkhT3	15	23701456	0.115034	0.0305498	407208	Mental and behavioural disorders	TRUE	reported	15	23946603	0.010049	8.54279529904849e-06	21081	GCST90006154	TRUE	reported	6eCwhh	1	1	TRUE	0.000939392079873325	19.8200644632292	21.2664440781953
rs181423477	T	G	T	G	-0.32725	0.0150285	NA	0.0100273	FALSE	FALSE	FALSE	XrkhT3	20	39820608	0.920069	0.149765	407208	Mental and behavioural disorders	TRUE	reported	20	38449250	0.066836	9.84011105761134e-07	21081	GCST90006154	TRUE	reported	6eCwhh	1	1	TRUE	0.00113593528663717	23.9716101048204	21.2664440781953
rs35091490	T	C	T	C	0.10052	-0.00591651	NA	0.0340575	FALSE	FALSE	FALSE	XrkhT3	1	20338917	0.94399	0.0842145	407208	Mental and behavioural disorders	TRUE	reported	1	20665410	0.022157	5.74248672628783e-06	21081	GCST90006154	TRUE	reported	6eCwhh	1	1	TRUE	0.000975366944203852	20.5798327054111	21.2664440781953
rs57908718	G	A	G	A	0.15754	0.0436035	NA	0.010353	FALSE	FALSE	FALSE	XrkhT3	5	92859718	0.772067	0.150527	407208	Mental and behavioural disorders	TRUE	reported	5	92195425	0.033814	3.19521436480822e-06	21081	GCST90006154	TRUE	reported	6eCwhh	1	1	TRUE	0.0010286092562548	21.7043798385982	21.2664440781953
rs62081775	T	C	T	C	0.067437	-0.0303165	NA	0.124877	FALSE	FALSE	FALSE	XrkhT3	18	26708636	0.510041	0.0460195	407208	Mental and behavioural disorders	TRUE	reported	18	24288600	0.014992	6.89128164838054e-06	21081	GCST90006154	TRUE	reported	6eCwhh	1	1	TRUE	0.000958891541404912	20.2318749750545	21.2664440781953
rs7264030	C	T	C	T	-0.050816	-0.0925527	NA	0.151765	FALSE	FALSE	FALSE	XrkhT3	20	5504451	0.0305105	0.0427813	407208	Mental and behavioural disorders	TRUE	reported	20	5485097	0.011389	8.16394367964565e-06	21081	GCST90006154	TRUE	reported	6eCwhh	1	1	TRUE	0.000943471142049514	19.9062091371302	21.2664440781953
rs73384403	A	G	A	G	-0.13441	-0.084183	NA	0.0107113	FALSE	FALSE	FALSE	XrkhT3	18	4767200	0.569009	0.147816	407208	Mental and behavioural disorders	TRUE	reported	18	4767199	0.028938	3.42452231089152e-06	21081	GCST90006154	TRUE	reported	6eCwhh	1	1	TRUE	0.00102232907040539	21.5717278795854	21.2664440781953
rs74413598	T	G	T	G	-0.081426	-0.0936667	NA	0.06079	FALSE	FALSE	FALSE	XrkhT3	2	236398253	0.143558	0.0640382	407208	Mental and behavioural disorders	TRUE	reported	2	237306896	0.018319	8.83690121141457e-06	21081	GCST90006154	TRUE	reported	6eCwhh	1	1	TRUE	0.000936320730150088	19.7552018758784	21.2664440781953
rs75252148	A	G	A	G	-0.11246	-0.0807982	NA	0.0343999	FALSE	FALSE	FALSE	XrkhT3	6	3782240	0.333936	0.0836233	407208	Mental and behavioural disorders	TRUE	reported	6	3782474	0.025279	8.68760366787145e-06	21081	GCST90006154	TRUE	reported	6eCwhh	1	1	TRUE	0.000937945565730183	19.7895160688713	21.2664440781953
rs79853837	A	G	A	G	-0.20333	-0.0246841	NA	0.00706386	FALSE	FALSE	FALSE	XrkhT3	7	29337364	0.893053	0.183605	407208	Mental and behavioural disorders	TRUE	reported	7	29376980	0.043955	3.7523211390275e-06	21081	GCST90006154	TRUE	reported	6eCwhh	1	1	TRUE	0.00101403869904149	21.3966187365229	21.2664440781953
rs8019177	G	A	G	A	-0.051965	-0.00774916	NA	0.22967	FALSE	FALSE	FALSE	XrkhT3	14	67454922	0.830167	0.0361287	407208	Mental and behavioural disorders	TRUE	reported	14	67921639	0.011421	5.397591335559e-06	21081	GCST90006154	TRUE	reported	6eCwhh	1	1	TRUE	0.000981061229747657	20.700097725181	21.2664440781953
