# Supplementary material for: Investigating Bidirectional Causal Relationships Between Imaging‐Derived Brain Phenotypes and Sedative‐Hypnotic Use Disorder: A Mendelian Randomization Study
Source: Addict Biol. 2026 May 28;31(6):e70160. doi: 10.1111/adb.70160 (PMC13239158; doi:10.1111/adb.70160)
Supplement: Supplementary file 6 — Data S2: Supporting Information. [file ADB-31-e70160-s005.zip › Additional file2/GCST90004240_harmonise.csv]

SNP	effect_allele.exposure	other_allele.exposure	effect_allele.outcome	other_allele.outcome	beta.exposure	beta.outcome	eaf.exposure	eaf.outcome	remove	palindromic	ambiguous	id.outcome	chr.outcome	pos.outcome	pval.outcome	se.outcome	samplesize.outcome	outcome	mr_keep.outcome	pval_origin.outcome	chr.exposure	pos.exposure	se.exposure	pval.exposure	samplesize.exposure	exposure	mr_keep.exposure	pval_origin.exposure	id.exposure	action	SNP_index	mr_keep	R2	f	meanf
rs10445365	T	C	T	C	0.083189	-0.137018	NA	0.0711936	FALSE	FALSE	FALSE	XrkhT3	17	45855423	0.0237487	0.0605959	407208	Mental and behavioural disorders	TRUE	reported	17	43932789	0.012952	1.36772882559585e-10	20860	GCST90004240	TRUE	reported	JDlgN6	1	1	TRUE	0.00197372121231263	41.2492916483361	25.907425965189
rs10928654	A	G	A	G	0.04711	0.00396274	NA	0.462821	FALSE	FALSE	FALSE	XrkhT3	2	138444581	0.896987	0.0306079	407208	Mental and behavioural disorders	TRUE	reported	2	139202151	0.010059	2.83922623942491e-06	20860	GCST90004240	TRUE	reported	JDlgN6	1	1	TRUE	0.00105037862340401	21.9318340566259	25.907425965189
rs1111102	T	G	T	G	-0.052483	-0.0248894	NA	0.716626	FALSE	FALSE	FALSE	XrkhT3	1	156023665	0.459937	0.033682	407208	Mental and behavioural disorders	TRUE	reported	1	155993456	0.011006	1.86982085773665e-06	20860	GCST90004240	TRUE	reported	JDlgN6	1	1	TRUE	0.00108890707318137	22.7371824111688	25.907425965189
rs112496092	T	C	T	C	-0.057782	-0.0109685	NA	0.175969	FALSE	FALSE	FALSE	XrkhT3	14	75233972	0.786365	0.0404689	407208	Mental and behavioural disorders	TRUE	reported	14	75700675	0.012451	3.49301137563554e-06	20860	GCST90004240	TRUE	reported	JDlgN6	1	1	TRUE	0.00103136934854795	21.5345119075304	25.907425965189
rs113238806	A	G	A	G	-0.077016	-0.0475277	NA	0.0833552	FALSE	FALSE	FALSE	XrkhT3	17	79718945	0.385711	0.054792	407208	Mental and behavioural disorders	TRUE	reported	17	77692712	0.016039	1.58270509343104e-06	20860	GCST90004240	TRUE	reported	JDlgN6	1	1	TRUE	0.0011041123404663	23.0550305411764	25.907425965189
rs115227816	A	G	A	G	-0.12868	0.056294	NA	0.0184483	FALSE	FALSE	FALSE	XrkhT3	2	223474153	0.621862	0.114137	407208	Mental and behavioural disorders	TRUE	reported	2	224338871	0.028513	6.42096052567594e-06	20860	GCST90004240	TRUE	reported	JDlgN6	1	1	TRUE	0.000975434561977245	20.3654792860883	25.907425965189
rs118050509	G	A	G	A	-0.086698	-0.134107	NA	0.0715444	FALSE	FALSE	FALSE	XrkhT3	8	34046523	0.0222833	0.0586771	407208	Mental and behavioural disorders	TRUE	reported	8	33904041	0.01891	4.57088189614875e-06	20860	GCST90004240	TRUE	reported	JDlgN6	1	1	TRUE	0.0010066613363276	21.018100262018	25.907425965189
rs12403837	A	G	A	G	-0.12605	0.0260653	NA	0.0218697	FALSE	FALSE	FALSE	XrkhT3	1	214985686	0.808219	0.107386	407208	Mental and behavioural disorders	TRUE	reported	1	215159029	0.018988	3.25087297385435e-11	20860	GCST90004240	TRUE	reported	JDlgN6	1	1	TRUE	0.00210812537710562	44.0641719147035	25.907425965189
rs12412892	T	G	T	G	0.046195	-0.0402384	NA	0.532257	FALSE	FALSE	FALSE	XrkhT3	10	70542435	0.187582	0.0305354	407208	Mental and behavioural disorders	TRUE	reported	10	72302191	0.0098454	2.72207445510533e-06	20860	GCST90004240	TRUE	reported	JDlgN6	1	1	TRUE	0.00105426746419564	22.0131184827945	25.907425965189
rs12418906	T	C	T	C	-0.076783	-0.0346326	NA	0.118673	FALSE	FALSE	FALSE	XrkhT3	11	82683163	0.461994	0.0470827	407208	Mental and behavioural disorders	TRUE	reported	11	82394205	0.015612	8.80035111687322e-07	20860	GCST90004240	TRUE	reported	JDlgN6	1	1	TRUE	0.00115823173042501	24.1864109017565	25.907425965189
rs13018263	C	T	C	T	-0.068657	0.0529781	NA	0.232275	FALSE	FALSE	FALSE	XrkhT3	2	102475811	0.141232	0.0360096	407208	Mental and behavioural disorders	TRUE	reported	2	103092270	0.012121	1.49520245001705e-08	20860	GCST90004240	TRUE	reported	JDlgN6	1	1	TRUE	0.00153571622733295	32.0812367455738	25.907425965189
rs13277261	C	T	C	T	-0.070534	-0.015972	NA	0.139932	FALSE	FALSE	FALSE	XrkhT3	8	102035253	0.7142	0.0436129	407208	Mental and behavioural disorders	TRUE	reported	8	103047481	0.015268	3.86544946598284e-06	20860	GCST90004240	TRUE	reported	JDlgN6	1	1	TRUE	0.00102205512534028	21.3398362934051	25.907425965189
rs139109476	G	T	G	T	0.22823	0.268485	NA	0.0202861	FALSE	FALSE	FALSE	XrkhT3	6	30119137	0.0134527	0.10863	407208	Mental and behavioural disorders	TRUE	reported	6	30086914	0.048096	2.0945946985814e-06	20860	GCST90004240	TRUE	reported	JDlgN6	1	1	TRUE	0.00107831260196372	22.5157232398712	25.907425965189
rs141946457	C	T	C	T	0.18919	-0.0719292	NA	0.00464657	FALSE	FALSE	FALSE	XrkhT3	10	44884447	0.76033	0.235797	407208	Mental and behavioural disorders	TRUE	reported	10	45379895	0.041779	5.97998369714251e-06	20860	GCST90004240	TRUE	reported	JDlgN6	1	1	TRUE	0.000982062787193637	20.5040018324731	25.907425965189
rs142739979	TTCATGGGTG	T	TTCATGGGTG	T	0.057996	-0.0419597	NA	0.229016	FALSE	FALSE	FALSE	XrkhT3	22	38087148	0.251466	0.0365887	407208	Mental and behavioural disorders	TRUE	reported	22	38483155	0.010482	3.1878655756959e-08	20860	GCST90004240	TRUE	reported	JDlgN6	1	1	TRUE	0.00146540134250112	30.610197426291	25.907425965189
rs145930019	G	C	G	C	-0.18144	-0.0970139	NA	0.0147466	FALSE	TRUE	TRUE	XrkhT3	1	105330654	0.451988	0.12899	407208	Mental and behavioural disorders	TRUE	reported	1	105873276	0.038243	2.10668692573941e-06	20860	GCST90004240	TRUE	reported	JDlgN6	1	1	TRUE	0.0010779025113557	22.5071510965476	25.907425965189
rs148539099	G	A	G	A	-0.19601	-0.0621717	NA	0.026658	FALSE	FALSE	FALSE	XrkhT3	2	61977756	0.511787	0.0947656	407208	Mental and behavioural disorders	TRUE	reported	2	62204891	0.039149	5.58341617025927e-07	20860	GCST90004240	TRUE	reported	JDlgN6	1	1	TRUE	0.00120027075054257	25.0653325002696	25.907425965189
rs1772710	G	C	G	C	-0.073737	0.0316333	NA	0.858066	FALSE	TRUE	TRUE	XrkhT3	1	21584999	0.467125	0.0435022	407208	Mental and behavioural disorders	TRUE	reported	1	21911492	0.016646	9.48636869866469e-06	20860	GCST90004240	TRUE	reported	JDlgN6	1	1	TRUE	0.000939784999230195	19.6204745415954	25.907425965189
rs1833890	A	G	A	G	-0.34699	-0.0138717	NA	0.0299663	FALSE	FALSE	FALSE	XrkhT3	5	83502939	0.876482	0.0892474	407208	Mental and behavioural disorders	TRUE	reported	5	82798758	0.073031	2.03563542478578e-06	20860	GCST90004240	TRUE	reported	JDlgN6	1	1	TRUE	0.00108102411523898	22.5724023068873	25.907425965189
rs199701337	C	T	C	T	-0.12925	-0.113218	NA	0.0641075	FALSE	FALSE	FALSE	XrkhT3	1	116215224	0.0664125	0.061678	407208	Mental and behavioural disorders	TRUE	reported	1	116757846	0.029226	9.81521913225758e-06	20860	GCST90004240	TRUE	reported	JDlgN6	1	1	TRUE	0.000936701131306311	19.5560303525421	25.907425965189
rs2084276	C	T	C	T	-0.12995	-0.0700975	NA	0.973558	FALSE	FALSE	FALSE	XrkhT3	10	55402823	0.458829	0.094627	407208	Mental and behavioural disorders	TRUE	reported	10	57162583	0.028994	7.43361389655179e-06	20860	GCST90004240	TRUE	reported	JDlgN6	1	1	TRUE	0.000962064022997308	20.0860554630027	25.907425965189
rs2303865	A	G	A	G	0.069745	0.0418608	NA	0.139368	FALSE	FALSE	FALSE	XrkhT3	11	44615283	0.342138	0.0440664	407208	Mental and behavioural disorders	TRUE	reported	11	44636833	0.014434	1.36050455454278e-06	20860	GCST90004240	TRUE	reported	JDlgN6	1	1	TRUE	0.00111802786108853	23.34592652288	25.907425965189
rs2412397	T	C	T	C	0.053994	0.0434545	NA	0.718633	FALSE	FALSE	FALSE	XrkhT3	4	53243456	0.199758	0.0338895	407208	Mental and behavioural disorders	TRUE	reported	4	54109623	0.01012	9.6316346402398e-08	20860	GCST90004240	TRUE	reported	JDlgN6	1	1	TRUE	0.00136277270657555	28.4635023979542	25.907425965189
rs2597538	G	C	G	C	-0.05342	-0.0657367	NA	0.265384	FALSE	TRUE	TRUE	XrkhT3	4	120825547	0.05611	0.0344139	407208	Mental and behavioural disorders	TRUE	reported	4	121746702	0.010567	4.33311285211838e-07	20860	GCST90004240	TRUE	reported	JDlgN6	1	1	TRUE	0.00122365305063791	25.5542248353821	25.907425965189
rs28516683	G	A	G	A	-0.052305	-0.0111081	NA	0.332225	FALSE	FALSE	FALSE	XrkhT3	15	41154447	0.731542	0.0323779	407208	Mental and behavioural disorders	TRUE	reported	15	41446645	0.009906	1.30376704713821e-07	20860	GCST90004240	TRUE	reported	JDlgN6	1	1	TRUE	0.00133473609683336	27.8771341249431	25.907425965189
rs292569	A	C	A	C	-0.050085	0.012879	NA	0.353373	FALSE	FALSE	FALSE	XrkhT3	7	135191119	0.684681	0.0317149	407208	Mental and behavioural disorders	TRUE	reported	7	134875871	0.01024	1.00925288607668e-06	20860	GCST90004240	TRUE	reported	JDlgN6	1	1	TRUE	0.00114552180366074	23.9206954589626	25.907425965189
rs2927468	G	A	G	A	0.048321	-0.00172675	NA	0.525198	FALSE	FALSE	FALSE	XrkhT3	19	44854682	0.954813	0.0304738	407208	Mental and behavioural disorders	TRUE	reported	19	45357939	0.0099096	1.08968255945617e-06	20860	GCST90004240	TRUE	reported	JDlgN6	1	1	TRUE	0.00113854585793847	23.7748582712885	25.907425965189
rs3105443	G	T	G	T	0.049449	-0.0551462	NA	0.222622	FALSE	FALSE	FALSE	XrkhT3	8	100828880	0.130261	0.0364465	407208	Mental and behavioural disorders	TRUE	reported	8	101841108	0.011073	8.02971257669863e-06	20860	GCST90004240	TRUE	reported	JDlgN6	1	1	TRUE	0.000955113808506963	19.9408095604022	25.907425965189
rs33599	G	A	G	A	0.07019	0.0400986	NA	0.700364	FALSE	FALSE	FALSE	XrkhT3	5	83479085	0.224894	0.0330406	407208	Mental and behavioural disorders	TRUE	reported	5	82774904	0.01114	3.01856130141979e-10	20860	GCST90004240	TRUE	reported	JDlgN6	1	1	TRUE	0.00189950338024612	39.6952427529625	25.907425965189
rs35802061	C	A	C	A	0.066436	-0.00232803	NA	0.239484	FALSE	FALSE	FALSE	XrkhT3	7	532676	0.948399	0.035972	407208	Mental and behavioural disorders	TRUE	reported	7	572313	0.011555	9.06149802231998e-09	20860	GCST90004240	TRUE	reported	JDlgN6	1	1	TRUE	0.00158221340037491	33.0541057540814	25.907425965189
rs35874518	T	C	T	C	-0.054904	0.00526388	NA	0.23854	FALSE	FALSE	FALSE	XrkhT3	4	121265177	0.882567	0.0356352	407208	Mental and behavioural disorders	TRUE	reported	4	122186332	0.011871	3.76530360412278e-06	20860	GCST90004240	TRUE	reported	JDlgN6	1	1	TRUE	0.00102441029403541	21.3890610873482	25.907425965189
rs35997243	C	G	C	G	0.18722	0.118898	NA	0.0220754	FALSE	TRUE	TRUE	XrkhT3	15	62800701	0.256812	0.104852	407208	Mental and behavioural disorders	TRUE	reported	15	63092900	0.040381	3.56861749283481e-06	20860	GCST90004240	TRUE	reported	JDlgN6	1	1	TRUE	0.00102941084828241	21.4935771950073	25.907425965189
rs3739118	A	G	A	G	-0.060928	-0.0135331	NA	0.28133	FALSE	FALSE	FALSE	XrkhT3	2	200389046	0.689879	0.033916	407208	Mental and behavioural disorders	TRUE	reported	2	201253769	0.010827	1.85182524363818e-08	20860	GCST90004240	TRUE	reported	JDlgN6	1	1	TRUE	0.00151580892624658	31.6647402796142	25.907425965189
rs3758575	G	A	G	A	-0.048106	-0.0473698	NA	0.447226	FALSE	FALSE	FALSE	XrkhT3	10	103695123	0.120715	0.0305261	407208	Mental and behavioural disorders	TRUE	reported	10	105454881	0.0098257	9.85825391709997e-07	20860	GCST90004240	TRUE	reported	JDlgN6	1	1	TRUE	0.00114777940861143	23.9678927585933	25.907425965189
rs3776089	A	G	A	G	0.054159	0.00621593	NA	0.67987	FALSE	FALSE	FALSE	XrkhT3	5	140347675	0.84816	0.0324648	407208	Mental and behavioural disorders	TRUE	reported	5	139727260	0.011158	1.21983193800868e-06	20860	GCST90004240	TRUE	reported	JDlgN6	1	1	TRUE	0.00112814268774784	23.5573762628179	25.907425965189
rs430114	C	T	C	T	0.059525	-0.0332052	NA	0.858708	FALSE	FALSE	FALSE	XrkhT3	20	46557758	0.44656	0.0436243	407208	Mental and behavioural disorders	TRUE	reported	20	45186397	0.013205	6.59022132318857e-06	20860	GCST90004240	TRUE	reported	JDlgN6	1	1	TRUE	0.000973161341932499	20.3179719348615	25.907425965189
rs4387287	C	A	C	A	-0.075251	-0.0335071	NA	0.862733	FALSE	FALSE	FALSE	XrkhT3	10	103918139	0.447701	0.0441315	407208	Mental and behavioural disorders	TRUE	reported	10	105677897	0.013291	1.51600278805367e-08	20860	GCST90004240	TRUE	reported	JDlgN6	1	1	TRUE	0.0015343627765823	32.0529196006697	25.907425965189
rs463717	A	C	A	C	0.050786	-0.0395123	NA	0.336928	FALSE	FALSE	FALSE	XrkhT3	5	142871325	0.222262	0.0323729	407208	Mental and behavioural disorders	TRUE	reported	5	142250890	0.010877	3.04579030537342e-06	20860	GCST90004240	TRUE	reported	JDlgN6	1	1	TRUE	0.00104400316158488	21.7985757263136	25.907425965189
rs4773140	G	A	G	A	0.061165	0.00741648	NA	0.784172	FALSE	FALSE	FALSE	XrkhT3	13	110301890	0.841914	0.0371853	407208	Mental and behavioural disorders	TRUE	reported	13	110954237	0.011344	7.05829815859823e-08	20860	GCST90004240	TRUE	reported	JDlgN6	1	1	TRUE	0.00139172804721513	29.0691199183114	25.907425965189
rs4862340	A	G	A	G	-0.045288	-0.0602869	NA	0.528583	FALSE	FALSE	FALSE	XrkhT3	4	184203152	0.0479071	0.0304758	407208	Mental and behavioural disorders	TRUE	reported	4	185124305	0.0099982	5.94292158615573e-06	20860	GCST90004240	TRUE	reported	JDlgN6	1	1	TRUE	0.000982610470651881	20.5154478907645	25.907425965189
rs4894803	G	A	G	A	0.049803	0.0125492	NA	0.418739	FALSE	FALSE	FALSE	XrkhT3	3	172082466	0.683709	0.0308025	407208	Mental and behavioural disorders	TRUE	reported	3	171800256	0.010012	6.59022132318857e-07	20860	GCST90004240	TRUE	reported	JDlgN6	1	1	TRUE	0.00118478670254266	24.741594553862	25.907425965189
rs56362600	A	G	A	G	-0.057456	-0.0479158	NA	0.15958	FALSE	FALSE	FALSE	XrkhT3	16	89841539	0.248714	0.0415402	407208	Mental and behavioural disorders	TRUE	reported	16	89907947	0.012208	2.53921806988671e-06	20860	GCST90004240	TRUE	reported	JDlgN6	1	1	TRUE	0.00106073406147305	22.1482844939708	25.907425965189
rs62099326	G	A	G	A	-0.10558	-0.130671	NA	0.0395387	FALSE	FALSE	FALSE	XrkhT3	18	64891619	0.0971024	0.0787615	407208	Mental and behavioural disorders	TRUE	reported	18	62558855	0.02369	8.3675824428145e-06	20860	GCST90004240	TRUE	reported	JDlgN6	1	1	TRUE	0.000951273853921251	19.8605628792807	25.907425965189
rs62473135	C	G	C	G	0.072661	0.00938817	NA	0.0982703	FALSE	TRUE	TRUE	XrkhT3	7	112287285	0.854051	0.051036	407208	Mental and behavioural disorders	TRUE	reported	7	111927340	0.016393	9.3648321989432e-06	20860	GCST90004240	TRUE	reported	JDlgN6	1	1	TRUE	0.000940941711671417	19.6446466895236	25.907425965189
rs6461389	T	C	T	C	-0.053748	-0.0197772	NA	0.378823	FALSE	FALSE	FALSE	XrkhT3	7	18867407	0.526561	0.0312306	407208	Mental and behavioural disorders	TRUE	reported	7	18907030	0.010297	1.80675805669422e-07	20860	GCST90004240	TRUE	reported	JDlgN6	1	1	TRUE	0.00130443369694864	27.2434152798658	25.907425965189
rs6669119	T	C	T	C	-0.074681	-0.029926	NA	0.0464527	FALSE	FALSE	FALSE	XrkhT3	1	18782055	0.680841	0.0727569	407208	Mental and behavioural disorders	TRUE	reported	1	19108549	0.016527	6.25460661742488e-06	20860	GCST90004240	TRUE	reported	JDlgN6	1	1	TRUE	0.000977896716905534	20.4169353752884	25.907425965189
rs67588220	T	C	T	C	-0.073869	-0.0739932	NA	0.107978	FALSE	FALSE	FALSE	XrkhT3	3	70477052	0.126346	0.0484036	407208	Mental and behavioural disorders	TRUE	reported	3	70526203	0.016576	8.37722152575058e-06	20860	GCST90004240	TRUE	reported	JDlgN6	1	1	TRUE	0.000951124556684124	19.8574429048973	25.907425965189
rs67827860	T	C	T	C	0.14011	-0.0571058	NA	0.26224	FALSE	FALSE	FALSE	XrkhT3	5	83564666	0.0969326	0.0344028	407208	Mental and behavioural disorders	TRUE	reported	5	82860485	0.012312	6.50129690343089e-30	20860	GCST90004240	TRUE	reported	JDlgN6	1	1	TRUE	0.00616991086133425	129.490948354406	25.907425965189
rs6873065	C	G	C	G	0.060762	0.0675948	NA	0.217836	FALSE	TRUE	TRUE	XrkhT3	5	3003687	0.0684384	0.0370969	407208	Mental and behavioural disorders	TRUE	reported	5	3003801	0.013285	4.81614994840047e-06	20860	GCST90004240	TRUE	reported	JDlgN6	1	1	TRUE	0.00100182391439695	20.9169983556616	25.907425965189
rs693906	C	G	C	G	-0.081881	-0.10231	NA	0.124552	FALSE	TRUE	TRUE	XrkhT3	6	31867387	0.0275011	0.0464134	407208	Mental and behavioural disorders	TRUE	reported	6	31835164	0.01347	1.23083546099401e-09	20860	GCST90004240	TRUE	reported	JDlgN6	1	1	TRUE	0.00176826826007521	36.9478731199641	25.907425965189
rs6953397	C	T	C	T	-0.045338	-0.00585507	NA	0.553746	FALSE	FALSE	FALSE	XrkhT3	7	55035506	0.848348	0.0306184	407208	Mental and behavioural disorders	TRUE	reported	7	55103199	0.010089	7.03234226907659e-06	20860	GCST90004240	TRUE	reported	JDlgN6	1	1	TRUE	0.000967150224268349	20.1923484120845	25.907425965189
rs7197215	G	A	G	A	-0.051524	0.0194055	NA	0.53931	FALSE	FALSE	FALSE	XrkhT3	16	51416067	0.524411	0.0304849	407208	Mental and behavioural disorders	TRUE	reported	16	51449978	0.0098848	1.88148170621836e-07	20860	GCST90004240	TRUE	reported	JDlgN6	1	1	TRUE	0.0013007797774957	27.167002886976	25.907425965189
rs72640014	T	C	T	C	-0.22109	0.216463	NA	0.00308763	FALSE	FALSE	FALSE	XrkhT3	1	7034744	0.429044	0.273717	407208	Mental and behavioural disorders	TRUE	reported	1	7094804	0.049244	7.16803306516052e-06	20860	GCST90004240	TRUE	reported	JDlgN6	1	1	TRUE	0.000965378869882794	20.1553299977106	25.907425965189
rs72702177	C	T	C	T	0.25025	-0.0458002	NA	0.0492191	FALSE	FALSE	FALSE	XrkhT3	4	185138468	0.510546	0.0696065	407208	Mental and behavioural disorders	TRUE	reported	4	186059622	0.054962	5.31495999506648e-06	20860	GCST90004240	TRUE	reported	JDlgN6	1	1	TRUE	0.000992835769485617	20.729149120649	25.907425965189
rs73096828	A	G	A	G	-0.057008	0.0362631	NA	0.276825	FALSE	FALSE	FALSE	XrkhT3	12	50772102	0.285801	0.033974	407208	Mental and behavioural disorders	TRUE	reported	12	51165885	0.012267	3.38220556669654e-06	20860	GCST90004240	TRUE	reported	JDlgN6	1	1	TRUE	0.00103426342780293	21.5950014973857	25.907425965189
rs73754040	A	C	A	C	-0.072651	-0.0142563	NA	0.0937824	FALSE	FALSE	FALSE	XrkhT3	6	60697898	0.78459	0.0521553	407208	Mental and behavioural disorders	TRUE	reported	6	57665645	0.015442	2.55858588690565e-06	20860	GCST90004240	TRUE	reported	JDlgN6	1	1	TRUE	0.00105998861653173	22.1327029768273	25.907425965189
rs7388508	T	C	T	C	-0.045108	-0.0589795	NA	0.488504	FALSE	FALSE	FALSE	XrkhT3	8	119913913	0.0507037	0.0301842	407208	Mental and behavioural disorders	TRUE	reported	8	120926153	0.0098974	5.20355321134559e-06	20860	GCST90004240	TRUE	reported	JDlgN6	1	1	TRUE	0.000994760107568409	20.7693668612749	25.907425965189
rs7443346	A	G	A	G	0.050308	-0.0326515	NA	0.756807	FALSE	FALSE	FALSE	XrkhT3	5	180694991	0.355715	0.0353539	407208	Mental and behavioural disorders	TRUE	reported	5	180121991	0.011037	5.18919510806729e-06	20860	GCST90004240	TRUE	reported	JDlgN6	1	1	TRUE	0.000995005256038563	20.7744903575496	25.907425965189
rs74597754	G	A	G	A	0.076028	0.0262981	NA	0.118998	FALSE	FALSE	FALSE	XrkhT3	6	1366620	0.577577	0.0472201	407208	Mental and behavioural disorders	TRUE	reported	6	1366855	0.016669	5.11917527999711e-06	20860	GCST90004240	TRUE	reported	JDlgN6	1	1	TRUE	0.000996278689479527	20.801104602397	25.907425965189
rs75302623	T	C	T	C	-0.072824	-0.0921504	NA	0.0887981	FALSE	FALSE	FALSE	XrkhT3	3	174371209	0.0863774	0.0537374	407208	Mental and behavioural disorders	TRUE	reported	3	174088999	0.015516	2.70333582636177e-06	20860	GCST90004240	TRUE	reported	JDlgN6	1	1	TRUE	0.00105491344764691	22.0266208695807	25.907425965189
rs76088357	A	G	A	G	-0.068792	0.021658	NA	0.22751	FALSE	FALSE	FALSE	XrkhT3	3	183685419	0.547791	0.0360323	407208	Mental and behavioural disorders	TRUE	reported	3	183403207	0.011193	8.07606861328975e-10	20860	GCST90004240	TRUE	reported	JDlgN6	1	1	TRUE	0.00180751893061677	37.7694989391369	25.907425965189
rs7745276	C	T	C	T	0.12511	-0.104947	NA	0.0446018	FALSE	FALSE	FALSE	XrkhT3	6	16631187	0.153013	0.0734421	407208	Mental and behavioural disorders	TRUE	reported	6	16631418	0.027856	7.1121351365333e-06	20860	GCST90004240	TRUE	reported	JDlgN6	1	1	TRUE	0.000966078620364265	20.1699536245282	25.907425965189
rs7919809	G	C	G	C	0.053545	0.0611443	NA	0.546607	FALSE	TRUE	TRUE	XrkhT3	10	18364055	0.0443455	0.0304078	407208	Mental and behavioural disorders	TRUE	reported	10	18652984	0.0097485	4.0058990432775e-08	20860	GCST90004240	TRUE	reported	JDlgN6	1	1	TRUE	0.00144417658197746	30.1662004671678	25.907425965189
rs79414977	G	C	G	C	-0.11863	0.0554747	NA	0.0115632	FALSE	TRUE	TRUE	XrkhT3	11	62931737	0.698203	0.14307	407208	Mental and behavioural disorders	TRUE	reported	11	62699209	0.025728	4.0345955018983e-06	20860	GCST90004240	TRUE	reported	JDlgN6	1	1	TRUE	0.00101816998860877	21.2586345260749	25.907425965189
rs80169766	G	T	G	T	-0.15351	0.0388292	NA	0.0277692	FALSE	FALSE	FALSE	XrkhT3	15	80006912	0.679172	0.0938825	407208	Mental and behavioural disorders	TRUE	reported	15	80299254	0.034555	8.94540483778869e-06	20860	GCST90004240	TRUE	reported	JDlgN6	1	1	TRUE	0.00094520618050409	19.7337629876949	25.907425965189
rs866311	G	T	G	T	0.044634	0.042069	NA	0.45981	FALSE	FALSE	FALSE	XrkhT3	9	108983817	0.166871	0.0304334	407208	Mental and behavioural disorders	TRUE	reported	9	111746097	0.0097521	4.74678979482922e-06	20860	GCST90004240	TRUE	reported	JDlgN6	1	1	TRUE	0.00100319445186865	20.9456424293524	25.907425965189
rs9655870	T	C	T	C	-0.052013	-0.00591886	NA	0.278097	FALSE	FALSE	FALSE	XrkhT3	7	128881018	0.861544	0.0339367	407208	Mental and behavioural disorders	TRUE	reported	7	128521072	0.011681	8.51922326428547e-06	20860	GCST90004240	TRUE	reported	JDlgN6	1	1	TRUE	0.000949591584404887	19.8254073074537	25.907425965189
rs9902371	G	A	G	A	0.058352	0.0137782	NA	0.214657	FALSE	FALSE	FALSE	XrkhT3	17	75900965	0.70974	0.0370177	407208	Mental and behavioural disorders	TRUE	reported	17	73897046	0.010896	8.61588711066142e-08	20860	GCST90004240	TRUE	reported	JDlgN6	1	1	TRUE	0.00137298663105295	28.6771284645011	25.907425965189
rs9982864	G	A	G	A	-0.092151	0.0466297	NA	0.073718	FALSE	FALSE	FALSE	XrkhT3	21	45008356	0.425973	0.0585725	407208	Mental and behavioural disorders	TRUE	reported	21	46428271	0.019925	3.77137745011398e-06	20860	GCST90004240	TRUE	reported	JDlgN6	1	1	TRUE	0.00102433980064325	21.3875877191573	25.907425965189
