# Supplementary material for: Investigating Bidirectional Causal Relationships Between Imaging‐Derived Brain Phenotypes and Sedative‐Hypnotic Use Disorder: A Mendelian Randomization Study
Source: Addict Biol. 2026 May 28;31(6):e70160. doi: 10.1111/adb.70160 (PMC13239158; doi:10.1111/adb.70160)
Supplement: Supplementary file 6 — Data S2: Supporting Information. [file ADB-31-e70160-s005.zip › Additional file2/GCST90003723_harmonise.csv]

SNP	effect_allele.exposure	other_allele.exposure	effect_allele.outcome	other_allele.outcome	beta.exposure	beta.outcome	eaf.exposure	eaf.outcome	remove	palindromic	ambiguous	id.outcome	chr.outcome	pos.outcome	pval.outcome	se.outcome	samplesize.outcome	outcome	mr_keep.outcome	pval_origin.outcome	chr.exposure	pos.exposure	se.exposure	pval.exposure	samplesize.exposure	exposure	mr_keep.exposure	pval_origin.exposure	id.exposure	action	SNP_index	mr_keep	R2	f	meanf
rs10451995	C	T	C	T	0.052132	-0.025171	NA	0.254941	FALSE	FALSE	FALSE	XrkhT3	3	20567560	0.468322	0.0347085	407208	Mental and behavioural disorders	TRUE	reported	3	20609052	0.011371	4.57614734886333e-06	21281	GCST90003723	TRUE	reported	mnHhU4	1	1	TRUE	0.000986712629416027	21.0169957765087	21.2970958901759
rs10890309	C	T	C	T	-0.049547	0.0111187	NA	0.460796	FALSE	FALSE	FALSE	XrkhT3	1	44565510	0.715066	0.030457	407208	Mental and behavioural disorders	TRUE	reported	1	45031182	0.0097933	4.24521802934084e-07	21281	GCST90003723	TRUE	reported	mnHhU4	1	1	TRUE	0.00120133058420218	25.5938601882502	21.2970958901759
rs113107644	C	G	C	G	-0.14108	0.370031	NA	0.00655843	FALSE	TRUE	TRUE	XrkhT3	18	46850483	0.0557365	0.193421	407208	Mental and behavioural disorders	TRUE	reported	18	44430446	0.029998	2.58047704443602e-06	21281	GCST90003723	TRUE	reported	mnHhU4	1	1	TRUE	0.00103825283817871	22.1159440853203	21.2970958901759
rs115961416	C	T	C	T	-0.19944	-0.076666	NA	0.0138859	FALSE	FALSE	FALSE	XrkhT3	1	227566985	0.553974	0.129544	407208	Mental and behavioural disorders	TRUE	reported	1	227754686	0.03755	1.09976526803857e-07	21281	GCST90003723	TRUE	reported	mnHhU4	1	1	TRUE	0.00132384547982392	28.2074502707115	21.2970958901759
rs116226106	G	C	G	C	-0.226	-0.231281	NA	0.00352397	FALSE	TRUE	TRUE	XrkhT3	5	110871958	0.373993	0.260154	407208	Mental and behavioural disorders	TRUE	reported	5	110207657	0.050293	7.03558152818183e-06	21281	GCST90003723	TRUE	reported	mnHhU4	1	1	TRUE	0.000947977141949692	20.1911463487559	21.2970958901759
rs11662534	T	C	T	C	-0.062192	0.000247454	NA	0.160876	FALSE	FALSE	FALSE	XrkhT3	18	76793229	0.995242	0.0414926	407208	Mental and behavioural disorders	TRUE	reported	18	74505185	0.013956	8.38494078621807e-06	21281	GCST90003723	TRUE	reported	mnHhU4	1	1	TRUE	0.000932287834230793	19.85666495176	21.2970958901759
rs116896657	T	A	T	A	0.11441	0.0107002	NA	0.0789339	FALSE	TRUE	TRUE	XrkhT3	9	109527789	0.848956	0.0561833	407208	Mental and behavioural disorders	TRUE	reported	9	112290069	0.024532	3.12320146714921e-06	21281	GCST90003723	TRUE	reported	mnHhU4	1	1	TRUE	0.00102100151289358	21.7480960318135	21.2970958901759
rs12611760	G	A	G	A	0.054387	-0.00729982	NA	0.635322	FALSE	FALSE	FALSE	XrkhT3	2	77601285	0.817192	0.0315794	407208	Mental and behavioural disorders	TRUE	reported	2	77828411	0.0098218	3.10598961990566e-08	21281	GCST90003723	TRUE	reported	mnHhU4	1	1	TRUE	0.00143876778134639	30.6596517383782	21.2970958901759
rs141499813	G	C	G	C	0.22969	0.0166198	NA	0.00636517	FALSE	TRUE	TRUE	XrkhT3	11	30586781	0.933999	0.200687	407208	Mental and behavioural disorders	TRUE	reported	11	30608328	0.050866	6.347460398327e-06	21281	GCST90003723	TRUE	reported	mnHhU4	1	1	TRUE	0.000957240459517627	20.3886365659109	21.2970958901759
rs141546866	C	T	C	T	0.15824	0.121758	NA	0.00954748	FALSE	FALSE	FALSE	XrkhT3	12	103224901	0.435486	0.156132	407208	Mental and behavioural disorders	TRUE	reported	12	103618679	0.035283	7.33162089027211e-06	21281	GCST90003723	TRUE	reported	mnHhU4	1	1	TRUE	0.000944276582448234	20.1122529273756	21.2970958901759
rs144676436	T	G	T	G	0.15364	0.128996	NA	0.00631003	FALSE	FALSE	FALSE	XrkhT3	9	37172679	0.512216	0.196822	407208	Mental and behavioural disorders	TRUE	reported	9	37172676	0.032752	2.73652865419247e-06	21281	GCST90003723	TRUE	reported	mnHhU4	1	1	TRUE	0.00103298036169548	22.0035183188296	21.2970958901759
rs149705724	A	G	A	G	-0.21128	-0.216354	NA	0.00623425	FALSE	FALSE	FALSE	XrkhT3	14	38790196	0.266351	0.19465	407208	Mental and behavioural disorders	TRUE	reported	14	39259400	0.047797	9.89691863869103e-06	21281	GCST90003723	TRUE	reported	mnHhU4	1	1	TRUE	0.000917328514743609	19.5377560059276	21.2970958901759
rs16945559	C	T	C	T	-0.19609	-0.153521	NA	0.00796487	FALSE	FALSE	FALSE	XrkhT3	16	77373181	0.367472	0.170348	407208	Mental and behavioural disorders	TRUE	reported	16	77407078	0.04379	7.57181509714706e-06	21281	GCST90003723	TRUE	reported	mnHhU4	1	1	TRUE	0.00094136911795172	20.050268164151	21.2970958901759
rs17051186	T	G	T	G	-0.056423	0.0176209	NA	0.198308	FALSE	FALSE	FALSE	XrkhT3	4	120655675	0.643492	0.0380727	407208	Mental and behavioural disorders	TRUE	reported	4	121576830	0.012692	8.80846027362259e-06	21281	GCST90003723	TRUE	reported	mnHhU4	1	1	TRUE	0.000927805752868763	19.7611130897021	21.2970958901759
rs1882332	T	C	T	C	-0.048542	-0.0299885	NA	0.793999	FALSE	FALSE	FALSE	XrkhT3	4	184165833	0.424565	0.0375547	407208	Mental and behavioural disorders	TRUE	reported	4	185086986	0.010863	7.9086070944414e-06	21281	GCST90003723	TRUE	reported	mnHhU4	1	1	TRUE	0.000937424784677289	19.9661787839954	21.2970958901759
rs2075425	G	A	G	A	0.046771	0.0439552	NA	0.488342	FALSE	FALSE	FALSE	XrkhT3	1	213952511	0.147419	0.030341	407208	Mental and behavioural disorders	TRUE	reported	1	214125854	0.010008	2.97920233714717e-06	21281	GCST90003723	TRUE	reported	mnHhU4	1	1	TRUE	0.00102522976415512	21.838253378818	21.2970958901759
rs2324781	A	T	A	T	-0.15299	-0.183268	NA	0.0194394	FALSE	TRUE	TRUE	XrkhT3	13	41060728	0.0933512	0.109219	407208	Mental and behavioural disorders	TRUE	reported	13	41634864	0.034094	7.25270478091247e-06	21281	GCST90003723	TRUE	reported	mnHhU4	1	1	TRUE	0.000945295114337191	20.133967278882	21.2970958901759
rs2742396	T	C	T	C	-0.047768	-0.0576609	NA	0.404684	FALSE	FALSE	FALSE	XrkhT3	3	45778209	0.0631045	0.0310262	407208	Mental and behavioural disorders	TRUE	reported	3	45819701	0.010389	4.2933866347043e-06	21281	GCST90003723	TRUE	reported	mnHhU4	1	1	TRUE	0.000992437960892412	21.1390665819634	21.2970958901759
rs35951219	C	A	C	A	0.064452	-0.0686221	NA	0.105113	FALSE	FALSE	FALSE	XrkhT3	8	120050316	0.166015	0.0495423	407208	Mental and behavioural disorders	TRUE	reported	8	121062555	0.014576	9.83331609686744e-06	21281	GCST90003723	TRUE	reported	mnHhU4	1	1	TRUE	0.000917920808054637	19.550382577568	21.2970958901759
rs4416474	A	G	A	G	0.076639	0.0473004	NA	0.101172	FALSE	FALSE	FALSE	XrkhT3	4	16645401	0.348379	0.050441	407208	Mental and behavioural disorders	TRUE	reported	4	16647024	0.016578	3.80364520328555e-06	21281	GCST90003723	TRUE	reported	mnHhU4	1	1	TRUE	0.00100324599221201	21.3695103438874	21.2970958901759
rs4927064	T	A	T	A	0.054882	0.0294137	NA	0.809441	FALSE	TRUE	TRUE	XrkhT3	1	54148974	0.449606	0.0389033	407208	Mental and behavioural disorders	TRUE	reported	1	54614647	0.011733	2.91877084819715e-06	21281	GCST90003723	TRUE	reported	mnHhU4	1	1	TRUE	0.00102707794237394	21.8776615994346	21.2970958901759
rs497523	C	T	C	T	-0.044767	-0.0304706	NA	0.345445	FALSE	FALSE	FALSE	XrkhT3	16	28566610	0.340523	0.0319689	407208	Mental and behavioural disorders	TRUE	reported	16	28577931	0.010129	9.93573500586845e-06	21281	GCST90003723	TRUE	reported	mnHhU4	1	1	TRUE	0.000917048611282079	19.5317889994492	21.2970958901759
rs55832302	T	C	T	C	0.18775	0.123013	NA	0.0167575	FALSE	FALSE	FALSE	XrkhT3	9	1036807	0.298505	0.118322	407208	Mental and behavioural disorders	TRUE	reported	9	1036807	0.040831	4.28449854813701e-06	21281	GCST90003723	TRUE	reported	mnHhU4	1	1	TRUE	0.000992559497983621	21.1416579109561	21.2970958901759
rs56391344	A	G	A	G	-0.049302	-0.00581957	NA	0.214056	FALSE	FALSE	FALSE	XrkhT3	15	77714557	0.875758	0.0372216	407208	Mental and behavioural disorders	TRUE	reported	15	78006899	0.011146	9.76562402499495e-06	21281	GCST90003723	TRUE	reported	mnHhU4	1	1	TRUE	0.00091854378651692	19.5636633146728	21.2970958901759
rs6875231	G	A	G	A	0.083349	-0.101982	NA	0.0558761	FALSE	FALSE	FALSE	XrkhT3	5	65469486	0.12682	0.0667961	407208	Mental and behavioural disorders	TRUE	reported	5	64765313	0.018499	6.65732869378439e-06	21281	GCST90003723	TRUE	reported	mnHhU4	1	1	TRUE	0.000953011553698506	20.2984775347636	21.2970958901759
rs72678101	A	G	A	G	-0.090282	-0.0376713	NA	0.10311	FALSE	FALSE	FALSE	XrkhT3	4	127147757	0.45115	0.0499951	407208	Mental and behavioural disorders	TRUE	reported	4	128068912	0.019893	5.69901762379743e-06	21281	GCST90003723	TRUE	reported	mnHhU4	1	1	TRUE	0.000966917934074014	20.5949603556804	21.2970958901759
rs73596628	C	T	C	T	-0.09249	0.0392914	NA	0.0521265	FALSE	FALSE	FALSE	XrkhT3	11	117701468	0.565019	0.0682851	407208	Mental and behavioural disorders	TRUE	reported	11	117572183	0.020735	8.21864080388905e-06	21281	GCST90003723	TRUE	reported	mnHhU4	1	1	TRUE	0.000934078966638377	19.8948496917395	21.2970958901759
rs77406219	A	G	A	G	0.22025	0.0983138	NA	0.00827563	FALSE	FALSE	FALSE	XrkhT3	3	59600997	0.55322	0.165807	407208	Mental and behavioural disorders	TRUE	reported	3	59586723	0.0495	8.64967918775694e-06	21281	GCST90003723	TRUE	reported	mnHhU4	1	1	TRUE	0.000929448995321668	19.7961446782322	21.2970958901759
rs78051599	G	C	G	C	-0.051741	-0.0378151	NA	0.258196	FALSE	TRUE	TRUE	XrkhT3	11	23400170	0.275233	0.034658	407208	Mental and behavioural disorders	TRUE	reported	11	23421716	0.011664	9.2108561544842e-06	21281	GCST90003723	TRUE	reported	mnHhU4	1	1	TRUE	0.000923806881137962	19.6758633216636	21.2970958901759
