# Supplementary material for: Investigating Bidirectional Causal Relationships Between Imaging‐Derived Brain Phenotypes and Sedative‐Hypnotic Use Disorder: A Mendelian Randomization Study
Source: Addict Biol. 2026 May 28;31(6):e70160. doi: 10.1111/adb.70160 (PMC13239158; doi:10.1111/adb.70160)
Supplement: Supplementary file 6 — Data S2: Supporting Information. [file ADB-31-e70160-s005.zip › Additional file2/GCST90005715_harmonise.csv]

SNP	effect_allele.exposure	other_allele.exposure	effect_allele.outcome	other_allele.outcome	beta.exposure	beta.outcome	eaf.exposure	eaf.outcome	remove	palindromic	ambiguous	id.outcome	chr.outcome	pos.outcome	pval.outcome	se.outcome	samplesize.outcome	outcome	mr_keep.outcome	pval_origin.outcome	chr.exposure	pos.exposure	se.exposure	pval.exposure	samplesize.exposure	exposure	mr_keep.exposure	pval_origin.exposure	id.exposure	action	SNP_index	mr_keep	R2	f	meanf
rs10661791	ACAGT	A	ACAGT	A	0.046565	-0.00671473	NA	0.469603	FALSE	FALSE	FALSE	XrkhT3	7	97317826	0.82555	0.0304644	407208	Mental and behavioural disorders	TRUE	reported	7	96947138	0.0099805	3.09599321330917e-06	21081	GCST90005715	TRUE	reported	EnxBQG	1	1	TRUE	0.00103151416513006	21.7657387546165	21.8687799452756
rs111753581	C	T	C	T	0.15705	-0.035657	NA	0.0317322	FALSE	FALSE	FALSE	XrkhT3	8	61439337	0.685371	0.0880107	407208	Mental and behavioural disorders	TRUE	reported	8	62351896	0.035175	8.05563907790171e-06	21081	GCST90005715	TRUE	reported	EnxBQG	1	1	TRUE	0.000944726238956487	19.9327153501687	21.8687799452756
rs12739073	G	A	G	A	0.062508	0.0395912	NA	0.198197	FALSE	FALSE	FALSE	XrkhT3	1	233502359	0.301937	0.0383529	407208	Mental and behavioural disorders	TRUE	reported	1	233638105	0.013899	6.92149644226648e-06	21081	GCST90005715	TRUE	reported	EnxBQG	1	1	TRUE	0.000958509482840451	20.2238060987186	21.8687799452756
rs12745176	A	G	A	G	-0.065253	0.0177337	NA	0.263487	FALSE	FALSE	FALSE	XrkhT3	1	60505810	0.606771	0.0344552	407208	Mental and behavioural disorders	TRUE	reported	1	60971482	0.012549	2.01326062609718e-07	21081	GCST90005715	TRUE	reported	EnxBQG	1	1	TRUE	0.00128095788046115	27.0359430665673	21.8687799452756
rs1345089	A	G	A	G	-0.056451	-0.0317306	NA	0.112603	FALSE	FALSE	FALSE	XrkhT3	12	46149716	0.511655	0.0483505	407208	Mental and behavioural disorders	TRUE	reported	12	46543499	0.012446	5.77165017190232e-06	21081	GCST90005715	TRUE	reported	EnxBQG	1	1	TRUE	0.000974919751032126	20.5703879094655	21.8687799452756
rs138181752	A	G	A	G	-0.16042	-0.091298	NA	0.0342007	FALSE	FALSE	FALSE	XrkhT3	5	125456705	0.276124	0.0838313	407208	Mental and behavioural disorders	TRUE	reported	5	124792398	0.034445	3.22403687191819e-06	21081	GCST90005715	TRUE	reported	EnxBQG	1	1	TRUE	0.00102784309208438	21.6881966011029	21.8687799452756
rs143503376	T	C	T	C	0.19537	0.223546	NA	0.0127237	FALSE	FALSE	FALSE	XrkhT3	18	55157225	0.110719	0.140157	407208	Mental and behavioural disorders	TRUE	reported	18	52824456	0.043782	8.14891898213852e-06	21081	GCST90005715	TRUE	reported	EnxBQG	1	1	TRUE	0.000943676900221521	19.9105545101313	21.8687799452756
rs146265618	A	C	A	C	-0.22905	-0.15897	NA	0.00338105	FALSE	FALSE	FALSE	XrkhT3	11	18807788	0.549986	0.265934	407208	Mental and behavioural disorders	TRUE	reported	11	18829335	0.050388	5.50300617323457e-06	21081	GCST90005715	TRUE	reported	EnxBQG	1	1	TRUE	0.000979241149895448	20.6616569433501	21.8687799452756
rs147871436	T	C	T	C	0.14831	0.0364634	NA	0.0187613	FALSE	FALSE	FALSE	XrkhT3	2	85227551	0.741845	0.110693	407208	Mental and behavioural disorders	TRUE	reported	2	85454674	0.033165	7.79650568675815e-06	21081	GCST90005715	TRUE	reported	EnxBQG	1	1	TRUE	0.000947715264300526	19.9958404193788	21.8687799452756
rs17187852	C	T	C	T	-0.10212	-0.00952453	NA	0.0779042	FALSE	FALSE	FALSE	XrkhT3	13	34922332	0.868495	0.0575254	407208	Mental and behavioural disorders	TRUE	reported	13	35496469	0.022559	6.01866262899573e-06	21081	GCST90005715	TRUE	reported	EnxBQG	1	1	TRUE	0.000971110751935171	20.48994154258	21.8687799452756
rs188352445	G	C	G	C	0.18099	0.230119	NA	0.0125205	FALSE	TRUE	TRUE	XrkhT3	18	28598833	0.098107	0.13912	407208	Mental and behavioural disorders	TRUE	reported	18	26178797	0.039548	4.75882790988817e-06	21081	GCST90005715	TRUE	reported	EnxBQG	1	1	TRUE	0.00099251628761083	20.9420361385119	21.8687799452756
rs191905282	G	A	G	A	0.38943	0.519745	NA	0.000912084	FALSE	FALSE	FALSE	XrkhT3	10	114366861	0.309527	0.511452	407208	Mental and behavioural disorders	TRUE	reported	10	116126620	0.08708	7.78753479292476e-06	21081	GCST90005715	TRUE	reported	EnxBQG	1	1	TRUE	0.000947804876118101	19.9977329324782	21.8687799452756
rs193040237	G	T	G	T	0.16463	0.0764641	NA	0.0263297	FALSE	FALSE	FALSE	XrkhT3	9	1790580	0.422541	0.0953394	407208	Mental and behavioural disorders	TRUE	reported	9	1790580	0.036584	6.82967440807963e-06	21081	GCST90005715	TRUE	reported	EnxBQG	1	1	TRUE	0.00095968208277582	20.248570813443	21.8687799452756
rs203219	T	C	T	C	0.04827	0.0710714	NA	0.382265	FALSE	FALSE	FALSE	XrkhT3	4	107402605	0.0225175	0.0311508	407208	Mental and behavioural disorders	TRUE	reported	4	108323762	0.0099585	1.26182753459067e-06	21081	GCST90005715	TRUE	reported	EnxBQG	1	1	TRUE	0.00111324765080601	23.4922999791036	21.8687799452756
rs2100701	T	A	T	A	0.052242	0.0447944	NA	0.815699	FALSE	TRUE	TRUE	XrkhT3	13	19550803	0.253137	0.0391983	407208	Mental and behavioural disorders	TRUE	reported	13	20124943	0.011306	3.84857540415743e-06	21081	GCST90005715	TRUE	reported	EnxBQG	1	1	TRUE	0.00101179092900479	21.3491418605685	21.8687799452756
rs2251839	C	A	C	A	-0.049153	-0.0148037	NA	0.39902	FALSE	FALSE	FALSE	XrkhT3	12	127356622	0.632807	0.0309845	407208	Mental and behavioural disorders	TRUE	reported	12	127841167	0.010214	1.50314196609002e-06	21081	GCST90005715	TRUE	reported	EnxBQG	1	1	TRUE	0.00109733773695406	23.1561923209326	21.8687799452756
rs304924	A	G	A	G	0.081585	0.0447102	NA	0.922417	FALSE	FALSE	FALSE	XrkhT3	18	79389289	0.442564	0.0582262	407208	Mental and behavioural disorders	TRUE	reported	18	77149289	0.01803	6.07155592988648e-06	21081	GCST90005715	TRUE	reported	EnxBQG	1	1	TRUE	0.000970323084270354	20.4733060147723	21.8687799452756
rs4256657	T	C	T	C	-0.087149	0.05924	NA	0.912882	FALSE	FALSE	FALSE	XrkhT3	9	26363963	0.265485	0.0532007	407208	Mental and behavioural disorders	TRUE	reported	9	26363961	0.015687	2.80414198545369e-08	21081	GCST90005715	TRUE	reported	EnxBQG	1	1	TRUE	0.0014619026525106	30.8605611484719	21.8687799452756
rs4559266	A	G	A	G	0.048204	0.0533605	NA	0.299008	FALSE	FALSE	FALSE	XrkhT3	8	2093639	0.108764	0.0332718	407208	Mental and behavioural disorders	TRUE	reported	8	2041466	0.010849	8.91250938133746e-06	21081	GCST90005715	TRUE	reported	EnxBQG	1	1	TRUE	0.000935597416515052	19.7399265670191	21.8687799452756
rs61883477	G	A	G	A	0.057278	0.0432841	NA	0.260877	FALSE	FALSE	FALSE	XrkhT3	11	43251416	0.209074	0.0344587	407208	Mental and behavioural disorders	TRUE	reported	11	43272966	0.012105	2.24181618361005e-06	21081	GCST90005715	TRUE	reported	EnxBQG	1	1	TRUE	0.00106094748149074	22.3874638857698	21.8687799452756
rs670616	T	C	T	C	-0.054838	0.0142196	NA	0.697359	FALSE	FALSE	FALSE	XrkhT3	6	124564627	0.667925	0.0331462	407208	Mental and behavioural disorders	TRUE	reported	6	124885773	0.010858	4.44119661365589e-07	21081	GCST90005715	TRUE	reported	EnxBQG	1	1	TRUE	0.00120850143006124	25.5048242608536	21.8687799452756
rs67113473	A	T	A	T	-0.052112	0.000159868	NA	0.211483	FALSE	TRUE	TRUE	XrkhT3	18	2429177	0.996577	0.0372598	407208	Mental and behavioural disorders	TRUE	reported	18	2429176	0.011698	8.43723217211829e-06	21081	GCST90005715	TRUE	reported	EnxBQG	1	1	TRUE	0.000940486140624916	19.8431695842126	21.8687799452756
rs72738853	C	T	C	T	-0.19376	-0.137405	NA	0.0118495	FALSE	FALSE	FALSE	XrkhT3	15	76578693	0.331259	0.141424	407208	Mental and behavioural disorders	TRUE	reported	15	76871034	0.03795	3.32429839564913e-07	21081	GCST90005715	TRUE	reported	EnxBQG	1	1	TRUE	0.00123502794805081	26.0653455471894	21.8687799452756
rs75206860	C	T	C	T	0.10836	0.078054	NA	0.0597041	FALSE	FALSE	FALSE	XrkhT3	1	34770520	0.223833	0.0641682	407208	Mental and behavioural disorders	TRUE	reported	1	35236121	0.024507	9.83784554914417e-06	21081	GCST90005715	TRUE	reported	EnxBQG	1	1	TRUE	0.000926539428810697	19.5486372030488	21.8687799452756
rs76397157	A	G	A	G	0.17263	0.0433258	NA	0.00715378	FALSE	FALSE	FALSE	XrkhT3	12	1159624	0.814148	0.184304	407208	Mental and behavioural disorders	TRUE	reported	12	1268790	0.036996	3.08816146918451e-06	21081	GCST90005715	TRUE	reported	EnxBQG	1	1	TRUE	0.00103177135718244	21.7711713090176	21.8687799452756
rs77625117	T	C	T	C	-0.075676	0.0229074	NA	0.100651	FALSE	FALSE	FALSE	XrkhT3	8	93631058	0.651538	0.0507219	407208	Mental and behavioural disorders	TRUE	reported	8	94643286	0.016181	2.93021845983128e-06	21081	GCST90005715	TRUE	reported	EnxBQG	1	1	TRUE	0.001036487428252	21.8707872962024	21.8687799452756
rs79645711	G	A	G	A	-0.1246	-0.0328391	NA	0.0398964	FALSE	FALSE	FALSE	XrkhT3	2	156592109	0.671356	0.0773984	407208	Mental and behavioural disorders	TRUE	reported	2	157448621	0.026018	1.68655302538874e-06	21081	GCST90005715	TRUE	reported	EnxBQG	1	1	TRUE	0.00108673795854703	22.932270797364	21.8687799452756
rs79721525	A	C	A	C	-0.11816	-0.050199	NA	0.0204051	FALSE	FALSE	FALSE	XrkhT3	6	39373731	0.647848	0.109904	407208	Mental and behavioural disorders	TRUE	reported	6	39341507	0.026508	8.33489244531599e-06	21081	GCST90005715	TRUE	reported	EnxBQG	1	1	TRUE	0.000941643882073036	19.8676196126771	21.8687799452756
