# Supplementary material for: Investigating Bidirectional Causal Relationships Between Imaging‐Derived Brain Phenotypes and Sedative‐Hypnotic Use Disorder: A Mendelian Randomization Study
Source: Addict Biol. 2026 May 28;31(6):e70160. doi: 10.1111/adb.70160 (PMC13239158; doi:10.1111/adb.70160)
Supplement: Supplementary file 6 — Data S2: Supporting Information. [file ADB-31-e70160-s005.zip › Additional file2/GCST90003733_harmonise.csv]

SNP	effect_allele.exposure	other_allele.exposure	effect_allele.outcome	other_allele.outcome	beta.exposure	beta.outcome	eaf.exposure	eaf.outcome	remove	palindromic	ambiguous	id.outcome	chr.outcome	pos.outcome	pval.outcome	se.outcome	samplesize.outcome	outcome	mr_keep.outcome	pval_origin.outcome	chr.exposure	pos.exposure	se.exposure	pval.exposure	samplesize.exposure	exposure	mr_keep.exposure	pval_origin.exposure	id.exposure	action	SNP_index	mr_keep	R2	f	meanf
rs11090463	A	G	A	G	0.054619	-0.0437509	NA	0.246749	FALSE	FALSE	FALSE	XrkhT3	22	26981606	0.216091	0.0353689	407208	Mental and behavioural disorders	TRUE	reported	22	27377569	0.011065	8.02971257669863e-07	21282	GCST90003733	TRUE	reported	UPacRJ	1	1	TRUE	0.00114360295537748	24.3637333278705	22.0353619433373
rs111477583	T	C	T	C	0.1552	0.232836	NA	0.0123812	FALSE	FALSE	FALSE	XrkhT3	5	87108634	0.0893861	0.137072	407208	Mental and behavioural disorders	TRUE	reported	5	86404451	0.034729	7.9086070944414e-06	21282	GCST90003733	TRUE	reported	UPacRJ	1	1	TRUE	0.000937516865237482	19.9690802417635	22.0353619433373
rs116516866	T	C	T	C	0.15606	0.0456574	NA	0.0472051	FALSE	FALSE	FALSE	XrkhT3	16	66931292	0.526015	0.0720032	407208	Mental and behavioural disorders	TRUE	reported	16	66965195	0.033483	3.16519156722626e-06	21282	GCST90003733	TRUE	reported	UPacRJ	1	1	TRUE	0.00101971535238276	21.7216926421721	22.0353619433373
rs12679702	C	G	C	G	0.046696	0.0312616	NA	0.394836	FALSE	TRUE	TRUE	XrkhT3	8	22424677	0.314383	0.0310731	407208	Mental and behavioural disorders	TRUE	reported	8	22282190	0.010142	4.16677452221909e-06	21282	GCST90003733	TRUE	reported	UPacRJ	1	1	TRUE	0.000995101376801337	21.196850313263	22.0353619433373
rs13178412	G	A	G	A	0.063632	0.0283251	NA	0.140827	FALSE	FALSE	FALSE	XrkhT3	5	56535194	0.516908	0.0437035	407208	Mental and behavioural disorders	TRUE	reported	5	55831021	0.013933	4.9762248997347e-06	21282	GCST90003733	TRUE	reported	UPacRJ	1	1	TRUE	0.00097909314779043	20.8555216833541	22.0353619433373
rs1373609	T	C	T	C	-0.049186	-0.0269823	NA	0.431521	FALSE	FALSE	FALSE	XrkhT3	3	124230682	0.376681	0.0305221	407208	Mental and behavioural disorders	TRUE	reported	3	123949529	0.0096943	3.93368880673202e-07	21282	GCST90003733	TRUE	reported	UPacRJ	1	1	TRUE	0.00120812719746617	25.7400440093117	22.0353619433373
rs138899555	C	T	C	T	-0.209	0.0500657	NA	0.0555377	FALSE	FALSE	FALSE	XrkhT3	21	17083590	0.449533	0.0662076	407208	Mental and behavioural disorders	TRUE	reported	21	18455908	0.047227	9.67386449968951e-06	21282	GCST90003733	TRUE	reported	UPacRJ	1	1	TRUE	0.000919390360490422	19.5826309533678	22.0353619433373
rs142702764	T	A	T	A	0.2561	0.406502	NA	0.00220104	FALSE	TRUE	TRUE	XrkhT3	1	158306449	0.242414	0.347743	407208	Mental and behavioural disorders	TRUE	reported	1	158276239	0.054823	3.01023222066338e-06	21282	GCST90003733	TRUE	reported	UPacRJ	1	1	TRUE	0.00102432091148603	21.8198995758448	22.0353619433373
rs17567416	G	A	G	A	0.064021	0.0257903	NA	0.165498	FALSE	FALSE	FALSE	XrkhT3	6	71925562	0.524846	0.0405576	407208	Mental and behavioural disorders	TRUE	reported	6	72635265	0.013227	1.30707347072171e-06	21282	GCST90003733	TRUE	reported	UPacRJ	1	1	TRUE	0.00109959296115692	23.4250962844081	22.0353619433373
rs186017271	A	G	A	G	-0.19624	-0.0313389	NA	0.00701701	FALSE	FALSE	FALSE	XrkhT3	15	82699853	0.860627	0.178492	407208	Mental and behavioural disorders	TRUE	reported	15	83368605	0.040661	1.40023200478585e-06	21282	GCST90003733	TRUE	reported	UPacRJ	1	1	TRUE	0.00109328013168031	23.2904642039287	22.0353619433373
rs187817670	G	A	G	A	-0.067743	0.00561839	NA	0.213259	FALSE	FALSE	FALSE	XrkhT3	12	57508106	0.878998	0.0369048	407208	Mental and behavioural disorders	TRUE	reported	12	57901889	0.014801	4.74460432060765e-06	21282	GCST90003733	TRUE	reported	UPacRJ	1	1	TRUE	0.000983347509808813	20.9462324342356	22.0353619433373
rs1942417	A	C	A	C	0.052523	0.049739	NA	0.171613	FALSE	FALSE	FALSE	XrkhT3	18	49818355	0.216751	0.0402676	407208	Mental and behavioural disorders	TRUE	reported	18	47344725	0.011702	7.21771949668699e-06	21282	GCST90003733	TRUE	reported	UPacRJ	1	1	TRUE	0.000945704625357077	20.1436443652464	22.0353619433373
rs1998344	G	A	G	A	0.045061	0.0323842	NA	0.575135	FALSE	FALSE	FALSE	XrkhT3	10	122270622	0.292018	0.0307336	407208	Mental and behavioural disorders	TRUE	reported	10	124030137	0.0097235	3.60412628649144e-06	21282	GCST90003733	TRUE	reported	UPacRJ	1	1	TRUE	0.0010081053962534	21.4741310196331	22.0353619433373
rs2068650	C	A	C	A	0.047152	0.0354721	NA	0.532703	FALSE	FALSE	FALSE	XrkhT3	5	167408289	0.243543	0.0304174	407208	Mental and behavioural disorders	TRUE	reported	5	166835294	0.0096846	1.13135786411956e-06	21282	GCST90003733	TRUE	reported	UPacRJ	1	1	TRUE	0.00111260486651302	23.7026031910565	22.0353619433373
rs2169095	C	T	C	T	0.053411	0.047756	NA	0.187258	FALSE	FALSE	FALSE	XrkhT3	5	114448292	0.216788	0.0386653	407208	Mental and behavioural disorders	TRUE	reported	5	113783989	0.011708	5.09565480608115e-06	21282	GCST90003733	TRUE	reported	UPacRJ	1	1	TRUE	0.000976920163919312	20.8091900055142	22.0353619433373
rs2354767	T	C	T	C	0.14167	0.0201538	NA	0.0731606	FALSE	FALSE	FALSE	XrkhT3	17	74080294	0.73234	0.0589268	407208	Mental and behavioural disorders	TRUE	reported	17	72076433	0.031857	8.75185270884335e-06	21282	GCST90003733	TRUE	reported	UPacRJ	1	1	TRUE	0.000928389491920284	19.7744868138297	22.0353619433373
rs2817706	C	A	C	A	0.047549	0.0111803	NA	0.696283	FALSE	FALSE	FALSE	XrkhT3	10	97127941	0.736056	0.0331679	407208	Mental and behavioural disorders	TRUE	reported	10	98887698	0.010436	5.2311840477969e-06	21282	GCST90003733	TRUE	reported	UPacRJ	1	1	TRUE	0.000974493109122292	20.7574413456767	22.0353619433373
rs28463373	T	G	T	G	-0.18293	-0.0588325	NA	0.0197684	FALSE	FALSE	FALSE	XrkhT3	15	53684295	0.587108	0.108341	407208	Mental and behavioural disorders	TRUE	reported	15	53976492	0.040488	6.27191263230923e-06	21282	GCST90003733	TRUE	reported	UPacRJ	1	1	TRUE	0.000958271142397236	20.411569728455	22.0353619433373
rs3730124	T	C	T	C	0.07815	0.0334864	NA	0.0815843	FALSE	FALSE	FALSE	XrkhT3	16	3991994	0.547736	0.0557034	407208	Mental and behavioural disorders	TRUE	reported	16	4041995	0.016633	2.63876065531327e-06	21282	GCST90003733	TRUE	reported	UPacRJ	1	1	TRUE	0.00103622505913027	22.0737426235474	22.0353619433373
rs477047	A	T	A	T	0.1224	0.106352	NA	0.0652411	FALSE	TRUE	TRUE	XrkhT3	11	116614866	0.0841376	0.0615764	407208	Mental and behavioural disorders	TRUE	reported	11	116485583	0.025926	2.36319739915402e-06	21282	GCST90003733	TRUE	reported	UPacRJ	1	1	TRUE	0.00104622418734072	22.28696787146	22.0353619433373
rs4773188	C	T	C	T	0.053173	-0.0216178	NA	0.635896	FALSE	FALSE	FALSE	XrkhT3	13	110465063	0.491847	0.0314498	407208	Mental and behavioural disorders	TRUE	reported	13	111117410	0.011551	4.18311688651496e-06	21282	GCST90003733	TRUE	reported	UPacRJ	1	1	TRUE	0.000994714633079493	21.1886040063913	22.0353619433373
rs62088199	G	A	G	A	-0.070893	0.00163091	NA	0.182348	FALSE	FALSE	FALSE	XrkhT3	18	24577215	0.966786	0.0391671	407208	Mental and behavioural disorders	TRUE	reported	18	22157179	0.014099	4.98769628285775e-07	21282	GCST90003733	TRUE	reported	UPacRJ	1	1	TRUE	0.00118659363069964	25.2807103912181	22.0353619433373
rs62275345	T	C	T	C	0.056778	0.0241206	NA	0.178858	FALSE	FALSE	FALSE	XrkhT3	3	147334495	0.544974	0.0398486	407208	Mental and behavioural disorders	TRUE	reported	3	147052282	0.011289	4.96020927395975e-07	21282	GCST90003733	TRUE	reported	UPacRJ	1	1	TRUE	0.00118719182900479	25.293470322516	22.0353619433373
rs7147267	G	A	G	A	-0.049001	0.0320435	NA	0.392958	FALSE	FALSE	FALSE	XrkhT3	14	93142632	0.30322	0.0311238	407208	Mental and behavioural disorders	TRUE	reported	14	93608977	0.0099723	9.00119147103187e-07	21282	GCST90003733	TRUE	reported	UPacRJ	1	1	TRUE	0.00113322030300737	24.1422865773072	22.0353619433373
rs71806984	AT	A	AT	A	0.071289	0.0208167	NA	0.0679955	FALSE	FALSE	FALSE	XrkhT3	8	23568694	0.731658	0.0607041	407208	Mental and behavioural disorders	TRUE	reported	8	23426207	0.01526	3.00676855697219e-06	21282	GCST90003733	TRUE	reported	UPacRJ	1	1	TRUE	0.00102442085456751	21.822030728564	22.0353619433373
rs7253246	G	A	G	A	0.29799	0.284415	NA	0.0112501	FALSE	FALSE	FALSE	XrkhT3	19	14934960	0.0482181	0.143975	407208	Mental and behavioural disorders	TRUE	reported	19	15045772	0.062467	1.85097264293165e-06	21282	GCST90003733	TRUE	reported	UPacRJ	1	1	TRUE	0.00106813343713428	22.7541840470328	22.0353619433373
rs72841077	G	A	G	A	-0.17238	-0.134293	NA	0.0207246	FALSE	FALSE	FALSE	XrkhT3	6	20042089	0.205774	0.106138	407208	Mental and behavioural disorders	TRUE	reported	6	20042320	0.036785	2.80091545538292e-06	21282	GCST90003733	TRUE	reported	UPacRJ	1	1	TRUE	0.00103079402879093	21.9579310368683	22.0353619433373
rs76891971	G	C	G	C	0.054195	0.0750756	NA	0.200287	FALSE	TRUE	TRUE	XrkhT3	5	124652958	0.0479557	0.0379599	407208	Mental and behavioural disorders	TRUE	reported	5	123988651	0.011549	2.71706482411268e-06	21282	GCST90003733	TRUE	reported	UPacRJ	1	1	TRUE	0.00103363713739332	22.0185574824556	22.0353619433373
rs78926689	G	C	G	C	0.14735	-0.0291731	NA	0.0211494	FALSE	TRUE	TRUE	XrkhT3	3	171984247	0.786296	0.107601	407208	Mental and behavioural disorders	TRUE	reported	3	171702037	0.032765	6.92787431274518e-06	21282	GCST90003733	TRUE	reported	UPacRJ	1	1	TRUE	0.000949412567940706	20.2226991304904	22.0353619433373
