# Supplementary material for: Investigating Bidirectional Causal Relationships Between Imaging‐Derived Brain Phenotypes and Sedative‐Hypnotic Use Disorder: A Mendelian Randomization Study
Source: Addict Biol. 2026 May 28;31(6):e70160. doi: 10.1111/adb.70160 (PMC13239158; doi:10.1111/adb.70160)
Supplement: Supplementary file 6 — Data S2: Supporting Information. [file ADB-31-e70160-s005.zip › Additional file2/GCST90005420_harmonise.csv]

SNP	effect_allele.exposure	other_allele.exposure	effect_allele.outcome	other_allele.outcome	beta.exposure	beta.outcome	eaf.exposure	eaf.outcome	remove	palindromic	ambiguous	id.outcome	chr.outcome	pos.outcome	pval.outcome	se.outcome	samplesize.outcome	outcome	mr_keep.outcome	pval_origin.outcome	chr.exposure	pos.exposure	se.exposure	pval.exposure	samplesize.exposure	exposure	mr_keep.exposure	pval_origin.exposure	id.exposure	action	SNP_index	mr_keep	R2	f	meanf
rs1080066	G	A	G	A	0.12205	-0.030262	NA	0.0905921	FALSE	FALSE	FALSE	XrkhT3	15	39342021	0.570166	0.0532962	407208	Mental and behavioural disorders	TRUE	reported	15	39634222	0.017015	7.58577575029185e-13	21081	GCST90005420	TRUE	reported	l6XCEQ	1	1	TRUE	0.00243479132969792	51.4482321482654	22.9051386675713
rs11011227	T	A	T	A	0.056355	-0.0457395	NA	0.10024	FALSE	TRUE	TRUE	XrkhT3	10	37524731	0.366444	0.0506442	407208	Mental and behavioural disorders	TRUE	reported	10	37813659	0.012596	7.71258564989214e-06	21081	GCST90005420	TRUE	reported	l6XCEQ	1	1	TRUE	0.000948628605210945	20.0151292934262	22.9051386675713
rs116901512	A	G	A	G	-0.13389	0.0310568	NA	0.0273574	FALSE	FALSE	FALSE	XrkhT3	9	102254387	0.732696	0.0909316	407208	Mental and behavioural disorders	TRUE	reported	9	105016669	0.028245	2.14585315988437e-06	21081	GCST90005420	TRUE	reported	l6XCEQ	1	1	TRUE	0.00106477842564801	22.468388289344	22.9051386675713
rs117182487	G	A	G	A	0.11586	-0.0222935	NA	0.0656609	FALSE	FALSE	FALSE	XrkhT3	13	99114689	0.713919	0.0608119	407208	Mental and behavioural disorders	TRUE	reported	13	99766943	0.025187	4.25206602972015e-06	21081	GCST90005420	TRUE	reported	l6XCEQ	1	1	TRUE	0.00100273749321193	21.1579194585338	22.9051386675713
rs117561791	T	G	T	G	0.20444	0.0861184	NA	0.0282524	FALSE	FALSE	FALSE	XrkhT3	10	99290038	0.338522	0.0899794	407208	Mental and behavioural disorders	TRUE	reported	10	101049795	0.042311	1.36301300620783e-06	21081	GCST90005420	TRUE	reported	l6XCEQ	1	1	TRUE	0.00110624992063875	23.3444668917905	22.9051386675713
rs12341698	T	C	T	C	0.053685	0.0151356	NA	0.237661	FALSE	FALSE	FALSE	XrkhT3	9	6645251	0.671171	0.0356514	407208	Mental and behavioural disorders	TRUE	reported	9	6645251	0.011817	5.57699172375677e-06	21081	GCST90005420	TRUE	reported	l6XCEQ	1	1	TRUE	0.000978081967586068	20.6371746431271	22.9051386675713
rs13293128	C	T	C	T	0.075468	0.00414048	NA	0.167277	FALSE	FALSE	FALSE	XrkhT3	9	126717641	0.919818	0.0411321	407208	Mental and behavioural disorders	TRUE	reported	9	129479920	0.015163	6.49980009683025e-07	21081	GCST90005420	TRUE	reported	l6XCEQ	1	1	TRUE	0.0011736920853658	24.7693270305214	22.9051386675713
rs139033323	T	C	T	C	-0.11423	0.0557079	NA	0.0348329	FALSE	FALSE	FALSE	XrkhT3	4	1347478	0.502097	0.0829983	407208	Mental and behavioural disorders	TRUE	reported	4	1341266	0.025731	9.06775964583904e-06	21081	GCST90005420	TRUE	reported	l6XCEQ	1	1	TRUE	0.000934006701340159	19.7063331047279	22.9051386675713
rs142251208	GAT	G	GAT	G	0.17464	0.0335459	NA	0.012505	FALSE	FALSE	FALSE	XrkhT3	1	41897905	0.80612	0.13668	407208	Mental and behavioural disorders	TRUE	reported	1	42363576	0.035671	9.86961018729645e-07	21081	GCST90005420	TRUE	reported	l6XCEQ	1	1	TRUE	0.0011357222911653	23.9671101567331	22.9051386675713
rs144548320	A	C	A	C	-0.21966	-0.00999411	NA	0.0114167	FALSE	FALSE	FALSE	XrkhT3	2	216989289	0.945014	0.144906	407208	Mental and behavioural disorders	TRUE	reported	2	217854012	0.048723	6.5720370028709e-06	21081	GCST90005420	TRUE	reported	l6XCEQ	1	1	TRUE	0.00096321710586255	20.3232290563501	22.9051386675713
rs147948662	G	A	G	A	0.1553	-0.198071	NA	0.011701	FALSE	FALSE	FALSE	XrkhT3	1	69816733	0.166166	0.14305	407208	Mental and behavioural disorders	TRUE	reported	1	70282416	0.034248	5.80363378204234e-06	21081	GCST90005420	TRUE	reported	l6XCEQ	1	1	TRUE	0.000974446209561558	20.5603866421787	22.9051386675713
rs3092139	T	C	T	C	0.078659	-0.0467338	NA	0.098621	FALSE	FALSE	FALSE	XrkhT3	20	47212288	0.367721	0.0518832	407208	Mental and behavioural disorders	TRUE	reported	20	45840933	0.017439	6.49980009683025e-06	21081	GCST90005420	TRUE	reported	l6XCEQ	1	1	TRUE	0.000964147661336689	20.3428820955133	22.9051386675713
rs35295963	T	A	T	A	0.065825	-0.098336	NA	0.131792	FALSE	TRUE	TRUE	XrkhT3	4	160633174	0.0287283	0.0449599	407208	Mental and behavioural disorders	TRUE	reported	4	161554326	0.013505	1.10001852750622e-06	21081	GCST90005420	TRUE	reported	l6XCEQ	1	1	TRUE	0.00112567287556952	23.7547986766649	22.9051386675713
rs61825878	C	A	C	A	-0.056975	0.111298	NA	0.151438	FALSE	FALSE	FALSE	XrkhT3	1	234412562	0.0070479	0.0413045	407208	Mental and behavioural disorders	TRUE	reported	1	234548308	0.01277	8.17899607917505e-06	21081	GCST90005420	TRUE	reported	l6XCEQ	1	1	TRUE	0.000943378051220417	19.9042431678058	22.9051386675713
rs61930659	G	T	G	T	-0.21028	0.197772	NA	0.00838481	FALSE	FALSE	FALSE	XrkhT3	12	85441734	0.252166	0.172711	407208	Mental and behavioural disorders	TRUE	reported	12	85835512	0.046718	6.80142635603857e-06	21081	GCST90005420	TRUE	reported	l6XCEQ	1	1	TRUE	0.000960105759251899	20.257518659604	22.9051386675713
rs72670367	C	G	C	G	-0.12988	0.0635604	NA	0.0312142	FALSE	TRUE	TRUE	XrkhT3	1	56952383	0.469006	0.0877788	407208	Mental and behavioural disorders	TRUE	reported	1	57418056	0.025694	4.34210178786028e-07	21081	GCST90005420	TRUE	reported	l6XCEQ	1	1	TRUE	0.00121060881767976	25.5493535405538	22.9051386675713
rs7309495	T	C	T	C	0.094569	-0.0465701	NA	0.114519	FALSE	FALSE	FALSE	XrkhT3	12	112826129	0.353667	0.0502103	407208	Mental and behavioural disorders	TRUE	reported	12	113263934	0.020071	2.47229334606234e-06	21081	GCST90005420	TRUE	reported	l6XCEQ	1	1	TRUE	0.00105198912362427	22.1982310344879	22.9051386675713
rs73737122	C	A	C	A	0.111	-0.0777958	NA	0.019414	FALSE	FALSE	FALSE	XrkhT3	5	6585366	0.488095	0.112204	407208	Mental and behavioural disorders	TRUE	reported	5	6585479	0.023951	3.6032965012816e-06	21081	GCST90005420	TRUE	reported	l6XCEQ	1	1	TRUE	0.00101780644120694	21.4762005894938	22.9051386675713
rs75428412	G	A	G	A	-0.083624	-0.0715566	NA	0.0620313	FALSE	FALSE	FALSE	XrkhT3	2	134019480	0.254946	0.0628562	407208	Mental and behavioural disorders	TRUE	reported	2	134777051	0.018564	6.68190043410554e-06	21081	GCST90005420	TRUE	reported	l6XCEQ	1	1	TRUE	0.000961633786960183	20.2897899428731	22.9051386675713
rs75794433	G	A	G	A	-0.10152	0.101141	NA	0.0405423	FALSE	FALSE	FALSE	XrkhT3	2	53462777	0.192068	0.0775335	407208	Mental and behavioural disorders	TRUE	reported	2	53689915	0.022482	6.34892212337701e-06	21081	GCST90005420	TRUE	reported	l6XCEQ	1	1	TRUE	0.000966322854990938	20.3888216446956	22.9051386675713
rs77439235	A	G	A	G	-0.17221	0.195464	NA	0.014982	FALSE	FALSE	FALSE	XrkhT3	18	60929732	0.124523	0.12725	407208	Mental and behavioural disorders	TRUE	reported	18	58596965	0.038056	6.06317355705252e-06	21081	GCST90005420	TRUE	reported	l6XCEQ	1	1	TRUE	0.000970415216450928	20.4752518435187	22.9051386675713
rs9303567	T	C	T	C	0.046819	0.0276494	NA	0.333185	FALSE	FALSE	FALSE	XrkhT3	17	50857185	0.391148	0.0322427	407208	Mental and behavioural disorders	TRUE	reported	17	48934546	0.010246	4.91699764177874e-06	21081	GCST90005420	TRUE	reported	l6XCEQ	1	1	TRUE	0.000989496835779996	20.8782627763603	22.9051386675713
