# Supplementary material for: Investigating Bidirectional Causal Relationships Between Imaging‐Derived Brain Phenotypes and Sedative‐Hypnotic Use Disorder: A Mendelian Randomization Study
Source: Addict Biol. 2026 May 28;31(6):e70160. doi: 10.1111/adb.70160 (PMC13239158; doi:10.1111/adb.70160)
Supplement: Supplementary file 6 — Data S2: Supporting Information. [file ADB-31-e70160-s005.zip › Additional file2/GCST90006140_harmonise.csv]

SNP	effect_allele.exposure	other_allele.exposure	effect_allele.outcome	other_allele.outcome	beta.exposure	beta.outcome	eaf.exposure	eaf.outcome	remove	palindromic	ambiguous	id.outcome	chr.outcome	pos.outcome	pval.outcome	se.outcome	samplesize.outcome	outcome	mr_keep.outcome	pval_origin.outcome	chr.exposure	pos.exposure	se.exposure	pval.exposure	samplesize.exposure	exposure	mr_keep.exposure	pval_origin.exposure	id.exposure	action	SNP_index	mr_keep	R2	f	meanf
rs10515672	G	A	G	A	0.05413	-0.010047	NA	0.203121	FALSE	FALSE	FALSE	XrkhT3	5	152495858	0.79032	0.0377856	407208	Mental and behavioural disorders	TRUE	reported	5	151875419	0.011618	3.19300795107466e-06	21081	GCST90006140	TRUE	reported	6xVj8N	1	1	TRUE	0.00102866775615703	21.7056154988253	22.1252406287984
rs113181776	A	C	A	C	-0.15631	-0.0136344	NA	0.0151893	FALSE	FALSE	FALSE	XrkhT3	22	42587669	0.914377	0.12681	407208	Mental and behavioural disorders	TRUE	reported	22	42983675	0.031812	9.01363567078142e-07	21081	GCST90006140	TRUE	reported	6xVj8N	1	1	TRUE	0.00114394008674663	24.140728635742	22.1252406287984
rs114758156	T	C	T	C	0.18865	0.310275	NA	0.0070341	FALSE	FALSE	FALSE	XrkhT3	3	175620426	0.0793707	0.176861	407208	Mental and behavioural disorders	TRUE	reported	3	175338214	0.040893	3.98657556040578e-06	21081	GCST90006140	TRUE	reported	6xVj8N	1	1	TRUE	0.00100852402486322	21.2801394519816	22.1252406287984
rs115375899	A	G	A	G	0.12351	-0.0303477	NA	0.0414966	FALSE	FALSE	FALSE	XrkhT3	4	107467056	0.691758	0.0765443	407208	Mental and behavioural disorders	TRUE	reported	4	108388213	0.02665	3.59997927043357e-06	21081	GCST90006140	TRUE	reported	6xVj8N	1	1	TRUE	0.001017832570845	21.4767524990514	22.1252406287984
rs117705174	A	G	A	G	0.10361	-0.0202141	NA	0.0378279	FALSE	FALSE	FALSE	XrkhT3	10	127332784	0.80182	0.0805366	407208	Mental and behavioural disorders	TRUE	reported	10	129131048	0.021502	1.45680022546016e-06	21081	GCST90006140	TRUE	reported	6xVj8N	1	1	TRUE	0.00110021191794638	23.2169105400659	22.1252406287984
rs118096604	C	A	C	A	-0.11205	0.0389701	NA	0.074423	FALSE	FALSE	FALSE	XrkhT3	7	49335397	0.497048	0.0573813	407208	Mental and behavioural disorders	TRUE	reported	7	49374993	0.024873	6.66960324824356e-06	21081	GCST90006140	TRUE	reported	6xVj8N	1	1	TRUE	0.00096174136085998	20.2920618607561	22.1252406287984
rs142250670	G	T	G	T	-0.10154	0.0526941	NA	0.0724077	FALSE	FALSE	FALSE	XrkhT3	4	183934207	0.373512	0.0592125	407208	Mental and behavioural disorders	TRUE	reported	4	184855360	0.019848	3.14919823960228e-07	21081	GCST90006140	TRUE	reported	6xVj8N	1	1	TRUE	0.00123996881136119	26.1697522512752	22.1252406287984
rs143629900	T	G	T	G	0.36988	-0.0695756	NA	0.0573416	FALSE	FALSE	FALSE	XrkhT3	2	205794135	0.281035	0.0645416	407208	Mental and behavioural disorders	TRUE	reported	2	206658859	0.082393	7.18786646068881e-06	21081	GCST90006140	TRUE	reported	6xVj8N	1	1	TRUE	0.000955069283645246	20.1511511754759	22.1252406287984
rs1611251	A	G	A	G	-0.07219	0.0297607	NA	0.225074	FALSE	FALSE	FALSE	XrkhT3	6	29782904	0.41507	0.036516	407208	Mental and behavioural disorders	TRUE	reported	6	29750681	0.015677	4.15432051241861e-06	21081	GCST90006140	TRUE	reported	6xVj8N	1	1	TRUE	0.0010048479234689	21.2024946615339	22.1252406287984
rs17314566	A	G	A	G	0.079629	-0.0579036	NA	0.101239	FALSE	FALSE	FALSE	XrkhT3	4	127840785	0.24965	0.0502985	407208	Mental and behavioural disorders	TRUE	reported	4	128761940	0.017406	4.7951257408135e-06	21081	GCST90006140	TRUE	reported	6xVj8N	1	1	TRUE	0.000991796135203551	20.9268258789845	22.1252406287984
rs2656928	A	G	A	G	-0.050467	-0.0371931	NA	0.203669	FALSE	FALSE	FALSE	XrkhT3	19	4904126	0.326543	0.0379095	407208	Mental and behavioural disorders	TRUE	reported	19	4904138	0.011151	6.04922864483851e-06	21081	GCST90006140	TRUE	reported	6xVj8N	1	1	TRUE	0.000970676183673524	20.4807634649731	22.1252406287984
rs3853712	T	C	T	C	0.049234	-0.0393655	NA	0.324735	FALSE	FALSE	FALSE	XrkhT3	3	32355580	0.223365	0.0323297	407208	Mental and behavioural disorders	TRUE	reported	3	32397072	0.010847	5.68460116849008e-06	21081	GCST90006140	TRUE	reported	6xVj8N	1	1	TRUE	0.000976327525009774	20.6001203642111	22.1252406287984
rs76876306	A	T	A	T	0.089798	-0.149936	NA	0.067348	FALSE	TRUE	TRUE	XrkhT3	2	193501281	0.0149558	0.0616146	407208	Mental and behavioural disorders	TRUE	reported	2	194366006	0.018883	1.9920489224688e-06	21081	GCST90006140	TRUE	reported	6xVj8N	1	1	TRUE	0.0010716044100037	22.6125811000965	22.1252406287984
rs78225991	G	C	G	C	0.07559	-0.0451847	NA	0.110229	FALSE	TRUE	TRUE	XrkhT3	2	124012510	0.351423	0.0484902	407208	Mental and behavioural disorders	TRUE	reported	2	124770087	0.016441	4.29437533733489e-06	21081	GCST90006140	TRUE	reported	6xVj8N	1	1	TRUE	0.00100171866216471	21.1364004065081	22.1252406287984
rs79405251	G	A	G	A	-0.17459	0.0486267	NA	0.00319437	FALSE	FALSE	FALSE	XrkhT3	4	154420994	0.853672	0.263652	407208	Mental and behavioural disorders	TRUE	reported	4	155342146	0.039317	9.01571137605957e-06	21081	GCST90006140	TRUE	reported	6xVj8N	1	1	TRUE	0.000934503080644269	19.7168158620641	22.1252406287984
rs9284431	G	A	G	A	-0.055869	5.63665e-05	NA	0.334575	FALSE	FALSE	FALSE	XrkhT3	19	55859392	0.998606	0.0322609	407208	Mental and behavioural disorders	TRUE	reported	19	56370758	0.010393	7.71791515585013e-08	21081	GCST90006140	TRUE	reported	6xVj8N	1	1	TRUE	0.00136890659964251	28.8947364092299	22.1252406287984
