# Supplementary material for: Investigating Bidirectional Causal Relationships Between Imaging‐Derived Brain Phenotypes and Sedative‐Hypnotic Use Disorder: A Mendelian Randomization Study
Source: Addict Biol. 2026 May 28;31(6):e70160. doi: 10.1111/adb.70160 (PMC13239158; doi:10.1111/adb.70160)
Supplement: Supplementary file 6 — Data S2: Supporting Information. [file ADB-31-e70160-s005.zip › Additional file2/GCST90003980_harmonise.csv]

SNP	effect_allele.exposure	other_allele.exposure	effect_allele.outcome	other_allele.outcome	beta.exposure	beta.outcome	eaf.exposure	eaf.outcome	remove	palindromic	ambiguous	id.outcome	chr.outcome	pos.outcome	pval.outcome	se.outcome	samplesize.outcome	outcome	mr_keep.outcome	pval_origin.outcome	chr.exposure	pos.exposure	se.exposure	pval.exposure	samplesize.exposure	exposure	mr_keep.exposure	pval_origin.exposure	id.exposure	action	SNP_index	mr_keep	R2	f	meanf
rs10871432	G	A	G	A	-0.065437	0.00887499	NA	0.0720244	FALSE	FALSE	FALSE	XrkhT3	16	82565249	0.880463	0.0590159	407208	Mental and behavioural disorders	TRUE	reported	16	82598854	0.014762	9.35190313826658e-06	20860	GCST90003980	TRUE	reported	krHgdT	1	1	TRUE	0.000941094316592764	19.6478357220232	23.5467574684832
rs112250420	A	T	A	T	0.091847	-0.053215	NA	0.0813803	FALSE	TRUE	TRUE	XrkhT3	11	78564066	0.334898	0.0551854	407208	Mental and behavioural disorders	TRUE	reported	11	78275112	0.020518	7.6278123406916e-06	20860	GCST90003980	TRUE	reported	krHgdT	1	1	TRUE	0.000959684786221224	20.0363338357561	23.5467574684832
rs114314379	A	G	A	G	0.15688	-0.0460184	NA	0.0221798	FALSE	FALSE	FALSE	XrkhT3	3	12459841	0.662689	0.105498	407208	Mental and behavioural disorders	TRUE	reported	3	12501340	0.033031	2.05305223927947e-06	20860	GCST90003980	TRUE	reported	krHgdT	1	1	TRUE	0.00108020959511558	22.5553762687877	23.5467574684832
rs117608122	C	T	C	T	-0.095217	-0.0534595	NA	0.0592235	FALSE	FALSE	FALSE	XrkhT3	7	152500487	0.406927	0.0644624	407208	Mental and behavioural disorders	TRUE	reported	7	152197572	0.020871	5.09213606791151e-06	20860	GCST90003980	TRUE	reported	krHgdT	1	1	TRUE	0.000996770233390538	20.8113776898569	23.5467574684832
rs11779237	T	C	T	C	-0.18298	-0.0385558	NA	0.012901	FALSE	FALSE	FALSE	XrkhT3	8	1277665	0.774794	0.134758	407208	Mental and behavioural disorders	TRUE	reported	8	1227665	0.038545	2.07682546377739e-06	20860	GCST90003980	TRUE	reported	krHgdT	1	1	TRUE	0.00107916515462308	22.5335442108506	23.5467574684832
rs12623480	C	T	C	T	0.049025	0.0110662	NA	0.741198	FALSE	FALSE	FALSE	XrkhT3	2	42052827	0.752927	0.0351551	407208	Mental and behavioural disorders	TRUE	reported	2	42279967	0.010652	4.20436101081749e-06	20860	GCST90003980	TRUE	reported	krHgdT	1	1	TRUE	0.00101442000326498	21.1802581055975	23.5467574684832
rs12959023	A	T	A	T	0.14865	-0.0876571	NA	0.0111602	FALSE	TRUE	TRUE	XrkhT3	18	32997100	0.54902	0.146283	407208	Mental and behavioural disorders	TRUE	reported	18	30577064	0.028196	1.36144468246595e-07	20860	GCST90003980	TRUE	reported	krHgdT	1	1	TRUE	0.0013306451107148	27.7915764446043	23.5467574684832
rs13022319	C	T	C	T	-0.052465	0.0106824	NA	0.336699	FALSE	FALSE	FALSE	XrkhT3	2	147776805	0.738742	0.0320294	407208	Mental and behavioural disorders	TRUE	reported	2	148534374	0.010768	1.11096403539271e-06	20860	GCST90003980	TRUE	reported	krHgdT	1	1	TRUE	0.00113673961688652	23.7370978285105	23.5467574684832
rs141047419	C	G	C	G	-0.15289	0.239294	NA	0.0186555	FALSE	TRUE	TRUE	XrkhT3	19	42946925	0.0402597	0.116667	407208	Mental and behavioural disorders	TRUE	reported	19	43451077	0.031143	9.20449571753172e-07	20860	GCST90003980	TRUE	reported	krHgdT	1	1	TRUE	0.00115404164822035	24.0988117309903	23.5467574684832
rs142378803	A	G	A	G	0.1545	0.0966012	NA	0.0188252	FALSE	FALSE	FALSE	XrkhT3	21	20282256	0.389631	0.11229	407208	Mental and behavioural disorders	TRUE	reported	21	21654568	0.032135	1.53567742487726e-06	20860	GCST90003980	TRUE	reported	krHgdT	1	1	TRUE	0.00110689154933869	23.1131276617941	23.5467574684832
rs143032187	T	G	T	G	-0.12149	0.0723444	NA	0.097925	FALSE	FALSE	FALSE	XrkhT3	3	86762945	0.152983	0.0506233	407208	Mental and behavioural disorders	TRUE	reported	3	86812095	0.026989	6.78890919795585e-06	20860	GCST90003980	TRUE	reported	krHgdT	1	1	TRUE	0.000970446301659542	20.2612313970911	23.5467574684832
rs143999214	T	G	T	G	-0.23054	-0.483507	NA	0.00450124	FALSE	FALSE	FALSE	XrkhT3	18	10460406	0.0373766	0.232273	407208	Mental and behavioural disorders	TRUE	reported	18	10460403	0.049537	3.27566891936847e-06	20860	GCST90003980	TRUE	reported	krHgdT	1	1	TRUE	0.00103721354598532	21.6566627261021	23.5467574684832
rs1733762	G	A	G	A	0.066366	0.000858915	NA	0.701095	FALSE	FALSE	FALSE	XrkhT3	10	54938138	0.97927	0.0330558	407208	Mental and behavioural disorders	TRUE	reported	10	56697898	0.01189	2.41046039380843e-08	20860	GCST90003980	TRUE	reported	krHgdT	1	1	TRUE	0.00149130036845272	31.1520000743758	23.5467574684832
rs270166	A	C	A	C	0.060216	-0.106666	NA	0.271292	FALSE	FALSE	FALSE	XrkhT3	5	140153694	0.00201461	0.0345413	407208	Mental and behavioural disorders	TRUE	reported	5	139533279	0.012041	5.75837574486839e-07	20860	GCST90003980	TRUE	reported	krHgdT	1	1	TRUE	0.00119746829533231	25.0067384805415	23.5467574684832
rs2732716	C	T	C	T	0.059415	-0.0462906	NA	0.571573	FALSE	FALSE	FALSE	XrkhT3	17	46245680	0.133828	0.0308774	407208	Mental and behavioural disorders	TRUE	reported	17	44323046	0.010509	1.58891256711886e-08	20860	GCST90003980	TRUE	reported	krHgdT	1	1	TRUE	0.00152999544314459	31.9615459728042	23.5467574684832
rs4435686	G	A	G	A	0.055938	0.0106409	NA	0.309599	FALSE	FALSE	FALSE	XrkhT3	4	4849602	0.746806	0.0329588	407208	Mental and behavioural disorders	TRUE	reported	4	4851329	0.010576	1.24193824151992e-07	20860	GCST90003980	TRUE	reported	krHgdT	1	1	TRUE	0.00133929005730834	27.9723751392407	23.5467574684832
rs4792721	G	A	G	A	0.05092	-0.0144454	NA	0.616666	FALSE	FALSE	FALSE	XrkhT3	17	16103513	0.643428	0.0312056	407208	Mental and behavioural disorders	TRUE	reported	17	16006827	0.0099966	3.54078861368498e-07	20860	GCST90003980	TRUE	reported	krHgdT	1	1	TRUE	0.0012422757495378	25.9436167097532	23.5467574684832
rs5017324	C	T	C	T	-0.050816	-0.0592321	NA	0.497608	FALSE	FALSE	FALSE	XrkhT3	8	24740309	0.0512779	0.0303887	407208	Mental and behavioural disorders	TRUE	reported	8	24597822	0.0098132	2.25891557580056e-07	20860	GCST90003980	TRUE	reported	krHgdT	1	1	TRUE	0.00128382973436413	26.8125433397605	23.5467574684832
rs61944823	T	C	T	C	0.17267	-0.15669	NA	0.0131798	FALSE	FALSE	FALSE	XrkhT3	13	26456377	0.243386	0.134317	407208	Mental and behavioural disorders	TRUE	reported	13	27030514	0.037178	3.43320708426096e-06	20860	GCST90003980	TRUE	reported	krHgdT	1	1	TRUE	0.00103299583745563	21.5685073559684	23.5467574684832
rs62320616	A	G	A	G	0.05518	-0.0536231	NA	0.362129	FALSE	FALSE	FALSE	XrkhT3	4	121645141	0.0904565	0.0316736	407208	Mental and behavioural disorders	TRUE	reported	4	122566296	0.011857	3.27868731174548e-06	20860	GCST90003980	TRUE	reported	krHgdT	1	1	TRUE	0.00103716721144194	21.6556942722962	23.5467574684832
rs62488688	G	A	G	A	0.059315	-0.010455	NA	0.166198	FALSE	FALSE	FALSE	XrkhT3	8	10055103	0.797399	0.0407264	407208	Mental and behavioural disorders	TRUE	reported	8	9912613	0.013333	8.68160455611995e-06	20860	GCST90003980	TRUE	reported	krHgdT	1	1	TRUE	0.000947866465725179	19.7893564094146	23.5467574684832
rs6482188	A	C	A	C	0.071238	-0.00387425	NA	0.300443	FALSE	FALSE	FALSE	XrkhT3	10	21588010	0.906608	0.0330235	407208	Mental and behavioural disorders	TRUE	reported	10	21876939	0.010749	3.50751873952568e-11	20860	GCST90003980	TRUE	reported	krHgdT	1	1	TRUE	0.00210116193017997	43.9183150312752	23.5467574684832
rs6760396	G	A	G	A	-0.045825	0.00239575	NA	0.573999	FALSE	FALSE	FALSE	XrkhT3	2	71727338	0.937773	0.0306874	407208	Mental and behavioural disorders	TRUE	reported	2	71954468	0.010283	8.38687171248165e-06	20860	GCST90003980	TRUE	reported	krHgdT	1	1	TRUE	0.000951125239706285	19.8574571785126	23.5467574684832
rs71655917	A	G	A	G	-0.20586	0.0630441	NA	0.0169037	FALSE	FALSE	FALSE	XrkhT3	1	107541512	0.596361	0.119032	407208	Mental and behavioural disorders	TRUE	reported	1	108084134	0.045174	5.21674970307601e-06	20860	GCST90003980	TRUE	reported	krHgdT	1	1	TRUE	0.000994535755390082	20.7646780006471	23.5467574684832
rs76154850	A	C	A	C	0.10139	-0.0237045	NA	0.0629565	FALSE	FALSE	FALSE	XrkhT3	16	53351630	0.699795	0.0614747	407208	Mental and behavioural disorders	TRUE	reported	16	53385542	0.022859	9.24485278826537e-06	20860	GCST90003980	TRUE	reported	krHgdT	1	1	TRUE	0.000942219510938496	19.671349288261	23.5467574684832
rs76282443	C	T	C	T	-0.16099	-0.114969	NA	0.0137852	FALSE	FALSE	FALSE	XrkhT3	1	237893017	0.380406	0.131072	407208	Mental and behavioural disorders	TRUE	reported	1	238056317	0.035936	7.51103870601786e-06	20860	GCST90003980	TRUE	reported	krHgdT	1	1	TRUE	0.000961183683793945	20.0676579819984	23.5467574684832
rs7647492	G	T	G	T	-0.046266	0.0328954	NA	0.41451	FALSE	FALSE	FALSE	XrkhT3	3	100561769	0.285911	0.030826	407208	Mental and behavioural disorders	TRUE	reported	3	100280613	0.0099156	3.08958394760987e-06	20860	GCST90003980	TRUE	reported	krHgdT	1	1	TRUE	0.00104260204586868	21.7692901792068	23.5467574684832
rs767693	G	A	G	A	-0.04531	0.00522563	NA	0.598351	FALSE	FALSE	FALSE	XrkhT3	15	27932485	0.866768	0.0311486	407208	Mental and behavioural disorders	TRUE	reported	15	28177631	0.01011	7.44731973905989e-06	20860	GCST90003980	TRUE	reported	krHgdT	1	1	TRUE	0.000961952300185494	20.0837206585528	23.5467574684832
rs77549135	A	G	A	G	-0.23135	0.0970807	NA	0.00697579	FALSE	FALSE	FALSE	XrkhT3	2	199513210	0.597368	0.183799	407208	Mental and behavioural disorders	TRUE	reported	2	200377933	0.051295	6.51328377182316e-06	20860	GCST90003980	TRUE	reported	krHgdT	1	1	TRUE	0.00097420720288401	20.3398290457164	23.5467574684832
rs77764943	G	C	G	C	0.22028	-0.065937	NA	0.0233676	FALSE	TRUE	TRUE	XrkhT3	15	70323738	0.509161	0.0998826	407208	Mental and behavioural disorders	TRUE	reported	15	70616077	0.049009	7.00486871231682e-06	20860	GCST90003980	TRUE	reported	krHgdT	1	1	TRUE	0.000967528471077251	20.200253169794	23.5467574684832
rs8047567	G	C	G	C	-0.056554	0.0330071	NA	0.56519	FALSE	TRUE	TRUE	XrkhT3	16	87200332	0.281513	0.0306494	407208	Mental and behavioural disorders	TRUE	reported	16	87233938	0.010397	5.39883431999212e-08	20860	GCST90003980	TRUE	reported	krHgdT	1	1	TRUE	0.00141638298068202	29.5848196460988	23.5467574684832
rs988788	A	T	A	T	-0.044567	-0.0547007	NA	0.465938	FALSE	TRUE	TRUE	XrkhT3	20	11281601	0.0718125	0.0303842	407208	Mental and behavioural disorders	TRUE	reported	20	11262249	0.0098587	6.20011864208724e-06	20860	GCST90003980	TRUE	reported	krHgdT	1	1	TRUE	0.000978696295600404	20.4336456669531	23.5467574684832
rs994598	T	C	T	C	0.045456	-0.0232351	NA	0.446189	FALSE	FALSE	FALSE	XrkhT3	4	153846859	0.445747	0.0304713	407208	Mental and behavioural disorders	TRUE	reported	4	154768011	0.0099032	4.45656248397503e-06	20860	GCST90003980	TRUE	reported	krHgdT	1	1	TRUE	0.00100897084497265	21.066369236809	23.5467574684832
