# Supplementary material for: Investigating Bidirectional Causal Relationships Between Imaging‐Derived Brain Phenotypes and Sedative‐Hypnotic Use Disorder: A Mendelian Randomization Study
Source: Addict Biol. 2026 May 28;31(6):e70160. doi: 10.1111/adb.70160 (PMC13239158; doi:10.1111/adb.70160)
Supplement: Supplementary file 6 — Data S2: Supporting Information. [file ADB-31-e70160-s005.zip › Additional file2/GCST90005865_harmonise.csv]

SNP	effect_allele.exposure	other_allele.exposure	effect_allele.outcome	other_allele.outcome	beta.exposure	beta.outcome	eaf.exposure	eaf.outcome	remove	palindromic	ambiguous	id.outcome	chr.outcome	pos.outcome	pval.outcome	se.outcome	samplesize.outcome	outcome	mr_keep.outcome	pval_origin.outcome	chr.exposure	pos.exposure	se.exposure	pval.exposure	samplesize.exposure	exposure	mr_keep.exposure	pval_origin.exposure	id.exposure	action	SNP_index	mr_keep	R2	f	meanf
rs112154520	A	G	A	G	-0.08107	-0.0670749	NA	0.0789148	FALSE	FALSE	FALSE	XrkhT3	6	58348234	0.233316	0.0562775	407208	Mental and behavioural disorders	TRUE	reported	6	58674512	0.017332	2.92213314244037e-06	21081	GCST90005865	TRUE	reported	vJRmQ3	1	1	TRUE	0.00103676727668047	21.8766984702433	20.8188690294356
rs112206924	C	T	C	T	0.15672	-0.342426	NA	0.0030385	FALSE	FALSE	FALSE	XrkhT3	20	23297006	0.240873	0.291971	407208	Mental and behavioural disorders	TRUE	reported	20	23277643	0.03448	5.51442202381744e-06	21081	GCST90005865	TRUE	reported	vJRmQ3	1	1	TRUE	0.000979033891409803	20.6572795738343	20.8188690294356
rs115629016	G	A	G	A	-0.08337	-0.0123129	NA	0.0684319	FALSE	FALSE	FALSE	XrkhT3	4	134642142	0.839655	0.0608542	407208	Mental and behavioural disorders	TRUE	reported	4	135563297	0.017704	2.50437869187334e-06	21081	GCST90005865	TRUE	reported	vJRmQ3	1	1	TRUE	0.0010508215894863	22.1735687495397	20.8188690294356
rs11607287	C	T	C	T	0.055746	-0.0683217	NA	0.182651	FALSE	FALSE	FALSE	XrkhT3	11	27342943	0.0814873	0.0392176	407208	Mental and behavioural disorders	TRUE	reported	11	27364490	0.011914	2.89801080252976e-06	21081	GCST90005865	TRUE	reported	vJRmQ3	1	1	TRUE	0.00103745728652987	21.8912734038673	20.8188690294356
rs11630492	G	T	G	T	0.06659	0.00124167	NA	0.116076	FALSE	FALSE	FALSE	XrkhT3	15	29950556	0.979157	0.0475266	407208	Mental and behavioural disorders	TRUE	reported	15	30242759	0.015019	9.30893504637728e-06	21081	GCST90005865	TRUE	reported	vJRmQ3	1	1	TRUE	0.000931622566509017	19.6559840377401	20.8188690294356
rs11664624	C	A	C	A	0.2453	2.68557	NA	0.000453047	FALSE	FALSE	FALSE	XrkhT3	18	51977	0.0249839	1.19803	407208	Mental and behavioural disorders	TRUE	reported	18	51977	0.054723	7.41310241300918e-06	21081	GCST90005865	TRUE	reported	vJRmQ3	1	1	TRUE	0.000952248590919319	20.0915802269488	20.8188690294356
rs117566858	G	A	G	A	0.17723	0.004747	NA	0.0241233	FALSE	FALSE	FALSE	XrkhT3	17	29597899	0.961809	0.0991359	407208	Mental and behavioural disorders	TRUE	reported	17	27924917	0.039407	6.91194064398049e-06	21081	GCST90005865	TRUE	reported	vJRmQ3	1	1	TRUE	0.000958561586998601	20.2249065108254	20.8188690294356
rs117838628	T	C	T	C	-0.46824	0.124935	NA	0.0637354	FALSE	FALSE	FALSE	XrkhT3	15	80430316	0.0415279	0.061296	407208	Mental and behavioural disorders	TRUE	reported	15	80722658	0.10576	9.58296716306374e-06	21081	GCST90005865	TRUE	reported	vJRmQ3	1	1	TRUE	0.000928964884843795	19.5998583878125	20.8188690294356
rs141822165	T	C	T	C	0.17795	-0.140405	NA	0.00991587	FALSE	FALSE	FALSE	XrkhT3	11	133827556	0.370619	0.156822	407208	Mental and behavioural disorders	TRUE	reported	11	133697451	0.040182	9.53015578708126e-06	21081	GCST90005865	TRUE	reported	vJRmQ3	1	1	TRUE	0.000929475237590417	19.6106361338482	20.8188690294356
rs182895566	A	G	A	G	0.21618	-0.222229	NA	0.0124064	FALSE	FALSE	FALSE	XrkhT3	8	128614912	0.115396	0.141152	407208	Mental and behavioural disorders	TRUE	reported	8	129627158	0.045879	2.46774340535585e-06	21081	GCST90005865	TRUE	reported	vJRmQ3	1	1	TRUE	0.00105209454993385	22.2004579989222	20.8188690294356
rs2780183	A	C	A	C	-0.11182	0.117961	NA	0.0184611	FALSE	FALSE	FALSE	XrkhT3	9	83890773	0.301116	0.114078	407208	Mental and behavioural disorders	TRUE	reported	9	86505688	0.025145	8.74379566558508e-06	21081	GCST90005865	TRUE	reported	vJRmQ3	1	1	TRUE	0.000937210771480856	19.7739982562059	20.8188690294356
rs34076100	T	C	T	C	0.13797	0.0350162	NA	0.0380038	FALSE	FALSE	FALSE	XrkhT3	10	130864410	0.660341	0.0796833	407208	Mental and behavioural disorders	TRUE	reported	10	132662673	0.03122	9.95634644308791e-06	21081	GCST90005865	TRUE	reported	vJRmQ3	1	1	TRUE	0.000925571910292767	19.5282050551187	20.8188690294356
rs3850410	C	T	C	T	-0.049646	0.0316989	NA	0.376397	FALSE	FALSE	FALSE	XrkhT3	14	94903875	0.314047	0.0314858	407208	Mental and behavioural disorders	TRUE	reported	14	95370212	0.010427	1.93553041397975e-06	21081	GCST90005865	TRUE	reported	vJRmQ3	1	1	TRUE	0.00107421643731135	22.667758360714	20.8188690294356
rs4870062	T	G	T	G	0.04659	-0.033599	NA	0.667496	FALSE	FALSE	FALSE	XrkhT3	6	151916483	0.293563	0.0319888	407208	Mental and behavioural disorders	TRUE	reported	6	152237618	0.010323	6.42243917670431e-06	21081	GCST90005865	TRUE	reported	vJRmQ3	1	1	TRUE	0.000965301387473988	20.3672484797808	20.8188690294356
rs55634162	G	A	G	A	-0.06903	-0.0437364	NA	0.0991671	FALSE	FALSE	FALSE	XrkhT3	18	76473609	0.394588	0.0513745	407208	Mental and behavioural disorders	TRUE	reported	18	74185565	0.01504	4.46066902055135e-06	21081	GCST90005865	TRUE	reported	vJRmQ3	1	1	TRUE	0.000998286272727273	21.0639041491803	20.8188690294356
rs62274250	A	C	A	C	0.049852	0.00575514	NA	0.666473	FALSE	FALSE	FALSE	XrkhT3	3	109293156	0.858492	0.032279	407208	Mental and behavioural disorders	TRUE	reported	3	109012003	0.010711	3.26888769247272e-06	21081	GCST90005865	TRUE	reported	vJRmQ3	1	1	TRUE	0.00102652110881998	21.6602731804589	20.8188690294356
rs67336869	A	G	A	G	-0.1149	0.0053901	NA	0.0401166	FALSE	FALSE	FALSE	XrkhT3	21	37733323	0.945178	0.0783868	407208	Mental and behavioural disorders	TRUE	reported	21	39105626	0.025071	4.60892880980895e-06	21081	GCST90005865	TRUE	reported	vJRmQ3	1	1	TRUE	0.000995343644720966	21.0017526480995	20.8188690294356
rs72876516	A	C	A	C	-0.22983	-0.0126622	NA	0.0143766	FALSE	FALSE	FALSE	XrkhT3	6	50755322	0.920563	0.126972	407208	Mental and behavioural disorders	TRUE	reported	6	50723035	0.050334	4.9980431357824e-06	21081	GCST90005865	TRUE	reported	vJRmQ3	1	1	TRUE	0.000988029765308726	20.8472771532957	20.8188690294356
rs73214490	T	C	T	C	0.16665	0.110256	NA	0.00817089	FALSE	FALSE	FALSE	XrkhT3	12	94812253	0.527101	0.174335	407208	Mental and behavioural disorders	TRUE	reported	12	95206029	0.037673	9.75214163226412e-06	21081	GCST90005865	TRUE	reported	vJRmQ3	1	1	TRUE	0.000927376475770591	19.5663140721563	20.8188690294356
rs75298303	A	C	A	C	-0.055941	0.0260212	NA	0.15015	FALSE	FALSE	FALSE	XrkhT3	14	33273182	0.542091	0.0426819	407208	Mental and behavioural disorders	TRUE	reported	14	33742388	0.012088	3.71364170191956e-06	21081	GCST90005865	TRUE	reported	vJRmQ3	1	1	TRUE	0.00101489089160401	21.4146186054908	20.8188690294356
rs828052	C	T	C	T	-0.043504	-0.0188142	NA	0.517729	FALSE	FALSE	FALSE	XrkhT3	1	97143336	0.534844	0.0303148	407208	Mental and behavioural disorders	TRUE	reported	1	97608892	0.0097786	8.67560958697706e-06	21081	GCST90005865	TRUE	reported	vJRmQ3	1	1	TRUE	0.000938007361716261	19.7908211135159	20.8188690294356
rs9517445	G	A	G	A	-0.046771	-0.0119686	NA	0.401285	FALSE	FALSE	FALSE	XrkhT3	13	98782628	0.700387	0.0311036	407208	Mental and behavioural disorders	TRUE	reported	13	99434882	0.0098926	2.28402051284046e-06	21081	GCST90005865	TRUE	reported	vJRmQ3	1	1	TRUE	0.00105920727035083	22.3507040799841	20.8188690294356
