# Supplementary material for: Investigating Bidirectional Causal Relationships Between Imaging‐Derived Brain Phenotypes and Sedative‐Hypnotic Use Disorder: A Mendelian Randomization Study
Source: Addict Biol. 2026 May 28;31(6):e70160. doi: 10.1111/adb.70160 (PMC13239158; doi:10.1111/adb.70160)
Supplement: Supplementary file 6 — Data S2: Supporting Information. [file ADB-31-e70160-s005.zip › Additional file2/GCST90003009_harmonise.csv]

SNP	effect_allele.exposure	other_allele.exposure	effect_allele.outcome	other_allele.outcome	beta.exposure	beta.outcome	eaf.exposure	eaf.outcome	remove	palindromic	ambiguous	id.outcome	chr.outcome	pos.outcome	pval.outcome	se.outcome	samplesize.outcome	outcome	mr_keep.outcome	pval_origin.outcome	chr.exposure	pos.exposure	se.exposure	pval.exposure	samplesize.exposure	exposure	mr_keep.exposure	pval_origin.exposure	id.exposure	action	SNP_index	mr_keep	R2	f	meanf
rs10149470	G	A	G	A	0.045104	0.0785703	NA	0.517758	FALSE	FALSE	FALSE	XrkhT3	14	103551616	0.00986143	0.030446	407208	Mental and behavioural disorders	TRUE	reported	14	104017953	0.0097026	3.36201773454379e-06	21282	GCST90003009	TRUE	reported	znDvSE	1	1	TRUE	0.00101437995826476	21.6079241570788	25.9287831670618
rs10278040	A	G	A	G	-0.088591	3.8295e-05	NA	0.130118	FALSE	FALSE	FALSE	XrkhT3	7	99543750	0.999319	0.0448923	407208	Mental and behavioural disorders	TRUE	reported	7	99141373	0.020044	9.92887401325043e-06	21282	GCST90003009	TRUE	reported	znDvSE	1	1	TRUE	0.000917063740723111	19.5330294356297	25.9287831670618
rs11022130	G	A	G	A	-0.063952	-0.00682689	NA	0.265695	FALSE	FALSE	FALSE	XrkhT3	11	12050000	0.8429	0.0344471	407208	Mental and behavioural disorders	TRUE	reported	11	12071547	0.011265	1.38899281749685e-08	21282	GCST90003009	TRUE	reported	znDvSE	1	1	TRUE	0.00151208513389995	32.2258999536375	25.9287831670618
rs11152952	G	A	G	A	0.059831	0.0710904	NA	0.125309	FALSE	FALSE	FALSE	XrkhT3	6	96446427	0.119949	0.0457177	407208	Mental and behavioural disorders	TRUE	reported	6	96894303	0.012502	1.71356269968644e-06	21282	GCST90003009	TRUE	reported	znDvSE	1	1	TRUE	0.00107501363224572	22.9009088834293	25.9287831670618
rs117141287	A	C	A	C	-0.19478	-0.0316023	NA	0.0462874	FALSE	FALSE	FALSE	XrkhT3	12	50311584	0.661261	0.0721229	407208	Mental and behavioural disorders	TRUE	reported	12	50705367	0.04384	8.9166146887954e-06	21282	GCST90003009	TRUE	reported	znDvSE	1	1	TRUE	0.000926685893531701	19.7381668951805	25.9287831670618
rs11727676	C	T	C	T	0.10075	0.0105945	NA	0.085604	FALSE	FALSE	FALSE	XrkhT3	4	144737912	0.845401	0.0543341	407208	Mental and behavioural disorders	TRUE	reported	4	145659064	0.01656	1.19481316716119e-09	21282	GCST90003009	TRUE	reported	znDvSE	1	1	TRUE	0.00173621028267784	37.0108133701278	25.9287831670618
rs12050421	C	T	C	T	-0.048096	0.0196288	NA	0.260718	FALSE	FALSE	FALSE	XrkhT3	14	34015053	0.570541	0.0346031	407208	Mental and behavioural disorders	TRUE	reported	14	34484259	0.01066	6.45951632269626e-06	21282	GCST90003009	TRUE	reported	znDvSE	1	1	TRUE	0.000955599380694769	20.354605669757	25.9287831670618
rs12134456	G	C	G	C	-0.054003	-0.014297	NA	0.385843	FALSE	TRUE	TRUE	XrkhT3	1	155752715	0.646939	0.0312148	407208	Mental and behavioural disorders	TRUE	reported	1	155722506	0.010164	1.08943167965913e-07	21282	GCST90003009	TRUE	reported	znDvSE	1	1	TRUE	0.00132470241876827	28.2270599259475	25.9287831670618
rs12500750	G	C	G	C	0.05059	-0.0282876	NA	0.211187	FALSE	TRUE	TRUE	XrkhT3	4	165892406	0.445003	0.0370368	407208	Mental and behavioural disorders	TRUE	reported	4	166813558	0.010683	2.19937862509677e-06	21282	GCST90003009	TRUE	reported	znDvSE	1	1	TRUE	0.00105262352986867	22.4234321479046	25.9287831670618
rs12508031	T	A	T	A	0.055171	-0.0244324	NA	0.322126	FALSE	TRUE	TRUE	XrkhT3	4	19072062	0.457525	0.0328867	407208	Mental and behavioural disorders	TRUE	reported	4	19073685	0.010651	2.23820571331904e-07	21282	GCST90003009	TRUE	reported	znDvSE	1	1	TRUE	0.00125916113999285	26.8287307542489	25.9287831670618
rs12639074	T	C	T	C	0.057191	0.0531888	NA	0.519432	FALSE	FALSE	FALSE	XrkhT3	3	104962652	0.0802472	0.0304065	407208	Mental and behavioural disorders	TRUE	reported	3	104681496	0.0097673	4.8294758644477e-09	21282	GCST90003009	TRUE	reported	znDvSE	1	1	TRUE	0.00160840274182433	34.2819495276371	25.9287831670618
rs12673208	C	G	C	G	-0.051064	-0.00448556	NA	0.40034	FALSE	TRUE	TRUE	XrkhT3	7	5273549	0.885569	0.0311684	407208	Mental and behavioural disorders	TRUE	reported	7	5313180	0.010093	4.24228654922951e-07	21282	GCST90003009	TRUE	reported	znDvSE	1	1	TRUE	0.00120130875477569	25.5945973154567	25.9287831670618
rs139105409	A	G	A	G	-0.096266	0.0164559	NA	0.10433	FALSE	FALSE	FALSE	XrkhT3	18	40118200	0.741986	0.049984	407208	Mental and behavioural disorders	TRUE	reported	18	37698164	0.02159	8.28514283477959e-06	21282	GCST90003009	TRUE	reported	znDvSE	1	1	TRUE	0.000933302893125913	19.8792389169137	25.9287831670618
rs139682784	T	C	T	C	0.10528	-0.00627673	NA	0.116505	FALSE	FALSE	FALSE	XrkhT3	4	52737464	0.894264	0.047225	407208	Mental and behavioural disorders	TRUE	reported	4	53603631	0.017059	6.89286860731845e-10	21282	GCST90003009	TRUE	reported	znDvSE	1	1	TRUE	0.00178646958871906	38.0841089503949	25.9287831670618
rs143502136	G	A	G	A	0.093028	0.0880763	NA	0.0197822	FALSE	FALSE	FALSE	XrkhT3	12	32678688	0.42653	0.110768	407208	Mental and behavioural disorders	TRUE	reported	12	32831622	0.020593	6.29071485547837e-06	21282	GCST90003009	TRUE	reported	znDvSE	1	1	TRUE	0.00095798661873044	20.4055034458333	25.9287831670618
rs143699214	A	G	A	G	0.25629	0.709182	NA	0.00325114	FALSE	FALSE	FALSE	XrkhT3	13	49909207	0.0107833	0.278149	407208	Mental and behavioural disorders	TRUE	reported	13	50483343	0.056929	6.76861792919746e-06	21282	GCST90003009	TRUE	reported	znDvSE	1	1	TRUE	0.000951415848687064	20.2654100924028	25.9287831670618
rs144776589	A	G	A	G	0.23259	-0.0675105	NA	0.018951	FALSE	FALSE	FALSE	XrkhT3	16	24936435	0.544567	0.111418	407208	Mental and behavioural disorders	TRUE	reported	16	24947756	0.048642	1.75065270838337e-06	21282	GCST90003009	TRUE	reported	znDvSE	1	1	TRUE	0.00107319948804387	22.862220829263	25.9287831670618
rs151131469	C	T	C	T	-0.21825	-0.100665	NA	0.0180862	FALSE	FALSE	FALSE	XrkhT3	8	13561944	0.375454	0.113579	407208	Mental and behavioural disorders	TRUE	reported	8	13419453	0.044106	7.54570808545774e-07	21282	GCST90003009	TRUE	reported	znDvSE	1	1	TRUE	0.00114921512940195	24.4834346872358	25.9287831670618
rs1555598	T	G	T	G	-0.050292	-0.0140994	NA	0.27945	FALSE	FALSE	FALSE	XrkhT3	14	24960818	0.675999	0.0337364	407208	Mental and behavioural disorders	TRUE	reported	14	25430024	0.010674	2.47457146133381e-06	21282	GCST90003009	TRUE	reported	znDvSE	1	1	TRUE	0.0010420251384111	22.1974252204759	25.9287831670618
rs1635535	G	A	G	A	0.066605	-0.0334529	NA	0.769521	FALSE	FALSE	FALSE	XrkhT3	12	47992458	0.352108	0.0359512	407208	Mental and behavioural disorders	TRUE	reported	12	48386241	0.013786	1.36458313658892e-06	21282	GCST90003009	TRUE	reported	znDvSE	1	1	TRUE	0.00109559138343703	23.3397554745294	25.9287831670618
rs1932197	G	C	G	C	0.045982	-0.0189202	NA	0.476081	FALSE	TRUE	TRUE	XrkhT3	13	79609218	0.532791	0.030333	407208	Mental and behavioural disorders	TRUE	reported	13	80183353	0.0096991	2.14239723912723e-06	21282	GCST90003009	TRUE	reported	znDvSE	1	1	TRUE	0.00105497456671766	22.4735678222276	25.9287831670618
rs1934057	T	C	T	C	-0.0437	-0.0303204	NA	0.593159	FALSE	FALSE	FALSE	XrkhT3	1	18635601	0.327869	0.0309893	407208	Mental and behavioural disorders	TRUE	reported	1	18962095	0.0097654	7.68245455679268e-06	21282	GCST90003009	TRUE	reported	znDvSE	1	1	TRUE	0.000940073694036856	20.023591861073	25.9287831670618
rs2076369	G	T	G	T	0.04897	0.00982586	NA	0.713017	FALSE	FALSE	FALSE	XrkhT3	22	38067645	0.770015	0.0336094	407208	Mental and behavioural disorders	TRUE	reported	22	38463652	0.0099965	9.71851702940168e-07	21282	GCST90003009	TRUE	reported	znDvSE	1	1	TRUE	0.00112632156044987	23.9951490601059	25.9287831670618
rs2168213	G	A	G	A	-0.044347	-0.0439184	NA	0.685232	FALSE	FALSE	FALSE	XrkhT3	10	124525029	0.18	0.0327564	407208	Mental and behavioural disorders	TRUE	reported	10	126213598	0.0099168	7.79112191113093e-06	21282	GCST90003009	TRUE	reported	znDvSE	1	1	TRUE	0.000938782627340792	19.996066269441	25.9287831670618
rs2236407	G	A	G	A	-0.0523	-0.0338313	NA	0.369686	FALSE	FALSE	FALSE	XrkhT3	9	95475514	0.281318	0.031402	407208	Mental and behavioural disorders	TRUE	reported	9	98237796	0.010127	2.43388469650418e-07	21282	GCST90003009	TRUE	reported	znDvSE	1	1	TRUE	0.00125165716746566	26.6686445237339	25.9287831670618
rs2999158	C	T	C	T	0.057773	0.0464124	NA	0.660453	FALSE	FALSE	FALSE	XrkhT3	1	112696856	0.147642	0.0320547	407208	Mental and behavioural disorders	TRUE	reported	1	113239478	0.010263	1.83315842867086e-08	21282	GCST90003009	TRUE	reported	znDvSE	1	1	TRUE	0.00148676582047196	31.6854855565739	25.9287831670618
rs3012434	G	A	G	A	0.068682	0.0473431	NA	0.803573	FALSE	FALSE	FALSE	XrkhT3	6	170235489	0.216322	0.0382921	407208	Mental and behavioural disorders	TRUE	reported	6	170545279	0.012662	5.88301559988882e-08	21282	GCST90003009	TRUE	reported	znDvSE	1	1	TRUE	0.00138060298056289	29.4198485569837	25.9287831670618
rs34187097	T	C	T	C	-0.073044	-0.0403249	NA	0.112628	FALSE	FALSE	FALSE	XrkhT3	10	69494765	0.406093	0.0485382	407208	Mental and behavioural disorders	TRUE	reported	10	71254521	0.015374	2.03516675636691e-06	21282	GCST90003009	TRUE	reported	znDvSE	1	1	TRUE	0.00105955255115359	22.5711936543675	25.9287831670618
rs40965	A	G	A	G	0.055165	-0.03465	NA	0.196616	FALSE	FALSE	FALSE	XrkhT3	16	79595226	0.369439	0.0386063	407208	Mental and behavioural disorders	TRUE	reported	16	79629123	0.012447	9.37993869618489e-06	21282	GCST90003009	TRUE	reported	znDvSE	1	1	TRUE	0.000922114334212334	19.6407040067371	25.9287831670618
rs4792867	T	C	T	C	-0.047426	-0.0202025	NA	0.308058	FALSE	FALSE	FALSE	XrkhT3	17	45172077	0.539229	0.0329042	407208	Mental and behavioural disorders	TRUE	reported	17	43249444	0.010688	9.16220490121999e-06	21282	GCST90003009	TRUE	reported	znDvSE	1	1	TRUE	0.000924327871600744	19.6878951779099	25.9287831670618
rs551300	G	A	G	A	0.048055	0.00981973	NA	0.600097	FALSE	FALSE	FALSE	XrkhT3	11	104133868	0.750836	0.0309247	407208	Mental and behavioural disorders	TRUE	reported	11	104004596	0.0097846	9.11590939536168e-07	21282	GCST90003009	TRUE	reported	znDvSE	1	1	TRUE	0.0011321047866368	24.1184945227267	25.9287831670618
rs55795022	A	T	A	T	-0.061149	-0.0414517	NA	0.207074	FALSE	TRUE	TRUE	XrkhT3	2	16204997	0.283462	0.0386469	407208	Mental and behavioural disorders	TRUE	reported	2	16386265	0.013103	3.07893130974161e-06	21282	GCST90003009	TRUE	reported	znDvSE	1	1	TRUE	0.00102230524475897	21.7769182662292	25.9287831670618
rs6097618	C	G	C	G	0.050152	-0.0204129	NA	0.405752	FALSE	TRUE	TRUE	XrkhT3	20	53832397	0.509934	0.0309783	407208	Mental and behavioural disorders	TRUE	reported	20	52448936	0.009795	3.07964034150239e-07	21282	GCST90003009	TRUE	reported	znDvSE	1	1	TRUE	0.001230326960613	26.2136090317714	25.9287831670618
rs611384	A	G	A	G	-0.061319	-0.0533369	NA	0.180355	FALSE	FALSE	FALSE	XrkhT3	11	134155606	0.175579	0.0393778	407208	Mental and behavioural disorders	TRUE	reported	11	134025501	0.013575	6.30812077907696e-06	21282	GCST90003009	TRUE	reported	znDvSE	1	1	TRUE	0.000957815451277332	20.4018540141911	25.9287831670618
rs611531	G	A	G	A	0.055432	0.0486823	NA	0.68455	FALSE	FALSE	FALSE	XrkhT3	4	118266477	0.135116	0.0325802	407208	Mental and behavioural disorders	TRUE	reported	4	119187632	0.011773	2.51072993137352e-06	21282	GCST90003009	TRUE	reported	znDvSE	1	1	TRUE	0.00104059613691647	22.1669526388658	25.9287831670618
rs6461386	A	G	A	G	0.061065	0.00250328	NA	0.403261	FALSE	FALSE	FALSE	XrkhT3	7	18844067	0.935419	0.0308937	407208	Mental and behavioural disorders	TRUE	reported	7	18883690	0.010242	2.52813347983411e-09	21282	GCST90003009	TRUE	reported	znDvSE	1	1	TRUE	0.00166754641221155	35.5446600221551	25.9287831670618
rs653178	T	C	T	C	0.048177	0.0596662	NA	0.585098	FALSE	FALSE	FALSE	XrkhT3	12	111569952	0.0525448	0.0307773	407208	Mental and behavioural disorders	TRUE	reported	12	112007756	0.0096686	6.31538745374385e-07	21282	GCST90003009	TRUE	reported	znDvSE	1	1	TRUE	0.0011652886233903	24.8262716776928	25.9287831670618
rs6557132	G	C	G	C	0.045353	-0.0496455	NA	0.341876	FALSE	TRUE	TRUE	XrkhT3	6	151381307	0.119938	0.0319256	407208	Mental and behavioural disorders	TRUE	reported	6	151702442	0.01025	9.70957006528824e-06	21282	GCST90003009	TRUE	reported	znDvSE	1	1	TRUE	0.000919078350407884	19.5759791553094	25.9287831670618
rs6658111	G	T	G	T	0.046398	0.0218009	NA	0.398732	FALSE	FALSE	FALSE	XrkhT3	1	47515244	0.483987	0.0311484	407208	Mental and behavioural disorders	TRUE	reported	1	47980916	0.010131	4.67735141287198e-06	21282	GCST90003009	TRUE	reported	znDvSE	1	1	TRUE	0.000984585964841018	20.9726386975241	25.9287831670618
rs67538387	T	A	T	A	-0.12913	-0.0717966	NA	0.0226637	FALSE	TRUE	TRUE	XrkhT3	17	22580888	0.486926	0.103274	407208	Mental and behavioural disorders	TRUE	reported	17	22080215	0.026673	1.29807564023898e-06	21282	GCST90003009	TRUE	reported	znDvSE	1	1	TRUE	0.00110006948069982	23.435258962449	25.9287831670618
rs6830970	G	A	G	A	0.045534	0.019283	NA	0.368591	FALSE	FALSE	FALSE	XrkhT3	4	88855930	0.540329	0.0314919	407208	Mental and behavioural disorders	TRUE	reported	4	89777081	0.01004	5.7849551996509e-06	21282	GCST90003009	TRUE	reported	znDvSE	1	1	TRUE	0.000965544309857131	20.5666409168699	25.9287831670618
rs6903160	A	T	A	T	-0.045048	-0.0983444	NA	0.307128	FALSE	TRUE	TRUE	XrkhT3	6	27336807	0.0029075	0.0330309	407208	Mental and behavioural disorders	TRUE	reported	6	27304586	0.010095	8.15079555611602e-06	21282	GCST90003009	TRUE	reported	znDvSE	1	1	TRUE	0.000934802303508263	19.9112060599463	25.9287831670618
rs7092049	A	G	A	G	0.048067	0.0182576	NA	0.599492	FALSE	FALSE	FALSE	XrkhT3	10	132796195	0.560454	0.0313615	407208	Mental and behavioural disorders	TRUE	reported	10	134609699	0.010257	2.79833690456202e-06	21282	GCST90003009	TRUE	reported	znDvSE	1	1	TRUE	0.00103084403955356	21.9589974633493	25.9287831670618
rs7215448	G	T	G	T	-0.046472	-0.0232702	NA	0.459972	FALSE	FALSE	FALSE	XrkhT3	17	69825452	0.444813	0.0304546	407208	Mental and behavioural disorders	TRUE	reported	17	67821593	0.0097744	2.00354914640076e-06	21282	GCST90003009	TRUE	reported	znDvSE	1	1	TRUE	0.00106103333107135	22.6027715792185	25.9287831670618
rs7258817	T	G	T	G	0.056798	-0.00476021	NA	0.266569	FALSE	FALSE	FALSE	XrkhT3	19	15962943	0.890023	0.0344255	407208	Mental and behavioural disorders	TRUE	reported	19	16073753	0.011788	1.45680022546016e-06	21282	GCST90003009	TRUE	reported	znDvSE	1	1	TRUE	0.00108968228977595	23.2137347220384	25.9287831670618
rs72785260	G	A	G	A	0.061532	0.00487629	NA	0.259872	FALSE	FALSE	FALSE	XrkhT3	5	124997844	0.887638	0.0345118	407208	Mental and behavioural disorders	TRUE	reported	5	124333537	0.010647	7.6155276627404e-09	21282	GCST90003009	TRUE	reported	znDvSE	1	1	TRUE	0.00156694612943285	33.3969448477953	25.9287831670618
rs72861909	G	A	G	A	-0.18967	0.155335	NA	0.0119225	FALSE	FALSE	FALSE	XrkhT3	18	3762892	0.274674	0.142201	407208	Mental and behavioural disorders	TRUE	reported	18	3762892	0.040713	3.20036859458652e-06	21282	GCST90003009	TRUE	reported	znDvSE	1	1	TRUE	0.00101876957749601	21.7015254630421	25.9287831670618
rs73644951	T	A	T	A	0.060617	0.0102007	NA	0.167413	FALSE	TRUE	TRUE	XrkhT3	9	32390475	0.801482	0.0405708	407208	Mental and behavioural disorders	TRUE	reported	9	32390473	0.013293	5.13806980232344e-06	21282	GCST90003009	TRUE	reported	znDvSE	1	1	TRUE	0.000976126932855047	20.7922770327625	25.9287831670618
rs75468783	A	G	A	G	0.1913	-0.251558	NA	0.00396413	FALSE	FALSE	FALSE	XrkhT3	3	127835940	0.309074	0.247312	407208	Mental and behavioural disorders	TRUE	reported	3	127554783	0.041023	3.13184312511164e-06	21282	GCST90003009	TRUE	reported	znDvSE	1	1	TRUE	0.00102074940375966	21.743742223916	25.9287831670618
rs76341705	A	G	A	G	-0.16144	0.0125846	NA	0.151647	FALSE	FALSE	FALSE	XrkhT3	14	59161961	0.766574	0.0423927	407208	Mental and behavioural disorders	TRUE	reported	14	59628679	0.014724	6.76082975391979e-28	21282	GCST90003009	TRUE	reported	znDvSE	1	1	TRUE	0.00561709656731961	120.207029445025	25.9287831670618
rs76731691	T	G	T	G	-0.10386	-0.0392085	NA	0.0951821	FALSE	FALSE	FALSE	XrkhT3	17	65964151	0.448173	0.0516946	407208	Mental and behavioural disorders	TRUE	reported	17	63960269	0.019885	1.77827941003892e-07	21282	GCST90003009	TRUE	reported	znDvSE	1	1	TRUE	0.00128019659725695	27.2775041576321	25.9287831670618
rs78030993	T	C	T	C	0.10964	-0.0169599	NA	0.022733	FALSE	FALSE	FALSE	XrkhT3	3	64803707	0.872302	0.105514	407208	Mental and behavioural disorders	TRUE	reported	3	64789383	0.023528	3.18273148217078e-06	21282	GCST90003009	TRUE	reported	znDvSE	1	1	TRUE	0.00101932500708098	21.7133691308264	25.9287831670618
rs79444166	G	A	G	A	0.11845	-0.0281044	NA	0.0350235	FALSE	FALSE	FALSE	XrkhT3	14	82955274	0.733655	0.0825951	407208	Mental and behavioural disorders	TRUE	reported	14	83421618	0.026461	7.63308326709184e-06	21282	GCST90003009	TRUE	reported	znDvSE	1	1	TRUE	0.000940668208211876	20.0362669500799	25.9287831670618
rs823156	A	G	A	G	0.05674	0.0663213	NA	0.827892	FALSE	FALSE	FALSE	XrkhT3	1	205795512	0.0994077	0.04025	407208	Mental and behavioural disorders	TRUE	reported	1	205764640	0.012809	9.49073833896476e-06	21282	GCST90003009	TRUE	reported	znDvSE	1	1	TRUE	0.000921160980240455	19.6203791872417	25.9287831670618
rs9375476	A	G	A	G	-0.058721	-0.0322658	NA	0.215808	FALSE	FALSE	FALSE	XrkhT3	6	126864656	0.384692	0.0371176	407208	Mental and behavioural disorders	TRUE	reported	6	127185801	0.01152	3.47136275887697e-07	21282	GCST90003009	TRUE	reported	znDvSE	1	1	TRUE	0.001219381480735	25.9801175842904	25.9287831670618
rs9615351	G	C	G	C	0.065037	0.0143993	NA	0.237244	FALSE	TRUE	TRUE	XrkhT3	22	46364584	0.687076	0.0357457	407208	Mental and behavioural disorders	TRUE	reported	22	46760481	0.011201	6.48335795122057e-09	21282	GCST90003009	TRUE	reported	znDvSE	1	1	TRUE	0.00158163958443095	33.7106083893345	25.9287831670618
rs9823161	G	A	G	A	0.050296	0.0346583	NA	0.351649	FALSE	FALSE	FALSE	XrkhT3	3	194093379	0.274181	0.0316952	407208	Mental and behavioural disorders	TRUE	reported	3	193811168	0.010556	1.90326823757635e-06	21282	GCST90003009	TRUE	reported	znDvSE	1	1	TRUE	0.00106559620082707	22.7000762686303	25.9287831670618
rs9935548	A	G	A	G	-0.054438	0.00392404	NA	0.360374	FALSE	FALSE	FALSE	XrkhT3	16	49506324	0.901035	0.0315556	407208	Mental and behavioural disorders	TRUE	reported	16	49540235	0.010057	6.27480161997852e-08	21282	GCST90003009	TRUE	reported	znDvSE	1	1	TRUE	0.00137485684374769	29.2972331364313	25.9287831670618
