# Supplementary material for: Investigating Bidirectional Causal Relationships Between Imaging‐Derived Brain Phenotypes and Sedative‐Hypnotic Use Disorder: A Mendelian Randomization Study
Source: Addict Biol. 2026 May 28;31(6):e70160. doi: 10.1111/adb.70160 (PMC13239158; doi:10.1111/adb.70160)
Supplement: Supplementary file 6 — Data S2: Supporting Information. [file ADB-31-e70160-s005.zip › Additional file2/GCST90002873_harmonise.csv]

SNP	effect_allele.exposure	other_allele.exposure	effect_allele.outcome	other_allele.outcome	beta.exposure	beta.outcome	eaf.exposure	eaf.outcome	remove	palindromic	ambiguous	id.outcome	chr.outcome	pos.outcome	pval.outcome	se.outcome	samplesize.outcome	outcome	mr_keep.outcome	pval_origin.outcome	chr.exposure	pos.exposure	se.exposure	pval.exposure	samplesize.exposure	exposure	mr_keep.exposure	pval_origin.exposure	id.exposure	action	SNP_index	mr_keep	R2	f	meanf
rs10233581	T	G	T	G	0.07026	0.0972347	NA	0.175228	FALSE	FALSE	FALSE	XrkhT3	7	156026505	0.0148775	0.0399264	407208	Mental and behavioural disorders	TRUE	reported	7	155819199	0.014798	2.06966473600421e-06	21282	GCST90002873	TRUE	reported	5JEIcS	1	1	TRUE	0.00105812755429289	22.5408054026451	23.8085489568439
rs1025139	T	C	T	C	-0.044187	-0.0293662	NA	0.304935	FALSE	FALSE	FALSE	XrkhT3	11	122275825	0.3732	0.0329774	407208	Mental and behavioural disorders	TRUE	reported	11	122146533	0.009929	8.61787122040412e-06	21282	GCST90002873	TRUE	reported	5JEIcS	1	1	TRUE	0.000929740190016864	19.8032831517994	23.8085489568439
rs11240607	C	T	C	T	0.065975	-0.014935	NA	0.174056	FALSE	FALSE	FALSE	XrkhT3	1	203860610	0.709076	0.04003	407208	Mental and behavioural disorders	TRUE	reported	1	203829738	0.014735	7.59626312954554e-06	21282	GCST90002873	TRUE	reported	5JEIcS	1	1	TRUE	0.000941103026916475	20.0455373286387	23.8085489568439
rs11571590	A	G	A	G	-0.132	-0.11465	NA	0.0324594	FALSE	FALSE	FALSE	XrkhT3	13	32320347	0.19485	0.0884399	407208	Mental and behavioural disorders	TRUE	reported	13	32894484	0.028147	2.75169313280879e-06	21282	GCST90002873	TRUE	reported	5JEIcS	1	1	TRUE	0.00103233969352369	21.9908907475987	23.8085489568439
rs117055865	A	G	A	G	0.25542	0.0817168	NA	0.00556417	FALSE	FALSE	FALSE	XrkhT3	11	6498224	0.692685	0.206766	407208	Mental and behavioural disorders	TRUE	reported	11	6519454	0.048475	1.38484127772198e-07	21282	GCST90002873	TRUE	reported	5JEIcS	1	1	TRUE	0.00130285335548498	27.7608877705035	23.8085489568439
rs11727676	C	T	C	T	0.084449	0.0105945	NA	0.085604	FALSE	FALSE	FALSE	XrkhT3	4	144737912	0.845401	0.0543341	407208	Mental and behavioural disorders	TRUE	reported	4	145659064	0.016565	3.46019042482949e-07	21282	GCST90002873	TRUE	reported	5JEIcS	1	1	TRUE	0.00121972986591887	25.9875493368217	23.8085489568439
rs12122537	G	A	G	A	-0.057487	-0.0276589	NA	0.268332	FALSE	FALSE	FALSE	XrkhT3	1	47418910	0.420102	0.0343059	407208	Mental and behavioural disorders	TRUE	reported	1	47884582	0.010027	9.97470361339622e-09	21282	GCST90002873	TRUE	reported	5JEIcS	1	1	TRUE	0.00154210724029131	32.8667260896667	23.8085489568439
rs12374064	T	C	T	C	0.055714	0.0528657	NA	0.570584	FALSE	FALSE	FALSE	XrkhT3	3	104948700	0.0847344	0.0306672	407208	Mental and behavioural disorders	TRUE	reported	3	104667544	0.009827	1.45077478908891e-08	21282	GCST90002873	TRUE	reported	5JEIcS	1	1	TRUE	0.00150806094120736	32.1400059164654	23.8085489568439
rs12648222	C	T	C	T	-0.049942	-0.00853062	NA	0.290656	FALSE	FALSE	FALSE	XrkhT3	4	137386276	0.798378	0.0333948	407208	Mental and behavioural disorders	TRUE	reported	4	138307430	0.011212	8.45084234919652e-06	21282	GCST90002873	TRUE	reported	5JEIcS	1	1	TRUE	0.000931426396790378	19.8392325085498	23.8085489568439
rs12713037	T	C	T	C	-0.049133	-0.00849071	NA	0.30384	FALSE	FALSE	FALSE	XrkhT3	2	49139817	0.797432	0.0330801	407208	Mental and behavioural disorders	TRUE	reported	2	49366956	0.010633	3.84680347771891e-06	21282	GCST90002873	TRUE	reported	5JEIcS	1	1	TRUE	0.00100227522982227	21.349815281636	23.8085489568439
rs139999432	C	T	C	T	-0.15906	-0.162364	NA	0.0150334	FALSE	FALSE	FALSE	XrkhT3	10	89526775	0.191889	0.124416	407208	Mental and behavioural disorders	TRUE	reported	10	91286532	0.035518	7.56484440833282e-06	21282	GCST90002873	TRUE	reported	5JEIcS	1	1	TRUE	0.000941463411753616	20.0532207757652	23.8085489568439
rs1402384	T	A	T	A	0.044418	0.0208436	NA	0.503525	FALSE	TRUE	TRUE	XrkhT3	15	37345133	0.492346	0.0303584	407208	Mental and behavioural disorders	TRUE	reported	15	37637334	0.0099784	8.57630070524158e-06	21282	GCST90002873	TRUE	reported	5JEIcS	1	1	TRUE	0.000930206929133814	19.8132338593921	23.8085489568439
rs146168265	A	G	A	G	-0.24363	-0.0290488	NA	0.0305084	FALSE	FALSE	FALSE	XrkhT3	3	18237765	0.739547	0.0873776	407208	Mental and behavioural disorders	TRUE	reported	3	18279257	0.053545	5.3926222589157e-06	21282	GCST90002873	TRUE	reported	5JEIcS	1	1	TRUE	0.0009718270461862	20.7005969428236	23.8085489568439
rs146452066	C	G	C	G	-0.25388	-0.119923	NA	0.0197612	FALSE	TRUE	TRUE	XrkhT3	18	14393617	0.266545	0.107936	407208	Mental and behavioural disorders	TRUE	reported	18	14393616	0.055977	5.77962951195466e-06	21282	GCST90002873	TRUE	reported	5JEIcS	1	1	TRUE	0.000965618852101746	20.5682302436027	23.8085489568439
rs148655257	G	T	G	T	-0.26685	-0.162676	NA	0.0209918	FALSE	FALSE	FALSE	XrkhT3	8	116992465	0.134159	0.108602	407208	Mental and behavioural disorders	TRUE	reported	8	118004704	0.049695	7.97076490590298e-08	21282	GCST90002873	TRUE	reported	5JEIcS	1	1	TRUE	0.0013530335720852	28.831564488662	23.8085489568439
rs149679796	T	C	T	C	0.16635	-0.0843195	NA	0.0444381	FALSE	FALSE	FALSE	XrkhT3	2	241474676	0.253068	0.073775	407208	Mental and behavioural disorders	TRUE	reported	2	242414091	0.036292	4.59198012836868e-06	21282	GCST90002873	TRUE	reported	5JEIcS	1	1	TRUE	0.000986240509314806	21.0079168968791	23.8085489568439
rs1706920	G	C	G	C	0.056358	0.0531041	NA	0.206905	FALSE	TRUE	TRUE	XrkhT3	7	105582834	0.157127	0.0375347	407208	Mental and behavioural disorders	TRUE	reported	7	105223281	0.012615	7.95976049056286e-06	21282	GCST90002873	TRUE	reported	5JEIcS	1	1	TRUE	0.00093695146216801	19.9570258795136	23.8085489568439
rs182153773	T	C	T	C	-0.17351	-0.0935292	NA	0.00406447	FALSE	FALSE	FALSE	XrkhT3	6	70756923	0.70675	0.248599	407208	Mental and behavioural disorders	TRUE	reported	6	71466626	0.038366	6.14327561270521e-06	21282	GCST90002873	TRUE	reported	5JEIcS	1	1	TRUE	0.000960121864588081	20.4510287582985	23.8085489568439
rs1934057	T	C	T	C	-0.055595	-0.0303204	NA	0.593159	FALSE	FALSE	FALSE	XrkhT3	1	18635601	0.327869	0.0309893	407208	Mental and behavioural disorders	TRUE	reported	1	18962095	0.0097625	1.25227583459714e-08	21282	GCST90002873	TRUE	reported	5JEIcS	1	1	TRUE	0.00152151293431708	32.4271335453796	23.8085489568439
rs1961218	T	C	T	C	-0.046153	0.0577955	NA	0.739277	FALSE	FALSE	FALSE	XrkhT3	5	124049963	0.0949008	0.034606	407208	Mental and behavioural disorders	TRUE	reported	5	123385656	0.0097908	2.44511899782504e-06	21282	GCST90002873	TRUE	reported	5JEIcS	1	1	TRUE	0.00104303253388456	22.2189073643118	23.8085489568439
rs2210143	G	T	G	T	-0.049778	-0.0261813	NA	0.419968	FALSE	FALSE	FALSE	XrkhT3	11	31279246	0.395802	0.0308326	407208	Mental and behavioural disorders	TRUE	reported	11	31300793	0.010432	1.84119590368765e-06	21282	GCST90002873	TRUE	reported	5JEIcS	1	1	TRUE	0.00106871746037738	22.7666386610818	23.8085489568439
rs2284871	T	C	T	C	-0.04706	-0.00954771	NA	0.390292	FALSE	FALSE	FALSE	XrkhT3	2	162031545	0.75889	0.0311063	407208	Mental and behavioural disorders	TRUE	reported	2	162888055	0.010582	8.75386812942666e-06	21282	GCST90002873	TRUE	reported	5JEIcS	1	1	TRUE	0.00092843710779813	19.7755019637927	23.8085489568439
rs28759512	T	C	T	C	-0.04647	-0.0691879	NA	0.650204	FALSE	FALSE	FALSE	XrkhT3	11	715198	0.0312903	0.0321301	407208	Mental and behavioural disorders	TRUE	reported	11	715198	0.010463	8.99290488401186e-06	21282	GCST90002873	TRUE	reported	5JEIcS	1	1	TRUE	0.000926015179594092	19.7238676225811	23.8085489568439
rs346011	G	A	G	A	0.069354	0.0162285	NA	0.126083	FALSE	FALSE	FALSE	XrkhT3	4	52568445	0.721996	0.0456123	407208	Mental and behavioural disorders	TRUE	reported	4	53434611	0.014751	2.59537430098809e-06	21282	GCST90002873	TRUE	reported	5JEIcS	1	1	TRUE	0.00103761633072574	22.1034103774162	23.8085489568439
rs4999420	C	A	C	A	0.048193	0.0278916	NA	0.505919	FALSE	FALSE	FALSE	XrkhT3	8	95082082	0.358851	0.0303977	407208	Mental and behavioural disorders	TRUE	reported	8	96094310	0.0097736	8.24707606127078e-07	21282	GCST90002873	TRUE	reported	5JEIcS	1	1	TRUE	0.00114117034176563	24.311848833615	23.8085489568439
rs56131903	T	A	T	A	-0.048344	0.0246171	NA	0.321835	FALSE	TRUE	TRUE	XrkhT3	3	32838331	0.449039	0.0325186	407208	Mental and behavioural disorders	TRUE	reported	3	32879823	0.010417	3.49220717263407e-06	21282	GCST90002873	TRUE	reported	5JEIcS	1	1	TRUE	0.00101099289750779	21.535701300023	23.8085489568439
rs68056230	G	A	G	A	-0.14037	-0.0429405	NA	0.0416378	FALSE	FALSE	FALSE	XrkhT3	8	76842431	0.569593	0.0755131	407208	Mental and behavioural disorders	TRUE	reported	8	77754667	0.027944	5.12153329024498e-07	21282	GCST90002873	TRUE	reported	5JEIcS	1	1	TRUE	0.00118425273529554	25.2307778247417	23.8085489568439
rs6915374	C	T	C	T	-0.058868	-0.0111779	NA	0.192567	FALSE	FALSE	FALSE	XrkhT3	6	96043152	0.773952	0.0389187	407208	Mental and behavioural disorders	TRUE	reported	6	96491028	0.012506	2.52755142260213e-06	21282	GCST90002873	TRUE	reported	5JEIcS	1	1	TRUE	0.00104005749633491	22.1554664810052	23.8085489568439
rs7169329	G	C	G	C	0.044073	0.0018005	NA	0.575854	FALSE	TRUE	TRUE	XrkhT3	15	53610429	0.953237	0.030703	407208	Mental and behavioural disorders	TRUE	reported	15	53902626	0.009972	9.93116048420933e-06	21282	GCST90002873	TRUE	reported	5JEIcS	1	1	TRUE	0.000917001016748998	19.5316922180414	23.8085489568439
rs72785260	G	A	G	A	0.047973	0.00487629	NA	0.259872	FALSE	FALSE	FALSE	XrkhT3	5	124997844	0.887638	0.0345118	407208	Mental and behavioural disorders	TRUE	reported	5	124333537	0.010651	6.69730380541896e-06	21282	GCST90002873	TRUE	reported	5JEIcS	1	1	TRUE	0.000952328452221948	20.284867319581	23.8085489568439
rs73313052	A	G	A	G	-0.10714	0.0174953	NA	0.148597	FALSE	FALSE	FALSE	XrkhT3	14	59159279	0.682612	0.0427862	407208	Mental and behavioural disorders	TRUE	reported	14	59625997	0.01481	4.841723675841e-13	21282	GCST90002873	TRUE	reported	5JEIcS	1	1	TRUE	0.00245309323307604	52.3301948467221	23.8085489568439
rs74580701	G	A	G	A	-0.13501	-0.0574517	NA	0.0192428	FALSE	FALSE	FALSE	XrkhT3	6	126679736	0.614179	0.113965	407208	Mental and behavioural disorders	TRUE	reported	6	127000881	0.023441	8.53689618283319e-09	21282	GCST90002873	TRUE	reported	5JEIcS	1	1	TRUE	0.00155629080288384	33.1694896570578	23.8085489568439
rs751991	T	C	T	C	-0.051502	0.0491282	NA	0.802074	FALSE	FALSE	FALSE	XrkhT3	5	56743285	0.197509	0.0381228	407208	Mental and behavioural disorders	TRUE	reported	5	56039112	0.011613	9.26829823379348e-06	21282	GCST90002873	TRUE	reported	5JEIcS	1	1	TRUE	0.000923306145261517	19.6661126137948	23.8085489568439
rs7528441	G	T	G	T	0.048878	-0.014342	NA	0.285092	FALSE	FALSE	FALSE	XrkhT3	1	155873465	0.669882	0.0336422	407208	Mental and behavioural disorders	TRUE	reported	1	155843256	0.010948	8.0612056386389e-06	21282	GCST90002873	TRUE	reported	5JEIcS	1	1	TRUE	0.000935703548857718	19.9304204848702	23.8085489568439
rs7628585	A	G	A	G	-0.069417	-0.00333252	NA	0.149896	FALSE	FALSE	FALSE	XrkhT3	3	119231652	0.937829	0.0427253	407208	Mental and behavioural disorders	TRUE	reported	3	118950499	0.012077	9.16220490121999e-09	21282	GCST90002873	TRUE	reported	5JEIcS	1	1	TRUE	0.0015499847957744	33.034880015834	23.8085489568439
rs76854392	A	G	A	G	-0.077231	-0.0896429	NA	0.087656	FALSE	FALSE	FALSE	XrkhT3	10	33137888	0.092918	0.0533523	407208	Mental and behavioural disorders	TRUE	reported	10	33426816	0.016607	3.32966085206881e-06	21282	GCST90002873	TRUE	reported	5JEIcS	1	1	TRUE	0.0010151901393963	21.6251998560096	23.8085489568439
rs77478294	G	C	G	C	-0.14482	0.00581709	NA	0.0166549	FALSE	TRUE	TRUE	XrkhT3	21	14295022	0.961106	0.119287	407208	Mental and behavioural disorders	TRUE	reported	21	15667343	0.032459	8.17899607917505e-06	21282	GCST90002873	TRUE	reported	5JEIcS	1	1	TRUE	0.000934476421686927	19.904258313583	23.8085489568439
rs7872667	G	A	G	A	-0.055372	-0.0159152	NA	0.324611	FALSE	FALSE	FALSE	XrkhT3	9	95764337	0.621981	0.0322795	407208	Mental and behavioural disorders	TRUE	reported	9	98526619	0.010073	3.90660948345936e-08	21282	GCST90002873	TRUE	reported	5JEIcS	1	1	TRUE	0.0014178624691965	30.2149539937778	23.8085489568439
rs79202897	G	A	G	A	-0.068271	0.00704582	NA	0.142699	FALSE	FALSE	FALSE	XrkhT3	8	54305808	0.871243	0.0434714	407208	Mental and behavioural disorders	TRUE	reported	8	55218368	0.014987	5.26017266390706e-06	21282	GCST90002873	TRUE	reported	5JEIcS	1	1	TRUE	0.000974108692425707	20.7492449947297	23.8085489568439
rs79987832	T	G	T	G	0.18687	0.110284	NA	0.0026437	FALSE	FALSE	FALSE	XrkhT3	8	33034697	0.715115	0.302152	407208	Mental and behavioural disorders	TRUE	reported	8	32892215	0.039121	1.79473362683252e-06	21282	GCST90002873	TRUE	reported	5JEIcS	1	1	TRUE	0.00107098026249511	22.8148942873686	23.8085489568439
rs8084118	C	T	C	T	0.056022	0.0149591	NA	0.14805	FALSE	FALSE	FALSE	XrkhT3	18	48120087	0.725718	0.0426396	407208	Mental and behavioural disorders	TRUE	reported	18	45646458	0.012558	8.19596320481845e-06	21282	GCST90002873	TRUE	reported	5JEIcS	1	1	TRUE	0.000934238794864159	19.8991921520042	23.8085489568439
rs9545155	C	T	C	T	0.044402	-0.0184792	NA	0.475977	FALSE	FALSE	FALSE	XrkhT3	13	79617738	0.542359	0.0303311	407208	Mental and behavioural disorders	TRUE	reported	13	80191873	0.0097049	4.78299580535816e-06	21282	GCST90002873	TRUE	reported	5JEIcS	1	1	TRUE	0.000982615345909656	20.9306213106567	23.8085489568439
rs9560698	T	C	T	C	-0.047412	0.000657226	NA	0.385871	FALSE	FALSE	FALSE	XrkhT3	13	90832611	0.983195	0.0312028	407208	Mental and behavioural disorders	TRUE	reported	13	91484865	0.010383	4.99114285165618e-06	21282	GCST90002873	TRUE	reported	5JEIcS	1	1	TRUE	0.000978798082305596	20.8492303781748	23.8085489568439
rs9882052	A	G	A	G	-0.17374	-0.0477375	NA	0.00722443	FALSE	FALSE	FALSE	XrkhT3	3	116802207	0.792799	0.181733	407208	Mental and behavioural disorders	TRUE	reported	3	116521054	0.034968	6.79516489481525e-07	21282	GCST90002873	TRUE	reported	5JEIcS	1	1	TRUE	0.00115862296733129	24.6840963057174	23.8085489568439
