# Supplementary material for: Investigating Bidirectional Causal Relationships Between Imaging‐Derived Brain Phenotypes and Sedative‐Hypnotic Use Disorder: A Mendelian Randomization Study
Source: Addict Biol. 2026 May 28;31(6):e70160. doi: 10.1111/adb.70160 (PMC13239158; doi:10.1111/adb.70160)
Supplement: Supplementary file 6 — Data S2: Supporting Information. [file ADB-31-e70160-s005.zip › Additional file2/GCST90003114_harmonise.csv]

SNP	effect_allele.exposure	other_allele.exposure	effect_allele.outcome	other_allele.outcome	beta.exposure	beta.outcome	eaf.exposure	eaf.outcome	remove	palindromic	ambiguous	id.outcome	chr.outcome	pos.outcome	pval.outcome	se.outcome	samplesize.outcome	outcome	mr_keep.outcome	pval_origin.outcome	chr.exposure	pos.exposure	se.exposure	pval.exposure	samplesize.exposure	exposure	mr_keep.exposure	pval_origin.exposure	id.exposure	action	SNP_index	mr_keep	R2	f	meanf
rs10835187	T	C	T	C	0.04971	-0.0235839	NA	0.555351	FALSE	FALSE	FALSE	XrkhT3	11	27484130	0.439924	0.0305365	407208	Mental and behavioural disorders	TRUE	reported	11	27505677	0.0098209	4.18986471096769e-07	21282	GCST90003114	TRUE	reported	chTd9E	1	1	TRUE	0.00120240285413301	25.6179358150915	24.0275154720821
rs1100582	A	T	A	T	-0.046986	0.0160687	NA	0.465848	FALSE	TRUE	TRUE	XrkhT3	6	22375419	0.597847	0.0304619	407208	Mental and behavioural disorders	TRUE	reported	6	22375648	0.0099134	2.15476543336346e-06	21282	GCST90003114	TRUE	reported	chTd9E	1	1	TRUE	0.00105443805531143	22.4621267382633	24.0275154720821
rs11076489	G	T	G	T	0.083631	0.0233105	NA	0.104509	FALSE	FALSE	FALSE	XrkhT3	16	49617026	0.637589	0.0494839	407208	Mental and behavioural disorders	TRUE	reported	16	49650937	0.018015	3.46736850452532e-06	21282	GCST90003114	TRUE	reported	chTd9E	1	1	TRUE	0.00101161217576467	21.5489062361951	24.0275154720821
rs11131568	T	A	T	A	0.046252	-0.0131412	NA	0.548145	FALSE	TRUE	TRUE	XrkhT3	4	64687730	0.6664	0.0304834	407208	Mental and behavioural disorders	TRUE	reported	4	65553448	0.0098388	2.60555353004997e-06	21282	GCST90003114	TRUE	reported	chTd9E	1	1	TRUE	0.00103732201053717	22.0971342279354	24.0275154720821
rs114921579	A	G	A	G	-0.092911	-0.0240117	NA	0.100926	FALSE	FALSE	FALSE	XrkhT3	5	129197491	0.6308	0.0499618	407208	Mental and behavioural disorders	TRUE	reported	5	128533184	0.019384	1.65310332723701e-06	21282	GCST90003114	TRUE	reported	chTd9E	1	1	TRUE	0.00107836664525224	22.9724148969534	24.0275154720821
rs117244330	G	C	G	C	-0.14097	0.0124418	NA	0.122761	FALSE	TRUE	TRUE	XrkhT3	13	110229227	0.787985	0.0462644	407208	Mental and behavioural disorders	TRUE	reported	13	110881574	0.022717	5.54881186358089e-10	21282	GCST90003114	TRUE	reported	chTd9E	1	1	TRUE	0.0018061503275923	38.5044237487317	24.0275154720821
rs117274589	T	C	T	C	0.14531	-0.026067	NA	0.0535795	FALSE	FALSE	FALSE	XrkhT3	22	50292996	0.697384	0.0670352	407208	Mental and behavioural disorders	TRUE	reported	22	50731425	0.030358	1.70883448624908e-06	21282	GCST90003114	TRUE	reported	chTd9E	1	1	TRUE	0.0010753874584792	22.9088810397954	24.0275154720821
rs117322380	C	T	C	T	0.11011	-0.00943197	NA	0.0266344	FALSE	FALSE	FALSE	XrkhT3	9	133146876	0.92019	0.0941372	407208	Mental and behavioural disorders	TRUE	reported	9	136022263	0.024442	6.67574900964306e-06	21282	GCST90003114	TRUE	reported	chTd9E	1	1	TRUE	0.000952694503759645	20.2926717568546	24.0275154720821
rs12229918	C	G	C	G	-0.067151	0.00350432	NA	0.267383	FALSE	TRUE	TRUE	XrkhT3	12	65368278	0.91873	0.0343447	407208	Mental and behavioural disorders	TRUE	reported	12	65762058	0.010139	3.60578643021643e-11	21282	GCST90003114	TRUE	reported	chTd9E	1	1	TRUE	0.00205687582687464	43.8605332665221	24.0275154720821
rs12286938	C	T	C	T	-0.052652	-0.0381732	NA	0.24463	FALSE	FALSE	FALSE	XrkhT3	11	96016141	0.280745	0.0353899	407208	Mental and behavioural disorders	TRUE	reported	11	95749304	0.010832	1.17706379078057e-06	21282	GCST90003114	TRUE	reported	chTd9E	1	1	TRUE	0.00110896571283226	23.6249896725835	24.0275154720821
rs12514487	T	A	T	A	-0.045255	-0.0219661	NA	0.442624	FALSE	TRUE	TRUE	XrkhT3	5	31094962	0.482429	0.0312728	407208	Mental and behavioural disorders	TRUE	reported	5	31095069	0.010137	8.07978863683088e-06	21282	GCST90003114	TRUE	reported	chTd9E	1	1	TRUE	0.000935610927988985	19.928445819292	24.0275154720821
rs13421039	T	C	T	C	0.048039	-0.00955417	NA	0.375418	FALSE	FALSE	FALSE	XrkhT3	2	161947373	0.761186	0.0314361	407208	Mental and behavioural disorders	TRUE	reported	2	162803883	0.010716	7.40457267450901e-06	21282	GCST90003114	TRUE	reported	chTd9E	1	1	TRUE	0.000943409308729609	20.0947076239948	24.0275154720821
rs13423928	G	A	G	A	-0.046064	-0.0391076	NA	0.460499	FALSE	FALSE	FALSE	XrkhT3	2	37050668	0.199125	0.0304564	407208	Mental and behavioural disorders	TRUE	reported	2	37277811	0.0097827	2.50841852825238e-06	21282	GCST90003114	TRUE	reported	chTd9E	1	1	TRUE	0.00104073740403488	22.1699650697565	24.0275154720821
rs159369	G	A	G	A	0.053566	-0.0171699	NA	0.718969	FALSE	FALSE	FALSE	XrkhT3	5	61199888	0.609413	0.0336064	407208	Mental and behavioural disorders	TRUE	reported	5	60495715	0.010679	5.31863270772679e-07	21282	GCST90003114	TRUE	reported	chTd9E	1	1	TRUE	0.00118084171270498	25.1580192849427	24.0275154720821
rs1635291	A	G	A	G	0.078276	0.142711	NA	0.904249	FALSE	FALSE	FALSE	XrkhT3	17	45674547	0.00874742	0.0544333	407208	Mental and behavioural disorders	TRUE	reported	17	43751913	0.011248	3.52370871042488e-12	21282	GCST90003114	TRUE	reported	chTd9E	1	1	TRUE	0.0022704243772467	48.4245750835372	24.0275154720821
rs17279586	A	G	A	G	0.13881	0.0785971	NA	0.0452079	FALSE	FALSE	FALSE	XrkhT3	10	107043260	0.288484	0.0740467	407208	Mental and behavioural disorders	TRUE	reported	10	108803018	0.029381	2.32327168784863e-06	21282	GCST90003114	TRUE	reported	chTd9E	1	1	TRUE	0.00104770899004274	22.3186307381793	24.0275154720821
rs17284541	T	G	T	G	0.1309	0.0967602	NA	0.0185853	FALSE	FALSE	FALSE	XrkhT3	2	171286361	0.394214	0.113568	407208	Mental and behavioural disorders	TRUE	reported	2	172142871	0.027326	1.67571439336082e-06	21282	GCST90003114	TRUE	reported	chTd9E	1	1	TRUE	0.00107707688488063	22.9449095419531	24.0275154720821
rs17755321	T	C	T	C	0.13418	0.0612314	NA	0.0572205	FALSE	FALSE	FALSE	XrkhT3	18	58094875	0.351338	0.0656991	407208	Mental and behavioural disorders	TRUE	reported	18	55762107	0.02925	4.51751912676304e-06	21282	GCST90003114	TRUE	reported	chTd9E	1	1	TRUE	0.000987829915609215	21.0418063299353	24.0275154720821
rs186634687	G	A	G	A	-0.28153	-0.255118	NA	0.0109761	FALSE	FALSE	FALSE	XrkhT3	1	52095304	0.0862402	0.148707	407208	Mental and behavioural disorders	TRUE	reported	1	52560976	0.063161	8.34065197408663e-06	21282	GCST90003114	TRUE	reported	chTd9E	1	1	TRUE	0.00093268218034936	19.8660054671283	24.0275154720821
rs2035065	T	C	T	C	-0.056869	-0.0550453	NA	0.413737	FALSE	FALSE	FALSE	XrkhT3	15	39086770	0.0744372	0.0308565	407208	Mental and behavioural disorders	TRUE	reported	15	39378971	0.0098636	8.25467539811732e-09	21282	GCST90003114	TRUE	reported	chTd9E	1	1	TRUE	0.00155951667309709	33.238350565399	24.0275154720821
rs2042016	A	G	A	G	-0.044753	0.0032225	NA	0.504613	FALSE	FALSE	FALSE	XrkhT3	2	40472049	0.915411	0.0303389	407208	Mental and behavioural disorders	TRUE	reported	2	40699189	0.010038	8.30041869715702e-06	21282	GCST90003114	TRUE	reported	chTd9E	1	1	TRUE	0.000933108299495853	19.8750902249139	24.0275154720821
rs28481780	C	G	C	G	0.064013	0.0233231	NA	0.133626	FALSE	TRUE	TRUE	XrkhT3	7	82113373	0.602102	0.0447334	407208	Mental and behavioural disorders	TRUE	reported	7	81742689	0.013945	4.45348506269858e-06	21282	GCST90003114	TRUE	reported	chTd9E	1	1	TRUE	0.000989138477258171	21.0697076545996	24.0275154720821
rs2957775	T	C	T	C	-0.066662	-0.00500832	NA	0.149575	FALSE	FALSE	FALSE	XrkhT3	11	24150901	0.906177	0.0424929	407208	Mental and behavioural disorders	TRUE	reported	11	24172447	0.015046	9.44495732507707e-06	21282	GCST90003114	TRUE	reported	chTd9E	1	1	TRUE	0.000921513563674872	19.6278960073985	24.0275154720821
rs34368900	A	G	A	G	0.072146	0.0366634	NA	0.129346	FALSE	FALSE	FALSE	XrkhT3	17	78463474	0.422768	0.0457362	407208	Mental and behavioural disorders	TRUE	reported	17	76459556	0.015137	1.88886100147301e-06	21282	GCST90003114	TRUE	reported	chTd9E	1	1	TRUE	0.00106627476203905	22.7145468842649	24.0275154720821
rs3914854	C	A	C	A	-0.12098	0.0635844	NA	0.0803846	FALSE	FALSE	FALSE	XrkhT3	1	160707997	0.251167	0.0554103	407208	Mental and behavioural disorders	TRUE	reported	1	160677787	0.024249	6.11645802954662e-07	21282	GCST90003114	TRUE	reported	chTd9E	1	1	TRUE	0.00116820594620411	24.8884974259085	24.0275154720821
rs479908	T	G	T	G	0.052395	0.0549279	NA	0.241887	FALSE	FALSE	FALSE	XrkhT3	11	59991830	0.120127	0.0353407	407208	Mental and behavioural disorders	TRUE	reported	11	59759303	0.011649	6.90080888548451e-06	21282	GCST90003114	TRUE	reported	chTd9E	1	1	TRUE	0.000949680068315908	20.2284023643018	24.0275154720821
rs4986172	T	C	T	C	0.046623	-0.0163639	NA	0.372054	FALSE	FALSE	FALSE	XrkhT3	17	45138914	0.60144	0.0313285	407208	Mental and behavioural disorders	TRUE	reported	17	43216281	0.010233	5.23962251905937e-06	21282	GCST90003114	TRUE	reported	chTd9E	1	1	TRUE	0.000974447934821685	20.7564781602829	24.0275154720821
rs6064010	G	A	G	A	-0.051909	-0.0245218	NA	0.426212	FALSE	FALSE	FALSE	XrkhT3	20	53836452	0.42637	0.0308288	407208	Mental and behavioural disorders	TRUE	reported	20	52452991	0.0098531	1.39027271648398e-07	21282	GCST90003114	TRUE	reported	chTd9E	1	1	TRUE	0.00130245008843034	27.7522838463474	24.0275154720821
rs6596428	T	C	T	C	-0.044149	0.0755487	NA	0.494559	FALSE	FALSE	FALSE	XrkhT3	5	138306341	0.0128603	0.0303699	407208	Mental and behavioural disorders	TRUE	reported	5	137642030	0.0097574	6.08135001278718e-06	21282	GCST90003114	TRUE	reported	chTd9E	1	1	TRUE	0.000961044523062763	20.4707007055719	24.0275154720821
rs669952	A	G	A	G	0.069028	-0.0026992	NA	0.138239	FALSE	FALSE	FALSE	XrkhT3	2	4515887	0.951491	0.0443694	407208	Mental and behavioural disorders	TRUE	reported	2	4563477	0.0126	4.33710563500441e-08	21282	GCST90003114	TRUE	reported	chTd9E	1	1	TRUE	0.00140826705042413	30.0101851880028	24.0275154720821
rs68175985	A	G	A	G	0.060907	0.0403107	NA	0.117733	FALSE	FALSE	FALSE	XrkhT3	19	12998949	0.396102	0.0475025	407208	Mental and behavioural disorders	TRUE	reported	19	13109763	0.013285	4.56982953285961e-06	21282	GCST90003114	TRUE	reported	chTd9E	1	1	TRUE	0.000986665961329354	21.0169884041567	24.0275154720821
rs6867851	C	G	C	G	0.049255	0.0216487	NA	0.340686	FALSE	TRUE	TRUE	XrkhT3	5	92847045	0.50235	0.0322731	407208	Mental and behavioural disorders	TRUE	reported	5	92182752	0.0098681	6.04226822049881e-07	21282	GCST90003114	TRUE	reported	chTd9E	1	1	TRUE	0.00116926519320676	24.9110909830512	24.0275154720821
rs7020744	T	C	T	C	-0.052714	-0.0210182	NA	0.257781	FALSE	FALSE	FALSE	XrkhT3	9	88868165	0.545659	0.0347824	407208	Mental and behavioural disorders	TRUE	reported	9	91483080	0.011593	5.47393958674595e-06	21282	GCST90003114	TRUE	reported	chTd9E	1	1	TRUE	0.000970568331595025	20.6737593925035	24.0275154720821
rs73076232	A	C	A	C	0.058391	-0.0205262	NA	0.236944	FALSE	FALSE	FALSE	XrkhT3	20	8100964	0.564702	0.0356437	407208	Mental and behavioural disorders	TRUE	reported	20	8081611	0.012293	2.04785875896321e-06	21282	GCST90003114	TRUE	reported	chTd9E	1	1	TRUE	0.00105901827457748	22.5598001236105	24.0275154720821
rs73201772	T	C	T	C	-0.066945	-0.133598	NA	0.0612446	FALSE	FALSE	FALSE	XrkhT3	12	111467441	0.0357018	0.0636088	407208	Mental and behavioural disorders	TRUE	reported	12	111905245	0.014952	7.59976214361037e-06	21282	GCST90003114	TRUE	reported	chTd9E	1	1	TRUE	0.000941057992327166	20.0445771862861	24.0275154720821
rs7550212	G	T	G	T	0.043518	0.0589675	NA	0.431606	FALSE	FALSE	FALSE	XrkhT3	1	87176393	0.0537019	0.0305653	407208	Mental and behavioural disorders	TRUE	reported	1	87642076	0.009813	9.26616437493744e-06	21282	GCST90003114	TRUE	reported	chTd9E	1	1	TRUE	0.000923252878385043	19.6649769986511	24.0275154720821
rs78777705	C	T	C	T	-0.14907	-0.0959563	NA	0.0054127	FALSE	FALSE	FALSE	XrkhT3	15	51515888	0.64738	0.209784	407208	Mental and behavioural disorders	TRUE	reported	15	51808085	0.032902	5.90744925867226e-06	21282	GCST90003114	TRUE	reported	chTd9E	1	1	TRUE	0.000963617708341806	20.5255636301013	24.0275154720821
rs79009371	C	T	C	T	0.20292	0.219339	NA	0.0121806	FALSE	FALSE	FALSE	XrkhT3	5	2855383	0.116513	0.139743	407208	Mental and behavioural disorders	TRUE	reported	5	2855497	0.045036	6.64966857124676e-06	21282	GCST90003114	TRUE	reported	chTd9E	1	1	TRUE	0.000953023385022887	20.299683706568	24.0275154720821
rs79525543	A	G	A	G	-0.076751	-0.0212674	NA	0.114325	FALSE	FALSE	FALSE	XrkhT3	2	120423837	0.652284	0.0471988	407208	Mental and behavioural disorders	TRUE	reported	2	121181413	0.017063	6.89604362163703e-06	21282	GCST90003114	TRUE	reported	chTd9E	1	1	TRUE	0.000949800023540504	20.2309598671	24.0275154720821
rs9266721	A	C	A	C	-0.049191	-0.0782375	NA	0.599781	FALSE	FALSE	FALSE	XrkhT3	6	31382042	0.0112528	0.030866	407208	Mental and behavioural disorders	TRUE	reported	6	31349819	0.0098965	6.72821715521547e-07	21282	GCST90003114	TRUE	reported	chTd9E	1	1	TRUE	0.00115955599335513	24.7039972066179	24.0275154720821
