# Supplementary material for: Investigating Bidirectional Causal Relationships Between Imaging‐Derived Brain Phenotypes and Sedative‐Hypnotic Use Disorder: A Mendelian Randomization Study
Source: Addict Biol. 2026 May 28;31(6):e70160. doi: 10.1111/adb.70160 (PMC13239158; doi:10.1111/adb.70160)
Supplement: Supplementary file 6 — Data S2: Supporting Information. [file ADB-31-e70160-s005.zip › Additional file2/GCST90003348_harmonise.csv]

SNP	effect_allele.exposure	other_allele.exposure	effect_allele.outcome	other_allele.outcome	beta.exposure	beta.outcome	eaf.exposure	eaf.outcome	remove	palindromic	ambiguous	id.outcome	chr.outcome	pos.outcome	pval.outcome	se.outcome	samplesize.outcome	outcome	mr_keep.outcome	pval_origin.outcome	chr.exposure	pos.exposure	se.exposure	pval.exposure	samplesize.exposure	exposure	mr_keep.exposure	pval_origin.exposure	id.exposure	action	SNP_index	mr_keep	R2	f	meanf
rs11045171	G	A	G	A	0.057792	-0.0081997	NA	0.217378	FALSE	FALSE	FALSE	XrkhT3	12	20317265	0.824179	0.0369067	407208	Mental and behavioural disorders	TRUE	reported	12	20470199	0.01225	2.40104334356932e-06	21282	GCST90003348	TRUE	reported	rMB1se	1	1	TRUE	0.0010447127192109	22.2547364710621	22.4446750404303
rs11154343	T	C	T	C	-0.048777	0.044883	NA	0.235531	FALSE	FALSE	FALSE	XrkhT3	6	126091807	0.211127	0.0358929	407208	Mental and behavioural disorders	TRUE	reported	6	126412953	0.01054	3.71364170191956e-06	21282	GCST90003348	TRUE	reported	rMB1se	1	1	TRUE	0.00100530927890818	21.4145096604309	22.4446750404303
rs114386262	G	A	G	A	0.11134	-0.0662334	NA	0.0595915	FALSE	FALSE	FALSE	XrkhT3	5	10559510	0.300998	0.0640372	407208	Mental and behavioural disorders	TRUE	reported	5	10559622	0.024995	8.44695148844579e-06	21282	GCST90003348	TRUE	reported	rMB1se	1	1	TRUE	0.000931491685381711	19.840624441623	22.4446750404303
rs116744270	G	A	G	A	0.099805	0.043809	NA	0.0484306	FALSE	FALSE	FALSE	XrkhT3	19	35668906	0.538699	0.0712594	407208	Mental and behavioural disorders	TRUE	reported	19	36159808	0.022232	7.18290297296526e-06	21282	GCST90003348	TRUE	reported	rMB1se	1	1	TRUE	0.000946071638665603	20.1514692042957	22.4446750404303
rs117065739	G	A	G	A	-0.19679	-0.0469318	NA	0.0170887	FALSE	FALSE	FALSE	XrkhT3	11	102129118	0.688147	0.116929	407208	Mental and behavioural disorders	TRUE	reported	11	101999849	0.044532	9.96552080134768e-06	21282	GCST90003348	TRUE	reported	rMB1se	1	1	TRUE	0.000916749939040685	19.5263394733076	22.4446750404303
rs117392919	A	G	A	G	0.12167	-0.0267697	NA	0.0388926	FALSE	FALSE	FALSE	XrkhT3	17	10250035	0.736899	0.0796805	407208	Mental and behavioural disorders	TRUE	reported	17	10153352	0.026913	6.19441075076781e-06	21282	GCST90003348	TRUE	reported	rMB1se	1	1	TRUE	0.000959430408709199	20.4362862918412	22.4446750404303
rs12514042	T	C	T	C	-0.16265	-0.0155449	NA	0.0242081	FALSE	FALSE	FALSE	XrkhT3	5	159433757	0.875244	0.0990117	407208	Mental and behavioural disorders	TRUE	reported	5	158860765	0.032238	4.56246977076851e-07	21282	GCST90003348	TRUE	reported	rMB1se	1	1	TRUE	0.00119464913998753	25.4525405546187	22.4446750404303
rs13124301	T	C	T	C	0.087745	-0.0930363	NA	0.0580808	FALSE	FALSE	FALSE	XrkhT3	4	57384308	0.151572	0.0648788	407208	Mental and behavioural disorders	TRUE	reported	4	58250474	0.018582	2.34909186018037e-06	21282	GCST90003348	TRUE	reported	rMB1se	1	1	TRUE	0.0010466286606527	22.2955931054398	22.4446750404303
rs13401037	T	A	T	A	0.052631	-0.0610532	NA	0.311646	FALSE	TRUE	TRUE	XrkhT3	2	42055492	0.0622329	0.0327428	407208	Mental and behavioural disorders	TRUE	reported	2	42282632	0.011224	2.76057785622034e-06	21282	GCST90003348	TRUE	reported	rMB1se	1	1	TRUE	0.00103211244911752	21.9860449879598	22.4446750404303
rs184118492	A	G	A	G	-0.20877	0.0495573	NA	0.0368657	FALSE	FALSE	FALSE	XrkhT3	5	79755647	0.537904	0.0804522	407208	Mental and behavioural disorders	TRUE	reported	5	79051470	0.045346	4.17061403126722e-06	21282	GCST90003348	TRUE	reported	rMB1se	1	1	TRUE	0.000994977930145361	21.1942181327821	22.4446750404303
rs192622903	A	G	A	G	-0.061224	0.0140007	NA	0.135328	FALSE	FALSE	FALSE	XrkhT3	2	240975410	0.752253	0.0443524	407208	Mental and behavioural disorders	TRUE	reported	2	241914827	0.01385	9.90147738776604e-06	21282	GCST90003348	TRUE	reported	rMB1se	1	1	TRUE	0.000917345287200351	19.5390317503161	22.4446750404303
rs2033939	A	G	A	G	-0.1177	-0.02779	NA	0.0903291	FALSE	FALSE	FALSE	XrkhT3	15	39341703	0.602446	0.0533514	407208	Mental and behavioural disorders	TRUE	reported	15	39633904	0.017805	3.91741877107783e-11	21282	GCST90003348	TRUE	reported	rMB1se	1	1	TRUE	0.00204911201467836	43.6946388818653	22.4446750404303
rs211329	T	A	T	A	-0.06451	-0.0369045	NA	0.19676	FALSE	TRUE	TRUE	XrkhT3	10	32079604	0.335499	0.0383185	407208	Mental and behavioural disorders	TRUE	reported	10	32368532	0.011236	9.52357486191919e-09	21282	GCST90003348	TRUE	reported	rMB1se	1	1	TRUE	0.00154648614535893	32.960197662271	22.4446750404303
rs2275703	C	A	C	A	0.044805	-0.0208392	NA	0.44924	FALSE	FALSE	FALSE	XrkhT3	1	160195305	0.496621	0.0306541	407208	Mental and behavioural disorders	TRUE	reported	1	160165095	0.0099537	6.78734617380087e-06	21282	GCST90003348	TRUE	reported	rMB1se	1	1	TRUE	0.000951170003350743	20.260168535878	22.4446750404303
rs28517287	T	C	T	C	0.050082	-0.0449871	NA	0.21237	FALSE	FALSE	FALSE	XrkhT3	5	94511346	0.228356	0.037346	407208	Mental and behavioural disorders	TRUE	reported	5	93847051	0.010661	2.6485001386067e-06	21282	GCST90003348	TRUE	reported	rMB1se	1	1	TRUE	0.00103586914423854	22.0661530364586	22.4446750404303
rs3134932	A	C	A	C	0.050175	0.00474591	NA	0.385147	FALSE	FALSE	FALSE	XrkhT3	6	32218370	0.878989	0.0311715	407208	Mental and behavioural disorders	TRUE	reported	6	32186147	0.0099309	4.39744078447369e-07	21282	GCST90003348	TRUE	reported	rMB1se	1	1	TRUE	0.00119802119098374	25.5244697998429	22.4446750404303
rs4341235	C	G	C	G	0.076071	-0.00120146	NA	0.0677512	FALSE	TRUE	TRUE	XrkhT3	9	32833314	0.984186	0.0606164	407208	Mental and behavioural disorders	TRUE	reported	9	32833312	0.017026	7.94328234724282e-06	21282	GCST90003348	TRUE	reported	rMB1se	1	1	TRUE	0.000937116055382908	19.9605349963674	22.4446750404303
rs62207061	C	T	C	T	0.088841	-0.0367089	NA	0.0693865	FALSE	FALSE	FALSE	XrkhT3	21	20394531	0.538768	0.0597207	407208	Mental and behavioural disorders	TRUE	reported	21	21766843	0.019931	8.33681184619635e-06	21282	GCST90003348	TRUE	reported	rMB1se	1	1	TRUE	0.000932719369352024	19.8667983274181	22.4446750404303
rs62252767	T	C	T	C	0.06051	-0.0389443	NA	0.118516	FALSE	FALSE	FALSE	XrkhT3	3	33730208	0.408789	0.0471466	407208	Mental and behavioural disorders	TRUE	reported	3	33771700	0.013638	9.17909786057336e-06	21282	GCST90003348	TRUE	reported	rMB1se	1	1	TRUE	0.000924142533904154	19.6839438912653	22.4446750404303
rs6461506	C	T	C	T	-0.059821	0.0228157	NA	0.130653	FALSE	FALSE	FALSE	XrkhT3	7	2654818	0.612181	0.0450048	407208	Mental and behavioural disorders	TRUE	reported	7	2694452	0.013391	7.96526079783779e-06	21282	GCST90003348	TRUE	reported	rMB1se	1	1	TRUE	0.000936832236847078	19.9544840039904	22.4446750404303
rs6465524	G	A	G	A	0.057263	0.0374671	NA	0.288902	FALSE	FALSE	FALSE	XrkhT3	7	96559145	0.261509	0.0333684	407208	Mental and behavioural disorders	TRUE	reported	7	96188457	0.010995	1.92530704507769e-07	21282	GCST90003348	TRUE	reported	rMB1se	1	1	TRUE	0.00127289366399933	27.1217002102602	22.4446750404303
rs6923047	T	C	T	C	-0.045832	0.0116038	NA	0.390588	FALSE	FALSE	FALSE	XrkhT3	6	161711297	0.708567	0.0310444	407208	Mental and behavioural disorders	TRUE	reported	6	162132329	0.0099009	3.69572799739443e-06	21282	GCST90003348	TRUE	reported	rMB1se	1	1	TRUE	0.00100586285557592	21.4263134995367	22.4446750404303
rs7005646	A	G	A	G	-0.071839	0.0576859	NA	0.0930415	FALSE	FALSE	FALSE	XrkhT3	8	48134757	0.273848	0.0527176	407208	Mental and behavioural disorders	TRUE	reported	8	49047317	0.01589	6.18301072751713e-06	21282	GCST90003348	TRUE	reported	rMB1se	1	1	TRUE	0.000959496553868597	20.4376965657476	22.4446750404303
rs71641729	A	G	A	G	0.0743	0.0259376	NA	0.161766	FALSE	FALSE	FALSE	XrkhT3	1	61328961	0.526466	0.0409492	407208	Mental and behavioural disorders	TRUE	reported	1	61794633	0.015695	2.21666467310482e-06	21282	GCST90003348	TRUE	reported	rMB1se	1	1	TRUE	0.00105192666048387	22.4085715088902	22.4446750404303
rs75694422	T	C	T	C	0.080879	-0.0215885	NA	0.0701427	FALSE	FALSE	FALSE	XrkhT3	9	93928501	0.718522	0.0598959	407208	Mental and behavioural disorders	TRUE	reported	9	96690783	0.017915	6.37382301438347e-06	21282	GCST90003348	TRUE	reported	rMB1se	1	1	TRUE	0.000956774872521236	20.3796680415444	22.4446750404303
rs75888832	C	T	C	T	-0.2322	-0.081496	NA	0.00149034	FALSE	FALSE	FALSE	XrkhT3	15	50367951	0.839975	0.403596	407208	Mental and behavioural disorders	TRUE	reported	15	50660148	0.05132	6.08695372334901e-06	21282	GCST90003348	TRUE	reported	rMB1se	1	1	TRUE	0.000960995028706564	20.4696454383814	22.4446750404303
rs77747822	A	G	A	G	-0.08329	0.0347428	NA	0.0756084	FALSE	FALSE	FALSE	XrkhT3	3	12472032	0.545486	0.0574701	407208	Mental and behavioural disorders	TRUE	reported	3	12513531	0.018088	4.1562340882986e-06	21282	GCST90003348	TRUE	reported	rMB1se	1	1	TRUE	0.000995313082228091	21.2013643851474	22.4446750404303
rs79202519	A	C	A	C	-0.11832	0.17338	NA	0.0301726	FALSE	FALSE	FALSE	XrkhT3	3	196000115	0.0545142	0.0901738	407208	Mental and behavioural disorders	TRUE	reported	3	195726986	0.026775	9.96322641954418e-06	21282	GCST90003348	TRUE	reported	rMB1se	1	1	TRUE	0.00091674089652351	19.5261466952473	22.4446750404303
rs904462	A	G	A	G	0.091457	-0.0114284	NA	0.882795	FALSE	FALSE	FALSE	XrkhT3	11	88697756	0.80742	0.0468846	407208	Mental and behavioural disorders	TRUE	reported	11	88430924	0.020461	7.87045789695099e-06	21282	GCST90003348	TRUE	reported	rMB1se	1	1	TRUE	0.000937907986174183	19.977418926541	22.4446750404303
rs9784719	A	G	A	G	-0.13631	-0.0358511	NA	0.0151003	FALSE	FALSE	FALSE	XrkhT3	5	172961209	0.775783	0.125873	407208	Mental and behavioural disorders	TRUE	reported	5	172388212	0.027339	6.21870563798752e-07	21282	GCST90003348	TRUE	reported	rMB1se	1	1	TRUE	0.00116673102384019	24.857037664323	22.4446750404303
rs9855893	A	G	A	G	-0.048909	0.088904	NA	0.72126	FALSE	FALSE	FALSE	XrkhT3	3	175449489	0.00911003	0.0340903	407208	Mental and behavioural disorders	TRUE	reported	3	175167277	0.010501	3.22032719816754e-06	21282	GCST90003348	TRUE	reported	rMB1se	1	1	TRUE	0.00101826626991421	21.690793226885	22.4446750404303
rs9966387	A	G	A	G	0.05346	0.0333742	NA	0.197622	FALSE	FALSE	FALSE	XrkhT3	18	48960731	0.37994	0.0380113	407208	Mental and behavioural disorders	TRUE	reported	18	46487101	0.011758	5.47772215655659e-06	21282	GCST90003348	TRUE	reported	rMB1se	1	1	TRUE	0.000970413675906772	20.6704619222328	22.4446750404303
