# Supplementary material for: Investigating Bidirectional Causal Relationships Between Imaging‐Derived Brain Phenotypes and Sedative‐Hypnotic Use Disorder: A Mendelian Randomization Study
Source: Addict Biol. 2026 May 28;31(6):e70160. doi: 10.1111/adb.70160 (PMC13239158; doi:10.1111/adb.70160)
Supplement: Supplementary file 6 — Data S2: Supporting Information. [file ADB-31-e70160-s005.zip › Additional file2/GCST90005828_harmonise.csv]

SNP	effect_allele.exposure	other_allele.exposure	effect_allele.outcome	other_allele.outcome	beta.exposure	beta.outcome	eaf.exposure	eaf.outcome	remove	palindromic	ambiguous	id.outcome	chr.outcome	pos.outcome	pval.outcome	se.outcome	samplesize.outcome	outcome	mr_keep.outcome	pval_origin.outcome	chr.exposure	pos.exposure	se.exposure	pval.exposure	samplesize.exposure	exposure	mr_keep.exposure	pval_origin.exposure	id.exposure	action	SNP_index	mr_keep	R2	f	meanf
rs1047948	A	G	A	G	-0.047136	0.0470155	NA	0.642761	FALSE	FALSE	FALSE	XrkhT3	2	55290355	0.137046	0.0316202	407208	Mental and behavioural disorders	TRUE	reported	2	55517491	0.0099197	2.0304860027168e-06	21081	GCST90005828	TRUE	reported	7rjm1J	1	1	TRUE	0.00106992234038286	22.5770487017163	22.4656944757534
rs1048193	G	C	G	C	0.065639	0.0106746	NA	0.11711	FALSE	TRUE	TRUE	XrkhT3	11	35432170	0.821242	0.0472437	407208	Mental and behavioural disorders	TRUE	reported	11	35453717	0.013399	9.71404251728768e-07	21081	GCST90005828	TRUE	reported	7rjm1J	1	1	TRUE	0.00113708732316647	23.9959491746398	22.4656944757534
rs10974776	T	G	T	G	0.073766	-0.0635274	NA	0.127585	FALSE	FALSE	FALSE	XrkhT3	9	4783580	0.163446	0.0455859	407208	Mental and behavioural disorders	TRUE	reported	9	4783580	0.016091	4.58036407790827e-06	21081	GCST90005828	TRUE	reported	7rjm1J	1	1	TRUE	0.000995915414887564	21.0138290266684	22.4656944757534
rs11230260	A	G	A	G	-0.15133	-0.0790005	NA	0.012075	FALSE	FALSE	FALSE	XrkhT3	11	60324688	0.578777	0.142299	407208	Mental and behavioural disorders	TRUE	reported	11	60092161	0.031016	1.07300068693166e-06	21081	GCST90005828	TRUE	reported	7rjm1J	1	1	TRUE	0.00112796891856001	23.803306223906	22.4656944757534
rs117341446	A	G	A	G	0.26025	0.129457	NA	0.00460205	FALSE	FALSE	FALSE	XrkhT3	10	100431100	0.582974	0.235786	407208	Mental and behavioural disorders	TRUE	reported	10	102190857	0.054866	2.11494949070764e-06	21081	GCST90005828	TRUE	reported	7rjm1J	1	1	TRUE	0.00106615512156997	22.4974696000098	22.4656944757534
rs12623480	C	T	C	T	-0.055514	0.0110662	NA	0.741198	FALSE	FALSE	FALSE	XrkhT3	2	42052827	0.752927	0.0351551	407208	Mental and behavioural disorders	TRUE	reported	2	42279967	0.010603	1.65958690743756e-07	21081	GCST90005828	TRUE	reported	7rjm1J	1	1	TRUE	0.00129864948678172	27.4098282913152	22.4656944757534
rs13073793	T	C	T	C	0.11719	-0.0865737	NA	0.0324555	FALSE	FALSE	FALSE	XrkhT3	3	131387979	0.310344	0.0853363	407208	Mental and behavioural disorders	TRUE	reported	3	131106823	0.025383	3.91741877107783e-06	21081	GCST90005828	TRUE	reported	7rjm1J	1	1	TRUE	0.00101010168929578	21.3134622729124	22.4656944757534
rs143616243	A	G	A	G	-0.17739	0.0602876	NA	0.0273889	FALSE	FALSE	FALSE	XrkhT3	20	20718875	0.513315	0.0922273	407208	Mental and behavioural disorders	TRUE	reported	20	20699518	0.038638	4.43098214489298e-06	21081	GCST90005828	TRUE	reported	7rjm1J	1	1	TRUE	0.000998858035095331	21.0759804341787	22.4656944757534
rs146886851	T	C	T	C	-0.17211	0.181137	NA	0.0226052	FALSE	FALSE	FALSE	XrkhT3	7	73411109	0.0758298	0.102026	407208	Mental and behavioural disorders	TRUE	reported	7	72825439	0.038542	8.02971257669863e-06	21081	GCST90005828	TRUE	reported	7rjm1J	1	1	TRUE	0.000945021947747598	19.9389603917571	22.4656944757534
rs148463143	G	T	G	T	-0.23824	-0.396824	NA	0.0047557	FALSE	FALSE	FALSE	XrkhT3	8	18630489	0.083672	0.229409	407208	Mental and behavioural disorders	TRUE	reported	8	18487999	0.052946	6.84226672765952e-06	21081	GCST90005828	TRUE	reported	7rjm1J	1	1	TRUE	0.000959521978036735	20.2451894792912	22.4656944757534
rs1553597	G	C	G	C	-0.046598	0.017826	NA	0.687261	FALSE	TRUE	TRUE	XrkhT3	18	55833792	0.587341	0.0328473	407208	Mental and behavioural disorders	TRUE	reported	18	53501023	0.010299	6.08415122291709e-06	21081	GCST90005828	TRUE	reported	7rjm1J	1	1	TRUE	0.000970133945877446	20.469311419007	22.4656944757534
rs163951	C	T	C	T	-0.056284	0.0231635	NA	0.516973	FALSE	FALSE	FALSE	XrkhT3	5	92976351	0.446108	0.0304015	407208	Mental and behavioural disorders	TRUE	reported	5	92312058	0.010135	2.83465363348967e-08	21081	GCST90005828	TRUE	reported	7rjm1J	1	1	TRUE	0.00146081865105904	30.8376445519898	22.4656944757534
rs189502578	G	A	G	A	0.19204	0.11022	NA	0.040062	FALSE	FALSE	FALSE	XrkhT3	1	246685613	0.153647	0.0772515	407208	Mental and behavioural disorders	TRUE	reported	1	246848915	0.040585	2.24026812659387e-06	21081	GCST90005828	TRUE	reported	7rjm1J	1	1	TRUE	0.00106096259041443	22.3877830436374	22.4656944757534
rs305334	G	C	G	C	-0.043692	4.26875e-05	NA	0.446449	FALSE	TRUE	TRUE	XrkhT3	8	136628314	0.99889	0.0306925	407208	Mental and behavioural disorders	TRUE	reported	8	137640557	0.0097593	7.61202139005718e-06	21081	GCST90005828	TRUE	reported	7rjm1J	1	1	TRUE	0.000949866534799083	20.041273221778	22.4656944757534
rs4396680	G	A	G	A	0.055232	-0.121611	NA	0.89393	FALSE	FALSE	FALSE	XrkhT3	2	10038109	0.0141566	0.0495709	407208	Mental and behavioural disorders	TRUE	reported	2	10178236	0.012019	4.34110209707345e-06	21081	GCST90005828	TRUE	reported	7rjm1J	1	1	TRUE	0.0010007344021726	21.1156115823297	22.4656944757534
rs4696843	C	T	C	T	-0.047244	0.0163027	NA	0.483304	FALSE	FALSE	FALSE	XrkhT3	4	8553850	0.599347	0.0310328	407208	Mental and behavioural disorders	TRUE	reported	4	8555577	0.01031	4.6259400476616e-06	21081	GCST90005828	TRUE	reported	7rjm1J	1	1	TRUE	0.0009950672103095	20.9959140717572	22.4656944757534
rs56275932	T	C	T	C	0.045324	-0.0473757	NA	0.372595	FALSE	FALSE	FALSE	XrkhT3	3	5094856	0.134022	0.0316169	407208	Mental and behavioural disorders	TRUE	reported	3	5136541	0.010156	8.13017698856441e-06	21081	GCST90005828	TRUE	reported	7rjm1J	1	1	TRUE	0.000943864735298194	19.9145213697919	22.4656944757534
rs61587866	A	T	A	T	0.051807	-0.0369523	NA	0.408442	FALSE	TRUE	TRUE	XrkhT3	6	158088271	0.231678	0.0308953	407208	Mental and behavioural disorders	TRUE	reported	6	158509303	0.010246	4.31221096940127e-07	21081	GCST90005828	TRUE	reported	7rjm1J	1	1	TRUE	0.001211296880295	25.563892402854	22.4656944757534
rs61853136	G	A	G	A	0.15702	0.158241	NA	0.00831091	FALSE	FALSE	FALSE	XrkhT3	10	61242811	0.355513	0.171266	407208	Mental and behavioural disorders	TRUE	reported	10	63002569	0.0348	6.45208380901973e-06	21081	GCST90005828	TRUE	reported	7rjm1J	1	1	TRUE	0.000964808312820596	20.3568348694501	22.4656944757534
rs6573568	T	C	T	C	0.062004	0.00150593	NA	0.117591	FALSE	FALSE	FALSE	XrkhT3	14	64783097	0.974547	0.0471984	407208	Mental and behavioural disorders	TRUE	reported	14	65249815	0.014032	9.96781571151294e-06	21081	GCST90005828	TRUE	reported	7rjm1J	1	1	TRUE	0.000925352054510272	19.5235621253461	22.4656944757534
rs6711735	C	T	C	T	-0.081996	0.0747671	NA	0.134092	FALSE	FALSE	FALSE	XrkhT3	2	132714679	0.0934953	0.0445775	407208	Mental and behavioural disorders	TRUE	reported	2	133472252	0.016677	8.86339287327935e-07	21081	GCST90005828	TRUE	reported	7rjm1J	1	1	TRUE	0.00114540885935642	24.1717598943031	22.4656944757534
rs6730304	C	T	C	T	0.098342	-0.022052	NA	0.036933	FALSE	FALSE	FALSE	XrkhT3	2	222717681	0.785071	0.0808606	407208	Mental and behavioural disorders	TRUE	reported	2	223582400	0.020776	2.22330989065141e-06	21081	GCST90005828	TRUE	reported	7rjm1J	1	1	TRUE	0.00106169960559776	22.4033516159699	22.4656944757534
rs6731967	C	G	C	G	-0.05563	0.0573691	NA	0.275378	FALSE	TRUE	TRUE	XrkhT3	2	236236963	0.0897904	0.033816	407208	Mental and behavioural disorders	TRUE	reported	2	237145606	0.011508	1.34803137381309e-06	21081	GCST90005828	TRUE	reported	7rjm1J	1	1	TRUE	0.00110725096073965	23.365614600646	22.4656944757534
rs74555742	C	G	C	G	0.31844	0.0294598	NA	0.0173434	FALSE	TRUE	TRUE	XrkhT3	18	69656347	0.795521	0.11368	407208	Mental and behavioural disorders	TRUE	reported	18	67323583	0.067098	2.08977726445704e-06	21081	GCST90005828	TRUE	reported	7rjm1J	1	1	TRUE	0.00106728672436071	22.5213736258846	22.4656944757534
rs74962476	TTCTC	T	TTCTC	T	-0.050346	-0.00373105	NA	0.295877	FALSE	FALSE	FALSE	XrkhT3	3	6857208	0.910863	0.0333279	407208	Mental and behavioural disorders	TRUE	reported	3	6898895	0.010476	1.552744501433e-06	21081	GCST90005828	TRUE	reported	7rjm1J	1	1	TRUE	0.00109439022996764	23.0939254238432	22.4656944757534
rs764490	G	T	G	T	-0.1169	0.00424694	NA	0.0288172	FALSE	FALSE	FALSE	XrkhT3	17	525073	0.962682	0.0907703	407208	Mental and behavioural disorders	TRUE	reported	17	428313	0.024058	1.1890496789851e-06	21081	GCST90005828	TRUE	reported	7rjm1J	1	1	TRUE	0.00111874893397327	23.6085207866853	22.4656944757534
rs9907408	G	A	G	A	0.07824	0.0540594	NA	0.123099	FALSE	FALSE	FALSE	XrkhT3	17	74074633	0.242193	0.0462234	407208	Mental and behavioural disorders	TRUE	reported	17	72070772	0.017539	8.20729417178977e-06	21081	GCST90005828	TRUE	reported	7rjm1J	1	1	TRUE	0.000943076781820899	19.8978807133109	22.4656944757534
rs9910284	T	C	T	C	0.050875	-0.0482972	NA	0.217632	FALSE	FALSE	FALSE	XrkhT3	17	46122825	0.192345	0.037047	407208	Mental and behavioural disorders	TRUE	reported	17	44200191	0.010195	6.07715061560914e-07	21081	GCST90005828	TRUE	reported	7rjm1J	1	1	TRUE	0.0011798599701149	24.8996464061166	22.4656944757534
