# Supplementary material for: Investigating Bidirectional Causal Relationships Between Imaging‐Derived Brain Phenotypes and Sedative‐Hypnotic Use Disorder: A Mendelian Randomization Study
Source: Addict Biol. 2026 May 28;31(6):e70160. doi: 10.1111/adb.70160 (PMC13239158; doi:10.1111/adb.70160)
Supplement: Supplementary file 6 — Data S2: Supporting Information. [file ADB-31-e70160-s005.zip › Additional file2/GCST90003057_harmonise.csv]

SNP	effect_allele.exposure	other_allele.exposure	effect_allele.outcome	other_allele.outcome	beta.exposure	beta.outcome	eaf.exposure	eaf.outcome	remove	palindromic	ambiguous	id.outcome	chr.outcome	pos.outcome	pval.outcome	se.outcome	samplesize.outcome	outcome	mr_keep.outcome	pval_origin.outcome	chr.exposure	pos.exposure	se.exposure	pval.exposure	samplesize.exposure	exposure	mr_keep.exposure	pval_origin.exposure	id.exposure	action	SNP_index	mr_keep	R2	f	meanf
rs10142781	T	C	T	C	-0.054554	0.000641804	NA	0.146474	FALSE	FALSE	FALSE	XrkhT3	14	46837078	0.988256	0.0436035	407208	Mental and behavioural disorders	TRUE	reported	14	47306281	0.011751	3.45939377826122e-06	21282	GCST90003057	TRUE	reported	Zg3BOv	1	1	TRUE	0.00101169943964097	21.5507669744317	22.3349628158092
rs11175762	T	C	T	C	-0.046679	0.0115173	NA	0.288623	FALSE	FALSE	FALSE	XrkhT3	12	65430444	0.731099	0.0335133	407208	Mental and behavioural disorders	TRUE	reported	12	65824224	0.010065	3.54241958261649e-06	21282	GCST90003057	TRUE	reported	Zg3BOv	1	1	TRUE	0.00100963498169332	21.5067463739153	22.3349628158092
rs11249170	C	T	C	T	0.048026	0.00729308	NA	0.503924	FALSE	FALSE	FALSE	XrkhT3	1	24108105	0.810533	0.030421	407208	Mental and behavioural disorders	TRUE	reported	1	24434595	0.010088	1.94267432303149e-06	21282	GCST90003057	TRUE	reported	Zg3BOv	1	1	TRUE	0.00106381960635225	22.6621897049068	22.3349628158092
rs117623407	G	A	G	A	0.068934	-0.0790105	NA	0.0987072	FALSE	FALSE	FALSE	XrkhT3	19	31713583	0.122944	0.0512213	407208	Mental and behavioural disorders	TRUE	reported	19	32204489	0.013581	3.89403633879717e-07	21282	GCST90003057	TRUE	reported	Zg3BOv	1	1	TRUE	0.00120910939326997	25.7609957507273	22.3349628158092
rs13140399	G	T	G	T	-0.045947	-0.00284549	NA	0.489209	FALSE	FALSE	FALSE	XrkhT3	4	95536147	0.925136	0.0302821	407208	Mental and behavioural disorders	TRUE	reported	4	96457298	0.0096997	2.18323256184621e-06	21282	GCST90003057	TRUE	reported	Zg3BOv	1	1	TRUE	0.00105324066784895	22.4365925435405	22.3349628158092
rs13260236	C	G	C	G	0.05022	0.0502399	NA	0.270203	FALSE	TRUE	TRUE	XrkhT3	8	26001652	0.143471	0.0343406	407208	Mental and behavioural disorders	TRUE	reported	8	25859168	0.011043	5.4487891189019e-06	21282	GCST90003057	TRUE	reported	Zg3BOv	1	1	TRUE	0.000970834052205417	20.6794249208244	22.3349628158092
rs144548322	T	C	T	C	-0.14312	0.142739	NA	0.0301254	FALSE	FALSE	FALSE	XrkhT3	10	89445430	0.105583	0.0881992	407208	Mental and behavioural disorders	TRUE	reported	10	91205187	0.030269	2.27876741143295e-06	21282	GCST90003057	TRUE	reported	Zg3BOv	1	1	TRUE	0.00104938798357505	22.3544347656998	22.3349628158092
rs146257284	G	A	G	A	0.1538	-0.300026	NA	0.0231729	FALSE	FALSE	FALSE	XrkhT3	12	114521917	0.00695425	0.111161	407208	Mental and behavioural disorders	TRUE	reported	12	114959722	0.034448	8.05749417091451e-06	21282	GCST90003057	TRUE	reported	Zg3BOv	1	1	TRUE	0.000935762463818506	19.9316765448094	22.3349628158092
rs148291964	G	A	G	A	0.22051	-0.0968321	NA	0.0320443	FALSE	FALSE	FALSE	XrkhT3	5	121802171	0.27832	0.0893201	407208	Mental and behavioural disorders	TRUE	reported	5	121137866	0.041315	9.53454559672456e-08	21282	GCST90003057	TRUE	reported	Zg3BOv	1	1	TRUE	0.00133674231897159	28.4839522521024	22.3349628158092
rs150886112	G	A	G	A	0.17763	-0.0658185	NA	0.0194643	FALSE	FALSE	FALSE	XrkhT3	5	64611010	0.550737	0.110312	407208	Mental and behavioural disorders	TRUE	reported	5	63906837	0.037703	2.47799257082342e-06	21282	GCST90003057	TRUE	reported	Zg3BOv	1	1	TRUE	0.00104187510301991	22.1942258035593	22.3349628158092
rs17522720	A	G	A	G	-0.25957	0.00164192	NA	0.018654	FALSE	FALSE	FALSE	XrkhT3	10	45405510	0.988236	0.111358	407208	Mental and behavioural disorders	TRUE	reported	10	45900958	0.055519	2.95120922666638e-06	21282	GCST90003057	TRUE	reported	Zg3BOv	1	1	TRUE	0.00102604746027018	21.8567159824731	22.3349628158092
rs17773715	A	G	A	G	-0.057385	0.00300743	NA	0.167945	FALSE	FALSE	FALSE	XrkhT3	1	232036628	0.941161	0.0407454	407208	Mental and behavioural disorders	TRUE	reported	1	232172374	0.012939	9.25337153477778e-06	21282	GCST90003057	TRUE	reported	Zg3BOv	1	1	TRUE	0.000923382633109008	19.6677432851416	22.3349628158092
rs239434	G	A	G	A	-0.059074	-0.00714738	NA	0.841944	FALSE	FALSE	FALSE	XrkhT3	8	37373579	0.86348	0.0415677	407208	Mental and behavioural disorders	TRUE	reported	8	37231097	0.012628	2.9120578615297e-06	21282	GCST90003057	TRUE	reported	Zg3BOv	1	1	TRUE	0.00102722321401337	21.8817874742621	22.3349628158092
rs35436531	A	T	A	T	-0.04577	0.00213986	NA	0.459643	FALSE	TRUE	TRUE	XrkhT3	2	201973896	0.944127	0.0305326	407208	Mental and behavioural disorders	TRUE	reported	2	202838619	0.010067	5.48782179291458e-06	21282	GCST90003057	TRUE	reported	Zg3BOv	1	1	TRUE	0.000970348250749337	20.6690669689238	22.3349628158092
rs387747	G	T	G	T	-0.049676	-0.000513044	NA	0.365409	FALSE	FALSE	FALSE	XrkhT3	9	116215408	0.987071	0.0316601	407208	Mental and behavioural disorders	TRUE	reported	9	118977687	0.0098087	4.12857330377998e-07	21282	GCST90003057	TRUE	reported	Zg3BOv	1	1	TRUE	0.00120374584006828	25.6465834447867	22.3349628158092
rs4772273	G	A	G	A	0.045522	-0.00317428	NA	0.607743	FALSE	FALSE	FALSE	XrkhT3	13	100212988	0.918575	0.0310506	407208	Mental and behavioural disorders	TRUE	reported	13	100865242	0.010003	5.3727916560651e-06	21282	GCST90003057	TRUE	reported	Zg3BOv	1	1	TRUE	0.0009721813245225	20.7081506631789	22.3349628158092
rs482904	A	G	A	G	0.10542	-0.000142121	NA	0.0702079	FALSE	FALSE	FALSE	XrkhT3	6	63361005	0.998096	0.0595583	407208	Mental and behavioural disorders	TRUE	reported	6	64070910	0.023418	6.77953644924195e-06	21282	GCST90003057	TRUE	reported	Zg3BOv	1	1	TRUE	0.00095130687991377	20.2630868184637	22.3349628158092
rs60237568	T	A	T	A	0.049176	-0.0442857	NA	0.206073	FALSE	TRUE	TRUE	XrkhT3	1	40815387	0.243117	0.0379408	407208	Mental and behavioural disorders	TRUE	reported	1	41281059	0.010916	6.67882401366539e-06	21282	GCST90003057	TRUE	reported	Zg3BOv	1	1	TRUE	0.000952692970715708	20.2926390714309	22.3349628158092
rs6070512	C	T	C	T	-0.17069	0.117017	NA	0.0231358	FALSE	FALSE	FALSE	XrkhT3	20	58562324	0.246131	0.100894	407208	Mental and behavioural disorders	TRUE	reported	20	57137380	0.037205	4.50401678168087e-06	21282	GCST90003057	TRUE	reported	Zg3BOv	1	1	TRUE	0.000988033774238262	21.0461530257975	22.3349628158092
rs669952	A	G	A	G	0.070498	-0.0026992	NA	0.138239	FALSE	FALSE	FALSE	XrkhT3	2	4515887	0.951491	0.0443694	407208	Mental and behavioural disorders	TRUE	reported	2	4563477	0.012599	2.2284351492703e-08	21282	GCST90003057	TRUE	reported	Zg3BOv	1	1	TRUE	0.00146902958288761	31.3069403453654	22.3349628158092
rs68175985	A	G	A	G	0.072805	0.0403107	NA	0.117733	FALSE	FALSE	FALSE	XrkhT3	19	12998949	0.396102	0.0475025	407208	Mental and behavioural disorders	TRUE	reported	19	13109763	0.013282	4.26284949861522e-08	21282	GCST90003057	TRUE	reported	Zg3BOv	1	1	TRUE	0.00140984154235333	30.0437849974578	22.3349628158092
rs72856131	T	C	T	C	-0.1043	0.0352824	NA	0.0893327	FALSE	FALSE	FALSE	XrkhT3	2	145606065	0.507814	0.0532769	407208	Mental and behavioural disorders	TRUE	reported	2	146363633	0.023252	7.30970751868601e-06	21282	GCST90003057	TRUE	reported	Zg3BOv	1	1	TRUE	0.00094455041363035	20.1190362460619	22.3349628158092
rs7337159	C	T	C	T	0.059515	-0.00233357	NA	0.863658	FALSE	FALSE	FALSE	XrkhT3	13	28554769	0.958225	0.0445499	407208	Mental and behavioural disorders	TRUE	reported	13	29128906	0.013469	9.98849369936506e-06	21282	GCST90003057	TRUE	reported	Zg3BOv	1	1	TRUE	0.00091658233292757	19.5227662673492	22.3349628158092
rs7830362	T	C	T	C	-0.043248	0.0116563	NA	0.478768	FALSE	FALSE	FALSE	XrkhT3	8	134192072	0.701354	0.030395	407208	Mental and behavioural disorders	TRUE	reported	8	135204315	0.0097377	8.98669495047526e-06	21282	GCST90003057	TRUE	reported	Zg3BOv	1	1	TRUE	0.00092598616839386	19.7232491193016	22.3349628158092
rs79491787	G	C	G	C	0.074755	-0.00128863	NA	0.121636	FALSE	TRUE	TRUE	XrkhT3	22	45880688	0.978156	0.0470632	407208	Mental and behavioural disorders	TRUE	reported	22	46276568	0.016889	9.63607119338427e-06	21282	GCST90003057	TRUE	reported	Zg3BOv	1	1	TRUE	0.000919730447039627	19.5898813233102	22.3349628158092
rs79800179	T	A	T	A	-0.060328	0.0511505	NA	0.17429	FALSE	TRUE	TRUE	XrkhT3	7	13260215	0.203795	0.0402502	407208	Mental and behavioural disorders	TRUE	reported	7	13299840	0.013125	4.32215164232787e-06	21282	GCST90003057	TRUE	reported	Zg3BOv	1	1	TRUE	0.000991735532244462	21.1250826212192	22.3349628158092
rs7981402	A	G	A	G	-0.048181	0.00606656	NA	0.311602	FALSE	FALSE	FALSE	XrkhT3	13	60102669	0.852312	0.0325863	407208	Mental and behavioural disorders	TRUE	reported	13	60676803	0.010267	2.70894382985978e-06	21282	GCST90003057	TRUE	reported	Zg3BOv	1	1	TRUE	0.00103371991971595	22.020322737808	22.3349628158092
