# Supplementary material for: Investigating Bidirectional Causal Relationships Between Imaging‐Derived Brain Phenotypes and Sedative‐Hypnotic Use Disorder: A Mendelian Randomization Study
Source: Addict Biol. 2026 May 28;31(6):e70160. doi: 10.1111/adb.70160 (PMC13239158; doi:10.1111/adb.70160)
Supplement: Supplementary file 6 — Data S2: Supporting Information. [file ADB-31-e70160-s005.zip › Additional file2/GCST90003522_harmonise.csv]

SNP	effect_allele.exposure	other_allele.exposure	effect_allele.outcome	other_allele.outcome	beta.exposure	beta.outcome	eaf.exposure	eaf.outcome	remove	palindromic	ambiguous	id.outcome	chr.outcome	pos.outcome	pval.outcome	se.outcome	samplesize.outcome	outcome	mr_keep.outcome	pval_origin.outcome	chr.exposure	pos.exposure	se.exposure	pval.exposure	samplesize.exposure	exposure	mr_keep.exposure	pval_origin.exposure	id.exposure	action	SNP_index	mr_keep	R2	f	meanf
rs10040340	A	G	A	G	0.043411	0.0167936	NA	0.452611	FALSE	FALSE	FALSE	XrkhT3	5	82663565	0.581175	0.0304414	407208	Mental and behavioural disorders	TRUE	reported	5	81959384	0.0096972	7.62079010025412e-06	21281	GCST90003522	TRUE	reported	OWuBU2	1	1	TRUE	0.000940818954037555	20.0385391604185	22.9921727393822
rs10779605	A	G	A	G	0.045885	-0.00361914	NA	0.348268	FALSE	FALSE	FALSE	XrkhT3	1	213655457	0.909445	0.0318197	407208	Mental and behavioural disorders	TRUE	reported	1	213828800	0.01035	9.3303943579109e-06	21281	GCST90003522	TRUE	reported	OWuBU2	1	1	TRUE	0.000922715520112606	19.6525973090237	22.9921727393822
rs10799091	A	C	A	C	0.051107	0.00964198	NA	0.3369	FALSE	FALSE	FALSE	XrkhT3	1	30205239	0.765427	0.0323165	407208	Mental and behavioural disorders	TRUE	reported	1	30678086	0.010573	1.34865230816678e-06	21281	GCST90003522	TRUE	reported	OWuBU2	1	1	TRUE	0.0010967198903653	23.3627249121876	22.9921727393822
rs11709298	A	G	A	G	0.056087	0.000307395	NA	0.818215	FALSE	FALSE	FALSE	XrkhT3	3	172153011	0.99377	0.0393676	407208	Mental and behavioural disorders	TRUE	reported	3	171870801	0.011876	2.3399145610551e-06	21281	GCST90003522	TRUE	reported	OWuBU2	1	1	TRUE	0.00104697684730398	22.3019699799996	22.9921727393822
rs12909478	T	C	T	C	0.059444	0.0316747	NA	0.150813	FALSE	FALSE	FALSE	XrkhT3	15	33537049	0.455332	0.0424278	407208	Mental and behavioural disorders	TRUE	reported	15	33829250	0.012548	2.1817249589883e-06	21281	GCST90003522	TRUE	reported	OWuBU2	1	1	TRUE	0.00105345805224973	22.4401736754742	22.9921727393822
rs13016089	G	A	G	A	-0.06178	-0.0347631	NA	0.108377	FALSE	FALSE	FALSE	XrkhT3	2	183686738	0.477836	0.0489769	407208	Mental and behavioural disorders	TRUE	reported	2	184551466	0.013203	2.89534286475981e-06	21281	GCST90003522	TRUE	reported	OWuBU2	1	1	TRUE	0.00102780784641663	21.8932251925358	22.9921727393822
rs13107325	T	C	T	C	-0.13941	-0.0940519	NA	0.0140356	FALSE	FALSE	FALSE	XrkhT3	4	102267552	0.465076	0.128748	407208	Mental and behavioural disorders	TRUE	reported	4	103188709	0.018996	2.22843514927031e-13	21281	GCST90003522	TRUE	reported	OWuBU2	1	1	TRUE	0.00252449050936273	53.8545889474128	22.9921727393822
rs146594199	A	T	A	T	0.17071	0.187316	NA	0.0251293	FALSE	TRUE	TRUE	XrkhT3	19	37632838	0.0525533	0.0966259	407208	Mental and behavioural disorders	TRUE	reported	19	38123739	0.037074	4.15910610494022e-06	21281	GCST90003522	TRUE	reported	OWuBU2	1	1	TRUE	0.000995301211478385	21.2001149791708	22.9921727393822
rs149459500	C	G	C	G	0.23008	-0.384147	NA	0.00309937	FALSE	TRUE	TRUE	XrkhT3	7	16895843	0.188735	0.292276	407208	Mental and behavioural disorders	TRUE	reported	7	16935467	0.050953	6.35038418504041e-06	21281	GCST90003522	TRUE	reported	OWuBU2	1	1	TRUE	0.000957216715384965	20.3881303458392	22.9921727393822
rs150558605	T	A	T	A	-0.088156	-0.0418003	NA	0.0313694	FALSE	TRUE	TRUE	XrkhT3	16	16260330	0.632504	0.0874104	407208	Mental and behavioural disorders	TRUE	reported	16	16354187	0.019628	7.1170497226792e-06	21281	GCST90003522	TRUE	reported	OWuBU2	1	1	TRUE	0.000946996016394816	20.1702293597187	22.9921727393822
rs160459	C	A	C	A	0.046523	0.0130433	NA	0.444272	FALSE	FALSE	FALSE	XrkhT3	14	58607418	0.670104	0.0306175	407208	Mental and behavioural disorders	TRUE	reported	14	59074136	0.0097173	1.69902590267137e-06	21281	GCST90003522	TRUE	reported	OWuBU2	1	1	TRUE	0.00107593156355006	22.9194074546801	22.9921727393822
rs17765706	A	G	A	G	0.15269	0.00430062	NA	0.014911	FALSE	FALSE	FALSE	XrkhT3	14	63386605	0.97329	0.128446	407208	Mental and behavioural disorders	TRUE	reported	14	63853323	0.030562	5.89929345104144e-07	21281	GCST90003522	TRUE	reported	OWuBU2	1	1	TRUE	0.0011715383907194	24.9584051459176	22.9921727393822
rs2228007	C	T	C	T	-0.12896	0.00284359	NA	0.049353	FALSE	FALSE	FALSE	XrkhT3	7	5987234	0.967494	0.069779	407208	Mental and behavioural disorders	TRUE	reported	7	6026865	0.028418	5.71215521623043e-06	21281	GCST90003522	TRUE	reported	OWuBU2	1	1	TRUE	0.000966742793232982	20.5912263168503	22.9921727393822
rs2786025	T	C	T	C	-0.067423	0.0183977	NA	0.918674	FALSE	FALSE	FALSE	XrkhT3	1	234841115	0.74034	0.0555146	407208	Mental and behavioural disorders	TRUE	reported	1	234976862	0.014877	5.87759963680599e-06	21281	GCST90003522	TRUE	reported	OWuBU2	1	1	TRUE	0.000964216217433225	20.537359345706	22.9921727393822
rs28759512	T	C	T	C	-0.047613	-0.0691879	NA	0.650204	FALSE	FALSE	FALSE	XrkhT3	11	715198	0.0312903	0.0321301	407208	Mental and behavioural disorders	TRUE	reported	11	715198	0.010463	5.38393737984364e-06	21281	GCST90003522	TRUE	reported	OWuBU2	1	1	TRUE	0.000972129706238599	20.7060770116138	22.9921727393822
rs4685022	G	A	G	A	-0.050255	0.0348095	NA	0.592782	FALSE	FALSE	FALSE	XrkhT3	3	13791114	0.260467	0.0309339	407208	Mental and behavioural disorders	TRUE	reported	3	13832611	0.010268	9.92887401325043e-07	21281	GCST90003522	TRUE	reported	OWuBU2	1	1	TRUE	0.00112436216716075	23.9522335402252	22.9921727393822
rs56017220	T	G	T	G	-0.11154	-0.0199905	NA	0.0196773	FALSE	FALSE	FALSE	XrkhT3	1	70658800	0.85868	0.112272	407208	Mental and behavioural disorders	TRUE	reported	1	71124483	0.024267	4.32215164232787e-06	21281	GCST90003522	TRUE	reported	OWuBU2	1	1	TRUE	0.000991758974544292	21.1245897207671	22.9921727393822
rs6985162	C	A	C	A	-0.045762	-0.0370345	NA	0.395771	FALSE	FALSE	FALSE	XrkhT3	8	107997723	0.23414	0.0311276	407208	Mental and behavioural disorders	TRUE	reported	8	109009951	0.010259	8.21864080388905e-06	21281	GCST90003522	TRUE	reported	OWuBU2	1	1	TRUE	0.000934118622103534	19.8956950990328	22.9921727393822
rs701639	G	A	G	A	0.05057	0.0960787	NA	0.319371	FALSE	FALSE	FALSE	XrkhT3	1	208391398	0.00271544	0.0320451	407208	Mental and behavioural disorders	TRUE	reported	1	208564743	0.0098561	2.91071711806661e-07	21281	GCST90003522	TRUE	reported	OWuBU2	1	1	TRUE	0.00123551142459957	26.3229699341373	22.9921727393822
rs72664677	T	C	T	C	0.058625	0.00645836	NA	0.135583	FALSE	FALSE	FALSE	XrkhT3	14	32169094	0.884095	0.044302	407208	Mental and behavioural disorders	TRUE	reported	14	32638300	0.012908	5.60660551647699e-06	21281	GCST90003522	TRUE	reported	OWuBU2	1	1	TRUE	0.000968355917638037	20.62561851116	22.9921727393822
rs731843	C	G	C	G	0.044436	-0.0167349	NA	0.339093	FALSE	TRUE	TRUE	XrkhT3	8	40946378	0.60308	0.032184	407208	Mental and behavioural disorders	TRUE	reported	8	40803897	0.010055	9.95176243169643e-06	21281	GCST90003522	TRUE	reported	OWuBU2	1	1	TRUE	0.000916886025123108	19.5283229750245	22.9921727393822
rs73251916	A	C	A	C	-0.14432	-0.0298175	NA	0.0234506	FALSE	FALSE	FALSE	XrkhT3	8	79923516	0.768783	0.101431	407208	Mental and behavioural disorders	TRUE	reported	8	80835751	0.032552	9.31322295664323e-06	21281	GCST90003522	TRUE	reported	OWuBU2	1	1	TRUE	0.000922793880144794	19.6542678136583	22.9921727393822
rs78007395	A	C	A	C	0.15843	0.202105	NA	0.0114415	FALSE	FALSE	FALSE	XrkhT3	16	80656564	0.155229	0.142197	407208	Mental and behavioural disorders	TRUE	reported	16	80690461	0.033592	2.41657345143683e-06	21281	GCST90003522	TRUE	reported	OWuBU2	1	1	TRUE	0.00104413676924063	22.2414093860111	22.9921727393822
rs9991681	A	G	A	G	0.047684	0.0131836	NA	0.367127	FALSE	FALSE	FALSE	XrkhT3	4	54320223	0.676134	0.031559	407208	Mental and behavioural disorders	TRUE	reported	4	55186390	0.009846	1.28824955169313e-06	21281	GCST90003522	TRUE	reported	OWuBU2	1	1	TRUE	0.00110091877365899	23.4522696286088	22.9921727393822
