# Supplementary material for: Investigating Bidirectional Causal Relationships Between Imaging‐Derived Brain Phenotypes and Sedative‐Hypnotic Use Disorder: A Mendelian Randomization Study
Source: Addict Biol. 2026 May 28;31(6):e70160. doi: 10.1111/adb.70160 (PMC13239158; doi:10.1111/adb.70160)
Supplement: Supplementary file 6 — Data S2: Supporting Information. [file ADB-31-e70160-s005.zip › Additional file2/GCST90005353_harmonise.csv]

SNP	effect_allele.exposure	other_allele.exposure	effect_allele.outcome	other_allele.outcome	beta.exposure	beta.outcome	eaf.exposure	eaf.outcome	remove	palindromic	ambiguous	id.outcome	chr.outcome	pos.outcome	pval.outcome	se.outcome	samplesize.outcome	outcome	mr_keep.outcome	pval_origin.outcome	chr.exposure	pos.exposure	se.exposure	pval.exposure	samplesize.exposure	exposure	mr_keep.exposure	pval_origin.exposure	id.exposure	action	SNP_index	mr_keep	R2	f	meanf
rs10814370	C	T	C	T	0.057774	-0.0322594	NA	0.707131	FALSE	FALSE	FALSE	XrkhT3	9	36300142	0.341971	0.0339472	407208	Mental and behavioural disorders	TRUE	reported	9	36300139	0.011608	6.50728757754878e-07	21081	GCST90005353	TRUE	reported	axVYw8	1	1	TRUE	0.00117367768092943	24.7690226854157	21.1979437093831
rs11916858	G	T	G	T	0.049797	0.00295445	NA	0.340157	FALSE	FALSE	FALSE	XrkhT3	3	147422893	0.926655	0.0320948	407208	Mental and behavioural disorders	TRUE	reported	3	147140680	0.010852	4.48229049996621e-06	21081	GCST90005353	TRUE	reported	axVYw8	1	1	TRUE	0.000997842522042994	21.0545316290855	21.1979437093831
rs13274956	A	G	A	G	-0.09433	-0.0399195	NA	0.0239207	FALSE	FALSE	FALSE	XrkhT3	8	91348389	0.692537	0.100956	407208	Mental and behavioural disorders	TRUE	reported	8	92360617	0.021269	9.25337153477778e-06	21081	GCST90005353	TRUE	reported	axVYw8	1	1	TRUE	0.000932200388975503	19.6681866904979	21.1979437093831
rs140390930	T	C	T	C	-0.12357	-0.0417374	NA	0.0396442	FALSE	FALSE	FALSE	XrkhT3	1	7757564	0.595307	0.0785776	407208	Mental and behavioural disorders	TRUE	reported	1	7817624	0.027924	9.67609224577727e-06	21081	GCST90005353	TRUE	reported	axVYw8	1	1	TRUE	0.00092806071147413	19.5807638748161	21.1979437093831
rs143188959	A	G	A	G	0.11383	-0.0794774	NA	0.029821	FALSE	FALSE	FALSE	XrkhT3	1	235420464	0.376396	0.08985	407208	Mental and behavioural disorders	TRUE	reported	1	235583779	0.025285	6.77485492849845e-06	21081	GCST90005353	TRUE	reported	axVYw8	1	1	TRUE	0.000960459429854692	20.2649880207475	21.1979437093831
rs143931049	A	C	A	C	0.089304	-0.0474262	NA	0.0716192	FALSE	FALSE	FALSE	XrkhT3	14	105362186	0.437292	0.0610553	407208	Mental and behavioural disorders	TRUE	reported	14	105828523	0.019586	5.15347294020904e-06	21081	GCST90005353	TRUE	reported	axVYw8	1	1	TRUE	0.000985215034274231	20.7878281883276	21.1979437093831
rs145559154	T	A	T	A	0.19585	-0.122816	NA	0.0289113	FALSE	TRUE	TRUE	XrkhT3	20	25456599	0.176813	0.0909323	407208	Mental and behavioural disorders	TRUE	reported	20	25437235	0.044016	8.65366342956348e-06	21081	GCST90005353	TRUE	reported	axVYw8	1	1	TRUE	0.000938268467785499	19.7963353096493	21.1979437093831
rs147030989	T	A	T	A	-0.20062	0.104474	NA	0.0141736	FALSE	TRUE	TRUE	XrkhT3	17	51868519	0.416673	0.12863	407208	Mental and behavioural disorders	TRUE	reported	17	49945879	0.041238	1.15345325782109e-06	21081	GCST90005353	TRUE	reported	axVYw8	1	1	TRUE	0.00112143665765324	23.6653024443482	21.1979437093831
rs148126514	T	C	T	C	0.28226	0.789706	NA	0.00115719	FALSE	FALSE	FALSE	XrkhT3	4	181069652	0.115484	0.501714	407208	Mental and behavioural disorders	TRUE	reported	4	181990805	0.061017	3.7523211390275e-06	21081	GCST90005353	TRUE	reported	axVYw8	1	1	TRUE	0.0010140634704781	21.3971419542362	21.1979437093831
rs148198246	G	A	G	A	0.11529	-0.033544	NA	0.0201988	FALSE	FALSE	FALSE	XrkhT3	18	7632373	0.756221	0.108051	407208	Mental and behavioural disorders	TRUE	reported	18	7632371	0.026013	9.37562006925881e-06	21081	GCST90005353	TRUE	reported	axVYw8	1	1	TRUE	0.000930907891170316	19.6408912986787	21.1979437093831
rs17119135	T	C	T	C	-0.05891	-0.0629201	NA	0.222754	FALSE	FALSE	FALSE	XrkhT3	10	105540691	0.0851569	0.0365492	407208	Mental and behavioural disorders	TRUE	reported	10	107300449	0.013263	8.97015608414814e-06	21081	GCST90005353	TRUE	reported	axVYw8	1	1	TRUE	0.000934968665717176	19.726648302695	21.1979437093831
rs17791110	C	T	C	T	-0.049626	-0.0167861	NA	0.308168	FALSE	FALSE	FALSE	XrkhT3	13	71764765	0.609646	0.0328767	407208	Mental and behavioural disorders	TRUE	reported	13	72338897	0.010465	2.12960962021551e-06	21081	GCST90005353	TRUE	reported	axVYw8	1	1	TRUE	0.00106557947545088	22.4853096474885	21.1979437093831
rs2166204	G	A	G	A	-0.045048	0.0189891	NA	0.477333	FALSE	FALSE	FALSE	XrkhT3	3	106564685	0.531087	0.0303172	407208	Mental and behavioural disorders	TRUE	reported	3	106283532	0.0097187	3.58839299329486e-06	21081	GCST90005353	TRUE	reported	axVYw8	1	1	TRUE	0.00101812494067069	21.4829279291207	21.1979437093831
rs35206168	T	C	T	C	-0.078675	0.0918281	NA	0.0383786	FALSE	FALSE	FALSE	XrkhT3	4	6378868	0.262252	0.0819101	407208	Mental and behavioural disorders	TRUE	reported	4	6380595	0.017124	4.36415332326273e-06	21081	GCST90005353	TRUE	reported	axVYw8	1	1	TRUE	0.00100031598173742	21.1067740224206	21.1979437093831
rs4490836	C	T	C	T	0.04595	-0.0170703	NA	0.463081	FALSE	FALSE	FALSE	XrkhT3	8	122458773	0.57599	0.0305234	407208	Mental and behavioural disorders	TRUE	reported	8	123471012	0.0097619	2.52871567110516e-06	21081	GCST90005353	TRUE	reported	axVYw8	1	1	TRUE	0.0010499168400876	22.1544574101245	21.1979437093831
rs457565	A	G	A	G	0.046115	0.0329971	NA	0.396242	FALSE	FALSE	FALSE	XrkhT3	6	33248127	0.287615	0.0310308	407208	Mental and behavioural disorders	TRUE	reported	6	33215904	0.010221	6.46397993999534e-06	21081	GCST90005353	TRUE	reported	axVYw8	1	1	TRUE	0.000964688896464023	20.3543128281456	21.1979437093831
rs4740759	G	C	G	C	0.049752	-0.0398392	NA	0.331514	FALSE	TRUE	TRUE	XrkhT3	9	4252275	0.218277	0.0323601	407208	Mental and behavioural disorders	TRUE	reported	9	4252275	0.010027	7.03396171216247e-07	21081	GCST90005353	TRUE	reported	axVYw8	1	1	TRUE	0.00116648982170384	24.6171546119895	21.1979437093831
rs7527330	G	T	G	T	-0.097116	0.124223	NA	0.108676	FALSE	FALSE	FALSE	XrkhT3	1	32914507	0.0113668	0.0490762	407208	Mental and behavioural disorders	TRUE	reported	1	33380108	0.021709	7.73570678774938e-06	21081	GCST90005353	TRUE	reported	axVYw8	1	1	TRUE	0.00094841549392695	20.010628586681	21.1979437093831
rs76565394	G	T	G	T	0.074302	-0.0912404	NA	0.0803895	FALSE	FALSE	FALSE	XrkhT3	3	146603574	0.103052	0.0559677	407208	Mental and behavioural disorders	TRUE	reported	3	146321361	0.016642	8.05749417091451e-06	21081	GCST90005353	TRUE	reported	axVYw8	1	1	TRUE	0.000944687780023026	19.9319031404347	21.1979437093831
rs7822016	T	A	T	A	0.046359	-0.0307232	NA	0.624227	FALSE	TRUE	TRUE	XrkhT3	8	18920398	0.331674	0.031649	407208	Mental and behavioural disorders	TRUE	reported	8	18777908	0.010006	3.62576790241196e-06	21081	GCST90005353	TRUE	reported	axVYw8	1	1	TRUE	0.00101721771858582	21.4637656127593	21.1979437093831
