# Supplementary material for: Investigating Bidirectional Causal Relationships Between Imaging‐Derived Brain Phenotypes and Sedative‐Hypnotic Use Disorder: A Mendelian Randomization Study
Source: Addict Biol. 2026 May 28;31(6):e70160. doi: 10.1111/adb.70160 (PMC13239158; doi:10.1111/adb.70160)
Supplement: Supplementary file 6 — Data S2: Supporting Information. [file ADB-31-e70160-s005.zip › Additional file2/GCST90004233_harmonise.csv]

SNP	effect_allele.exposure	other_allele.exposure	effect_allele.outcome	other_allele.outcome	beta.exposure	beta.outcome	eaf.exposure	eaf.outcome	remove	palindromic	ambiguous	id.outcome	chr.outcome	pos.outcome	pval.outcome	se.outcome	samplesize.outcome	outcome	mr_keep.outcome	pval_origin.outcome	chr.exposure	pos.exposure	se.exposure	pval.exposure	samplesize.exposure	exposure	mr_keep.exposure	pval_origin.exposure	id.exposure	action	SNP_index	mr_keep	R2	f	meanf
rs10171839	A	G	A	G	-0.047669	-0.00388154	NA	0.597678	FALSE	FALSE	FALSE	XrkhT3	2	218186591	0.900946	0.0311854	407208	Mental and behavioural disorders	TRUE	reported	2	219051314	0.0097805	1.1023004888112e-06	20860	GCST90004233	TRUE	reported	2akJBs	1	1	TRUE	0.00113747375287035	23.7524453204883	27.3720611583226
rs10504589	A	G	A	G	-0.047096	0.0444921	NA	0.32463	FALSE	FALSE	FALSE	XrkhT3	8	74907565	0.170792	0.032484	407208	Mental and behavioural disorders	TRUE	reported	8	75819800	0.010531	7.7947106816465e-06	20860	GCST90004233	TRUE	reported	2akJBs	1	1	TRUE	0.000957851815802181	19.9980283217423	27.3720611583226
rs10928654	A	G	A	G	0.044737	0.00396274	NA	0.462821	FALSE	FALSE	FALSE	XrkhT3	2	138444581	0.896987	0.0306079	407208	Mental and behavioural disorders	TRUE	reported	2	139202151	0.010059	8.73976992590588e-06	20860	GCST90004233	TRUE	reported	2akJBs	1	1	TRUE	0.000947323219987151	19.7780038848171	27.3720611583226
rs11231267	A	G	A	G	-0.045995	-0.0124273	NA	0.604188	FALSE	FALSE	FALSE	XrkhT3	11	62900843	0.689579	0.0311128	407208	Mental and behavioural disorders	TRUE	reported	11	62668315	0.010386	9.53015578708126e-06	20860	GCST90004233	TRUE	reported	2akJBs	1	1	TRUE	0.000939295373616123	19.610242713141	27.3720611583226
rs112496092	T	C	T	C	-0.06643	-0.0109685	NA	0.175969	FALSE	FALSE	FALSE	XrkhT3	14	75233972	0.786365	0.0404689	407208	Mental and behavioural disorders	TRUE	reported	14	75700675	0.012449	9.58958912914738e-08	20860	GCST90004233	TRUE	reported	2akJBs	1	1	TRUE	0.00136317885837359	28.4719970523938	27.3720611583226
rs11592307	T	C	T	C	0.10699	0.165394	NA	0.0195322	FALSE	FALSE	FALSE	XrkhT3	10	61212734	0.135591	0.110823	407208	Mental and behavioural disorders	TRUE	reported	10	62972492	0.022455	1.90326823757635e-06	20860	GCST90004233	TRUE	reported	2akJBs	1	1	TRUE	0.00108711019692773	22.6996214774931	27.3720611583226
rs11595860	A	C	A	C	0.047129	-0.00671998	NA	0.37051	FALSE	FALSE	FALSE	XrkhT3	10	14614147	0.830605	0.0314127	407208	Mental and behavioural disorders	TRUE	reported	10	14656146	0.0099369	2.12226689690078e-06	20860	GCST90004233	TRUE	reported	2akJBs	1	1	TRUE	0.00107718981197791	22.4922535245803	27.3720611583226
rs116089925	T	C	T	C	0.15079	-0.0242958	NA	0.0232511	FALSE	FALSE	FALSE	XrkhT3	2	228863634	0.813577	0.10303	407208	Mental and behavioural disorders	TRUE	reported	2	229728350	0.030758	9.53674125975585e-07	20860	GCST90004233	TRUE	reported	2akJBs	1	1	TRUE	0.00115083881818634	24.0318528588737	27.3720611583226
rs117964521	G	T	G	T	0.21488	0.224566	NA	0.020259	FALSE	FALSE	FALSE	XrkhT3	7	64214086	0.0410459	0.109916	407208	Mental and behavioural disorders	TRUE	reported	7	63674464	0.041235	1.89452351435659e-07	20860	GCST90004233	TRUE	reported	2akJBs	1	1	TRUE	0.00130011177008217	27.1530332785327	27.3720611583226
rs118050509	G	A	G	A	-0.084103	-0.134107	NA	0.0715444	FALSE	FALSE	FALSE	XrkhT3	8	34046523	0.0222833	0.0586771	407208	Mental and behavioural disorders	TRUE	reported	8	33904041	0.018911	8.73574603972152e-06	20860	GCST90004233	TRUE	reported	2akJBs	1	1	TRUE	0.000947257599450605	19.7766325748388	27.3720611583226
rs118144016	T	C	T	C	-0.17682	-0.178432	NA	0.0305749	FALSE	FALSE	FALSE	XrkhT3	12	77630710	0.0479402	0.0902131	407208	Mental and behavioural disorders	TRUE	reported	12	78024490	0.038637	4.75663689318604e-06	20860	GCST90004233	TRUE	reported	2akJBs	1	1	TRUE	0.00100301135957446	20.9418158171588	27.3720611583226
rs12418906	T	C	T	C	-0.078561	-0.0346326	NA	0.118673	FALSE	FALSE	FALSE	XrkhT3	11	82683163	0.461994	0.0470827	407208	Mental and behavioural disorders	TRUE	reported	11	82394205	0.015611	4.88764888661581e-07	20860	GCST90004233	TRUE	reported	2akJBs	1	1	TRUE	0.001212582557688	25.3227529167559	27.3720611583226
rs12593739	T	C	T	C	0.05531	0.0227382	NA	0.664638	FALSE	FALSE	FALSE	XrkhT3	15	40960004	0.48153	0.0323057	407208	Mental and behavioural disorders	TRUE	reported	15	41252202	0.0098431	1.94312169182842e-08	20860	GCST90004233	TRUE	reported	2akJBs	1	1	TRUE	0.00151137536738761	31.571984532693	27.3720611583226
rs12657454	A	G	A	G	0.045988	-0.000752108	NA	0.50804	FALSE	FALSE	FALSE	XrkhT3	5	160221282	0.980296	0.030452	407208	Mental and behavioural disorders	TRUE	reported	5	159648289	0.0098521	3.06266855800377e-06	20860	GCST90004233	TRUE	reported	2akJBs	1	1	TRUE	0.00104343097693366	21.7866161470526	27.3720611583226
rs13018263	C	T	C	T	-0.062156	0.0529781	NA	0.232275	FALSE	FALSE	FALSE	XrkhT3	2	102475811	0.141232	0.0360096	407208	Mental and behavioural disorders	TRUE	reported	2	103092270	0.012123	2.96619705926944e-07	20860	GCST90004233	TRUE	reported	2akJBs	1	1	TRUE	0.00125859110530446	26.2847750585341	27.3720611583226
rs13082214	T	C	T	C	0.056556	0.0500466	NA	0.546399	FALSE	FALSE	FALSE	XrkhT3	3	13793510	0.100554	0.0304759	407208	Mental and behavioural disorders	TRUE	reported	3	13835007	0.0099242	1.22320711904993e-08	20860	GCST90004233	TRUE	reported	2akJBs	1	1	TRUE	0.00155444885704933	32.4731721456616	27.3720611583226
rs139478586	T	G	T	G	0.21273	0.268482	NA	0.0202861	FALSE	FALSE	FALSE	XrkhT3	6	30120153	0.0134536	0.10863	407208	Mental and behavioural disorders	TRUE	reported	6	30087930	0.048096	9.78137704322986e-06	20860	GCST90004233	TRUE	reported	2akJBs	1	1	TRUE	0.000936953749914973	19.5613093578826	27.3720611583226
rs1409682	A	G	A	G	0.056687	-0.010023	NA	0.173377	FALSE	FALSE	FALSE	XrkhT3	9	110903139	0.803451	0.0402719	407208	Mental and behavioural disorders	TRUE	reported	9	113665419	0.01192	1.99342545649809e-06	20860	GCST90004233	TRUE	reported	2akJBs	1	1	TRUE	0.00108300269090272	22.613760890745	27.3720611583226
rs145425527	C	G	C	G	0.34595	-0.018205	NA	0.00299168	FALSE	TRUE	TRUE	XrkhT3	5	111107988	0.951086	0.296775	407208	Mental and behavioural disorders	TRUE	reported	5	110443687	0.075552	4.70002318179801e-06	20860	GCST90004233	TRUE	reported	2akJBs	1	1	TRUE	0.00100411656936859	20.9649146220375	27.3720611583226
rs145930019	G	C	G	C	-0.16952	-0.0970139	NA	0.0147466	FALSE	TRUE	TRUE	XrkhT3	1	105330654	0.451988	0.12899	407208	Mental and behavioural disorders	TRUE	reported	1	105873276	0.038246	9.3648321989432e-06	20860	GCST90004233	TRUE	reported	2akJBs	1	1	TRUE	0.00094090704178089	19.6439221821752	27.3720611583226
rs1476505	C	G	C	G	0.058316	0.0405333	NA	0.154945	FALSE	TRUE	TRUE	XrkhT3	19	18924561	0.33601	0.042131	407208	Mental and behavioural disorders	TRUE	reported	19	19035370	0.012246	1.92796879330571e-06	20860	GCST90004233	TRUE	reported	2akJBs	1	1	TRUE	0.00108592735108463	22.6748959786493	27.3720611583226
rs149320958	T	C	T	C	-0.40928	-0.0715464	NA	0.0198459	FALSE	FALSE	FALSE	XrkhT3	16	81998019	0.509705	0.108519	407208	Mental and behavioural disorders	TRUE	reported	16	82031624	0.087979	3.30826278855698e-06	20860	GCST90004233	TRUE	reported	2akJBs	1	1	TRUE	0.00103637844556321	21.639208026335	27.3720611583226
rs1693564	C	T	C	T	0.047463	-0.0111012	NA	0.413798	FALSE	FALSE	FALSE	XrkhT3	8	100668935	0.718348	0.0307795	407208	Mental and behavioural disorders	TRUE	reported	8	101681163	0.0099288	1.76157038313926e-06	20860	GCST90004233	TRUE	reported	2akJBs	1	1	TRUE	0.00109427642466197	22.8494212485889	27.3720611583226
rs17435031	G	T	G	T	-0.10461	0.0335388	NA	0.0543164	FALSE	FALSE	FALSE	XrkhT3	12	121162662	0.615771	0.0668299	407208	Mental and behavioural disorders	TRUE	reported	12	121600465	0.023365	7.60151225499387e-06	20860	GCST90004233	TRUE	reported	2akJBs	1	1	TRUE	0.000960026883592067	20.0434830205038	27.3720611583226
rs1833890	A	G	A	G	-0.37983	-0.0138717	NA	0.0299663	FALSE	FALSE	FALSE	XrkhT3	5	83502939	0.876482	0.0892474	407208	Mental and behavioural disorders	TRUE	reported	5	82798758	0.073024	1.99664106949792e-07	20860	GCST90004233	TRUE	reported	2akJBs	1	1	TRUE	0.00129529914901479	27.0523905886588	27.3720611583226
rs183652174	A	T	A	T	0.22573	-0.113781	NA	0.0497348	FALSE	TRUE	TRUE	XrkhT3	18	5715588	0.102157	0.0696127	407208	Mental and behavioural disorders	TRUE	reported	18	5715587	0.04907	4.24424064429568e-06	20860	GCST90004233	TRUE	reported	2akJBs	1	1	TRUE	0.00101342542294693	21.1594710176925	27.3720611583226
rs1877034	G	A	G	A	0.046654	0.0311063	NA	0.322869	FALSE	FALSE	FALSE	XrkhT3	4	184227036	0.339775	0.0325853	407208	Mental and behavioural disorders	TRUE	reported	4	185148189	0.0098261	2.06823555593176e-06	20860	GCST90004233	TRUE	reported	2akJBs	1	1	TRUE	0.00107952330508648	22.5410306654179	27.3720611583226
rs2240826	G	A	G	A	-0.072073	0.0803253	NA	0.104324	FALSE	FALSE	FALSE	XrkhT3	7	38279738	0.104926	0.0495398	407208	Mental and behavioural disorders	TRUE	reported	7	38319339	0.014996	1.54988687314018e-06	20860	GCST90004233	TRUE	reported	2akJBs	1	1	TRUE	0.00110611272174027	23.0968468662094	27.3720611583226
rs2249195	C	A	C	A	-0.048999	-0.0381696	NA	0.447042	FALSE	FALSE	FALSE	XrkhT3	15	61665830	0.210441	0.0304783	407208	Mental and behavioural disorders	TRUE	reported	15	61958029	0.0098992	7.48858907521643e-07	20860	GCST90004233	TRUE	reported	2akJBs	1	1	TRUE	0.00117314081438889	24.4981108402256	27.3720611583226
rs225748	C	G	C	G	0.056838	0.100565	NA	0.838046	FALSE	TRUE	TRUE	XrkhT3	6	142242105	0.015153	0.0414068	407208	Mental and behavioural disorders	TRUE	reported	6	142563242	0.011894	1.77623326828844e-06	20860	GCST90004233	TRUE	reported	2akJBs	1	1	TRUE	0.00109353384082929	22.8338984927372	27.3720611583226
rs2303865	A	G	A	G	0.073807	0.0418608	NA	0.139368	FALSE	FALSE	FALSE	XrkhT3	11	44615283	0.342138	0.0440664	407208	Mental and behavioural disorders	TRUE	reported	11	44636833	0.014433	3.18346441755644e-07	20860	GCST90004233	TRUE	reported	2akJBs	1	1	TRUE	0.00125205520366569	26.1481063106312	27.3720611583226
rs2361625	G	C	G	C	0.0464	-0.00807481	NA	0.334657	FALSE	TRUE	TRUE	XrkhT3	10	124486595	0.803928	0.0325248	407208	Mental and behavioural disorders	TRUE	reported	10	126175164	0.0097152	1.80011396041801e-06	20860	GCST90004233	TRUE	reported	2akJBs	1	1	TRUE	0.00109230400257131	22.8081903632576	27.3720611583226
rs33599	G	A	G	A	0.080759	0.0400986	NA	0.700364	FALSE	FALSE	FALSE	XrkhT3	5	83479085	0.224894	0.0330406	407208	Mental and behavioural disorders	TRUE	reported	5	82774904	0.011136	4.25598413133743e-13	20860	GCST90004233	TRUE	reported	2akJBs	1	1	TRUE	0.00251487003836036	52.5874097613241	27.3720611583226
rs3769454	G	C	G	C	-0.049784	-0.039731	NA	0.314291	FALSE	TRUE	TRUE	XrkhT3	2	200380827	0.22585	0.0328052	407208	Mental and behavioural disorders	TRUE	reported	2	201245550	0.010453	1.92264897165168e-06	20860	GCST90004233	TRUE	reported	2akJBs	1	1	TRUE	0.00108620396130596	22.6806780672814	27.3720611583226
rs3776089	A	G	A	G	0.061711	0.00621593	NA	0.67987	FALSE	FALSE	FALSE	XrkhT3	5	140347675	0.84816	0.0324648	407208	Mental and behavioural disorders	TRUE	reported	5	139727260	0.011156	3.2107020105619e-08	20860	GCST90004233	TRUE	reported	2akJBs	1	1	TRUE	0.0014647289411628	30.5961312937673	27.3720611583226
rs389884	G	A	G	A	-0.083025	-0.14825	NA	0.0915149	FALSE	FALSE	FALSE	XrkhT3	6	31973120	0.00725521	0.0552164	407208	Mental and behavioural disorders	TRUE	reported	6	31940897	0.014291	6.347460398327e-09	20860	GCST90004233	TRUE	reported	2akJBs	1	1	TRUE	0.00161538522329755	33.7482213656468	27.3720611583226
rs3912378	G	A	G	A	0.063898	-0.0322143	NA	0.757455	FALSE	FALSE	FALSE	XrkhT3	5	180696852	0.362592	0.0353833	407208	Mental and behavioural disorders	TRUE	reported	5	180123852	0.011046	7.36207097494738e-09	20860	GCST90004233	TRUE	reported	2akJBs	1	1	TRUE	0.00160159986877755	33.4597592089204	27.3720611583226
rs4773140	G	A	G	A	0.053242	0.00741648	NA	0.784172	FALSE	FALSE	FALSE	XrkhT3	13	110301890	0.841914	0.0371853	407208	Mental and behavioural disorders	TRUE	reported	13	110954237	0.011346	2.71581385758833e-06	20860	GCST90004233	TRUE	reported	2akJBs	1	1	TRUE	0.00105450987285006	22.0181853217105	27.3720611583226
rs4894803	G	A	G	A	0.046171	0.0125492	NA	0.418739	FALSE	FALSE	FALSE	XrkhT3	3	172082466	0.683709	0.0308025	407208	Mental and behavioural disorders	TRUE	reported	3	171800256	0.010012	4.0243894331377e-06	20860	GCST90004233	TRUE	reported	2akJBs	1	1	TRUE	0.00101845077463636	21.2645031070268	27.3720611583226
rs4933372	T	C	T	C	-0.12227	-0.0717687	NA	0.0547707	FALSE	FALSE	FALSE	XrkhT3	10	85557879	0.282101	0.0667236	407208	Mental and behavioural disorders	TRUE	reported	10	87317636	0.026226	3.14557467743189e-06	20860	GCST90004233	TRUE	reported	2akJBs	1	1	TRUE	0.00104090025253943	21.7337201022105	27.3720611583226
rs55996399	T	C	T	C	0.085622	0.0755518	NA	0.0714448	FALSE	FALSE	FALSE	XrkhT3	1	92686121	0.199978	0.0589505	407208	Mental and behavioural disorders	TRUE	reported	1	93151678	0.017708	1.3399851948998e-06	20860	GCST90004233	TRUE	reported	2akJBs	1	1	TRUE	0.001119517618638	23.3770695307633	27.3720611583226
rs57462585	T	C	T	C	-0.064537	0.0302661	NA	0.161264	FALSE	FALSE	FALSE	XrkhT3	21	36303505	0.46567	0.0414864	407208	Mental and behavioural disorders	TRUE	reported	21	37675803	0.013926	3.6066167888196e-06	20860	GCST90004233	TRUE	reported	2akJBs	1	1	TRUE	0.00102849825693647	21.474503132221	27.3720611583226
rs60979593	A	G	A	G	-0.070078	-0.0135256	NA	0.0937345	FALSE	FALSE	FALSE	XrkhT3	6	60702246	0.795411	0.0521637	407208	Mental and behavioural disorders	TRUE	reported	6	57669993	0.015432	5.62600352579544e-06	20860	GCST90004233	TRUE	reported	2akJBs	1	1	TRUE	0.000987587418198249	20.6194618899116	27.3720611583226
rs67248060	T	C	T	C	-0.053337	-0.00588797	NA	0.411097	FALSE	FALSE	FALSE	XrkhT3	7	18859540	0.848176	0.0307552	407208	Mental and behavioural disorders	TRUE	reported	7	18899163	0.010222	1.82852120023909e-07	20860	GCST90004233	TRUE	reported	2akJBs	1	1	TRUE	0.00130348082910982	27.2234884288411	27.3720611583226
rs67827860	T	C	T	C	0.17283	-0.0571058	NA	0.26224	FALSE	FALSE	FALSE	XrkhT3	5	83564666	0.0969326	0.0344028	407208	Mental and behavioural disorders	TRUE	reported	5	82860485	0.012293	1.07398941234124e-44	20860	GCST90004233	TRUE	reported	2akJBs	1	1	TRUE	0.0093866873485162	197.642735278112	27.3720611583226
rs6955587	A	C	A	C	-0.046162	-0.0251438	NA	0.559914	FALSE	FALSE	FALSE	XrkhT3	7	90365520	0.410575	0.0305559	407208	Mental and behavioural disorders	TRUE	reported	7	89994834	0.0098142	2.57276429534678e-06	20860	GCST90004233	TRUE	reported	2akJBs	1	1	TRUE	0.00105946047525832	22.1216636211916	27.3720611583226
rs7197215	G	A	G	A	-0.067531	0.0194055	NA	0.53931	FALSE	FALSE	FALSE	XrkhT3	16	51416067	0.524411	0.0304849	407208	Mental and behavioural disorders	TRUE	reported	16	51449978	0.0098802	8.43334757764276e-12	20860	GCST90004233	TRUE	reported	2akJBs	1	1	TRUE	0.00223454471387144	46.7125148450492	27.3720611583226
rs7213044	A	G	A	G	-0.054862	0.0120891	NA	0.363322	FALSE	FALSE	FALSE	XrkhT3	17	44594657	0.70293	0.0316994	407208	Mental and behavioural disorders	TRUE	reported	17	42672025	0.0098704	2.75930685581751e-08	20860	GCST90004233	TRUE	reported	2akJBs	1	1	TRUE	0.00147882485375733	30.8910111947828	27.3720611583226
rs7223589	C	T	C	T	0.044962	0.0690693	NA	0.594998	FALSE	FALSE	FALSE	XrkhT3	17	31401266	0.0256903	0.0309608	407208	Mental and behavioural disorders	TRUE	reported	17	29728284	0.010104	8.63376055597439e-06	20860	GCST90004233	TRUE	reported	2akJBs	1	1	TRUE	0.000948370848006611	19.7998967926336	27.3720611583226
rs73869892	C	T	C	T	-0.068446	0.0441461	NA	0.0874005	FALSE	FALSE	FALSE	XrkhT3	3	152973239	0.41605	0.0542808	407208	Mental and behavioural disorders	TRUE	reported	3	152691028	0.015205	6.78109767493434e-06	20860	GCST90004233	TRUE	reported	2akJBs	1	1	TRUE	0.00097048161708544	20.2619694380337	27.3720611583226
rs7502890	G	A	G	A	0.045089	0.0187688	NA	0.373483	FALSE	FALSE	FALSE	XrkhT3	17	45075307	0.551668	0.0315303	407208	Mental and behavioural disorders	TRUE	reported	17	43152675	0.0098243	4.46889344919767e-06	20860	GCST90004233	TRUE	reported	2akJBs	1	1	TRUE	0.00100875419473541	21.0618412144651	27.3720611583226
rs75302623	T	C	T	C	-0.07314	-0.0921504	NA	0.0887981	FALSE	FALSE	FALSE	XrkhT3	3	174371209	0.0863774	0.0537374	407208	Mental and behavioural disorders	TRUE	reported	3	174088999	0.015516	2.44680860969562e-06	20860	GCST90004233	TRUE	reported	2akJBs	1	1	TRUE	0.00106407856939709	22.2181927031907	27.3720611583226
rs75358481	T	A	T	A	-0.10568	0.0246447	NA	0.0437944	FALSE	TRUE	TRUE	XrkhT3	8	49227935	0.741536	0.0747218	407208	Mental and behavioural disorders	TRUE	reported	8	50140494	0.021949	1.48593564228701e-06	20860	GCST90004233	TRUE	reported	2akJBs	1	1	TRUE	0.00111009322715447	23.1800565557756	27.3720611583226
rs769449	A	G	A	G	0.072473	-0.045422	NA	0.159897	FALSE	FALSE	FALSE	XrkhT3	19	44906745	0.270023	0.04118	407208	Mental and behavioural disorders	TRUE	reported	19	45410002	0.014731	8.73373479142321e-07	20860	GCST90004233	TRUE	reported	2akJBs	1	1	TRUE	0.00115896438830858	24.2017281524046	27.3720611583226
rs77775246	A	G	A	G	-0.076039	-0.0148363	NA	0.0422044	FALSE	FALSE	FALSE	XrkhT3	1	18772923	0.845139	0.0759571	407208	Mental and behavioural disorders	TRUE	reported	1	19099417	0.017065	8.40233513907692e-06	20860	GCST90004233	TRUE	reported	2akJBs	1	1	TRUE	0.000950895383863589	19.8526537134003	27.3720611583226
rs77863528	A	C	A	C	-0.053745	0.0130223	NA	0.419325	FALSE	FALSE	FALSE	XrkhT3	7	474072	0.676672	0.0312278	407208	Mental and behavioural disorders	TRUE	reported	7	513709	0.010323	1.94536008162266e-07	20860	GCST90004233	TRUE	reported	2akJBs	1	1	TRUE	0.00129773497839666	27.1033291176244	27.3720611583226
rs7853246	G	A	G	A	-0.049567	-0.0450023	NA	0.589439	FALSE	FALSE	FALSE	XrkhT3	9	33528003	0.149048	0.0311888	407208	Mental and behavioural disorders	TRUE	reported	9	33528001	0.010858	5.02111305469954e-06	20860	GCST90004233	TRUE	reported	2akJBs	1	1	TRUE	0.000998016314356698	20.8374203703307	27.3720611583226
rs8062411	T	C	T	C	-0.1317	-0.0276693	NA	0.055474	FALSE	FALSE	FALSE	XrkhT3	16	84806782	0.677607	0.066556	407208	Mental and behavioural disorders	TRUE	reported	16	84840388	0.028027	2.63087370321467e-06	20860	GCST90004233	TRUE	reported	2akJBs	1	1	TRUE	0.00105741276116172	22.0788618425755	27.3720611583226
rs9462571	T	G	T	G	-0.051976	0.00127773	NA	0.191021	FALSE	FALSE	FALSE	XrkhT3	6	39820582	0.973574	0.0385719	407208	Mental and behavioural disorders	TRUE	reported	6	39788358	0.011396	5.12625256970284e-06	20860	GCST90004233	TRUE	reported	2akJBs	1	1	TRUE	0.0009962163276272	20.799801263278	27.3720611583226
rs9608859	C	T	C	T	-0.054377	-0.00328213	NA	0.569094	FALSE	FALSE	FALSE	XrkhT3	22	30271288	0.914609	0.0306091	407208	Mental and behavioural disorders	TRUE	reported	22	30667277	0.0099178	4.23642966049541e-08	20860	GCST90004233	TRUE	reported	2akJBs	1	1	TRUE	0.00143899767481342	30.0578667015517	27.3720611583226
rs9987332	A	G	A	G	0.046826	0.061565	NA	0.500348	FALSE	FALSE	FALSE	XrkhT3	8	119921723	0.0413333	0.0301764	407208	Mental and behavioural disorders	TRUE	reported	8	120933963	0.0099325	2.43949538018378e-06	20860	GCST90004233	TRUE	reported	2akJBs	1	1	TRUE	0.00106433951718277	22.2236471552816	27.3720611583226
rs9999406	C	T	C	T	-0.053787	-0.0475665	NA	0.483249	FALSE	FALSE	FALSE	XrkhT3	4	53515178	0.120228	0.0306126	407208	Mental and behavioural disorders	TRUE	reported	4	54381345	0.0099935	7.43875062907567e-08	20860	GCST90004233	TRUE	reported	2akJBs	1	1	TRUE	0.00138676357040688	28.9652825501938	27.3720611583226
