# Supplementary material for: Investigating Bidirectional Causal Relationships Between Imaging‐Derived Brain Phenotypes and Sedative‐Hypnotic Use Disorder: A Mendelian Randomization Study
Source: Addict Biol. 2026 May 28;31(6):e70160. doi: 10.1111/adb.70160 (PMC13239158; doi:10.1111/adb.70160)
Supplement: Supplementary file 6 — Data S2: Supporting Information. [file ADB-31-e70160-s005.zip › Additional file2/GCST90004898_harmonise.csv]

SNP	effect_allele.exposure	other_allele.exposure	effect_allele.outcome	other_allele.outcome	beta.exposure	beta.outcome	eaf.exposure	eaf.outcome	remove	palindromic	ambiguous	id.outcome	chr.outcome	pos.outcome	pval.outcome	se.outcome	samplesize.outcome	outcome	mr_keep.outcome	pval_origin.outcome	chr.exposure	pos.exposure	se.exposure	pval.exposure	samplesize.exposure	exposure	mr_keep.exposure	pval_origin.exposure	id.exposure	action	SNP_index	mr_keep	R2	f	meanf
rs11060202	C	T	C	T	0.053259	-0.0196971	NA	0.704612	FALSE	FALSE	FALSE	XrkhT3	12	129208985	0.552533	0.0331618	407208	Mental and behavioural disorders	TRUE	reported	12	129693530	0.010978	1.23310483322891e-06	21081	GCST90004898	TRUE	reported	0ODJ0i	1	1	TRUE	0.00111522821055368	23.5341413886488	21.2580782367531
rs115402845	T	C	T	C	-0.1525	0.0857754	NA	0.0614549	FALSE	FALSE	FALSE	XrkhT3	2	4922259	0.173395	0.0630064	407208	Mental and behavioural disorders	TRUE	reported	2	4969849	0.034201	8.27942163712334e-06	21081	GCST90004898	TRUE	reported	0ODJ0i	1	1	TRUE	0.000942239849384747	19.8802057072124	21.2580782367531
rs11632711	C	T	C	T	0.045073	0.00792219	NA	0.438315	FALSE	FALSE	FALSE	XrkhT3	15	42012430	0.795739	0.0306035	407208	Mental and behavioural disorders	TRUE	reported	15	42304628	0.01001	6.73441692688717e-06	21081	GCST90004898	TRUE	reported	0ODJ0i	1	1	TRUE	0.000960851061086088	20.2732590991507	21.2580782367531
rs118107923	G	A	G	A	0.14134	0.00299582	NA	0.00773582	FALSE	FALSE	FALSE	XrkhT3	15	31878879	0.986892	0.182349	407208	Mental and behavioural disorders	TRUE	reported	15	32171082	0.031832	9.03233423567246e-06	21081	GCST90004898	TRUE	reported	0ODJ0i	1	1	TRUE	0.000934340436796324	19.7133810763153	21.2580782367531
rs1241912	T	C	T	C	0.045021	-0.054075	NA	0.47043	FALSE	FALSE	FALSE	XrkhT3	14	83522542	0.0756415	0.0304381	407208	Mental and behavioural disorders	TRUE	reported	14	83988886	0.0098584	4.98081028356725e-06	21081	GCST90004898	TRUE	reported	0ODJ0i	1	1	TRUE	0.000988318129308738	20.853367608964	21.2580782367531
rs140381526	C	T	C	T	-0.5284	0.140753	NA	0.0310029	FALSE	FALSE	FALSE	XrkhT3	6	12827130	0.102206	0.0861269	407208	Mental and behavioural disorders	TRUE	reported	6	12827362	0.11573	4.99919411025e-06	21081	GCST90004898	TRUE	reported	0ODJ0i	1	1	TRUE	0.000987900605315332	20.8445492022163	21.2580782367531
rs148393108	G	A	G	A	-0.22585	-0.144661	NA	0.00454541	FALSE	FALSE	FALSE	XrkhT3	21	45134532	0.530982	0.2309	407208	Mental and behavioural disorders	TRUE	reported	21	46554447	0.051031	9.66495864314213e-06	21081	GCST90004898	TRUE	reported	0ODJ0i	1	1	TRUE	0.000928276788701361	19.5853270335203	21.2580782367531
rs1790968	A	T	A	T	-0.099654	-0.0610349	NA	0.0375147	FALSE	TRUE	TRUE	XrkhT3	18	69878063	0.439207	0.078904	407208	Mental and behavioural disorders	TRUE	reported	18	67545299	0.02097	2.02534960682497e-06	21081	GCST90004898	TRUE	reported	0ODJ0i	1	1	TRUE	0.00107012966066698	22.5814281732677	21.2580782367531
rs189442020	G	C	G	C	0.34282	-0.0823349	NA	0.0499098	FALSE	TRUE	TRUE	XrkhT3	11	68766633	0.240669	0.0701727	407208	Mental and behavioural disorders	TRUE	reported	11	68534101	0.071837	1.83484760775554e-06	21081	GCST90004898	TRUE	reported	0ODJ0i	1	1	TRUE	0.00107913506034861	22.7716616355416	21.2580782367531
rs201553925	A	C	A	C	-0.087697	-0.00135799	NA	0.259969	FALSE	FALSE	FALSE	XrkhT3	8	113907980	0.968701	0.0346097	407208	Mental and behavioural disorders	TRUE	reported	8	114920209	0.017577	6.1037958555853e-07	21081	GCST90004898	TRUE	reported	0ODJ0i	1	1	TRUE	0.00117944103379601	24.8907947761089	21.2580782367531
rs227730	C	T	C	T	0.049994	0.0243878	NA	0.4103	FALSE	FALSE	FALSE	XrkhT3	17	56696590	0.429465	0.0308665	407208	Mental and behavioural disorders	TRUE	reported	17	54773951	0.010605	2.43949538018378e-06	21081	GCST90004898	TRUE	reported	0ODJ0i	1	1	TRUE	0.00105309033144755	22.2214923353116	21.2580782367531
rs2823569	T	G	T	G	-0.052637	0.020441	NA	0.284932	FALSE	FALSE	FALSE	XrkhT3	21	16033962	0.54252	0.0335645	407208	Mental and behavioural disorders	TRUE	reported	21	17406282	0.01108	2.04220812633464e-06	21081	GCST90004898	TRUE	reported	0ODJ0i	1	1	TRUE	0.00106941639760257	22.5663610816394	21.2580782367531
rs40720	G	A	G	A	0.046565	-0.00187788	NA	0.426883	FALSE	FALSE	FALSE	XrkhT3	5	9170745	0.951316	0.0307577	407208	Mental and behavioural disorders	TRUE	reported	5	9170857	0.0099048	2.60195631026315e-06	21081	GCST90004898	TRUE	reported	0ODJ0i	1	1	TRUE	0.00104732506965172	22.0997107242622	21.2580782367531
rs55745268	A	G	A	G	-0.12274	0.174758	NA	0.0177446	FALSE	FALSE	FALSE	XrkhT3	2	1678251	0.128535	0.114979	407208	Mental and behavioural disorders	TRUE	reported	2	1682023	0.026996	5.48024532176851e-06	21081	GCST90004898	TRUE	reported	0ODJ0i	1	1	TRUE	0.000979617511031258	20.6696058228381	21.2580782367531
rs56194362	T	G	T	G	-0.060912	0.0354483	NA	0.167821	FALSE	FALSE	FALSE	XrkhT3	11	128741329	0.380529	0.0404235	407208	Mental and behavioural disorders	TRUE	reported	11	128611224	0.013549	6.97107892902004e-06	21081	GCST90004898	TRUE	reported	0ODJ0i	1	1	TRUE	0.000957819886871554	20.2092422094523	21.2580782367531
rs60427389	T	C	T	C	-0.081915	0.0609401	NA	0.173783	FALSE	FALSE	FALSE	XrkhT3	16	81896322	0.128628	0.0401045	407208	Mental and behavioural disorders	TRUE	reported	16	81929927	0.01761	3.31131121482591e-06	21081	GCST90004898	TRUE	reported	0ODJ0i	1	1	TRUE	0.00102534830878136	21.6355009250855	21.2580782367531
rs62297884	T	G	T	G	0.1264	0.0529292	NA	0.0563139	FALSE	FALSE	FALSE	XrkhT3	4	19059092	0.428103	0.0667924	407208	Mental and behavioural disorders	TRUE	reported	4	19060715	0.028588	9.84691071376938e-06	21081	GCST90004898	TRUE	reported	0ODJ0i	1	1	TRUE	0.000926473163837384	19.547237811788	21.2580782367531
rs62457203	G	T	G	T	-0.10108	-0.0813681	NA	0.0355812	FALSE	FALSE	FALSE	XrkhT3	7	65081664	0.326532	0.0829337	407208	Mental and behavioural disorders	TRUE	reported	7	64542042	0.022624	7.9506017508442e-06	21081	GCST90004898	TRUE	reported	0ODJ0i	1	1	TRUE	0.00094599630173859	19.9595376931899	21.2580782367531
rs67894943	C	T	C	T	-0.058785	0.00876309	NA	0.159063	FALSE	FALSE	FALSE	XrkhT3	18	12276601	0.834465	0.0419329	407208	Mental and behavioural disorders	TRUE	reported	18	12276600	0.012956	5.73191841158763e-06	21081	GCST90004898	TRUE	reported	0ODJ0i	1	1	TRUE	0.000975609564831084	20.5849568979157	21.2580782367531
rs72890932	T	C	T	C	-0.16383	0.0791719	NA	0.0532373	FALSE	FALSE	FALSE	XrkhT3	2	170876839	0.244339	0.0680049	407208	Mental and behavioural disorders	TRUE	reported	2	171733349	0.035321	3.53183169791957e-06	21081	GCST90004898	TRUE	reported	0ODJ0i	1	1	TRUE	0.00101949871867417	21.5119448911856	21.2580782367531
rs73071227	T	C	T	C	0.054606	-0.0461389	NA	0.209305	FALSE	FALSE	FALSE	XrkhT3	7	17985121	0.215674	0.0372655	407208	Mental and behavioural disorders	TRUE	reported	7	18024744	0.011895	4.44528899122317e-06	21081	GCST90004898	TRUE	reported	0ODJ0i	1	1	TRUE	0.000998680776409717	21.0722365234724	21.2580782367531
rs73168270	A	G	A	G	-0.074876	0.068814	NA	0.109656	FALSE	FALSE	FALSE	XrkhT3	22	37783883	0.160975	0.0490897	407208	Mental and behavioural disorders	TRUE	reported	22	38179890	0.016469	5.48782179291458e-06	21081	GCST90004898	TRUE	reported	0ODJ0i	1	1	TRUE	0.000979566614250026	20.6685308645768	21.2580782367531
rs8105936	C	T	C	T	-0.045742	0.00577041	NA	0.329473	FALSE	FALSE	FALSE	XrkhT3	19	5303945	0.85875	0.0324242	407208	Mental and behavioural disorders	TRUE	reported	19	5303956	0.010136	6.4327992726085e-06	21081	GCST90004898	TRUE	reported	0ODJ0i	1	1	TRUE	0.000965131595579353	20.3636625173144	21.2580782367531
rs9528022	G	T	G	T	-0.051292	-0.014206	NA	0.210699	FALSE	FALSE	FALSE	XrkhT3	13	59652683	0.703488	0.0373238	407208	Mental and behavioural disorders	TRUE	reported	13	60226817	0.010827	2.18021839718594e-06	21081	GCST90004898	TRUE	reported	0ODJ0i	1	1	TRUE	0.00106348085424626	22.4409784776184	21.2580782367531
rs9907572	A	T	A	T	0.06044	0.0269141	NA	0.248392	FALSE	TRUE	TRUE	XrkhT3	17	14315302	0.448236	0.03549	407208	Mental and behavioural disorders	TRUE	reported	17	14218619	0.013197	4.682739513736e-06	21081	GCST90004898	TRUE	reported	0ODJ0i	1	1	TRUE	0.000993974807447989	20.9728414422303	21.2580782367531
