# Supplementary material for: Investigating Bidirectional Causal Relationships Between Imaging‐Derived Brain Phenotypes and Sedative‐Hypnotic Use Disorder: A Mendelian Randomization Study
Source: Addict Biol. 2026 May 28;31(6):e70160. doi: 10.1111/adb.70160 (PMC13239158; doi:10.1111/adb.70160)
Supplement: Supplementary file 6 — Data S2: Supporting Information. [file ADB-31-e70160-s005.zip › Additional file2/GCST90005761_harmonise.csv]

SNP	effect_allele.exposure	other_allele.exposure	effect_allele.outcome	other_allele.outcome	beta.exposure	beta.outcome	eaf.exposure	eaf.outcome	remove	palindromic	ambiguous	id.outcome	chr.outcome	pos.outcome	pval.outcome	se.outcome	samplesize.outcome	outcome	mr_keep.outcome	pval_origin.outcome	chr.exposure	pos.exposure	se.exposure	pval.exposure	samplesize.exposure	exposure	mr_keep.exposure	pval_origin.exposure	id.exposure	action	SNP_index	mr_keep	R2	f	meanf
rs111403867	T	C	T	C	0.1218	0.0704644	NA	0.0249184	FALSE	FALSE	FALSE	XrkhT3	14	102062480	0.471792	0.0979262	407208	Mental and behavioural disorders	TRUE	reported	14	102528817	0.026159	3.24190287822787e-06	21081	GCST90005761	TRUE	reported	9peVdo	1	1	TRUE	0.00102734117507519	21.677594915243	21.2453477507465
rs11163184	G	C	G	C	-0.049211	-0.057462	NA	0.31687	FALSE	TRUE	TRUE	XrkhT3	1	81013035	0.0802417	0.0328489	407208	Mental and behavioural disorders	TRUE	reported	1	81478720	0.010097	1.10280823384955e-06	21081	GCST90005761	TRUE	reported	9peVdo	1	1	TRUE	0.00112553594832595	23.7519058786705	21.2453477507465
rs11241730	T	C	T	C	-0.081325	-0.0824545	NA	0.0599543	FALSE	FALSE	FALSE	XrkhT3	5	124230581	0.199756	0.0643046	407208	Mental and behavioural disorders	TRUE	reported	5	123566274	0.017977	6.10239056644663e-06	21081	GCST90005761	TRUE	reported	9peVdo	1	1	TRUE	0.000969842244610005	20.4631507021431	21.2453477507465
rs113228106	T	C	T	C	-0.13701	-0.0334976	NA	0.0174314	FALSE	FALSE	FALSE	XrkhT3	5	156942175	0.772755	0.116	407208	Mental and behavioural disorders	TRUE	reported	5	156369186	0.030754	8.43723217211829e-06	21081	GCST90005761	TRUE	reported	9peVdo	1	1	TRUE	0.000940592297649911	19.8454114833474	21.2453477507465
rs113519969	A	T	A	T	0.14066	0.208496	NA	0.0197287	FALSE	TRUE	TRUE	XrkhT3	15	93285922	0.0597682	0.110755	407208	Mental and behavioural disorders	TRUE	reported	15	93829151	0.031145	6.32848856925696e-06	21081	GCST90005761	TRUE	reported	9peVdo	1	1	TRUE	0.000966614596708436	20.3949831724512	21.2453477507465
rs1157946	T	C	T	C	0.050807	0.0563659	NA	0.174313	FALSE	FALSE	FALSE	XrkhT3	4	13532784	0.168043	0.0408887	407208	Mental and behavioural disorders	TRUE	reported	4	13534408	0.011349	7.6155276627404e-06	21081	GCST90005761	TRUE	reported	9peVdo	1	1	TRUE	0.000949790931178901	20.0396765413628	21.2453477507465
rs115840188	A	G	A	G	0.13571	0.0288372	NA	0.0137262	FALSE	FALSE	FALSE	XrkhT3	5	113777788	0.831146	0.135239	407208	Mental and behavioural disorders	TRUE	reported	5	113113485	0.029617	4.63233543677956e-06	21081	GCST90005761	TRUE	reported	9peVdo	1	1	TRUE	0.000994988426018217	20.9942500678685	21.2453477507465
rs116508979	T	C	T	C	-0.1454	0.0375338	NA	0.0113471	FALSE	FALSE	FALSE	XrkhT3	5	157877984	0.793115	0.143112	407208	Mental and behavioural disorders	TRUE	reported	5	157304992	0.032394	7.20609527789415e-06	21081	GCST90005761	TRUE	reported	9peVdo	1	1	TRUE	0.000954758656318391	20.1445909391125	21.2453477507465
rs117524157	G	C	G	C	-0.15354	0.0681123	NA	0.0253753	FALSE	TRUE	TRUE	XrkhT3	9	18542742	0.48462	0.0974575	407208	Mental and behavioural disorders	TRUE	reported	9	18542740	0.034192	7.13838553601663e-06	21081	GCST90005761	TRUE	reported	9peVdo	1	1	TRUE	0.000955625287526661	20.1628936067748	21.2453477507465
rs12623781	A	G	A	G	-0.10812	-0.0162795	NA	0.0241992	FALSE	FALSE	FALSE	XrkhT3	2	30889567	0.871223	0.100425	407208	Mental and behavioural disorders	TRUE	reported	2	31112433	0.023355	3.68553041852479e-06	21081	GCST90005761	TRUE	reported	9peVdo	1	1	TRUE	0.00101559331108379	21.4294550155092	21.2453477507465
rs142268198	T	C	T	C	0.25219	0.0450066	NA	0.0135971	FALSE	FALSE	FALSE	XrkhT3	9	18803552	0.724379	0.127638	407208	Mental and behavioural disorders	TRUE	reported	9	18803550	0.054594	3.87257644921617e-06	21081	GCST90005761	TRUE	reported	9peVdo	1	1	TRUE	0.00101119591206927	21.3365740870026	21.2453477507465
rs144583977	A	G	A	G	0.32877	0.077349	NA	0.113369	FALSE	FALSE	FALSE	XrkhT3	7	2874144	0.108369	0.0481755	407208	Mental and behavioural disorders	TRUE	reported	7	2913778	0.07234	5.52968000492803e-06	21081	GCST90005761	TRUE	reported	9peVdo	1	1	TRUE	0.000978838029438654	20.6531429042395	21.2453477507465
rs144855016	T	C	T	C	-0.14438	-0.184068	NA	0.00804721	FALSE	FALSE	FALSE	XrkhT3	15	57254030	0.285902	0.172485	407208	Mental and behavioural disorders	TRUE	reported	15	57546228	0.03253	9.10751719787155e-06	21081	GCST90005761	TRUE	reported	9peVdo	1	1	TRUE	0.000933574765847187	19.6972113087283	21.2453477507465
rs145022044	T	C	T	C	-0.22607	-0.168103	NA	0.00379697	FALSE	FALSE	FALSE	XrkhT3	12	104584458	0.500023	0.249244	407208	Mental and behavioural disorders	TRUE	reported	12	104978236	0.047646	2.10087396924099e-06	21081	GCST90005761	TRUE	reported	9peVdo	1	1	TRUE	0.00106678824126656	22.510843640955	21.2453477507465
rs146856513	A	G	A	G	-0.16443	0.180499	NA	0.0467251	FALSE	FALSE	FALSE	XrkhT3	17	41703517	0.00939356	0.0694924	407208	Mental and behavioural disorders	TRUE	reported	17	39859769	0.03702	8.97635458909379e-06	21081	GCST90005761	TRUE	reported	9peVdo	1	1	TRUE	0.000934957435277372	19.7264111329718	21.2453477507465
rs149148283	A	G	A	G	-0.14544	-0.0801986	NA	0.0273039	FALSE	FALSE	FALSE	XrkhT3	2	171634228	0.390479	0.0933901	407208	Mental and behavioural disorders	TRUE	reported	2	172490738	0.031931	5.27229861422823e-06	21081	GCST90005761	TRUE	reported	9peVdo	1	1	TRUE	0.000983160208137359	20.7444291245832	21.2453477507465
rs17139246	C	T	C	T	0.045348	-0.011652	NA	0.441847	FALSE	FALSE	FALSE	XrkhT3	16	6056259	0.703249	0.0305875	407208	Mental and behavioural disorders	TRUE	reported	16	6106260	0.01016	8.10774348666074e-06	21081	GCST90005761	TRUE	reported	9peVdo	1	1	TRUE	0.000944120508816636	19.9199230131967	21.2453477507465
rs17270999	T	C	T	C	-0.12752	0.006385	NA	0.0414551	FALSE	FALSE	FALSE	XrkhT3	8	64433883	0.933389	0.0763918	407208	Mental and behavioural disorders	TRUE	reported	8	65346440	0.026549	1.57325818544647e-06	21081	GCST90005761	TRUE	reported	9peVdo	1	1	TRUE	0.00109318594791385	23.0684847394328	21.2453477507465
rs17522122	T	G	T	G	0.045218	-0.00985636	NA	0.453847	FALSE	FALSE	FALSE	XrkhT3	14	32833676	0.74742	0.0306057	407208	Mental and behavioural disorders	TRUE	reported	14	33302882	0.0097788	3.78442584717094e-06	21081	GCST90005761	TRUE	reported	9peVdo	1	1	TRUE	0.0010132581078956	21.380131247666	21.2453477507465
rs2442418	C	T	C	T	-0.045832	-0.0373512	NA	0.585362	FALSE	FALSE	FALSE	XrkhT3	11	5009356	0.225516	0.030818	407208	Mental and behavioural disorders	TRUE	reported	11	5030586	0.0098565	3.34118097633043e-06	21081	GCST90005761	TRUE	reported	9peVdo	1	1	TRUE	0.00102460329942164	21.6197646306821	21.2453477507465
rs3730416	G	A	G	A	-0.20753	-0.0721377	NA	0.0306093	FALSE	FALSE	FALSE	XrkhT3	20	5120505	0.445558	0.0945643	407208	Mental and behavioural disorders	TRUE	reported	20	5101151	0.046148	6.92468464322636e-06	21081	GCST90005761	TRUE	reported	9peVdo	1	1	TRUE	0.000958403447055245	20.2215666796882	21.2453477507465
rs4808867	C	T	C	T	0.064454	-0.0743624	NA	0.853182	FALSE	FALSE	FALSE	XrkhT3	19	18877857	0.0835199	0.0429686	407208	Mental and behavioural disorders	TRUE	reported	19	18988666	0.013841	3.23146904447989e-06	21081	GCST90005761	TRUE	reported	9peVdo	1	1	TRUE	0.00102760708609912	21.6832115897623	21.2453477507465
rs59047996	A	G	A	G	-0.1991	0.714247	NA	0.00234286	FALSE	FALSE	FALSE	XrkhT3	10	959359	0.0746225	0.400637	407208	Mental and behavioural disorders	TRUE	reported	10	1005299	0.043062	3.79140344183307e-06	21081	GCST90005761	TRUE	reported	9peVdo	1	1	TRUE	0.00101303101465117	21.3753346347656	21.2453477507465
rs61735459	T	G	T	G	-0.15199	-0.0385264	NA	0.0243217	FALSE	FALSE	FALSE	XrkhT3	18	5396325	0.699289	0.0997371	407208	Mental and behavioural disorders	TRUE	reported	18	5396324	0.033879	7.28785964364718e-06	21081	GCST90005761	TRUE	reported	9peVdo	1	1	TRUE	0.000953812967667372	20.1246186677152	21.2453477507465
rs7092275	G	A	G	A	0.043304	0.037235	NA	0.523872	FALSE	FALSE	FALSE	XrkhT3	10	98739402	0.220051	0.0303614	407208	Mental and behavioural disorders	TRUE	reported	10	100499159	0.0097984	9.94260073952956e-06	21081	GCST90005761	TRUE	reported	9peVdo	1	1	TRUE	0.000925661699537283	19.5301012312442	21.2453477507465
rs73462930	G	A	G	A	-0.28745	-0.0902047	NA	0.0438365	FALSE	FALSE	FALSE	XrkhT3	7	129137318	0.226347	0.0745602	407208	Mental and behavioural disorders	TRUE	reported	7	128777372	0.051989	3.25836701002009e-08	21081	GCST90005761	TRUE	reported	9peVdo	1	1	TRUE	0.00144804199606954	30.5675403172457	21.2453477507465
rs74048151	G	A	G	A	-0.064501	-0.033465	NA	0.0941965	FALSE	FALSE	FALSE	XrkhT3	11	2053146	0.520758	0.0521118	407208	Mental and behavioural disorders	TRUE	reported	11	2074376	0.014224	5.80630706966866e-06	21081	GCST90005761	TRUE	reported	9peVdo	1	1	TRUE	0.000974484152281319	20.5611879977939	21.2453477507465
