# Supplementary material for: Investigating Bidirectional Causal Relationships Between Imaging‐Derived Brain Phenotypes and Sedative‐Hypnotic Use Disorder: A Mendelian Randomization Study
Source: Addict Biol. 2026 May 28;31(6):e70160. doi: 10.1111/adb.70160 (PMC13239158; doi:10.1111/adb.70160)
Supplement: Supplementary file 6 — Data S2: Supporting Information. [file ADB-31-e70160-s005.zip › Additional file2/GCST90005048_harmonise.csv]

SNP	effect_allele.exposure	other_allele.exposure	effect_allele.outcome	other_allele.outcome	beta.exposure	beta.outcome	eaf.exposure	eaf.outcome	remove	palindromic	ambiguous	id.outcome	chr.outcome	pos.outcome	pval.outcome	se.outcome	samplesize.outcome	outcome	mr_keep.outcome	pval_origin.outcome	chr.exposure	pos.exposure	se.exposure	pval.exposure	samplesize.exposure	exposure	mr_keep.exposure	pval_origin.exposure	id.exposure	action	SNP_index	mr_keep	R2	f	meanf
rs111966919	C	CA	C	CA	0.051254	-0.00676342	NA	0.9892005	FALSE	FALSE	FALSE	XrkhT3	15	59754110	0.964019	0.14993	407208	Mental and behavioural disorders	TRUE	reported	15	60046309	0.011297	5.74380913496317e-06	21081	GCST90005048	TRUE	reported	ZLL1wT	1	1	TRUE	0.000975470668432289	20.5820233799884	22.5608081379905
rs11669334	T	G	T	G	0.059139	-0.0785021	NA	0.118312	FALSE	FALSE	FALSE	XrkhT3	19	31709612	0.0967587	0.0472684	407208	Mental and behavioural disorders	TRUE	reported	19	32200518	0.012726	3.38532212815354e-06	21081	GCST90005048	TRUE	reported	ZLL1wT	1	1	TRUE	0.00102335953463391	21.5934935380464	22.5608081379905
rs117026051	A	G	A	G	-0.085529	0.050442	NA	0.0461103	FALSE	FALSE	FALSE	XrkhT3	10	100342595	0.48363	0.072011	407208	Mental and behavioural disorders	TRUE	reported	10	102102352	0.018754	5.13097619778001e-06	21081	GCST90005048	TRUE	reported	ZLL1wT	1	1	TRUE	0.000985642647891267	20.79685964671	22.5608081379905
rs12201297	C	T	C	T	-0.045732	0.0413756	NA	0.527292	FALSE	FALSE	FALSE	XrkhT3	6	169045613	0.173576	0.0304053	407208	Mental and behavioural disorders	TRUE	reported	6	169445708	0.0098111	3.1630058853452e-06	21081	GCST90005048	TRUE	reported	ZLL1wT	1	1	TRUE	0.00102959493881315	21.7251998710744	22.5608081379905
rs12705984	A	G	A	G	-0.054929	0.0442015	NA	0.440284	FALSE	FALSE	FALSE	XrkhT3	7	114697560	0.148588	0.030599	407208	Mental and behavioural disorders	TRUE	reported	7	114337615	0.0098475	2.462634730345e-08	21081	GCST90005048	TRUE	reported	ZLL1wT	1	1	TRUE	0.00147373599342484	31.1107300079967	22.5608081379905
rs138465290	T	A	T	A	0.27905	0.00467003	NA	0.00506103	FALSE	TRUE	TRUE	XrkhT3	9	80896261	0.982969	0.218775	407208	Mental and behavioural disorders	TRUE	reported	9	83511176	0.0497	1.99434367425734e-08	21081	GCST90005048	TRUE	reported	ZLL1wT	1	1	TRUE	0.00149317635845611	31.5217319648439	22.5608081379905
rs141969653	AG	A	AG	A	0.099059	-0.0698811	NA	0.052125	FALSE	FALSE	FALSE	XrkhT3	9	8310271	0.310056	0.0688412	407208	Mental and behavioural disorders	TRUE	reported	9	8310271	0.02217	7.93231587424496e-06	21081	GCST90005048	TRUE	reported	ZLL1wT	1	1	TRUE	0.000946137351203991	19.9625165085217	22.5608081379905
rs17382222	A	G	A	G	0.050562	-0.0265937	NA	0.22684	FALSE	FALSE	FALSE	XrkhT3	3	154976265	0.466396	0.0365119	407208	Mental and behavioural disorders	TRUE	reported	3	154694054	0.010778	2.73275061052209e-06	21081	GCST90005048	TRUE	reported	ZLL1wT	1	1	TRUE	0.00104286423914488	22.005484029294	22.5608081379905
rs200459	C	A	C	A	0.077251	-0.0685627	NA	0.87259	FALSE	FALSE	FALSE	XrkhT3	1	6643747	0.129902	0.0452712	407208	Mental and behavioural disorders	TRUE	reported	1	6703807	0.015729	9.10961452265914e-07	21081	GCST90005048	TRUE	reported	ZLL1wT	1	1	TRUE	0.00114292606337476	24.1193050722742	22.5608081379905
rs36053250	C	A	C	A	0.0439	-0.0021446	NA	0.437109	FALSE	FALSE	FALSE	XrkhT3	3	170011564	0.94455	0.0308344	407208	Mental and behavioural disorders	TRUE	reported	3	169729352	0.0098595	8.52903703070567e-06	21081	GCST90005048	TRUE	reported	ZLL1wT	1	1	TRUE	0.000939549825969315	19.8233958497279	22.5608081379905
rs3860322	A	G	A	G	0.049697	0.00864588	NA	0.720687	FALSE	FALSE	FALSE	XrkhT3	1	220497693	0.799015	0.0339557	407208	Mental and behavioural disorders	TRUE	reported	1	220671035	0.010763	3.90750911710561e-06	21081	GCST90005048	TRUE	reported	ZLL1wT	1	1	TRUE	0.00101033047829615	21.3182946748598	22.5608081379905
rs6677945	T	C	T	C	0.045222	0.00629279	NA	0.269526	FALSE	FALSE	FALSE	XrkhT3	1	7420230	0.854525	0.0343215	407208	Mental and behavioural disorders	TRUE	reported	1	7480290	0.010122	7.94328234724282e-06	21081	GCST90005048	TRUE	reported	ZLL1wT	1	1	TRUE	0.000945942297334042	19.9583971775815	22.5608081379905
rs7308093	T	C	T	C	-0.046715	0.0228198	NA	0.289538	FALSE	FALSE	FALSE	XrkhT3	12	54215128	0.499524	0.0337951	407208	Mental and behavioural disorders	TRUE	reported	12	54608912	0.010211	4.78740313663417e-06	21081	GCST90005048	TRUE	reported	ZLL1wT	1	1	TRUE	0.000991868205415818	20.9283480649976	22.5608081379905
rs7430523	G	C	G	C	0.089936	0.026317	NA	0.0560031	FALSE	TRUE	TRUE	XrkhT3	3	89098596	0.692001	0.0664337	407208	Mental and behavioural disorders	TRUE	reported	3	89147746	0.017319	2.08785339457714e-07	21081	GCST90005048	TRUE	reported	ZLL1wT	1	1	TRUE	0.00127754180112056	26.9637509447673	22.5608081379905
rs74481413	C	T	C	T	0.16497	-0.105222	NA	0.0100842	FALSE	FALSE	FALSE	XrkhT3	11	95942434	0.510631	0.159947	407208	Mental and behavioural disorders	TRUE	reported	11	95675598	0.035944	4.46477934112996e-06	21081	GCST90005048	TRUE	reported	ZLL1wT	1	1	TRUE	0.000998233603708598	21.0627917190554	22.5608081379905
rs74658536	C	A	C	A	0.16564	-0.0662446	NA	0.00928327	FALSE	FALSE	FALSE	XrkhT3	2	167530590	0.674227	0.157593	407208	Mental and behavioural disorders	TRUE	reported	2	168387100	0.035561	3.21440059652438e-06	21081	GCST90005048	TRUE	reported	ZLL1wT	1	1	TRUE	0.00102812179981701	21.6940835785969	22.5608081379905
rs76709530	A	C	A	C	-0.090224	0.0628019	NA	0.0424494	FALSE	FALSE	FALSE	XrkhT3	4	175722784	0.408155	0.0759261	407208	Mental and behavioural disorders	TRUE	reported	4	176643935	0.019973	6.29941180548558e-06	21081	GCST90005048	TRUE	reported	ZLL1wT	1	1	TRUE	0.000967043827462168	20.4040484481821	22.5608081379905
rs77412385	T	C	T	C	-0.10679	-0.0785084	NA	0.0409804	FALSE	FALSE	FALSE	XrkhT3	2	225646163	0.311481	0.0775683	407208	Mental and behavioural disorders	TRUE	reported	2	226510879	0.023571	5.91561634175474e-06	21081	GCST90005048	TRUE	reported	ZLL1wT	1	1	TRUE	0.000972727722095209	20.5240920073113	22.5608081379905
