# Supplementary material for: Investigating Bidirectional Causal Relationships Between Imaging‐Derived Brain Phenotypes and Sedative‐Hypnotic Use Disorder: A Mendelian Randomization Study
Source: Addict Biol. 2026 May 28;31(6):e70160. doi: 10.1111/adb.70160 (PMC13239158; doi:10.1111/adb.70160)
Supplement: Supplementary file 6 — Data S2: Supporting Information. [file ADB-31-e70160-s005.zip › Additional file2/GCST90003362_harmonise.csv]

SNP	effect_allele.exposure	other_allele.exposure	effect_allele.outcome	other_allele.outcome	beta.exposure	beta.outcome	eaf.exposure	eaf.outcome	remove	palindromic	ambiguous	id.outcome	chr.outcome	pos.outcome	pval.outcome	se.outcome	samplesize.outcome	outcome	mr_keep.outcome	pval_origin.outcome	chr.exposure	pos.exposure	se.exposure	pval.exposure	samplesize.exposure	exposure	mr_keep.exposure	pval_origin.exposure	id.exposure	action	SNP_index	mr_keep	R2	f	meanf
rs10222508	A	G	A	G	-0.045266	-0.00720406	NA	0.398843	FALSE	FALSE	FALSE	XrkhT3	3	24174094	0.816868	0.0311089	407208	Mental and behavioural disorders	TRUE	reported	3	24215585	0.0099478	5.38517721997528e-06	21282	GCST90003362	TRUE	reported	TL2aQx	1	1	TRUE	0.000971975638498956	20.7037651426016	22.7777454114376
rs10266072	G	A	G	A	-0.048966	0.0255158	NA	0.271695	FALSE	FALSE	FALSE	XrkhT3	7	104576820	0.455237	0.0341709	407208	Mental and behavioural disorders	TRUE	reported	7	104217267	0.010739	5.15465970783239e-06	21282	GCST90003362	TRUE	reported	TL2aQx	1	1	TRUE	0.000975944404991628	20.788385246492	22.7777454114376
rs113997984	T	G	T	G	-0.22994	0.326056	NA	0.000862531	FALSE	FALSE	FALSE	XrkhT3	3	147134938	0.548557	0.543495	407208	Mental and behavioural disorders	TRUE	reported	3	146852725	0.051806	9.10122812029189e-06	21282	GCST90003362	TRUE	reported	TL2aQx	1	1	TRUE	0.000924814573917773	19.6982713814247	22.7777454114376
rs11430023	AT	A	AT	A	0.054875	0.0248991	NA	0.591065	FALSE	FALSE	FALSE	XrkhT3	15	73017825	0.42031	0.0308967	407208	Mental and behavioural disorders	TRUE	reported	15	73310166	0.0099749	3.81329145276777e-08	21282	GCST90003362	TRUE	reported	TL2aQx	1	1	TRUE	0.00142004586070634	30.2615487028048	22.7777454114376
rs115241508	T	C	T	C	-0.12811	0.0111353	NA	0.0447873	FALSE	FALSE	FALSE	XrkhT3	1	21537216	0.878329	0.0727377	407208	Mental and behavioural disorders	TRUE	reported	1	21863709	0.02376	7.05829815859823e-08	21282	GCST90003362	TRUE	reported	TL2aQx	1	1	TRUE	0.00136416811908166	29.0691527855365	22.7777454114376
rs11745410	G	C	G	C	0.076315	-0.0454085	NA	0.175289	FALSE	TRUE	TRUE	XrkhT3	5	173989231	0.259106	0.0402376	407208	Mental and behavioural disorders	TRUE	reported	5	173416234	0.015404	7.31644310949072e-07	21282	GCST90003362	TRUE	reported	TL2aQx	1	1	TRUE	0.00115196630818397	24.5421147274524	22.7777454114376
rs117877399	A	C	A	C	-0.1659	-0.00444855	NA	0.0150938	FALSE	FALSE	FALSE	XrkhT3	20	23691351	0.971071	0.122666	407208	Mental and behavioural disorders	TRUE	reported	20	23671988	0.035362	2.72960622551358e-06	21282	GCST90003362	TRUE	reported	TL2aQx	1	1	TRUE	0.00103313666874375	22.0078854643417	22.7777454114376
rs118151659	C	T	C	T	-0.10181	0.0371913	NA	0.0669285	FALSE	FALSE	FALSE	XrkhT3	14	99765576	0.544331	0.0613438	407208	Mental and behavioural disorders	TRUE	reported	14	100231913	0.022437	5.72005230415928e-06	21282	GCST90003362	TRUE	reported	TL2aQx	1	1	TRUE	0.000966537915072587	20.5878257469179	22.7777454114376
rs13037661	A	G	A	G	0.056889	0.0318984	NA	0.127264	FALSE	FALSE	FALSE	XrkhT3	20	48226116	0.486163	0.0458031	407208	Mental and behavioural disorders	TRUE	reported	20	46854859	0.012799	8.83893621739406e-06	21282	GCST90003362	TRUE	reported	TL2aQx	1	1	TRUE	0.000927447020877157	19.7543937579059	22.7777454114376
rs138391813	G	A	G	A	-0.2535	0.080478	NA	0.00741376	FALSE	FALSE	FALSE	XrkhT3	14	44958627	0.652215	0.178568	407208	Mental and behavioural disorders	TRUE	reported	14	45427830	0.056088	6.22873708944029e-06	21282	GCST90003362	TRUE	reported	TL2aQx	1	1	TRUE	0.000958930037007578	20.425617926075	22.7777454114376
rs140602019	A	C	A	C	-0.16607	0.339457	NA	0.00372217	FALSE	FALSE	FALSE	XrkhT3	6	99244864	0.195312	0.262124	407208	Mental and behavioural disorders	TRUE	reported	6	99692740	0.034587	1.58598837611228e-06	21282	GCST90003362	TRUE	reported	TL2aQx	1	1	TRUE	0.00108211628549859	23.0523799111314	22.7777454114376
rs141096490	A	G	A	G	0.21504	0.0826908	NA	0.00394815	FALSE	FALSE	FALSE	XrkhT3	4	158909906	0.736521	0.245763	407208	Mental and behavioural disorders	TRUE	reported	4	159831058	0.048077	7.75889723919875e-06	21282	GCST90003362	TRUE	reported	TL2aQx	1	1	TRUE	0.000939167979214416	20.0042819787644	22.7777454114376
rs141439829	T	C	T	C	-0.22339	-0.239664	NA	0.0199086	FALSE	FALSE	FALSE	XrkhT3	16	870402	0.0326618	0.112191	407208	Mental and behavioural disorders	TRUE	reported	16	920402	0.0462	1.33967668742593e-06	21282	GCST90003362	TRUE	reported	TL2aQx	1	1	TRUE	0.00109737287642955	23.3777489179955	22.7777454114376
rs147134341	T	C	T	C	-0.2913	-0.0684827	NA	0.0231775	FALSE	FALSE	FALSE	XrkhT3	16	26531483	0.491867	0.0996342	407208	Mental and behavioural disorders	TRUE	reported	16	26542804	0.059154	8.52511016826365e-07	21282	GCST90003362	TRUE	reported	TL2aQx	1	1	TRUE	0.00113816628200428	24.2477764826573	22.7777454114376
rs149103209	C	T	C	T	0.32896	0.26998	NA	0.0141115	FALSE	FALSE	FALSE	XrkhT3	15	67560112	0.0366142	0.129174	407208	Mental and behavioural disorders	TRUE	reported	15	67852450	0.06705	9.35621084062702e-07	21282	GCST90003362	TRUE	reported	TL2aQx	1	1	TRUE	0.00112975756443337	24.0684324647832	22.7777454114376
rs1519764	G	C	G	C	0.05135	-0.00151302	NA	0.280874	FALSE	TRUE	TRUE	XrkhT3	2	150782704	0.964324	0.0338266	407208	Mental and behavioural disorders	TRUE	reported	2	151639218	0.011492	7.92683831665865e-06	21282	GCST90003362	TRUE	reported	TL2aQx	1	1	TRUE	0.000937281349652118	19.9640590608181	22.7777454114376
rs1546598	T	A	T	A	0.048935	0.0501604	NA	0.422228	FALSE	TRUE	TRUE	XrkhT3	2	11209964	0.102348	0.0307059	407208	Mental and behavioural disorders	TRUE	reported	2	11350090	0.0097315	4.98195728956712e-07	21282	GCST90003362	TRUE	reported	TL2aQx	1	1	TRUE	0.00118672878511136	25.2835933151479	22.7777454114376
rs2965163	A	G	A	G	0.045342	-0.0102099	NA	0.363771	FALSE	FALSE	FALSE	XrkhT3	19	44697256	0.74702	0.0316515	407208	Mental and behavioural disorders	TRUE	reported	19	45200526	0.010125	7.56136147077729e-06	21282	GCST90003362	TRUE	reported	TL2aQx	1	1	TRUE	0.000941433808453852	20.0525896297224	22.7777454114376
rs5020127	C	T	C	T	0.044887	-0.0207431	NA	0.479342	FALSE	FALSE	FALSE	XrkhT3	11	27440232	0.493479	0.0302914	407208	Mental and behavioural disorders	TRUE	reported	11	27461779	0.0097566	4.23545429881401e-06	21282	GCST90003362	TRUE	reported	TL2aQx	1	1	TRUE	0.00099357350924918	21.1642725373582	22.7777454114376
rs6461447	G	A	G	A	-0.059708	-0.0638381	NA	0.195776	FALSE	FALSE	FALSE	XrkhT3	7	19575113	0.0960727	0.0383596	407208	Mental and behavioural disorders	TRUE	reported	7	19614736	0.011336	1.39894293717817e-07	21282	GCST90003362	TRUE	reported	TL2aQx	1	1	TRUE	0.0013018686597353	27.739878757947	22.7777454114376
rs6588512	G	A	G	A	-0.043562	-0.00661796	NA	0.519411	FALSE	FALSE	FALSE	XrkhT3	1	54373860	0.82761	0.03039	407208	Mental and behavioural disorders	TRUE	reported	1	54839533	0.0097033	7.18124923883475e-06	21282	GCST90003362	TRUE	reported	TL2aQx	1	1	TRUE	0.000946135132147585	20.1528229058638	22.7777454114376
rs6701181	T	C	T	C	-0.043917	-0.026104	NA	0.535763	FALSE	FALSE	FALSE	XrkhT3	1	239906887	0.392884	0.0305524	407208	Mental and behavioural disorders	TRUE	reported	1	240070187	0.0098532	8.3483375372365e-06	21282	GCST90003362	TRUE	reported	TL2aQx	1	1	TRUE	0.000932595006982703	19.8641469528581	22.7777454114376
rs75196618	T	G	T	G	0.12813	-0.0422705	NA	0.023248	FALSE	FALSE	FALSE	XrkhT3	13	109102431	0.675317	0.100918	407208	Mental and behavioural disorders	TRUE	reported	13	109754779	0.028344	6.19726403928227e-06	21282	GCST90003362	TRUE	reported	TL2aQx	1	1	TRUE	0.000959290448482872	20.4333022153617	22.7777454114376
rs77373637	A	G	A	G	0.16424	0.0274927	NA	0.0167049	FALSE	FALSE	FALSE	XrkhT3	7	73816691	0.814764	0.117347	407208	Mental and behavioural disorders	TRUE	reported	7	73231021	0.03695	8.83283260491821e-06	21282	GCST90003362	TRUE	reported	TL2aQx	1	1	TRUE	0.000927499221363176	19.7555066476417	22.7777454114376
rs77945569	A	G	A	G	-0.11525	-0.0993608	NA	0.0329755	FALSE	FALSE	FALSE	XrkhT3	2	74937573	0.24323	0.0851456	407208	Mental and behavioural disorders	TRUE	reported	2	75164700	0.024878	3.62910889640948e-06	21282	GCST90003362	TRUE	reported	TL2aQx	1	1	TRUE	0.00100739728181836	21.459031927529	22.7777454114376
rs7902292	C	T	C	T	-0.060772	-0.0176487	NA	0.803968	FALSE	FALSE	FALSE	XrkhT3	10	122144041	0.645556	0.0383713	407208	Mental and behavioural disorders	TRUE	reported	10	123903556	0.01266	1.59367588102877e-06	21282	GCST90003362	TRUE	reported	TL2aQx	1	1	TRUE	0.00108157647178623	23.0408677800914	22.7777454114376
rs884108	G	A	G	A	-0.058846	-0.0516856	NA	0.88525	FALSE	FALSE	FALSE	XrkhT3	1	204622109	0.278776	0.0477213	407208	Mental and behavioural disorders	TRUE	reported	1	204591237	0.011599	3.9436648538098e-07	21282	GCST90003362	TRUE	reported	TL2aQx	1	1	TRUE	0.00120796799598114	25.7366480015884	22.7777454114376
rs9380365	A	T	A	T	0.062887	0.0478826	NA	0.490629	FALSE	TRUE	TRUE	XrkhT3	6	33504540	0.115136	0.0303916	407208	Mental and behavioural disorders	TRUE	reported	6	33472317	0.01085	6.88493746547514e-09	21282	GCST90003362	TRUE	reported	TL2aQx	1	1	TRUE	0.00157603129839436	33.5908863180101	22.7777454114376
rs9523718	C	A	C	A	-0.045879	0.00784322	NA	0.333341	FALSE	FALSE	FALSE	XrkhT3	13	92581776	0.810936	0.0327869	407208	Mental and behavioural disorders	TRUE	reported	13	93234029	0.010329	8.96602612564299e-06	21282	GCST90003362	TRUE	reported	TL2aQx	1	1	TRUE	0.000926182286110183	19.727430244868	22.7777454114376
