# Supplementary material for: Investigating Bidirectional Causal Relationships Between Imaging‐Derived Brain Phenotypes and Sedative‐Hypnotic Use Disorder: A Mendelian Randomization Study
Source: Addict Biol. 2026 May 28;31(6):e70160. doi: 10.1111/adb.70160 (PMC13239158; doi:10.1111/adb.70160)
Supplement: Supplementary file 6 — Data S2: Supporting Information. [file ADB-31-e70160-s005.zip › Additional file2/GCST90005513_harmonise.csv]

SNP	effect_allele.exposure	other_allele.exposure	effect_allele.outcome	other_allele.outcome	beta.exposure	beta.outcome	eaf.exposure	eaf.outcome	remove	palindromic	ambiguous	id.outcome	chr.outcome	pos.outcome	pval.outcome	se.outcome	samplesize.outcome	outcome	mr_keep.outcome	pval_origin.outcome	chr.exposure	pos.exposure	se.exposure	pval.exposure	samplesize.exposure	exposure	mr_keep.exposure	pval_origin.exposure	id.exposure	action	SNP_index	mr_keep	R2	f	meanf
rs1003186	T	C	T	C	0.047567	0.0193225	NA	0.656148	FALSE	FALSE	FALSE	XrkhT3	2	10174437	0.545412	0.0319566	407208	Mental and behavioural disorders	TRUE	reported	2	10314563	0.010567	6.78734617380087e-06	21081	GCST90005513	TRUE	reported	2QzCuJ	1	1	TRUE	0.000960283914396301	20.2612812139945	21.5120893619903
rs11003074	A	C	A	C	-0.049344	-0.0115259	NA	0.665119	FALSE	FALSE	FALSE	XrkhT3	10	52723778	0.720318	0.032192	407208	Mental and behavioural disorders	TRUE	reported	10	54483538	0.010638	3.52776786618874e-06	21081	GCST90005513	TRUE	reported	2QzCuJ	1	1	TRUE	0.00101956403393907	21.5133244832954	21.5120893619903
rs11171791	C	T	C	T	0.10218	0.0496972	NA	0.0350883	FALSE	FALSE	FALSE	XrkhT3	12	56289032	0.552885	0.0837439	407208	Mental and behavioural disorders	TRUE	reported	12	56682816	0.022403	5.1238923866468e-06	21081	GCST90005513	TRUE	reported	2QzCuJ	1	1	TRUE	0.000985825121798075	20.8007136084081	21.5120893619903
rs113511619	T	C	T	C	0.11278	-0.0629015	NA	0.0257103	FALSE	FALSE	FALSE	XrkhT3	6	38577980	0.510613	0.0956119	407208	Mental and behavioural disorders	TRUE	reported	6	38545756	0.025317	8.43917514030476e-06	21081	GCST90005513	TRUE	reported	2QzCuJ	1	1	TRUE	0.000940458986570994	19.8425961257734	21.5120893619903
rs113847326	A	G	A	G	-0.11841	0.0673971	NA	0.0255129	FALSE	FALSE	FALSE	XrkhT3	7	47741739	0.481402	0.0957278	407208	Mental and behavioural disorders	TRUE	reported	7	47781337	0.026585	8.46642372265912e-06	21081	GCST90005513	TRUE	reported	2QzCuJ	1	1	TRUE	0.000940164231546049	19.8363712835236	21.5120893619903
rs114141409	T	C	T	C	0.33934	0.166592	NA	0.0557864	FALSE	FALSE	FALSE	XrkhT3	3	71344508	0.00682292	0.0615784	407208	Mental and behavioural disorders	TRUE	reported	3	71393659	0.076666	9.63607119338427e-06	21081	GCST90005513	TRUE	reported	2QzCuJ	1	1	TRUE	0.000928474273328032	19.589497551986	21.5120893619903
rs11748968	T	C	T	C	-0.082942	-0.131131	NA	0.94274	FALSE	FALSE	FALSE	XrkhT3	5	146354070	0.0493174	0.0667046	407208	Mental and behavioural disorders	TRUE	reported	5	145733633	0.018666	8.89201117857948e-06	21081	GCST90005513	TRUE	reported	2QzCuJ	1	1	TRUE	0.000935726016698146	19.7426424101217	21.5120893619903
rs143229041	TG	T	TG	T	-0.18029	-0.109245	NA	0.0535205	FALSE	FALSE	FALSE	XrkhT3	3	126344725	0.104308	0.0672562	407208	Mental and behavioural disorders	TRUE	reported	3	126063568	0.037937	2.02488330653056e-06	21081	GCST90005513	TRUE	reported	2QzCuJ	1	1	TRUE	0.00107019045545789	22.5827124138805	21.5120893619903
rs144495936	A	G	A	G	-0.26153	-0.0208619	NA	0.0115205	FALSE	FALSE	FALSE	XrkhT3	16	22644278	0.891514	0.15296	407208	Mental and behavioural disorders	TRUE	reported	16	22655599	0.054063	1.32403662939189e-06	21081	GCST90005513	TRUE	reported	2QzCuJ	1	1	TRUE	0.00110884209672289	23.3992286065316	21.5120893619903
rs16829963	T	C	T	C	-0.13055	-0.172379	NA	0.0466167	FALSE	FALSE	FALSE	XrkhT3	1	24718235	0.0171096	0.0722963	407208	Mental and behavioural disorders	TRUE	reported	1	25044726	0.028173	3.61077145100353e-06	21081	GCST90005513	TRUE	reported	2QzCuJ	1	1	TRUE	0.00101754638040031	21.4707075932542	21.5120893619903
rs2298237	A	G	A	G	0.097819	0.0640732	NA	0.0557075	FALSE	FALSE	FALSE	XrkhT3	13	110152108	0.33396	0.0663169	407208	Mental and behavioural disorders	TRUE	reported	13	110804455	0.020325	1.498649247639e-06	21081	GCST90005513	TRUE	reported	2QzCuJ	1	1	TRUE	0.0010975320386001	23.1602970096431	21.5120893619903
rs4236856	G	T	G	T	-0.061396	0.030266	NA	0.154756	FALSE	FALSE	FALSE	XrkhT3	8	74535284	0.474928	0.0423607	407208	Mental and behavioural disorders	TRUE	reported	8	75447519	0.013036	2.49689339200737e-06	21081	GCST90005513	TRUE	reported	2QzCuJ	1	1	TRUE	0.00105109874256153	22.1794231582469	21.5120893619903
rs61733486	T	C	T	C	-0.094162	0.0264444	NA	0.0511821	FALSE	FALSE	FALSE	XrkhT3	16	68356794	0.701069	0.0688878	407208	Mental and behavioural disorders	TRUE	reported	16	68390697	0.021078	7.95976049056286e-06	21081	GCST90005513	TRUE	reported	2QzCuJ	1	1	TRUE	0.000945780593405629	19.954982163269	21.5120893619903
rs73607959	A	G	A	G	0.096626	-0.0507544	NA	0.0555915	FALSE	FALSE	FALSE	XrkhT3	8	20263699	0.439921	0.0657162	407208	Mental and behavioural disorders	TRUE	reported	8	20121210	0.018473	1.70608238900312e-07	21081	GCST90005513	TRUE	reported	2QzCuJ	1	1	TRUE	0.00129616011703637	27.3572184424679	21.5120893619903
rs78798755	C	T	C	T	-0.17047	0.0447851	NA	0.0356387	FALSE	FALSE	FALSE	XrkhT3	11	56594871	0.587552	0.0825704	407208	Mental and behavioural disorders	TRUE	reported	11	56362347	0.035795	1.92486377778253e-06	21081	GCST90005513	TRUE	reported	2QzCuJ	1	1	TRUE	0.00107471419985447	22.6782732810557	21.5120893619903
rs9606221	T	C	T	C	-0.051526	0.0540723	NA	0.186149	FALSE	FALSE	FALSE	XrkhT3	22	20038244	0.166872	0.0391169	407208	Mental and behavioural disorders	TRUE	reported	22	20025767	0.011572	8.5211851137923e-06	21081	GCST90005513	TRUE	reported	2QzCuJ	1	1	TRUE	0.000939586030749394	19.8241604463932	21.5120893619903
