# Supplementary material for: Investigating Bidirectional Causal Relationships Between Imaging‐Derived Brain Phenotypes and Sedative‐Hypnotic Use Disorder: A Mendelian Randomization Study
Source: Addict Biol. 2026 May 28;31(6):e70160. doi: 10.1111/adb.70160 (PMC13239158; doi:10.1111/adb.70160)
Supplement: Supplementary file 6 — Data S2: Supporting Information. [file ADB-31-e70160-s005.zip › Additional file2/GCST90004685_harmonise.csv]

SNP	effect_allele.exposure	other_allele.exposure	effect_allele.outcome	other_allele.outcome	beta.exposure	beta.outcome	eaf.exposure	eaf.outcome	remove	palindromic	ambiguous	id.outcome	chr.outcome	pos.outcome	pval.outcome	se.outcome	samplesize.outcome	outcome	mr_keep.outcome	pval_origin.outcome	chr.exposure	pos.exposure	se.exposure	pval.exposure	samplesize.exposure	exposure	mr_keep.exposure	pval_origin.exposure	id.exposure	action	SNP_index	mr_keep	R2	f	meanf
rs1002480	G	C	G	C	0.050937	0.0192123	NA	0.364523	FALSE	TRUE	TRUE	XrkhT3	1	21912282	0.542297	0.0315294	407208	Mental and behavioural disorders	TRUE	reported	1	22238775	0.010527	1.31734643350635e-06	21081	GCST90004685	TRUE	reported	gIcNmw	1	1	TRUE	0.00110938988701412	23.4108011343961	21.3353090902714
rs11676088	G	A	G	A	-0.04473	-0.0423984	NA	0.572614	FALSE	FALSE	FALSE	XrkhT3	2	20884612	0.16883	0.0308134	407208	Mental and behavioural disorders	TRUE	reported	2	21084372	0.0099806	7.44217708924852e-06	21081	GCST90004685	TRUE	reported	gIcNmw	1	1	TRUE	0.00095187450883413	20.083679914669	21.3353090902714
rs117527726	G	A	G	A	0.11857	-0.00756464	NA	0.0452181	FALSE	FALSE	FALSE	XrkhT3	14	28487246	0.915965	0.0716911	407208	Mental and behavioural disorders	TRUE	reported	14	28956452	0.026605	8.36950937171159e-06	21081	GCST90004685	TRUE	reported	gIcNmw	1	1	TRUE	0.000941288853426824	19.8601218527117	21.3353090902714
rs117810773	G	C	G	C	-0.16736	-0.0540913	NA	0.0302593	FALSE	TRUE	TRUE	XrkhT3	7	52777287	0.542364	0.0887848	407208	Mental and behavioural disorders	TRUE	reported	7	52844981	0.037826	9.71851702940168e-06	21081	GCST90004685	TRUE	reported	gIcNmw	1	1	TRUE	0.00092774407307867	19.5740770503948	21.3353090902714
rs12889912	T	C	T	C	0.088305	0.146195	NA	0.0458236	FALSE	FALSE	FALSE	XrkhT3	14	91681501	0.0442619	0.072676	407208	Mental and behavioural disorders	TRUE	reported	14	92147845	0.018425	1.65767733684888e-06	21081	GCST90004685	TRUE	reported	gIcNmw	1	1	TRUE	0.00108840728937228	22.967535285502	21.3353090902714
rs139247949	A	G	A	G	0.11738	0.10511	NA	0.0445629	FALSE	FALSE	FALSE	XrkhT3	16	22137103	0.159279	0.0746783	407208	Mental and behavioural disorders	TRUE	reported	16	22148424	0.024871	2.37574596321901e-06	21081	GCST90004685	TRUE	reported	gIcNmw	1	1	TRUE	0.00105548453380605	22.2720663096234	21.3353090902714
rs142450156	T	C	T	C	0.11578	0.0895513	NA	0.0516961	FALSE	FALSE	FALSE	XrkhT3	7	5663396	0.192382	0.0686973	407208	Mental and behavioural disorders	TRUE	reported	7	5703027	0.02511	4.03552460880747e-06	21081	GCST90004685	TRUE	reported	gIcNmw	1	1	TRUE	0.00100749914184774	21.2584923237816	21.3353090902714
rs142593122	T	C	T	C	0.23903	0.0633645	NA	0.00383407	FALSE	FALSE	FALSE	XrkhT3	1	2198795	0.801039	0.251443	407208	Mental and behavioural disorders	TRUE	reported	1	2130234	0.048361	7.7714131879368e-07	21081	GCST90004685	TRUE	reported	gIcNmw	1	1	TRUE	0.00115749755853667	24.427165420731	21.3353090902714
rs149002177	G	A	G	A	-0.22661	0.00940784	NA	0.00976168	FALSE	FALSE	FALSE	XrkhT3	5	27140767	0.952654	0.158451	407208	Mental and behavioural disorders	TRUE	reported	5	27140874	0.046486	1.09647819614319e-06	21081	GCST90004685	TRUE	reported	gIcNmw	1	1	TRUE	0.00112598678166237	23.7614304272355	21.3353090902714
rs255608	G	A	G	A	0.053318	0.0425641	NA	0.253395	FALSE	FALSE	FALSE	XrkhT3	5	174928989	0.223955	0.0350011	407208	Mental and behavioural disorders	TRUE	reported	5	174355992	0.011603	4.34410186012839e-06	21081	GCST90004685	TRUE	reported	gIcNmw	1	1	TRUE	0.00100064749990612	21.113776097787	21.3353090902714
rs34999719	G	C	G	C	0.056262	0.0861842	NA	0.826077	FALSE	TRUE	TRUE	XrkhT3	10	133222222	0.0317344	0.0401278	407208	Mental and behavioural disorders	TRUE	reported	10	135035726	0.012685	9.23208937082158e-06	21081	GCST90004685	TRUE	reported	gIcNmw	1	1	TRUE	0.000932294457228121	19.6701732574122	21.3353090902714
rs56217149	A	G	A	G	0.060992	0.00255923	NA	0.170696	FALSE	FALSE	FALSE	XrkhT3	3	12921414	0.949335	0.0402761	407208	Mental and behavioural disorders	TRUE	reported	3	12962914	0.013366	5.06873982789023e-06	21081	GCST90004685	TRUE	reported	gIcNmw	1	1	TRUE	0.000986785729407663	20.8210022580844	21.3353090902714
rs667510	A	G	A	G	0.054314	0.0805107	NA	0.779587	FALSE	FALSE	FALSE	XrkhT3	3	61754370	0.0276866	0.0365676	407208	Mental and behavioural disorders	TRUE	reported	3	61740044	0.011876	4.82169793900618e-06	21081	GCST90004685	TRUE	reported	gIcNmw	1	1	TRUE	0.000991200023383251	20.9142354835959	21.3353090902714
rs71137120	AAC	A	AAC	A	0.053453	0.00941144	NA	0.790477	FALSE	FALSE	FALSE	XrkhT3	7	115474496	0.80143	0.0374217	407208	Mental and behavioural disorders	TRUE	reported	7	115114550	0.01203	8.90430443593742e-06	21081	GCST90004685	TRUE	reported	gIcNmw	1	1	TRUE	0.000935653759155454	19.7411164390439	21.3353090902714
rs7166697	G	A	G	A	0.072411	-0.0393586	NA	0.886434	FALSE	FALSE	FALSE	XrkhT3	15	22725378	0.436419	0.050573	407208	Mental and behavioural disorders	TRUE	reported	15	23147725	0.015706	4.04017335373e-06	21081	GCST90004685	TRUE	reported	gIcNmw	1	1	TRUE	0.0010072772387742	21.2538053905286	21.3353090902714
rs73155296	G	C	G	C	0.054421	0.107005	NA	0.149322	FALSE	TRUE	TRUE	XrkhT3	12	129562280	0.010831	0.041994	407208	Mental and behavioural disorders	TRUE	reported	12	130046825	0.012254	8.99911910870052e-06	21081	GCST90004685	TRUE	reported	gIcNmw	1	1	TRUE	0.000934716573482777	19.7213245013058	21.3353090902714
rs77317443	A	G	A	G	-0.076017	-0.0328232	NA	0.0901182	FALSE	FALSE	FALSE	XrkhT3	6	166272404	0.541418	0.0537494	407208	Mental and behavioural disorders	TRUE	reported	6	166685892	0.015242	6.17305291888683e-07	21081	GCST90004685	TRUE	reported	gIcNmw	1	1	TRUE	0.00117851253539298	24.8711767270915	21.3353090902714
rs79578158	G	A	G	A	-0.14129	-0.0361707	NA	0.0176791	FALSE	FALSE	FALSE	XrkhT3	2	81080553	0.758146	0.11747	407208	Mental and behavioural disorders	TRUE	reported	2	81307677	0.031925	9.6560609854155e-06	21081	GCST90004685	TRUE	reported	gIcNmw	1	1	TRUE	0.000928253312334935	19.5848312551922	21.3353090902714
rs9758667	C	T	C	T	-0.1448	0.0317591	NA	0.980129	FALSE	FALSE	FALSE	XrkhT3	3	196129292	0.775118	0.111168	407208	Mental and behavioural disorders	TRUE	reported	3	195856163	0.032325	7.51969108865265e-06	21081	GCST90004685	TRUE	reported	gIcNmw	1	1	TRUE	0.000950945574055103	20.0640615860703	21.3353090902714
