# Supplementary material for: Investigating Bidirectional Causal Relationships Between Imaging‐Derived Brain Phenotypes and Sedative‐Hypnotic Use Disorder: A Mendelian Randomization Study
Source: Addict Biol. 2026 May 28;31(6):e70160. doi: 10.1111/adb.70160 (PMC13239158; doi:10.1111/adb.70160)
Supplement: Supplementary file 6 — Data S2: Supporting Information. [file ADB-31-e70160-s005.zip › Additional file2/GCST90003298_harmonise.csv]

SNP	effect_allele.exposure	other_allele.exposure	effect_allele.outcome	other_allele.outcome	beta.exposure	beta.outcome	eaf.exposure	eaf.outcome	remove	palindromic	ambiguous	id.outcome	chr.outcome	pos.outcome	pval.outcome	se.outcome	samplesize.outcome	outcome	mr_keep.outcome	pval_origin.outcome	chr.exposure	pos.exposure	se.exposure	pval.exposure	samplesize.exposure	exposure	mr_keep.exposure	pval_origin.exposure	id.exposure	action	SNP_index	mr_keep	R2	f	meanf
rs10805469	A	G	A	G	-0.04501	0.0215312	NA	0.642981	FALSE	FALSE	FALSE	XrkhT3	5	54831020	0.496062	0.031631	407208	Mental and behavioural disorders	TRUE	reported	5	54126848	0.009994	6.71428852925952e-06	21282	GCST90003298	TRUE	reported	aTux5g	1	1	TRUE	0.000952167116580947	20.2814275492322	22.4431131884253
rs117272185	A	G	A	G	0.11859	0.0688359	NA	0.0519045	FALSE	FALSE	FALSE	XrkhT3	19	50754600	0.324579	0.0698776	407208	Mental and behavioural disorders	TRUE	reported	19	51257857	0.024673	1.5463222322497e-06	21282	GCST90003298	TRUE	reported	aTux5g	1	1	TRUE	0.00108434779335535	23.0999694434945	22.4431131884253
rs12374395	T	G	T	G	0.045726	0.00249495	NA	0.639005	FALSE	FALSE	FALSE	XrkhT3	4	21957704	0.937025	0.0315777	407208	Mental and behavioural disorders	TRUE	reported	4	21959327	0.009719	2.55681908868969e-06	21282	GCST90003298	TRUE	reported	aTux5g	1	1	TRUE	0.00103900909794224	22.1331101069778	22.4431131884253
rs12519821	T	C	T	C	-0.05416	-0.0484945	NA	0.200657	FALSE	FALSE	FALSE	XrkhT3	5	89008202	0.202857	0.0380811	407208	Mental and behavioural disorders	TRUE	reported	5	88304019	0.011529	2.64728074001756e-06	21282	GCST90003298	TRUE	reported	aTux5g	1	1	TRUE	0.00103588485095841	22.066487968996	22.4431131884253
rs13091144	A	T	A	T	0.045816	-0.00395283	NA	0.572046	FALSE	TRUE	TRUE	XrkhT3	3	61665932	0.898276	0.0309204	407208	Mental and behavioural disorders	TRUE	reported	3	61651606	0.010052	5.18919510806729e-06	21282	GCST90003298	TRUE	reported	aTux5g	1	1	TRUE	0.000975198919362715	20.7724903141454	22.4431131884253
rs139267216	T	C	T	C	-0.13265	-0.0110561	NA	0.0703768	FALSE	FALSE	FALSE	XrkhT3	3	20379299	0.851826	0.0591903	407208	Mental and behavioural disorders	TRUE	reported	3	20420791	0.028707	3.84326207190951e-06	21282	GCST90003298	TRUE	reported	aTux5g	1	1	TRUE	0.00100228434339703	21.3500096078501	22.4431131884253
rs140221841	A	C	A	C	-0.13862	0.00661798	NA	0.0260718	FALSE	FALSE	FALSE	XrkhT3	8	113971471	0.94549	0.0967954	407208	Mental and behavioural disorders	TRUE	reported	8	114983700	0.030412	5.18919510806729e-06	21282	GCST90003298	TRUE	reported	aTux5g	1	1	TRUE	0.000975271705630444	20.7740422314157	22.4431131884253
rs1655996	T	C	T	C	0.046483	-0.055735	NA	0.603857	FALSE	FALSE	FALSE	XrkhT3	1	213318056	0.0734362	0.0311349	407208	Mental and behavioural disorders	TRUE	reported	1	213491399	0.0098783	2.5474167494428e-06	21282	GCST90003298	TRUE	reported	aTux5g	1	1	TRUE	0.00103934521469673	22.1402775602808	22.4431131884253
rs17021672	G	A	G	A	0.104	-0.0218108	NA	0.0357463	FALSE	FALSE	FALSE	XrkhT3	12	93886796	0.790487	0.0820947	407208	Mental and behavioural disorders	TRUE	reported	12	94280572	0.023344	8.42170452198279e-06	21282	GCST90003298	TRUE	reported	aTux5g	1	1	TRUE	0.000931748814035188	19.8461063487224	22.4431131884253
rs17286201	T	C	T	C	0.17714	0.355295	NA	0.00401629	FALSE	FALSE	FALSE	XrkhT3	9	14312540	0.165048	0.255922	407208	Mental and behavioural disorders	TRUE	reported	9	14312539	0.03688	1.57217179246294e-06	21282	GCST90003298	TRUE	reported	aTux5g	1	1	TRUE	0.00108285046229796	23.0680370723087	22.4431131884253
rs202224582	TG	T	TG	T	0.21691	-0.147896	NA	0.00773157	FALSE	FALSE	FALSE	XrkhT3	15	56212052	0.398754	0.175264	407208	Mental and behavioural disorders	TRUE	reported	15	56504250	0.047452	4.87865379197478e-06	21282	GCST90003298	TRUE	reported	aTux5g	1	1	TRUE	0.000980870043099326	20.89340823539	22.4431131884253
rs2236951	C	T	C	T	0.053921	0.0603745	NA	0.264942	FALSE	FALSE	FALSE	XrkhT3	3	50383650	0.0798252	0.0344662	407208	Mental and behavioural disorders	TRUE	reported	3	50421081	0.012169	9.42757508527416e-06	21282	GCST90003298	TRUE	reported	aTux5g	1	1	TRUE	0.000921707619221274	19.6320331315469	22.4431131884253
rs2507794	T	A	T	A	-0.044916	-0.0224972	NA	0.647131	FALSE	TRUE	TRUE	XrkhT3	8	101609299	0.479295	0.031801	407208	Mental and behavioural disorders	TRUE	reported	8	102621527	0.0098423	5.05591774766219e-06	21282	GCST90003298	TRUE	reported	aTux5g	1	1	TRUE	0.000977623710892256	20.8241907904641	22.4431131884253
rs2615479	G	A	G	A	-0.048319	-0.0436946	NA	0.773984	FALSE	FALSE	FALSE	XrkhT3	4	87657158	0.228276	0.0362668	407208	Mental and behavioural disorders	TRUE	reported	4	88578310	0.010906	9.44060876285923e-06	21282	GCST90003298	TRUE	reported	aTux5g	1	1	TRUE	0.000921493053806893	19.6274587519145	22.4431131884253
rs3002339	G	T	G	T	0.053338	4.12475e-05	NA	0.33579	FALSE	FALSE	FALSE	XrkhT3	9	89511100	0.998973	0.0320347	407208	Mental and behavioural disorders	TRUE	reported	9	92126015	0.010778	7.5300871054759e-07	21282	GCST90003298	TRUE	reported	aTux5g	1	1	TRUE	0.00114943700693753	24.4881671131425	22.4431131884253
rs3131643	A	G	A	G	-0.06092	-0.129947	NA	0.122881	FALSE	FALSE	FALSE	XrkhT3	6	31475005	0.0064683	0.047721	407208	Mental and behavioural disorders	TRUE	reported	6	31442782	0.013131	3.51722377378703e-06	21282	GCST90003298	TRUE	reported	aTux5g	1	1	TRUE	0.00101035207019248	21.5220368882207	22.4431131884253
rs34115849	C	G	C	G	0.047541	0.0706214	NA	0.676375	FALSE	TRUE	TRUE	XrkhT3	16	7994217	0.0302719	0.0325968	407208	Mental and behavioural disorders	TRUE	reported	16	8044219	0.010052	2.26412291400066e-06	21282	GCST90003298	TRUE	reported	aTux5g	1	1	TRUE	0.00104993643146467	22.3661302765764	22.4431131884253
rs34274406	T	C	T	C	0.064128	0.0613441	NA	0.167564	FALSE	FALSE	FALSE	XrkhT3	3	6111637	0.129085	0.0404185	407208	Mental and behavioural disorders	TRUE	reported	3	6153324	0.013862	3.74541547036101e-06	21282	GCST90003298	TRUE	reported	aTux5g	1	1	TRUE	0.00100460341497529	21.3994586399025	22.4431131884253
rs3857116	C	T	C	T	0.066792	0.00338737	NA	0.921169	FALSE	FALSE	FALSE	XrkhT3	4	24810784	0.952622	0.057013	407208	Mental and behavioural disorders	TRUE	reported	4	24812406	0.014834	6.74994136121949e-06	21282	GCST90003298	TRUE	reported	aTux5g	1	1	TRUE	0.000951713844506572	20.2717635291031	22.4431131884253
rs4471723	T	C	T	C	-0.072402	-0.174376	NA	0.0825006	FALSE	FALSE	FALSE	XrkhT3	17	46128324	0.00289614	0.0585439	407208	Mental and behavioural disorders	TRUE	reported	17	44205690	0.011566	3.92916258613057e-10	21282	GCST90003298	TRUE	reported	aTux5g	1	1	TRUE	0.00183790637616362	39.1826617486248	22.4431131884253
rs58925686	G	C	G	C	0.11242	0.00736252	NA	0.0369957	FALSE	TRUE	TRUE	XrkhT3	9	19949908	0.927446	0.0808544	407208	Mental and behavioural disorders	TRUE	reported	9	19949906	0.024377	4.0179081084894e-06	21282	GCST90003298	TRUE	reported	aTux5g	1	1	TRUE	0.000998344469286718	21.2660011010044	22.4431131884253
rs6022757	C	T	C	T	-0.055569	-0.014797	NA	0.423354	FALSE	FALSE	FALSE	XrkhT3	20	53809038	0.630231	0.0307373	407208	Mental and behavioural disorders	TRUE	reported	20	52425577	0.0099121	2.09411245585089e-08	21282	GCST90003298	TRUE	reported	aTux5g	1	1	TRUE	0.0014746212290209	31.4262816155843	22.4431131884253
rs6444747	G	C	G	C	0.049758	0.0847417	NA	0.294056	FALSE	TRUE	TRUE	XrkhT3	3	193812035	0.00948025	0.0326655	407208	Mental and behavioural disorders	TRUE	reported	3	193529824	0.010826	4.3311178393104e-06	21282	GCST90003298	TRUE	reported	aTux5g	1	1	TRUE	0.000991622739358024	21.1226776209838	22.4431131884253
rs73063644	A	C	A	C	0.074986	-0.032357	NA	0.125885	FALSE	FALSE	FALSE	XrkhT3	4	5867608	0.479239	0.0457325	407208	Mental and behavioural disorders	TRUE	reported	4	5869335	0.016519	5.67283301630979e-06	21282	GCST90003298	TRUE	reported	aTux5g	1	1	TRUE	0.000967297654039437	20.6040243023306	22.4431131884253
rs75621600	C	T	C	T	-0.047439	0.00103951	NA	0.468816	FALSE	FALSE	FALSE	XrkhT3	7	98083225	0.972698	0.0303725	407208	Mental and behavioural disorders	TRUE	reported	7	97712537	0.0099149	1.72504329724584e-06	21282	GCST90003298	TRUE	reported	aTux5g	1	1	TRUE	0.00107452129347953	22.8904093575155	22.4431131884253
rs75970940	C	G	C	G	0.051069	-0.023465	NA	0.381035	FALSE	TRUE	TRUE	XrkhT3	19	56072511	0.453656	0.0313145	407208	Mental and behavioural disorders	TRUE	reported	19	56583877	0.010834	2.44962722442439e-06	21282	GCST90003298	TRUE	reported	aTux5g	1	1	TRUE	0.00104296903398456	22.217553263256	22.4431131884253
rs7688141	T	A	T	A	0.058845	0.0440096	NA	0.237129	FALSE	TRUE	TRUE	XrkhT3	4	52853307	0.216616	0.0356187	407208	Mental and behavioural disorders	TRUE	reported	4	53719474	0.012123	1.21730666535447e-06	21282	GCST90003298	TRUE	reported	aTux5g	1	1	TRUE	0.00110587475516325	23.5590681686168	22.4431131884253
rs78445564	C	T	C	T	-0.11189	0.0197939	NA	0.0506671	FALSE	FALSE	FALSE	XrkhT3	14	59216368	0.773948	0.0689168	407208	Mental and behavioural disorders	TRUE	reported	14	59683086	0.0236	2.13796208950223e-06	21282	GCST90003298	TRUE	reported	aTux5g	1	1	TRUE	0.00105508547234776	22.4759328818214	22.4431131884253
rs78944876	T	C	T	C	0.12194	0.114852	NA	0.0224808	FALSE	FALSE	FALSE	XrkhT3	19	8657391	0.27526	0.105269	407208	Mental and behavioural disorders	TRUE	reported	19	8766924	0.027578	9.84691071376938e-06	21282	GCST90003298	TRUE	reported	aTux5g	1	1	TRUE	0.000917815996177247	19.5490668449124	22.4431131884253
