# Supplementary material for: Investigating Bidirectional Causal Relationships Between Imaging‐Derived Brain Phenotypes and Sedative‐Hypnotic Use Disorder: A Mendelian Randomization Study
Source: Addict Biol. 2026 May 28;31(6):e70160. doi: 10.1111/adb.70160 (PMC13239158; doi:10.1111/adb.70160)
Supplement: Supplementary file 8 — Data S4: Supporting Information. [file ADB-31-e70160-s001.zip]

Archive with 75 entries (73 files):
- Additional file4/
- __MACOSX/._Additional file4
- Additional file4/.DS_Store
- __MACOSX/Additional file4/._.DS_Store
- Additional file4/Forward MR analysis/
- Additional file4/Reverse MR analysis.pdf
- __MACOSX/Additional file4/._Reverse MR analysis.pdf
- Additional file4/Forward MR analysis/GCST90004862.pdf
- __MACOSX/Additional file4/Forward MR analysis/._GCST90004862.pdf
- Additional file4/Forward MR analysis/GCST90006319.pdf
- __MACOSX/Additional file4/Forward MR analysis/._GCST90006319.pdf
- Additional file4/Forward MR analysis/GCST90003058.pdf
- __MACOSX/Additional file4/Forward MR analysis/._GCST90003058.pdf
- Additional file4/Forward MR analysis/GCST90003676.pdf
- __MACOSX/Additional file4/Forward MR analysis/._GCST90003676.pdf
- Additional file4/Forward MR analysis/GCST90002780.pdf
- __MACOSX/Additional file4/Forward MR analysis/._GCST90002780.pdf
- Additional file4/Forward MR analysis/GCST90005372.pdf
- __MACOSX/Additional file4/Forward MR analysis/._GCST90005372.pdf
- Additional file4/Forward MR analysis/GCST90004898.pdf
- __MACOSX/Additional file4/Forward MR analysis/._GCST90004898.pdf
- Additional file4/Forward MR analysis/GCST90002542.pdf
- __MACOSX/Additional file4/Forward MR analysis/._GCST90002542.pdf
- Additional file4/Forward MR analysis/GCST90003714.pdf
- __MACOSX/Additional file4/Forward MR analysis/._GCST90003714.pdf
- Additional file4/Forward MR analysis/GCST90005629.pdf
- __MACOSX/Additional file4/Forward MR analysis/._GCST90005629.pdf
- Additional file4/Forward MR analysis/GCST90006308.pdf
- __MACOSX/Additional file4/Forward MR analysis/._GCST90006308.pdf
- Additional file4/Forward MR analysis/GCST90004578.pdf
- __MACOSX/Additional file4/Forward MR analysis/._GCST90004578.pdf
- Additional file4/Forward MR analysis/GCST90005248.pdf
- __MACOSX/Additional file4/Forward MR analysis/._GCST90005248.pdf
- Additional file4/Forward MR analysis/GCST90005116.pdf
- __MACOSX/Additional file4/Forward MR analysis/._GCST90005116.pdf
- Additional file4/Forward MR analysis/GCST90005660.pdf
- __MACOSX/Additional file4/Forward MR analysis/._GCST90005660.pdf
- Additional file4/Forward MR analysis/GCST90005715.pdf
- __MACOSX/Additional file4/Forward MR analysis/._GCST90005715.pdf
- Additional file4/Forward MR analysis/GCST90002873.pdf
- __MACOSX/Additional file4/Forward MR analysis/._GCST90002873.pdf
- Additional file4/Forward MR analysis/GCST90005844.pdf
- __MACOSX/Additional file4/Forward MR analysis/._GCST90005844.pdf
- Additional file4/Forward MR analysis/GCST90005108.pdf
- __MACOSX/Additional file4/Forward MR analysis/._GCST90005108.pdf
- Additional file4/Forward MR analysis/GCST90005687.pdf
- __MACOSX/Additional file4/Forward MR analysis/._GCST90005687.pdf
- Additional file4/Forward MR analysis/GCST90006239.pdf
- __MACOSX/Additional file4/Forward MR analysis/._GCST90006239.pdf
- Additional file4/Forward MR analysis/GCST90003807.pdf
- __MACOSX/Additional file4/Forward MR analysis/._GCST90003807.pdf
- Additional file4/Forward MR analysis/GCST90004004.pdf
- __MACOSX/Additional file4/Forward MR analysis/._GCST90004004.pdf
- Additional file4/Forward MR analysis/GCST90004301.pdf
- __MACOSX/Additional file4/Forward MR analysis/._GCST90004301.pdf
- Additional file4/Forward MR analysis/GCST90005182.pdf
- __MACOSX/Additional file4/Forward MR analysis/._GCST90005182.pdf
- Additional file4/Forward MR analysis/GCST90006306.pdf
- __MACOSX/Additional file4/Forward MR analysis/._GCST90006306.pdf
- Additional file4/Forward MR analysis/GCST90003861.pdf
- __MACOSX/Additional file4/Forward MR analysis/._GCST90003861.pdf
- Additional file4/Forward MR analysis/GCST90005975.pdf
- __MACOSX/Additional file4/Forward MR analysis/._GCST90005975.pdf
- Additional file4/Forward MR analysis/GCST90003733.pdf
- __MACOSX/Additional file4/Forward MR analysis/._GCST90003733.pdf
- Additional file4/Forward MR analysis/GCST90003131.pdf
- __MACOSX/Additional file4/Forward MR analysis/._GCST90003131.pdf
- Additional file4/Forward MR analysis/GCST90002561.pdf
- __MACOSX/Additional file4/Forward MR analysis/._GCST90002561.pdf
- Additional file4/Forward MR analysis/GCST90005971.pdf
- __MACOSX/Additional file4/Forward MR analysis/._GCST90005971.pdf
- Additional file4/Forward MR analysis/GCST90005384.pdf
- __MACOSX/Additional file4/Forward MR analysis/._GCST90005384.pdf
- Additional file4/Forward MR analysis/GCST90002946.pdf
- __MACOSX/Additional file4/Forward MR analysis/._GCST90002946.pdf
